# Supplementary material for: Integrating comparative genomics and risk classification by assessing virulence, antimicrobial resistance, and plasmid spread in microbial communities with gSpreadComp
Source: Gigascience. 2025 Jun 26;14:giaf072. doi: 10.1093/gigascience/giaf072 (PMC12199706; doi:10.1093/gigascience/giaf072)
Supplement: giaf072_Supplemental_Files [file giaf072_supplemental_files.zip]

Archive with 9 entries (9 files):
- 01_Kasmanas_gSpread_AddFile1_Table_S1.xlsx
- 02_Kasmanas_gSpread_AddFile2_Table_S2.xlsx
- 03_Kasmanas_gSpread_AddFile3_Table_S3.xlsx
- 04_Kasmanas_gSpread_AddFile4_Fig_S1.pdf
- 05_Kasmanas_gSpread_AddFile5_Table_S4.xlsx
- 06_Kasmanas_gSpread_AddFile6_Fig_S2.pdf
- 07_Kasmanas_gSpread_AddFile7_Table_S5.xlsx
- 08_Kasmanas_gSpread_AddFile8_Fig_S3.pdf
- 09_Kasmanas_gSpread_AddFile9_Table_S6.xlsx
