# Supplementary material for: Integrating comparative genomics and risk classification by assessing virulence, antimicrobial resistance, and plasmid spread in microbial communities with gSpreadComp
Source: Gigascience. 2025 Jun 26;14:giaf072. doi: 10.1093/gigascience/giaf072 (PMC12199706; doi:10.1093/gigascience/giaf072)
Supplement: giaf072_Supplemental_Files [file giaf072_supplemental_files.zip › 01_Kasmanas_gSpread_AddFile1_Table_S1.xlsx]

## Sheet: Table_S1
Table S1. Metadata table from the selected Whole-genome Sequencing (WGS) samples. Columns are standardized as described by Kasmanas et al. (https://webapp.ufz.de/hmgdb/). Samples collected from the AncientMetagenomeDir had the host_diet assigned as "Ancient". The "sample" column is equivalent to the SRA project_id.
sample	library_id	sample_id	BioprojectID	project_name	HMgDB_sample_site_1	HMgDB_sample_site_2	sex	age	HMgDB_age_class	sample_country_name	sample_latitude	sample_longitude	HMgDB_bmi	bmi_class	host_diet	seq_platform	sequence_count	basepairs_count	average_length	quality_above_30_SRA	Q30_SRA	drisee_score_raw_MGRAST	creation_date	update_date	source_database
ERX1174263	ERR1094777	ERS942265	PRJEB11511	Maixner2016	gut	digestive tract contents		5300	Ancient	Italy	46.773	10.837			Ancient	ILLUMINA	13227134	2671881068	202					2016-01-08 14:23:19	ENA
ERX1174269	ERR1094783	ERS942271	PRJEB11511	Maixner2016	gut	digestive tract contents		5300	Ancient	Italy	46.773	10.837			Ancient	ILLUMINA	15176127	3065577654	202					2016-01-08 14:21:17	ENA
ERX1174270	ERR1094784	ERS942272	PRJEB11511	Maixner2016	gut	digestive tract contents		5300	Ancient	Italy	46.773	10.837			Ancient	ILLUMINA	20871329	4216008458	202					2016-01-08 14:19:39	ENA
ERX1174271	ERR1094785	ERS942273	PRJEB11511	Maixner2016	gut	digestive tract contents		5300	Ancient	Italy	46.773	10.837			Ancient	ILLUMINA	31115751	6285381702	202					2016-01-08 14:19:10	ENA
ERX1174272	ERR1094786	ERS942274	PRJEB11511	Maixner2016	gut	digestive tract contents		5300	Ancient	Italy	46.773	10.837			Ancient	ILLUMINA	21623712	4367989824	202					2016-01-08 14:17:54	ENA
ERX1174273	ERR1094787	ERS942275	PRJEB11511	Maixner2016	gut	digestive tract contents		5300	Ancient	Italy	46.773	10.837			Ancient	ILLUMINA	24398268	4928450136	202					2016-01-08 14:25:33	ENA
ERX1174274	ERR1094788	ERS942276	PRJEB11511	Maixner2016	gut	digestive tract contents		5300	Ancient	Italy	46.773	10.837			Ancient	ILLUMINA	33452784	6757462368	202					2016-01-08 14:15:28	ENA
ERX1174275	ERR1094789	ERS942277	PRJEB11511	Maixner2016	gut	digestive tract contents		5300	Ancient	Italy	46.773	10.837			Ancient	ILLUMINA	35008351	7071686902	202					2016-01-08 14:26:11	ENA
ERX1174279	ERR1094793	ERS942281	PRJEB11511	Maixner2016	gut	digestive tract contents		5300	Ancient	Italy	46.773	10.837			Ancient	ILLUMINA	60954954	12312900708	202					2016-01-08 14:19:45	ENA
ERX1174280	ERR1094794	ERS942282	PRJEB11511	Maixner2016	gut	digestive tract contents		5300	Ancient	Italy	46.773	10.837			Ancient	ILLUMINA	63743693	12876225986	202					2016-01-08 14:21:22	ENA
ERX3668214	ERR3678595	ERS4044024	PRJEB33577	Hagan2019	gut	palaeofaeces		1300	Ancient	Mexico	25.771	-105.786			Ancient	ILLUMINA	15304920	1656511354	108					2019-11-30 23:47:06	ENA
ERX3668215	ERR3678596	ERS4044025	PRJEB33577	Hagan2019	gut	palaeofaeces		1300	Ancient	Mexico	25.771	-105.786			Ancient	ILLUMINA	10353438	1311228066	126					2019-11-30 23:47:42	ENA
ERX3668223	ERR3678604	ERS4044033	PRJEB33577	Hagan2019	gut	palaeofaeces		1300	Ancient	Mexico	25.771	-105.786			Ancient	ILLUMINA	23118425	2821382173	122					2019-11-30 23:49:36	ENA
ERX3668228	ERR3678609	ERS4044038	PRJEB33577	Hagan2019	gut	palaeofaeces		1300	Ancient	Mexico	25.771	-105.786			Ancient	ILLUMINA	8321042	1076225817	129					2019-11-30 23:51:02	ENA
ERX3668238	ERR3678619	ERS4044048	PRJEB33577	Hagan2019	gut	palaeofaeces		1300	Ancient	Mexico	25.771	-105.786			Ancient	ILLUMINA	14229667	1626352523	114					2019-11-30 23:53:45	ENA
ERX3762588	ERR3761408	ERS4181285	PRJEB35362	Borry2020	gut	palaeofaeces		1300	Ancient	Mexico	25.771	-105.786			Ancient	ILLUMINA	9800269	1535122848	156					2020-01-19 02:20:25	ENA
ERX3762589	ERR3761409	ERS4181285	PRJEB35362	Borry2020	gut	palaeofaeces		1300	Ancient	Mexico	25.771	-105.786			Ancient	ILLUMINA	10589492	1913120234	180					2020-01-19 02:20:43	ENA
ERX3762590	ERR3761410	ERS4181283	PRJEB35362	Borry2020	gut	palaeofaeces		1300	Ancient	Mexico	25.771	-105.786			Ancient	ILLUMINA	10051093	1229591284	122					2020-01-19 02:21:05	ENA
ERX3762591	ERR3761411	ERS4181284	PRJEB35362	Borry2020	gut	palaeofaeces		1300	Ancient	Mexico	25.771	-105.786			Ancient	ILLUMINA	24892166	4265185756	171					2020-01-19 02:21:50	ENA
ERX3762592	ERR3761412	ERS4181286	PRJEB35362	Borry2020	gut	palaeofaeces		1300	Ancient	Mexico	25.771	-105.786			Ancient	ILLUMINA	23360146	3447970112	147					2020-01-19 02:22:18	ENA
ERX3762593	ERR3761413	ERS4181287	PRJEB35362	Borry2020	gut	palaeofaeces		1300	Ancient	Mexico	25.771	-105.786			Ancient	ILLUMINA	28133147	4744001938	168					2020-01-19 02:22:52	ENA
ERX4593009	ERR4670286	ERS3348200	PRJEB31971	Tett2019	gut	palaeofaeces		1300	Ancient	Mexico	25.771	-105.786			Ancient	ILLUMINA	0	0	0						ENA
ERX4593010	ERR4670287	ERS3348201	PRJEB31971	Tett2019	gut	palaeofaeces		1300	Ancient	Mexico	25.771	-105.786			Ancient	ILLUMINA	0	0	0						ENA
ERX4593011	ERR4670288	ERS3348201	PRJEB31971	Tett2019	gut	palaeofaeces		1300	Ancient	Mexico	25.771	-105.786			Ancient	ILLUMINA	0	0	0						ENA
SRX1892410	SRR3736984	SRS1483393	324129	Human fecal microbiome before and after consumption of AH1206 - Raw sequence reads	gut	stool	female	38	adult	United States of America	40.829	-96.7	20.2	normal	Omnivore	ILLUMINA	20508577	4100000000	200	81	32.6		2016-07-27	2016-07-01	SRA
SRX1892411	SRR3736985	SRS1489974	324129	Human fecal microbiome before and after consumption of AH1206 - Raw sequence reads	gut	stool	male	24	adult	United States of America	40.829	-96.7	25.2	overweight	Omnivore	ILLUMINA	19819246	3960000000	200	81	32.26		2016-07-27	2016-07-01	SRA
SRX1892412	SRR3736986	SRS1531221	324129	Human fecal microbiome before and after consumption of AH1206 - Raw sequence reads	gut	stool	female	28	adult	United States of America	40.829	-96.7	23.8	normal	Omnivore	ILLUMINA	7429152	1490000000	201	79	31.72		2016-07-27	2016-07-01	SRA
SRX1892413	SRR3736987	SRS1531222	324129	Human fecal microbiome before and after consumption of AH1206 - Raw sequence reads	gut	stool	male	27	adult	United States of America	40.829	-96.7	23.5	normal	Omnivore	ILLUMINA	19044642	3810000000	200	83	33.13		2016-07-27	2016-07-01	SRA
SRX1892414	SRR3736988	SRS1531233	324129	Human fecal microbiome before and after consumption of AH1206 - Raw sequence reads	gut	stool	male	29	adult	United States of America	40.829	-96.7	29	overweight	Omnivore	ILLUMINA	23594979	4720000000	200	85	33.58		2016-07-27	2016-07-01	SRA
SRX1892415	SRR3736989	SRS1531244	324129	Human fecal microbiome before and after consumption of AH1206 - Raw sequence reads	gut	stool	male	24	adult	United States of America	40.829	-96.7	29.3	overweight	Omnivore	ILLUMINA	12295704	2460000000	200	84	33.44		2016-07-27	2016-07-01	SRA
SRX1892416	SRR3736990	SRS1531255	324129	Human fecal microbiome before and after consumption of AH1206 - Raw sequence reads	gut	stool	male	27	adult	United States of America	40.829	-96.7	23.7	normal	Omnivore	ILLUMINA	10625154	2130000000	200	83	33.16		2016-07-27	2016-07-01	SRA
SRX1892417	SRR3736991	SRS1531266	324129	Human fecal microbiome before and after consumption of AH1206 - Raw sequence reads	gut	stool	female	23	adult	United States of America	40.829	-96.7	21.2	normal	Omnivore	ILLUMINA	8574742	1710000000	199	91	35.26		2016-07-27	2016-07-01	SRA
SRX1892418	SRR3736993	SRS1531273	324129	Human fecal microbiome before and after consumption of AH1206 - Raw sequence reads	gut	stool	male	30	adult	United States of America	40.829	-96.7	23.12	normal	Omnivore	ILLUMINA	14473030	2890000000	200	90	34.85		2016-07-27	2016-07-01	SRA
SRX1892419	SRR3736994	SRS1531274	324129	Human fecal microbiome before and after consumption of AH1206 - Raw sequence reads	gut	stool	female	22	adult	United States of America	40.829	-96.7	22.7	normal	Omnivore	ILLUMINA	10430070	2090000000	200	90	34.99		2016-07-27	2016-07-01	SRA
SRX1892420	SRR3736995	SRS1531275	324129	Human fecal microbiome before and after consumption of AH1206 - Raw sequence reads	gut	stool	female	24	adult	United States of America	40.829	-96.7	22.8	normal	Omnivore	ILLUMINA	10590041	2120000000	200	91	35.38		2016-07-27	2016-07-01	SRA
SRX1892421	SRR3736996	SRS1531276	324129	Human fecal microbiome before and after consumption of AH1206 - Raw sequence reads	gut	stool	male	30	adult	United States of America	40.829	-96.7	21.5	normal	Omnivore	ILLUMINA	10914966	2180000000	200	83	33.1		2016-07-27	2016-07-01	SRA
SRX1892422	SRR3736997	SRS1490014	324129	Human fecal microbiome before and after consumption of AH1206 - Raw sequence reads	gut	stool	male	27	adult	United States of America	40.829	-96.7	24.9	normal	Omnivore	ILLUMINA	15346561	3070000000	200	81	32.47		2016-07-27	2016-07-01	SRA
SRX1892423	SRR3736998	SRS1531223	324129	Human fecal microbiome before and after consumption of AH1206 - Raw sequence reads	gut	stool	female	26	adult	United States of America	40.829	-96.7	22.7	normal	Omnivore	ILLUMINA	9839578	1970000000	200	80	32.15		2016-07-27	2016-07-01	SRA
SRX1892424	SRR3736999	SRS1531224	324129	Human fecal microbiome before and after consumption of AH1206 - Raw sequence reads	gut	stool	female	30	adult	United States of America	40.829	-96.7	28	overweight	Omnivore	ILLUMINA	24928871	4990000000	200	81	32.49		2016-07-27	2016-07-01	SRA
SRX1892425	SRR3737000	SRS1531225	324129	Human fecal microbiome before and after consumption of AH1206 - Raw sequence reads	gut	stool	female	38	adult	United States of America	40.829	-96.7	20.2	normal	Omnivore	ILLUMINA	13071065	2610000000	200	80	32.23		2016-07-27	2016-07-01	SRA
SRX1892426	SRR3737001	SRS1531226	324129	Human fecal microbiome before and after consumption of AH1206 - Raw sequence reads	gut	stool	male	24	adult	United States of America	40.829	-96.7	25.2	overweight	Omnivore	ILLUMINA	16809216	3360000000	200	81	32.38		2016-07-27	2016-07-01	SRA
SRX1892427	SRR3737002	SRS1531227	324129	Human fecal microbiome before and after consumption of AH1206 - Raw sequence reads	gut	stool	male	27	adult	United States of America	40.829	-96.7	24.9	normal	Omnivore	ILLUMINA	6590324	1320000000	200	79	31.79		2016-07-27	2016-07-01	SRA
SRX1892428	SRR3737003	SRS1531228	324129	Human fecal microbiome before and after consumption of AH1206 - Raw sequence reads	gut	stool	male	25	adult	United States of America	40.829	-96.7	24.1	normal	Omnivore	ILLUMINA	7159007	1430000000	200	80	31.98		2016-07-27	2016-07-01	SRA
SRX1892429	SRR3737004	SRS1531229	324129	Human fecal microbiome before and after consumption of AH1206 - Raw sequence reads	gut	stool	female	25	adult	United States of America	40.829	-96.7	20	normal	Omnivore	ILLUMINA	8164598	1630000000	200	73	30.08		2016-07-27	2016-07-01	SRA
SRX1892430	SRR3737005	SRS1531230	324129	Human fecal microbiome before and after consumption of AH1206 - Raw sequence reads	gut	stool	male	36	adult	United States of America	40.829	-96.7	21.9	normal	Omnivore	ILLUMINA	6730668	1350000000	201	77	31.19		2016-07-27	2016-07-01	SRA
SRX1892431	SRR3737006	SRS1531231	324129	Human fecal microbiome before and after consumption of AH1206 - Raw sequence reads	gut	stool	male	31	adult	United States of America	40.829	-96.7	21.2	normal	Omnivore	ILLUMINA	16436646	3290000000	200	79	31.92		2016-07-27	2016-07-01	SRA
SRX1892432	SRR3737007	SRS1531232	324129	Human fecal microbiome before and after consumption of AH1206 - Raw sequence reads	gut	stool	female	24	adult	United States of America	40.829	-96.7	23.6	normal	Omnivore	ILLUMINA	21195334	4240000000	200	78	31.57		2016-07-27	2016-07-01	SRA
SRX1892433	SRR3737009	SRS1490016	324129	Human fecal microbiome before and after consumption of AH1206 - Raw sequence reads	gut	stool	male	25	adult	United States of America	40.829	-96.7	24.1	normal	Omnivore	ILLUMINA	4218749	844000000	200	78	31.34		2016-07-27	2016-07-01	SRA
SRX1892434	SRR3737010	SRS1531234	324129	Human fecal microbiome before and after consumption of AH1206 - Raw sequence reads	gut	stool	female	27	adult	United States of America	40.829	-96.7	22.1	normal	Omnivore	ILLUMINA	23435377	4690000000	200	83	32.93		2016-07-27	2016-07-01	SRA
SRX1892435	SRR3737011	SRS1531235	324129	Human fecal microbiome before and after consumption of AH1206 - Raw sequence reads	gut	stool	female	24	adult	United States of America	40.829	-96.7	20.2	normal	Omnivore	ILLUMINA	19909758	3980000000	200	83	33.12		2016-07-27	2016-07-01	SRA
SRX1892436	SRR3737012	SRS1531236	324129	Human fecal microbiome before and after consumption of AH1206 - Raw sequence reads	gut	stool	female	28	adult	United States of America	40.829	-96.7	23.8	normal	Omnivore	ILLUMINA	18197181	3640000000	200	81	32.4		2016-07-27	2016-07-01	SRA
SRX1892437	SRR3737013	SRS1531237	324129	Human fecal microbiome before and after consumption of AH1206 - Raw sequence reads	gut	stool	male	27	adult	United States of America	40.829	-96.7	23.5	normal	Omnivore	ILLUMINA	21966710	4390000000	200	83	33.05		2016-07-27	2016-07-01	SRA
SRX1892438	SRR3737014	SRS1531238	324129	Human fecal microbiome before and after consumption of AH1206 - Raw sequence reads	gut	stool	male	29	adult	United States of America	40.829	-96.7	29	overweight	Omnivore	ILLUMINA	21685204	4340000000	200	86	33.92		2016-07-27	2016-07-01	SRA
SRX1892439	SRR3737015	SRS1531239	324129	Human fecal microbiome before and after consumption of AH1206 - Raw sequence reads	gut	stool	male	24	adult	United States of America	40.829	-96.7	29.3	overweight	Omnivore	ILLUMINA	14792170	2960000000	200	84	33.45		2016-07-27	2016-07-01	SRA
SRX1892441	SRR3737017	SRS1531241	324129	Human fecal microbiome before and after consumption of AH1206 - Raw sequence reads	gut	stool	female	23	adult	United States of America	40.829	-96.7	21.2	normal	Omnivore	ILLUMINA	6385996	1280000000	200	91	35.13		2016-07-27	2016-07-01	SRA
SRX1892442	SRR3737018	SRS1531242	324129	Human fecal microbiome before and after consumption of AH1206 - Raw sequence reads	gut	stool	male	30	adult	United States of America	40.829	-96.7	23.12	normal	Omnivore	ILLUMINA	7377222	1480000000	201	89	34.68		2016-07-27	2016-07-01	SRA
SRX1892443	SRR3737020	SRS1531243	324129	Human fecal microbiome before and after consumption of AH1206 - Raw sequence reads	gut	stool	female	22	adult	United States of America	40.829	-96.7	22.7	normal	Omnivore	ILLUMINA	6108772	1220000000	200	90	34.92		2016-07-27	2016-07-01	SRA
SRX1892444	SRR3737021	SRS1490018	324129	Human fecal microbiome before and after consumption of AH1206 - Raw sequence reads	gut	stool	female	25	adult	United States of America	40.829	-96.7	20	normal	Omnivore	ILLUMINA	36582394	7320000000	200	78	31.45		2016-07-27	2016-07-01	SRA
SRX1892445	SRR3737022	SRS1531245	324129	Human fecal microbiome before and after consumption of AH1206 - Raw sequence reads	gut	stool	female	24	adult	United States of America	40.829	-96.7	22.8	normal	Omnivore	ILLUMINA	18086328	3620000000	200	91	35.16		2016-07-27	2016-07-01	SRA
SRX1892446	SRR3737023	SRS1531246	324129	Human fecal microbiome before and after consumption of AH1206 - Raw sequence reads	gut	stool	male	30	adult	United States of America	40.829	-96.7	21.5	normal	Omnivore	ILLUMINA	15673476	3130000000	200	83	32.86		2016-07-27	2016-07-01	SRA
SRX1892447	SRR3737024	SRS1531247	324129	Human fecal microbiome before and after consumption of AH1206 - Raw sequence reads	gut	stool	female	26	adult	United States of America	40.829	-96.7	22.7	normal	Omnivore	ILLUMINA	24887848	4980000000	200	82	32.57		2016-07-27	2016-07-01	SRA
SRX1892448	SRR3737025	SRS1531248	324129	Human fecal microbiome before and after consumption of AH1206 - Raw sequence reads	gut	stool	female	30	adult	United States of America	40.829	-96.7	28	overweight	Omnivore	ILLUMINA	12045065	2410000000	200	83	33.15		2016-07-27	2016-07-01	SRA
SRX1892449	SRR3737026	SRS1490022	324129	Human fecal microbiome before and after consumption of AH1206 - Raw sequence reads	gut	stool	male	36	adult	United States of America	40.829	-96.7	21.9	normal	Omnivore	ILLUMINA	13473327	2690000000	200	79	31.8		2016-07-27	2016-07-01	SRA
SRX1892450	SRR3737028	SRS1490042	324129	Human fecal microbiome before and after consumption of AH1206 - Raw sequence reads	gut	stool	male	31	adult	United States of America	40.829	-96.7	21.2	normal	Omnivore	ILLUMINA	17632315	3530000000	200	78	31.41		2016-07-27	2016-07-01	SRA
SRX1892451	SRR3737029	SRS1490064	324129	Human fecal microbiome before and after consumption of AH1206 - Raw sequence reads	gut	stool	female	24	adult	United States of America	40.829	-96.7	23.6	normal	Omnivore	ILLUMINA	21875873	4380000000	200	82	32.61		2016-07-27	2016-07-01	SRA
SRX1892452	SRR3737030	SRS1499910	324129	Human fecal microbiome before and after consumption of AH1206 - Raw sequence reads	gut	stool	female	27	adult	United States of America	40.829	-96.7	22.1	normal	Omnivore	ILLUMINA	14543742	2910000000	200	82	32.71		2016-07-27	2016-07-01	SRA
SRX1947528	SRR3917562	SRS1563115	324129	Human fecal microbiome before and after consumption of AH1206 - Raw sequence reads	gut	stool	female	38	adult	United States of America	40.829	-96.7	20.2	normal	Omnivore	ILLUMINA	34243742	6850000000	200	83	33.02		2016-08-07	2016-07-13	SRA
SRX1947530	SRR3917563	SRS1563117	324129	Human fecal microbiome before and after consumption of AH1206 - Raw sequence reads	gut	stool	male	24	adult	United States of America	40.829	-96.7	25.2	overweight	Omnivore	ILLUMINA	19280862	3860000000	200	79	31.79		2016-07-18	2016-07-13	SRA
SRX1947534	SRR3917587	SRS1563118	324129	Human fecal microbiome before and after consumption of AH1206 - Raw sequence reads	gut	stool	male	27	adult	United States of America	40.829	-96.7	23.5	normal	Omnivore	ILLUMINA	21038862	4210000000	200	83	33.15		2016-07-18	2016-07-13	SRA
SRX1947538	SRR3917608	SRS1563120	324129	Human fecal microbiome before and after consumption of AH1206 - Raw sequence reads	gut	stool	male	29	adult	United States of America	40.829	-96.7	29	overweight	Omnivore	ILLUMINA	2170487	434000000	200	82	32.88		2016-07-18	2016-07-13	SRA
SRX1947542	SRR3917619	SRS1563122	324129	Human fecal microbiome before and after consumption of AH1206 - Raw sequence reads	gut	stool	male	24	adult	United States of America	40.829	-96.7	29.3	overweight	Omnivore	ILLUMINA	22378379	4480000000	200	85	33.59		2016-07-19	2016-07-13	SRA
SRX1947546	SRR3917627	SRS1563124	324129	Human fecal microbiome before and after consumption of AH1206 - Raw sequence reads	gut	stool	male	27	adult	United States of America	40.829	-96.7	23.7	normal	Omnivore	ILLUMINA	28637534	5730000000	200	83	33.18		2016-07-18	2016-07-13	SRA
SRX1947547	SRR3917648	SRS1563125	324129	Human fecal microbiome before and after consumption of AH1206 - Raw sequence reads	gut	stool	female	23	adult	United States of America	40.829	-96.7	21.2	normal	Omnivore	ILLUMINA	13794223	2760000000	200	92	35.65		2016-07-18	2016-07-13	SRA
SRX1947551	SRR3917665	SRS1563127	324129	Human fecal microbiome before and after consumption of AH1206 - Raw sequence reads	gut	stool	male	30	adult	United States of America	40.829	-96.7	23.12	normal	Omnivore	ILLUMINA	12435260	2490000000	200	89	34.58		2016-07-18	2016-07-13	SRA
SRX1947555	SRR3917686	SRS1563129	324129	Human fecal microbiome before and after consumption of AH1206 - Raw sequence reads	gut	stool	female	22	adult	United States of America	40.829	-96.7	22.7	normal	Omnivore	ILLUMINA	9297268	1860000000	200	89	34.41		2016-07-18	2016-07-13	SRA
SRX1947556	SRR3917687	SRS1563130	324129	Human fecal microbiome before and after consumption of AH1206 - Raw sequence reads	gut	stool	female	24	adult	United States of America	40.829	-96.7	22.8	normal	Omnivore	ILLUMINA	29785850	5960000000	200	85	33.61		2016-07-18	2016-07-13	SRA
SRX1947557	SRR3917688	SRS1563131	324129	Human fecal microbiome before and after consumption of AH1206 - Raw sequence reads	gut	stool	male	30	adult	United States of America	40.829	-96.7	21.5	normal	Omnivore	ILLUMINA	15503905	3100000000	200	85	33.65		2016-07-18	2016-07-13	SRA
SRX1947558	SRR3917689	SRS1563132	324129	Human fecal microbiome before and after consumption of AH1206 - Raw sequence reads	gut	stool	female	26	adult	United States of America	40.829	-96.7	22.7	normal	Omnivore	ILLUMINA	18997716	3800000000	200	82	32.83		2016-07-18	2016-07-13	SRA
SRX1947560	SRR3917691	SRS1563134	324129	Human fecal microbiome before and after consumption of AH1206 - Raw sequence reads	gut	stool	female	30	adult	United States of America	40.829	-96.7	28	overweight	Omnivore	ILLUMINA	17180893	3440000000	200	83	33.07		2016-07-18	2016-07-13	SRA
SRX1947561	SRR3917692	SRS1563135	324129	Human fecal microbiome before and after consumption of AH1206 - Raw sequence reads	gut	stool	female	25	adult	United States of America	40.829	-96.7	20	normal	Omnivore	ILLUMINA	24884162	4980000000	200	77	31.19		2016-07-18	2016-07-13	SRA
SRX1947562	SRR3917693	SRS1563136	324129	Human fecal microbiome before and after consumption of AH1206 - Raw sequence reads	gut	stool	male	36	adult	United States of America	40.829	-96.7	21.9	normal	Omnivore	ILLUMINA	16665485	3330000000	200	76	30.94		2016-07-18	2016-07-13	SRA
SRX1947563	SRR3917694	SRS1563137	324129	Human fecal microbiome before and after consumption of AH1206 - Raw sequence reads	gut	stool	male	31	adult	United States of America	40.829	-96.7	21.2	normal	Omnivore	ILLUMINA	692947	139000000	201	79	31.93		2016-07-18	2016-07-13	SRA
SRX1947564	SRR3917695	SRS1563138	324129	Human fecal microbiome before and after consumption of AH1206 - Raw sequence reads	gut	stool	female	24	adult	United States of America	40.829	-96.7	23.6	normal	Omnivore	ILLUMINA	8681640	1740000000	200	78	31.54		2016-07-18	2016-07-13	SRA
SRX1947565	SRR3917696	SRS1563139	324129	Human fecal microbiome before and after consumption of AH1206 - Raw sequence reads	gut	stool	female	27	adult	United States of America	40.829	-96.7	22.1	normal	Omnivore	ILLUMINA	16728211	3350000000	200	82	32.75		2016-07-18	2016-07-13	SRA
SRX1947566	SRR3917697	SRS1563140	324129	Human fecal microbiome before and after consumption of AH1206 - Raw sequence reads	gut	stool	female	24	adult	United States of America	40.829	-96.7	20.2	normal	Omnivore	ILLUMINA	22034382	4410000000	200	83	32.96		2016-07-18	2016-07-13	SRA
SRX1947567	SRR3917698	SRS1563141	324129	Human fecal microbiome before and after consumption of AH1206 - Raw sequence reads	gut	stool	female	28	adult	United States of America	40.829	-96.7	23.8	normal	Omnivore	ILLUMINA	11273076	2250000000	200	81	32.38		2016-07-18	2016-07-13	SRA
SRX2058868	SRR4074259	SRS1650830	340216	Gut microbiota and metagenomic diversity of omnivore; vegetarian and vegan healthy subjects	gut	stool				Italy					Vegetarian	ILLUMINA	42749439	6450000000	151	75	31.49		2016-09-03	2016-08-27	SRA
SRX2058869	SRR4074260	SRS1650831	340216	Gut microbiota and metagenomic diversity of omnivore; vegetarian and vegan healthy subjects	gut	stool				Italy					Vegetarian	ILLUMINA	37463618	5660000000	151	77	32.08		2016-09-06	2016-08-27	SRA
SRX2058870	SRR4074261	SRS1650833	340216	Gut microbiota and metagenomic diversity of omnivore; vegetarian and vegan healthy subjects	gut	stool				Italy					Vegetarian	ILLUMINA	43657304	6560000000	150	79	32.5		2016-09-03	2016-08-27	SRA
SRX2058871	SRR4074262	SRS1650834	340216	Gut microbiota and metagenomic diversity of omnivore; vegetarian and vegan healthy subjects	gut	stool				Italy					Vegetarian	ILLUMINA	44717801	6750000000	151	79	32.38		2016-09-03	2016-08-27	SRA
SRX2058872	SRR4074263	SRS1650832	340216	Gut microbiota and metagenomic diversity of omnivore; vegetarian and vegan healthy subjects	gut	stool				Italy					Vegetarian	ILLUMINA	41603471	6280000000	151	77	32.13		2016-09-03	2016-08-27	SRA
SRX2058873	SRR4074264	SRS1650837	340216	Gut microbiota and metagenomic diversity of omnivore; vegetarian and vegan healthy subjects	gut	stool				Italy					Vegan	ILLUMINA	47501922	7170000000	151	74	31.37		2016-09-03	2016-08-27	SRA
SRX2058874	SRR4074265	SRS1650836	340216	Gut microbiota and metagenomic diversity of omnivore; vegetarian and vegan healthy subjects	gut	stool				Italy					Omnivore	ILLUMINA	53971804	8150000000	151	70	30.48		2016-09-03	2016-08-27	SRA
SRX2058875	SRR4074266	SRS1650835	340216	Gut microbiota and metagenomic diversity of omnivore; vegetarian and vegan healthy subjects	gut	stool				Italy					Vegan	ILLUMINA	42291054	6380000000	151	75	31.54		2016-09-03	2016-08-27	SRA
SRX2058876	SRR4074267	SRS1650838	340216	Gut microbiota and metagenomic diversity of omnivore; vegetarian and vegan healthy subjects	gut	stool				Italy					Vegan	ILLUMINA	41793829	6310000000	151	75	31.61		2016-09-03	2016-08-27	SRA
SRX2058877	SRR4074268	SRS1650839	340216	Gut microbiota and metagenomic diversity of omnivore; vegetarian and vegan healthy subjects	gut	stool				Italy					Vegan	ILLUMINA	43018042	6500000000	151	81	32.82		2016-09-03	2016-08-27	SRA
SRX2058878	SRR4074269	SRS1650840	340216	Gut microbiota and metagenomic diversity of omnivore; vegetarian and vegan healthy subjects	gut	stool				Italy					Omnivore	ILLUMINA	14649848	2210000000	151	69	30.18		2016-09-03	2016-08-27	SRA
SRX2058880	SRR4074278	SRS1650842	340216	Gut microbiota and metagenomic diversity of omnivore; vegetarian and vegan healthy subjects	gut	stool				Italy					Omnivore	ILLUMINA	50016866	7550000000	151	67	29.73		2016-09-03	2016-08-27	SRA
SRX2058882	SRR4074287	SRS1650844	340216	Gut microbiota and metagenomic diversity of omnivore; vegetarian and vegan healthy subjects	gut	stool				Italy					Vegetarian	ILLUMINA	44959447	6760000000	150	78	32.21		2016-09-03	2016-08-27	SRA
SRX2058884	SRR4074296	SRS1650846	340216	Gut microbiota and metagenomic diversity of omnivore; vegetarian and vegan healthy subjects	gut	stool				Italy					Omnivore	ILLUMINA	46347514	7000000000	151	70	30.56		2016-09-03	2016-08-27	SRA
SRX2058886	SRR4074305	SRS1650848	340216	Gut microbiota and metagenomic diversity of omnivore; vegetarian and vegan healthy subjects	gut	stool				Italy					Vegan	ILLUMINA	41981769	6340000000	151	81	32.91		2016-09-03	2016-08-27	SRA
SRX2058888	SRR4074314	SRS1650852	340216	Gut microbiota and metagenomic diversity of omnivore; vegetarian and vegan healthy subjects	gut	stool				Italy					Omnivore	ILLUMINA	63515363	9590000000	151	63	29.02		2016-09-03	2016-08-27	SRA
SRX2058890	SRR4074323	SRS1650851	340216	Gut microbiota and metagenomic diversity of omnivore; vegetarian and vegan healthy subjects	gut	stool				Italy					Omnivore	ILLUMINA	44621171	6720000000	151	77	32.06		2016-09-03	2016-08-27	SRA
SRX2058892	SRR4074332	SRS1650856	340216	Gut microbiota and metagenomic diversity of omnivore; vegetarian and vegan healthy subjects	gut	stool				Italy					Omnivore	ILLUMINA	45406670	6700000000	148	77	31.99		2016-09-03	2016-08-27	SRA
SRX2058895	SRR4074341	SRS1650858	340216	Gut microbiota and metagenomic diversity of omnivore; vegetarian and vegan healthy subjects	gut	stool				Italy					Vegetarian	ILLUMINA	44969755	6770000000	151	78	32.22		2016-09-03	2016-08-27	SRA
SRX2058897	SRR4074350	SRS1650859	340216	Gut microbiota and metagenomic diversity of omnivore; vegetarian and vegan healthy subjects	gut	stool				Italy					Vegan	ILLUMINA	41362910	6050000000	146	79	32.42		2016-09-03	2016-08-27	SRA
SRX2058898	SRR4074351	SRS1650860	340216	Gut microbiota and metagenomic diversity of omnivore; vegetarian and vegan healthy subjects	gut	stool				Italy					Vegetarian	ILLUMINA	46581587	7030000000	151	73	31.14		2016-09-03	2016-08-27	SRA
SRX2058899	SRR4074352	SRS1650861	340216	Gut microbiota and metagenomic diversity of omnivore; vegetarian and vegan healthy subjects	gut	stool				Italy					Vegetarian	ILLUMINA	44442427	6710000000	151	77	32		2016-09-03	2016-08-27	SRA
SRX2058900	SRR4074353	SRS1650862	340216	Gut microbiota and metagenomic diversity of omnivore; vegetarian and vegan healthy subjects	gut	stool				Italy					Vegan	ILLUMINA	38047040	5700000000	150	77	32.13		2016-09-03	2016-08-27	SRA
SRX2058901	SRR4074354	SRS1650863	340216	Gut microbiota and metagenomic diversity of omnivore; vegetarian and vegan healthy subjects	gut	stool				Italy					Omnivore	ILLUMINA	46588303	7030000000	151	71	30.66		2016-09-03	2016-08-27	SRA
SRX2058902	SRR4074355	SRS1650864	340216	Gut microbiota and metagenomic diversity of omnivore; vegetarian and vegan healthy subjects	gut	stool				Italy					Vegan	ILLUMINA	45832957	6740000000	147	77	32.09		2016-09-03	2016-08-27	SRA
SRX2058903	SRR4074356	SRS1650865	340216	Gut microbiota and metagenomic diversity of omnivore; vegetarian and vegan healthy subjects	gut	stool				Italy					Vegan	ILLUMINA	41619906	6280000000	151	79	32.55		2016-09-03	2016-08-27	SRA
SRX2058904	SRR4074357	SRS1650867	340216	Gut microbiota and metagenomic diversity of omnivore; vegetarian and vegan healthy subjects	gut	stool				Italy					Vegan	ILLUMINA	49914882	7260000000	145	72	30.9		2016-09-03	2016-08-27	SRA
SRX3062575	SRR5899017	SRS2407777	397112	Indian Human Gut Microbiome	gut	stool		50	adult	India	12.51	75			Omnivore	ILLUMINA	2125747	617000000	290	64	28.84		2018-10-13	2017-08-04	SRA
SRX3062577	SRR5899015	SRS2407775	397112	Indian Human Gut Microbiome	gut	stool		55	elder	India	12.51	75			Omnivore	ILLUMINA	3173926	872000000	275	67	29.36		2018-10-13	2017-08-04	SRA
SRX3062578	SRR5899014	SRS2407776	397112	Indian Human Gut Microbiome	gut	stool		55	elder	India	12.51	75			Omnivore	ILLUMINA	3531470	998000000	283	66	29.28		2018-10-13	2017-08-04	SRA
SRX3062579	SRR5899013	SRS2407773	397112	Indian Human Gut Microbiome	gut	stool		27	adult	India	12.51	75			Omnivore	ILLUMINA	4005867	1090000000	272	73	30.59		2018-10-13	2017-08-04	SRA
SRX3062580	SRR5899012	SRS2407771	397112	Indian Human Gut Microbiome	gut	stool		28	adult	India	12.51	75			Omnivore	ILLUMINA	3807183	1060000000	278	72	30.39		2018-10-13	2017-08-04	SRA
SRX3062581	SRR5899011	SRS2407772	397112	Indian Human Gut Microbiome	gut	stool		30	adult	India	12.51	75			Omnivore	ILLUMINA	3559849	972000000	273	74	30.68		2018-10-13	2017-08-04	SRA
SRX3062582	SRR5899010	SRS2407766	397112	Indian Human Gut Microbiome	gut	stool		21	adult	India	12.51	75			Omnivore	ILLUMINA	3007048	835000000	278	73	30.5		2018-10-13	2017-08-04	SRA
SRX3062583	SRR5899009	SRS2407768	397112	Indian Human Gut Microbiome	gut	stool		50	adult	India	12.51	75			Omnivore	ILLUMINA	2924935	839000000	287	67	29.43		2018-10-13	2017-08-04	SRA
SRX3062584	SRR5899008	SRS2407767	397112	Indian Human Gut Microbiome	gut	stool		60	elder	India	12.51	75			Omnivore	ILLUMINA	2648300	744000000	281	67	29.54		2018-10-13	2017-08-04	SRA
SRX3062585	SRR5899007	SRS2407769	397112	Indian Human Gut Microbiome	gut	stool		26	adult	India	23.26	77.4			Vegetarian	ILLUMINA	4475736	1150000000	257	78	31.36		2018-10-13	2017-08-04	SRA
SRX3062586	SRR5899006	SRS2407770	397112	Indian Human Gut Microbiome	gut	stool		25	adult	India	23.26	77.4			Vegetarian	ILLUMINA	6721091	1680000000	250	78	31.49		2018-10-13	2017-08-04	SRA
SRX3062587	SRR5899005	SRS2407765	397112	Indian Human Gut Microbiome	gut	stool		30	adult	India	23.26	77.4			Vegetarian	ILLUMINA	4638439	1160000000	250	79	31.55		2018-10-13	2017-08-04	SRA
SRX3062588	SRR5899004	SRS2407764	397112	Indian Human Gut Microbiome	gut	stool		24	adult	India	23.26	77.4			Omnivore	ILLUMINA	7584975	1910000000	252	78	31.47		2018-10-13	2017-08-04	SRA
SRX3062589	SRR5899003	SRS2407763	397112	Indian Human Gut Microbiome	gut	stool		0.6	infant	India	23.26	77.4			Vegetarian	ILLUMINA	5119631	1290000000	252	77	31.17		2018-10-13	2017-08-04	SRA
SRX3062590	SRR5899002	SRS2407761	397112	Indian Human Gut Microbiome	gut	stool		0.6	infant	India	23.26	77.4			Vegetarian	ILLUMINA	3476219	892000000	257	77	30.99		2018-10-13	2017-08-04	SRA
SRX3062591	SRR5899001	SRS2407762	397112	Indian Human Gut Microbiome	gut	stool		25	adult	India	23.26	77.4			Vegetarian	ILLUMINA	3374683	875000000	259	78	31.35		2018-10-13	2017-08-04	SRA
SRX3062592	SRR5899000	SRS2407759	397112	Indian Human Gut Microbiome	gut	stool		28	adult	India	23.26	77.4			Vegetarian	ILLUMINA	4312759	1120000000	260	78	31.37		2018-10-13	2017-08-04	SRA
SRX3062593	SRR5898999	SRS2407760	397112	Indian Human Gut Microbiome	gut	stool		0.8	infant	India	23.26	77.4			Vegetarian	ILLUMINA	9572252	2430000000	254	78	31.36		2018-10-13	2017-08-04	SRA
SRX3062594	SRR5898998	SRS2407757	397112	Indian Human Gut Microbiome	gut	stool		29	adult	India	23.26	77.4			Vegetarian	ILLUMINA	4555676	1170000000	257	77	31.27		2018-10-13	2017-08-04	SRA
SRX3062595	SRR5898997	SRS2407756	397112	Indian Human Gut Microbiome	gut	stool		30	adult	India	12.51	75			Omnivore	ILLUMINA	6702847	1750000000	261	74	30.73		2018-10-13	2017-08-04	SRA
SRX3062596	SRR5898996	SRS2407753	397112	Indian Human Gut Microbiome	gut	stool		30	adult	India	12.51	75			Omnivore	ILLUMINA	3091962	883000000	286	72	30.23		2018-10-13	2017-08-04	SRA
SRX3062597	SRR5898995	SRS2407755	397112	Indian Human Gut Microbiome	gut	stool		19	adult	India	12.51	75			Omnivore	ILLUMINA	2413085	670000000	278	73	30.4		2018-10-13	2017-08-04	SRA
SRX3062598	SRR5898994	SRS2407754	397112	Indian Human Gut Microbiome	gut	stool		20	adult	India	12.51	75			Omnivore	ILLUMINA	4522927	1190000000	263	75	30.83		2018-10-13	2017-08-04	SRA
SRX3062599	SRR5898993	SRS2407758	397112	Indian Human Gut Microbiome	gut	stool		23	adult	India	12.51	75			Omnivore	ILLUMINA	3259188	860000000	264	74	30.62		2018-10-13	2017-08-04	SRA
SRX3062600	SRR5898992	SRS2407752	397112	Indian Human Gut Microbiome	gut	stool		23	adult	India	12.51	75			Omnivore	ILLUMINA	3798982	1020000000	268	74	30.75		2018-10-13	2017-08-04	SRA
SRX3062601	SRR5898991	SRS2407751	397112	Indian Human Gut Microbiome	gut	stool		23	adult	India	12.51	75			Omnivore	ILLUMINA	3867895	1040000000	269	75	30.78		2018-10-13	2017-08-04	SRA
SRX3062602	SRR5898990	SRS2407749	397112	Indian Human Gut Microbiome	gut	stool		23	adult	India	23.26	77.4			Omnivore	ILLUMINA	7774333	1930000000	248	79	31.63		2018-10-13	2017-08-04	SRA
SRX3062603	SRR5898989	SRS2407750	397112	Indian Human Gut Microbiome	gut	stool		29	adult	India	12.51	75			Omnivore	ILLUMINA	3872683	1070000000	276	73	30.51		2018-10-13	2017-08-04	SRA
SRX3062604	SRR5898988	SRS2407748	397112	Indian Human Gut Microbiome	gut	stool		26	adult	India	12.51	75			Omnivore	ILLUMINA	5054915	1370000000	271	73	30.55		2018-10-13	2017-08-04	SRA
SRX3062605	SRR5898987	SRS2407747	397112	Indian Human Gut Microbiome	gut	stool		71	elder	India	23.26	77.4			Omnivore	ILLUMINA	3352289	915000000	273	73	30.52		2018-10-13	2017-08-04	SRA
SRX3062606	SRR5898986	SRS2407746	397112	Indian Human Gut Microbiome	gut	stool		57	elder	India	23.26	77.4			Omnivore	ILLUMINA	4621466	1260000000	273	69	29.94		2018-10-13	2017-08-04	SRA
SRX3062607	SRR5898985	SRS2407745	397112	Indian Human Gut Microbiome	gut	stool		57	elder	India	23.26	77.4			Omnivore	ILLUMINA	5071197	1310000000	258	75	30.96		2018-10-13	2017-08-04	SRA
SRX3062608	SRR5898984	SRS2407744	397112	Indian Human Gut Microbiome	gut	stool		62	elder	India	23.26	77.4			Omnivore	ILLUMINA	3676295	1010000000	275	68	29.72		2018-10-13	2017-08-04	SRA
SRX3062609	SRR5898983	SRS2407743	397112	Indian Human Gut Microbiome	gut	stool		58	elder	India	23.26	77.4			Omnivore	ILLUMINA	4825692	1360000000	282	73	30.45		2018-10-13	2017-08-04	SRA
SRX3062610	SRR5898982	SRS2407742	397112	Indian Human Gut Microbiome	gut	stool		50	adult	India	23.26	77.4			Omnivore	ILLUMINA	2760663	755000000	273	74	30.62		2018-10-13	2017-08-04	SRA
SRX3062611	SRR5898981	SRS2407739	397112	Indian Human Gut Microbiome	gut	stool		62	elder	India	23.26	77.4			Omnivore	ILLUMINA	3355264	937000000	279	72	30.36		2018-10-13	2017-08-04	SRA
SRX3062612	SRR5898980	SRS2407740	397112	Indian Human Gut Microbiome	gut	stool		52	elder	India	23.26	77.4			Omnivore	ILLUMINA	2817611	793000000	281	67	29.48		2018-10-13	2017-08-04	SRA
SRX3062613	SRR5898979	SRS2407738	397112	Indian Human Gut Microbiome	gut	stool		58	elder	India	23.26	77.4			Omnivore	ILLUMINA	5498126	1520000000	276	69	29.91		2018-10-13	2017-08-04	SRA
SRX3062614	SRR5898978	SRS2407741	397112	Indian Human Gut Microbiome	gut	stool		61	elder	India	23.26	77.4			Omnivore	ILLUMINA	5552421	1430000000	258	76	30.99		2018-10-13	2017-08-04	SRA
SRX3062615	SRR5898977	SRS2407737	397112	Indian Human Gut Microbiome	gut	stool		30	adult	India	23.26	77.4			Vegetarian	ILLUMINA	7192358	1860000000	259	78	31.44		2018-10-13	2017-08-04	SRA
SRX3062616	SRR5898976	SRS2407736	397112	Indian Human Gut Microbiome	gut	stool		22	adult	India	23.26	77.4			Vegetarian	ILLUMINA	4366008	1130000000	259	78	31.36		2018-10-13	2017-08-04	SRA
SRX3062617	SRR5898975	SRS2407735	397112	Indian Human Gut Microbiome	gut	stool		2.4	infant	India	23.26	77.4			Vegetarian	ILLUMINA	7547451	1910000000	253	78	31.27		2018-10-13	2017-08-04	SRA
SRX3062618	SRR5898974	SRS2407734	397112	Indian Human Gut Microbiome	gut	stool		30	adult	India	23.26	77.4			Omnivore	ILLUMINA	4280619	1070000000	250	78	31.46		2018-10-13	2017-08-04	SRA
SRX3062619	SRR5898973	SRS2407733	397112	Indian Human Gut Microbiome	gut	stool		26	adult	India	23.26	77.4			Vegetarian	ILLUMINA	3745782	954000000	255	78	31.41		2018-10-13	2017-08-04	SRA
SRX3062620	SRR5898972	SRS2407732	397112	Indian Human Gut Microbiome	gut	stool		23	adult	India	23.26	77.4			Vegetarian	ILLUMINA	6216249	1580000000	254	78	31.38		2018-10-13	2017-08-04	SRA
SRX3062621	SRR5898971	SRS2407731	397112	Indian Human Gut Microbiome	gut	stool		30	adult	India	23.26	77.4			Omnivore	ILLUMINA	5173150	1350000000	261	78	31.39		2018-10-13	2017-08-04	SRA
SRX3062622	SRR5898970	SRS2407730	397112	Indian Human Gut Microbiome	gut	stool		29	adult	India	23.26	77.4			Vegetarian	ILLUMINA	3953595	984000000	249	78	31.4		2018-10-13	2017-08-04	SRA
SRX3062623	SRR5898969	SRS2407729	397112	Indian Human Gut Microbiome	gut	stool		26	adult	India	23.26	77.4			Vegetarian	ILLUMINA	5482332	1430000000	261	77	31.21		2018-10-13	2017-08-04	SRA
SRX3062624	SRR5898968	SRS2407727	397112	Indian Human Gut Microbiome	gut	stool		28	adult	India	23.26	77.4			Omnivore	ILLUMINA	3221798	812000000	252	79	31.6		2018-10-13	2017-08-04	SRA
SRX3062625	SRR5898967	SRS2407728	397112	Indian Human Gut Microbiome	gut	stool		53	elder	India	12.51	75			Omnivore	ILLUMINA	4911510	1360000000	277	74	30.73		2018-10-13	2017-08-04	SRA
SRX3062626	SRR5898966	SRS2407726	397112	Indian Human Gut Microbiome	gut	stool		64	elder	India	23.26	77.4			Omnivore	ILLUMINA	3677879	1020000000	277	68	29.71		2018-10-13	2017-08-04	SRA
SRX3062627	SRR5898965	SRS2407725	397112	Indian Human Gut Microbiome	gut	stool		58	elder	India	12.51	75			Omnivore	ILLUMINA	3961443	1060000000	268	75	30.82		2018-10-13	2017-08-04	SRA
SRX3062628	SRR5898964	SRS2407724	397112	Indian Human Gut Microbiome	gut	stool		53	elder	India	12.51	75			Omnivore	ILLUMINA	3637856	994000000	273	73	30.47		2018-10-13	2017-08-04	SRA
SRX3062629	SRR5898963	SRS2407723	397112	Indian Human Gut Microbiome	gut	stool		53	elder	India	12.51	75			Omnivore	ILLUMINA	3689014	997000000	270	73	30.57		2018-10-13	2017-08-04	SRA
SRX3062630	SRR5898962	SRS2407721	397112	Indian Human Gut Microbiome	gut	stool		60	elder	India	12.51	75			Omnivore	ILLUMINA	3387844	929000000	274	73	30.47		2018-10-13	2017-08-04	SRA
SRX3062631	SRR5898961	SRS2407722	397112	Indian Human Gut Microbiome	gut	stool		23	adult	India	23.26	77.4			Vegetarian	ILLUMINA	6230116	1580000000	254	79	31.55		2018-10-13	2017-08-04	SRA
SRX3062632	SRR5898960	SRS2407720	397112	Indian Human Gut Microbiome	gut	stool		50	adult	India	12.51	75			Omnivore	ILLUMINA	3812459	1090000000	286	66	29.36		2018-10-13	2017-08-04	SRA
SRX3062633	SRR5898959	SRS2407718	397112	Indian Human Gut Microbiome	gut	stool		50	adult	India	12.51	75			Omnivore	ILLUMINA	2411209	689000000	286	67	29.43		2018-10-13	2017-08-04	SRA
SRX3062634	SRR5898958	SRS2407719	397112	Indian Human Gut Microbiome	gut	stool		56	elder	India	12.51	75			Omnivore	ILLUMINA	4760294	1270000000	267	75	30.93		2018-10-13	2017-08-04	SRA
SRX3062635	SRR5898957	SRS2407717	397112	Indian Human Gut Microbiome	gut	stool		25	adult	India	12.51	75			Omnivore	ILLUMINA	3932652	1080000000	275	73	30.46		2018-10-13	2017-08-04	SRA
SRX3062636	SRR5898956	SRS2407716	397112	Indian Human Gut Microbiome	gut	stool		29	adult	India	23.26	77.4			Vegetarian	ILLUMINA	6194300	1540000000	249	78	31.39		2018-10-13	2017-08-04	SRA
SRX3062637	SRR5898955	SRS2407715	397112	Indian Human Gut Microbiome	gut	stool		21	adult	India	12.51	75			Omnivore	ILLUMINA	3422843	943000000	276	73	30.48		2018-10-13	2017-08-04	SRA
SRX3062638	SRR5898954	SRS2407714	397112	Indian Human Gut Microbiome	gut	stool		53	elder	India	12.51	75			Omnivore	ILLUMINA	2623761	742000000	283	68	29.67		2018-10-13	2017-08-04	SRA
SRX3062639	SRR5898953	SRS2407713	397112	Indian Human Gut Microbiome	gut	stool		27	adult	India	12.51	75			Omnivore	ILLUMINA	5949657	1610000000	271	75	30.79		2018-10-13	2017-08-04	SRA
SRX3062640	SRR5898952	SRS2407712	397112	Indian Human Gut Microbiome	gut	stool		30	adult	India	12.51	75			Omnivore	ILLUMINA	2877527	791000000	275	73	30.49		2018-10-13	2017-08-04	SRA
SRX3062641	SRR5898951	SRS2407711	397112	Indian Human Gut Microbiome	gut	stool		52	elder	India	12.51	75			Omnivore	ILLUMINA	3799622	1040000000	274	73	30.45		2018-10-13	2017-08-04	SRA
SRX3062642	SRR5898950	SRS2407710	397112	Indian Human Gut Microbiome	gut	stool		50	adult	India	12.51	75			Omnivore	ILLUMINA	2358961	668000000	283	67	29.39		2018-10-13	2017-08-04	SRA
SRX3062643	SRR5898949	SRS2407709	397112	Indian Human Gut Microbiome	gut	stool		30	adult	India	12.51	75			Omnivore	ILLUMINA	4945396	1350000000	273	74	30.71		2018-10-13	2017-08-04	SRA
SRX3062644	SRR5898948	SRS2407707	397112	Indian Human Gut Microbiome	gut	stool		58	elder	India	12.51	75			Omnivore	ILLUMINA	3688177	1040000000	282	68	29.56		2018-10-13	2017-08-04	SRA
SRX3062645	SRR5898947	SRS2407708	397112	Indian Human Gut Microbiome	gut	stool		27	adult	India	23.26	77.4			Omnivore	ILLUMINA	5298840	1370000000	259	78	31.38		2018-10-13	2017-08-04	SRA
SRX3062646	SRR5898946	SRS2407706	397112	Indian Human Gut Microbiome	gut	stool		26	adult	India	23.26	77.4			Omnivore	ILLUMINA	5500739	1400000000	255	78	31.45		2018-10-13	2017-08-04	SRA
SRX3062647	SRR5898945	SRS2407705	397112	Indian Human Gut Microbiome	gut	stool		12	teenager	India	12.51	75			Omnivore	ILLUMINA	3984549	1090000000	274	76	30.81		2018-10-13	2017-08-04	SRA
SRX3062648	SRR5898944	SRS2407704	397112	Indian Human Gut Microbiome	gut	stool		7	child	India	12.51	75			Omnivore	ILLUMINA	4852758	1300000000	268	77	31.03		2018-10-13	2017-08-04	SRA
SRX3062649	SRR5898943	SRS2407703	397112	Indian Human Gut Microbiome	gut	stool		6	child	India	12.51	75			Omnivore	ILLUMINA	3168885	812000000	256	77	31.06		2018-10-13	2017-08-04	SRA
SRX3062650	SRR5898942	SRS2407702	397112	Indian Human Gut Microbiome	gut	stool		10	child	India	12.51	75			Omnivore	ILLUMINA	5075856	1310000000	258	77	31.15		2018-10-13	2017-08-04	SRA
SRX3062651	SRR5898941	SRS2407700	397112	Indian Human Gut Microbiome	gut	stool		5	child	India	12.51	75			Omnivore	ILLUMINA	5415917	1410000000	260	77	31.17		2018-10-13	2017-08-04	SRA
SRX3062652	SRR5898940	SRS2407701	397112	Indian Human Gut Microbiome	gut	stool		9	child	India	12.51	75			Omnivore	ILLUMINA	3746717	984000000	263	76	30.91		2018-10-13	2017-08-04	SRA
SRX3062653	SRR5898939	SRS2407699	397112	Indian Human Gut Microbiome	gut	stool		10	child	India	12.51	75			Omnivore	ILLUMINA	4755885	1230000000	259	78	31.2		2018-10-13	2017-08-04	SRA
SRX3062654	SRR5898938	SRS2407698	397112	Indian Human Gut Microbiome	gut	stool		3.5	child	India	12.51	75			Omnivore	ILLUMINA	4722840	1210000000	256	77	31.16		2018-10-13	2017-08-04	SRA
SRX3062655	SRR5898937	SRS2407697	397112	Indian Human Gut Microbiome	gut	stool		11	teenager	India	12.51	75			Omnivore	ILLUMINA	5525192	1410000000	255	78	31.2		2018-10-13	2017-08-04	SRA
SRX3062656	SRR5898936	SRS2407695	397112	Indian Human Gut Microbiome	gut	stool		7	child	India	12.51	75			Omnivore	ILLUMINA	3176530	812000000	256	74	30.51		2018-10-13	2017-08-04	SRA
SRX3062657	SRR5898935	SRS2407696	397112	Indian Human Gut Microbiome	gut	stool		11	teenager	India	12.51	75			Omnivore	ILLUMINA	4612811	1180000000	256	77	31.16		2018-10-13	2017-08-04	SRA
SRX3062658	SRR5898934	SRS2407693	397112	Indian Human Gut Microbiome	gut	stool		12	teenager	India	12.51	75			Omnivore	ILLUMINA	4264527	1110000000	260	77	31.09		2018-10-13	2017-08-04	SRA
SRX3062660	SRR5898932	SRS2407691	397112	Indian Human Gut Microbiome	gut	stool		16	teenager	India	12.51	75			Omnivore	ILLUMINA	6439227	1640000000	255	77	31.16		2018-10-13	2017-08-04	SRA
SRX3062661	SRR5898931	SRS2407692	397112	Indian Human Gut Microbiome	gut	stool		4	child	India	12.51	75			Omnivore	ILLUMINA	3129026	815000000	260	77	31		2018-10-13	2017-08-04	SRA
SRX3062662	SRR5898930	SRS2407690	397112	Indian Human Gut Microbiome	gut	stool		12	teenager	India	12.51	75			Omnivore	ILLUMINA	4407879	1220000000	277	76	30.96		2018-10-13	2017-08-04	SRA
SRX3062663	SRR5898929	SRS2407689	397112	Indian Human Gut Microbiome	gut	stool		5	child	India	12.51	75			Omnivore	ILLUMINA	3510167	953000000	271	75	30.62		2018-10-13	2017-08-04	SRA
SRX3062664	SRR5898928	SRS2407688	397112	Indian Human Gut Microbiome	gut	stool		6	child	India	12.51	75			Omnivore	ILLUMINA	2722752	780000000	286	74	30.54		2018-10-13	2017-08-04	SRA
SRX3062665	SRR5898927	SRS2407687	397112	Indian Human Gut Microbiome	gut	stool		30	adult	India	12.51	75			Omnivore	ILLUMINA	3257390	883000000	271	74	30.61		2018-10-13	2017-08-04	SRA
SRX3062666	SRR5898926	SRS2407685	397112	Indian Human Gut Microbiome	gut	stool		26	adult	India	23.26	77.4			Vegetarian	ILLUMINA	2976229	803000000	270	76	30.85		2018-10-13	2017-08-04	SRA
SRX3062667	SRR5898925	SRS2407686	397112	Indian Human Gut Microbiome	gut	stool		28	adult	India	23.26	77.4			Vegetarian	ILLUMINA	5092908	1330000000	261	77	31.18		2018-10-13	2017-08-04	SRA
SRX3062668	SRR5898924	SRS2407683	397112	Indian Human Gut Microbiome	gut	stool		25	adult	India	23.26	77.4			Vegetarian	ILLUMINA	6177888	1610000000	261	77	31.18		2018-10-13	2017-08-04	SRA
SRX3062669	SRR5898923	SRS2407684	397112	Indian Human Gut Microbiome	gut	stool		26	adult	India	23.26	77.4			Vegetarian	ILLUMINA	8466086	2100000000	248	78	31.29		2018-10-13	2017-08-04	SRA
SRX3062670	SRR5898922	SRS2407682	397112	Indian Human Gut Microbiome	gut	stool		26	adult	India	23.26	77.4			Vegetarian	ILLUMINA	6572595	1700000000	259	77	31.19		2018-10-13	2017-08-04	SRA
SRX3062671	SRR5898921	SRS2407681	397112	Indian Human Gut Microbiome	gut	stool		23	adult	India	23.26	77.4			Vegetarian	ILLUMINA	6489812	1690000000	260	78	31.21		2018-10-13	2017-08-04	SRA
SRX3062672	SRR5898920	SRS2407680	397112	Indian Human Gut Microbiome	gut	stool		24	adult	India	23.26	77.4			Vegetarian	ILLUMINA	4635661	1200000000	259	77	31.15		2018-10-13	2017-08-04	SRA
SRX3062673	SRR5898919	SRS2407679	397112	Indian Human Gut Microbiome	gut	stool		25	adult	India	12.51	75			Omnivore	ILLUMINA	3401237	929000000	273	74	30.67		2018-10-13	2017-08-04	SRA
SRX3062674	SRR5898918	SRS2407678	397112	Indian Human Gut Microbiome	gut	stool		24	adult	India	12.51	75			Omnivore	ILLUMINA	2715208	674000000	248	76	31.12		2018-10-13	2017-08-04	SRA
SRX3062675	SRR5898917	SRS2407677	397112	Indian Human Gut Microbiome	gut	stool		28	adult	India	23.26	77.4			Vegetarian	ILLUMINA	5301366	1390000000	262	78	31.42		2018-10-13	2017-08-04	SRA
SRX3062676	SRR5898916	SRS2407676	397112	Indian Human Gut Microbiome	gut	stool		21	adult	India	23.26	77.4			Vegetarian	ILLUMINA	5966065	1540000000	258	77	31.18		2018-10-13	2017-08-04	SRA
SRX3062677	SRR5898915	SRS2407675	397112	Indian Human Gut Microbiome	gut	stool		27	adult	India	23.26	77.4			Vegetarian	ILLUMINA	7065921	1810000000	256	78	31.35		2018-10-13	2017-08-04	SRA
SRX3062678	SRR5898914	SRS2407674	397112	Indian Human Gut Microbiome	gut	stool		21	adult	India	23.26	77.4			Vegetarian	ILLUMINA	6275464	1550000000	247	80	31.71		2018-10-13	2017-08-04	SRA
SRX3062679	SRR5898913	SRS2407673	397112	Indian Human Gut Microbiome	gut	stool		21	adult	India	23.26	77.4			Vegetarian	ILLUMINA	5137490	1290000000	251	79	31.65		2018-10-13	2017-08-04	SRA
SRX3062680	SRR5898912	SRS2407672	397112	Indian Human Gut Microbiome	gut	stool		23	adult	India	23.26	77.4			Vegetarian	ILLUMINA	4052739	1040000000	257	78	31.47		2018-10-13	2017-08-04	SRA
SRX3062681	SRR5898911	SRS2407671	397112	Indian Human Gut Microbiome	gut	stool		25	adult	India	23.26	77.4			Vegetarian	ILLUMINA	5135983	1320000000	257	78	31.37		2018-10-13	2017-08-04	SRA
SRX3062682	SRR5898910	SRS2407670	397112	Indian Human Gut Microbiome	gut	stool		24	adult	India	23.26	77.4			Vegetarian	ILLUMINA	8759551	2140000000	244	79	31.5		2018-10-13	2017-08-04	SRA
SRX3062683	SRR5898909	SRS2407649	397112	Indian Human Gut Microbiome	gut	stool		22	adult	India	23.26	77.4			Vegetarian	ILLUMINA	3085552	774000000	251	79	31.58		2018-10-13	2017-08-04	SRA
SRX3062684	SRR5898908	SRS2407648	397112	Indian Human Gut Microbiome	gut	stool		29	adult	India	23.26	77.4			Vegetarian	ILLUMINA	5327757	1340000000	252	79	31.56		2018-10-13	2017-08-04	SRA
SRX5589549	SRR8800869	SRS4550739	529487	Ketogenic diet and the gut microbiome	gut	stool				United States of America					Omnivore	ILLUMINA	17298082	4500000000	260	95	36.09		2019-04-05	2019-03-28	SRA
SRX5589550	SRR8800868	SRS4550740	529487	Ketogenic diet and the gut microbiome	gut	stool				United States of America					Ketogenic	ILLUMINA	31515163	8190000000	260	95	36.1		2019-04-05	2019-03-28	SRA
SRX5589551	SRR8800867	SRS4550741	529487	Ketogenic diet and the gut microbiome	gut	stool				United States of America					Omnivore	ILLUMINA	36527585	6580000000	180	94	37.44		2019-04-05	2019-03-28	SRA
SRX5589552	SRR8800866	SRS4550742	529487	Ketogenic diet and the gut microbiome	gut	stool				United States of America					Ketogenic	ILLUMINA	30211588	5440000000	180	93	37.29		2019-04-05	2019-03-28	SRA
SRX5589553	SRR8800865	SRS4550743	529487	Ketogenic diet and the gut microbiome	gut	stool				United States of America					Omnivore	ILLUMINA	19518202	3510000000	180	92	36.95		2019-04-05	2019-03-28	SRA
SRX5589554	SRR8800864	SRS4550744	529487	Ketogenic diet and the gut microbiome	gut	stool				United States of America					Ketogenic	ILLUMINA	18301885	3290000000	180	92	36.98		2019-04-05	2019-03-28	SRA
SRX5589555	SRR8800863	SRS4550745	529487	Ketogenic diet and the gut microbiome	gut	stool				United States of America					Ketogenic	ILLUMINA	18446734	4800000000	260	92	35.66		2019-04-05	2019-03-28	SRA
SRX5589556	SRR8800862	SRS4550746	529487	Ketogenic diet and the gut microbiome	gut	stool				United States of America					Omnivore	ILLUMINA	40221520	10500000000	261	95	36.11		2019-04-05	2019-03-28	SRA
SRX5589557	SRR8800861	SRS4550747	529487	Ketogenic diet and the gut microbiome	gut	stool				United States of America					Ketogenic	ILLUMINA	54657534	14200000000	260	94	36		2019-04-05	2019-03-28	SRA
SRX5589558	SRR8800860	SRS4550748	529487	Ketogenic diet and the gut microbiome	gut	stool				United States of America					Omnivore	ILLUMINA	28382134	7380000000	260	94	36.04		2019-04-05	2019-03-28	SRA
SRX5589559	SRR8800859	SRS4550749	529487	Ketogenic diet and the gut microbiome	gut	stool				United States of America					Ketogenic	ILLUMINA	67878374	17600000000	259	94	36.02		2019-04-05	2019-03-28	SRA
SRX5589560	SRR8800858	SRS4550750	529487	Ketogenic diet and the gut microbiome	gut	stool				United States of America					Omnivore	ILLUMINA	16223141	4220000000	260	95	36.25		2019-04-05	2019-03-28	SRA
SRX5589561	SRR8800857	SRS4550751	529487	Ketogenic diet and the gut microbiome	gut	stool				United States of America					Ketogenic	ILLUMINA	50322536	13100000000	260	94	36.01		2019-04-05	2019-03-28	SRA
SRX5589562	SRR8800856	SRS4550752	529487	Ketogenic diet and the gut microbiome	gut	stool				United States of America					Omnivore	ILLUMINA	29623590	7700000000	260	95	36.13		2019-04-05	2019-03-28	SRA
SRX5589563	SRR8800855	SRS4550753	529487	Ketogenic diet and the gut microbiome	gut	stool				United States of America					Ketogenic	ILLUMINA	35514472	6390000000	180	93	37.22		2019-04-05	2019-03-28	SRA
SRX5589564	SRR8800854	SRS4550754	529487	Ketogenic diet and the gut microbiome	gut	stool				United States of America					Omnivore	ILLUMINA	31396005	5650000000	180	93	37.34		2019-04-05	2019-03-28	SRA
SRX5589565	SRR8800853	SRS4550755	529487	Ketogenic diet and the gut microbiome	gut	stool				United States of America					Ketogenic	ILLUMINA	26469688	6880000000	260	95	36.12		2019-04-05	2019-03-28	SRA
SRX5589566	SRR8800852	SRS4550756	529487	Ketogenic diet and the gut microbiome	gut	stool				United States of America					Omnivore	ILLUMINA	46242705	12000000000	260	93	35.84		2019-04-05	2019-03-28	SRA
SRX5589567	SRR8800851	SRS4550757	529487	Ketogenic diet and the gut microbiome	gut	stool				United States of America					Ketogenic	ILLUMINA	29415015	7650000000	260	94	36.05		2019-04-05	2019-03-28	SRA
SRX5589569	SRR8800849	SRS4550759	529487	Ketogenic diet and the gut microbiome	gut	stool				United States of America					Ketogenic	ILLUMINA	30604748	5510000000	180	93	37.37		2019-04-05	2019-03-28	SRA
SRX5589570	SRR8800848	SRS4550760	529487	Ketogenic diet and the gut microbiome	gut	stool				United States of America					Omnivore	ILLUMINA	18199711	3280000000	180	92	37.1		2019-04-05	2019-03-28	SRA
SRX5589571	SRR8800847	SRS4550761	529487	Ketogenic diet and the gut microbiome	gut	stool				United States of America					Ketogenic	ILLUMINA	44696472	11600000000	260	93	35.84		2019-04-05	2019-03-28	SRA
SRX5589572	SRR8800846	SRS4550762	529487	Ketogenic diet and the gut microbiome	gut	stool				United States of America					Omnivore	ILLUMINA	2460963	640000000	260	96	36.27		2019-04-05	2019-03-28	SRA
SRX5589573	SRR8800845	SRS4550763	529487	Ketogenic diet and the gut microbiome	gut	stool				United States of America					Ketogenic	ILLUMINA	43178229	11200000000	259	93	35.78		2019-04-05	2019-03-28	SRA
SRX5589574	SRR8800844	SRS4550764	529487	Ketogenic diet and the gut microbiome	gut	stool				United States of America					Omnivore	ILLUMINA	38123105	9910000000	260	94	35.96		2019-04-05	2019-03-28	SRA
SRX5589575	SRR8800843	SRS4550765	529487	Ketogenic diet and the gut microbiome	gut	stool				United States of America					Ketogenic	ILLUMINA	29837776	7760000000	260	93	35.73		2019-04-05	2019-03-28	SRA
SRX5589577	SRR8800841	SRS4550767	529487	Ketogenic diet and the gut microbiome	gut	stool				United States of America					Ketogenic	ILLUMINA	11700932	3040000000	260	92	35.74		2019-04-05	2019-03-28	SRA
SRX5589578	SRR8800840	SRS4550768	529487	Ketogenic diet and the gut microbiome	gut	stool				United States of America					Omnivore	ILLUMINA	24811262	6450000000	260	94	36.03		2019-04-05	2019-03-28	SRA
SRX5589579	SRR8800839	SRS4550769	529487	Ketogenic diet and the gut microbiome	gut	stool				United States of America					Omnivore	ILLUMINA	50893659	13200000000	259	95	36.16		2019-04-05	2019-03-28	SRA
SRX5589580	SRR8800838	SRS4550770	529487	Ketogenic diet and the gut microbiome	gut	stool				United States of America					Ketogenic	ILLUMINA	3231002	840000000	260	95	36.16		2019-04-05	2019-03-28	SRA
SRX5589582	SRR8800836	SRS4550772	529487	Ketogenic diet and the gut microbiome	gut	stool				United States of America					Ketogenic	ILLUMINA	26304394	6840000000	260	95	36.08		2019-04-05	2019-03-28	SRA
