# Supplementary material for: Integrating comparative genomics and risk classification by assessing virulence, antimicrobial resistance, and plasmid spread in microbial communities with gSpreadComp
Source: Gigascience. 2025 Jun 26;14:giaf072. doi: 10.1093/gigascience/giaf072 (PMC12199706; doi:10.1093/gigascience/giaf072)
Supplement: giaf072_Supplemental_Files [file giaf072_supplemental_files.zip › 02_Kasmanas_gSpread_AddFile2_Table_S2.xlsx]

## Sheet: Table_S2_a_summary
Table S2a. Summary information retrieved from the recovered metagenome-assembled genomes (MAGs). Completeness, Contamination, and Strain.heterogeneity are assigned with CheckM through MuDoGeR (https://github.com/mdsufz/MuDoGeR). Quality and quality.score are determined as described in Methods. The Target column refers to the source patient's diet. The taxonomical information was assigned with GTD…
Genome	Completeness	Contamination	Strain.heterogeneity	quality	quality.score	Library	Target	Domain	Phylum	Class	Order	Family	Genus	Species	pathogen_potential	risk_criteria	unique_vfs	unique_gene_target	unique_gene_in_chromosome	unique_gene_in_plasmid	unique_gene_in_unclassified	unique_vf_in_chromosome	unique_vf_in_plasmid	unique_vf_in_unclassified	n_scaffolds	n_contigs	scaf_bp	contig_bp	gap_pct	scaf_N50	scaf_L50	ctg_N50	ctg_L50	scaf_N90	scaf_L90	ctg_N90	ctg_L90	scaf_max	ctg_max	scaf_n_gt50K	scaf_pct_gt50K	gc_avg	gc_std
EA_ERX1174274-bin.1	77.59	2.59	0	Medium	64.64	EA_ERX1174274	Ancient	Bacteria	Firmicutes	Clostridia	Clostridiales	Clostridiaceae	Clostridium	NA	Medium	0.13502	604	16	14	2	1	566	7	71	378	406	2949543	2946833	0.092	49	15356	54	13180	234	2856	256	2703	85632	85632	6	13.705	0.26334	0.02172
EA_ERX1174274-bin.2	88.27	0	0	Medium	88.27	EA_ERX1174274	Ancient	Bacteria	Firmicutes	Clostridia	Peptostreptococcales	Peptostreptococcaceae	Romboutsia	Romboutsia hominis	Low	0.189299	577	18	13	3	5	409	30	189	302	338	2875059	2871999	0.106	78	11786	83	10882	227	4992	243	4599	48299	48299	0	0	0.276	0.01961
EA_ERX1174274-bin.3	61.27	0	0	Medium	61.27	EA_ERX1174274	Ancient	Bacteria	Firmicutes	Clostridia	Peptostreptococcales	Peptostreptococcaceae	Paraclostridium	Paraclostridium tenue	Low	0.0874317	354	11	10	1	2	309	14	69	100	165	1515279	1508779	0.429	19	23797	33	14586	69	6317	109	4504	77074	56780	6	26.672	0.26702	0.01667
EA_ERX1174274-bin.4	73.52	0	0	Medium	73.52	EA_ERX1174274	Ancient	Bacteria	Firmicutes	Clostridia	Clostridiales	Clostridiaceae	Clostridium	Clostridium perfringens	High	0.0761107	472	11	10	0	1	445	12	45	190	232	1693625	1689425	0.248	36	13745	45	10323	133	4099	157	3519	71769	71769	3	10.867	0.28188	0.01807
EA_ERX1174274-bin.7	68.97	0	0	Medium	68.97	EA_ERX1174274	Ancient	Bacteria	Firmicutes	Clostridia	Clostridiales	Clostridiaceae	Clostridium	Clostridium moniliforme	Medium	0.153772	543	15	11	2	5	454	51	78	1023	1031	3562042	3561512	0.015	258	4085	259	4038	809	1811	812	1808	27029	27029	0	0	0.26106	0.02249
EA_ERX1174274-bin.8	73.2	1.41	11.11	Medium	66.15	EA_ERX1174274	Ancient	Bacteria	Firmicutes	Clostridia	Clostridiales	Clostridiaceae	Clostridium	NA	Medium	0.205951	577	20	14	3	7	476	45	152	587	600	2669319	2668019	0.049	156	5287	160	5183	448	2404	458	2369	46807	28384	0	0	0.3173	0.01606
EA_ERX1174275-bin.1	80.17	1.72	0	Medium	71.57	EA_ERX1174275	Ancient	Bacteria	Firmicutes	Clostridia	Clostridiales	Clostridiaceae	Clostridium	NA	Medium	0.171839	778	23	17	1	7	704	21	137	362	370	4249353	4248553	0.019	48	21289	49	21090	212	4484	217	4320	130793	130793	14	26.007	0.30125	0.01697
EA_ERX1174275-bin.2	70.53	1.75	100	Medium	61.78	EA_ERX1174275	Ancient	Bacteria	Proteobacteria	Gammaproteobacteria	Pseudomonadales	Pseudomonadaceae	Pseudomonas	NA	Medium	0.232097	1189	34	33	2	4	1134	15	109	528	557	5701230	5698330	0.051	93	17241	98	16101	337	4701	358	4592	113991	113991	10	12.846	0.61026	0.02367
EA_ERX1174275-bin.3	94.63	0.7	14.29	High	91.13	EA_ERX1174275	Ancient	Bacteria	Proteobacteria	Gammaproteobacteria	Pseudomonadales	Pseudomonadaceae	Pseudomonas	NA	Medium	0.167725	1125	25	24	0	2	1084	0	59	132	197	4972610	4966110	0.131	24	67724	33	43253	78	18247	109	11945	195420	195420	33	61.713	0.57668	0.01755
EA_ERX1174275-bin.4	58.29	1.5	50	Medium	50.79	EA_ERX1174275	Ancient	Bacteria	Firmicutes	Clostridia	Peptostreptococcales	Anaerovoracaceae	Mogibacterium	NA	unclassified	0.165776	221	8	1	3	4	66	69	100	512	512	1027555	1027555	0	171	2136	171	2136	419	1210	419	1210	7752	7752	0	0	0.40712	0.0311
EA_ERX3668223-bin.2	82.43	1.95	42.86	Medium	72.68	EA_ERX3668223	Ancient	Bacteria	Verrucomicrobiota	Kiritimatiellae	RFP12	UBA1067	RUG572	RUG572 sp900547945	unclassified	0.159786	384	12	4	0	9	153	73	206	741	748	3104591	3103891	0.023	188	5211	189	5166	557	2120	561	2103	22306	22306	0	0	0.66345	0.05127
EA_ERX3668223-bin.3	60.02	0.03	0	Medium	59.87	EA_ERX3668223	Ancient	Bacteria	Verrucomicrobiota	Verrucomicrobiae	Opitutales	CAG-312	Merdousia	NA	unclassified	0.0642991	276	6	5	0	1	125	28	145	703	703	1492736	1492736	0	227	2230	227	2230	571	1282	571	1282	10261	10261	0	0	0.52977	0.03325
EA_ERX3668223-bin.4	94.97	0	0	High	94.97	EA_ERX3668223	Ancient	Bacteria	Firmicutes	Clostridia	Oscillospirales	Acutalibacteraceae	Fimenecus	NA	unclassified	0.0602361	488	6	6	0	0	471	13	5	164	164	1877918	1877918	0	34	18516	34	18516	105	5011	105	5011	55485	55485	1	2.955	0.48172	0.02587
EA_ERX3668223-bin.6	81.72	1.62	25	Medium	73.62	EA_ERX3668223	Ancient	Bacteria	Firmicutes	Clostridia	Oscillospirales	Acutalibacteraceae	CAG-177	CAG-177 sp003538135	unclassified	0.165748	402	7	2	2	6	133	75	236	501	502	1773548	1773448	0.006	148	4021	149	4021	399	1956	400	1956	17247	17247	0	0	0.52697	0.02488
EA_ERX3668223-bin.7	72.76	1.28	33.33	Medium	66.36	EA_ERX3668223	Ancient	Bacteria	Firmicutes	Clostridia	Christensenellales	CAG-314	Fimimonas	NA	unclassified	0.081409	279	8	4	0	4	154	25	132	503	504	1809087	1808987	0.006	129	4350	129	4350	381	1861	381	1860	21577	21577	0	0	0.45717	0.02558
EA_ERX3668223-bin.8	88.76	3.12	55.56	Medium	73.16	EA_ERX3668223	Ancient	Bacteria	Actinobacteriota	Actinomycetia	Streptosporangiales	Streptosporangiaceae	NA	NA	unclassified	0.311139	610	20	13	5	9	375	114	270	1598	1606	6055571	6054771	0.013	437	4519	439	4517	1250	2017	1257	2004	32758	32758	0	0	0.68482	0.0248
EA_ERX3668223-bin.9	80.5	1.93	83.33	Medium	70.85	EA_ERX3668223	Ancient	Bacteria	Firmicutes	Clostridia	Oscillospirales	Acutalibacteraceae	Fimenecus	NA	unclassified	0.185025	406	7	3	3	2	104	86	267	510	512	1579832	1579632	0.013	143	3642	144	3624	400	1758	401	1758	23676	23676	0	0	0.4217	0.02997
EA_ERX3762588-bin.0	82.61	3.11	9.09	Medium	67.06	EA_ERX3762588	Ancient	Bacteria	Firmicutes	Negativicutes	Selenomonadales	Selenomonadaceae	Anaerovibrio	NA	unclassified	0.0887828	463	8	8	0	0	264	35	198	616	617	1640637	1640627	0.001	178	3009	178	3009	484	1532	484	1532	11466	11466	0	0	0.44129	0.02635
EA_ERX3762588-bin.2	97.32	0	0	High	97.32	EA_ERX3762588	Ancient	Bacteria	Firmicutes	Clostridia	Oscillospirales	Acutalibacteraceae	Fimenecus	NA	unclassified	0.136181	505	11	6	0	6	213	0	331	124	130	2484130	2483530	0.024	13	50775	14	46870	65	7752	69	7690	218265	211200	13	50.136	0.4223	0.03846
EA_ERX3762588-bin.3	87.79	1.52	0	Medium	80.19	EA_ERX3762588	Ancient	Bacteria	Firmicutes	Clostridia	Christensenellales	CAG-74	UBA11524	UBA11524 sp000437595	unclassified	0.136728	474	14	11	2	3	381	28	143	746	756	2701986	2701436	0.02	184	4493	187	4445	560	1841	566	1825	20444	20444	0	0	0.58335	0.02663
EA_ERX3762588-bin.4	86.97	5.58	40	Medium	59.07	EA_ERX3762588	Ancient	Bacteria	Firmicutes	Clostridia	Christensenellales	CAG-138	PeH17	PeH17 sp000435055	unclassified	0.107642	324	13	10	0	5	197	40	110	523	528	1711127	1710627	0.029	138	3828	140	3791	398	1699	400	1692	17461	17461	0	0	0.49299	0.02396
EA_ERX3762588-bin.6	89.78	0.34	0	Medium	88.08	EA_ERX3762588	Ancient	Bacteria	Firmicutes	Clostridia	Oscillospirales	Ruminococcaceae	Ruminiclostridium	Ruminiclostridium sp900556525	unclassified	0.242087	506	12	3	4	6	216	96	273	405	410	2109948	2109538	0.019	85	7418	85	7418	285	2455	288	2441	29845	29845	0	0	0.48582	0.02475
EA_ERX3762589-bin.1	95.08	1.4	0	High	88.08	EA_ERX3762589	Ancient	Bacteria	Firmicutes	Clostridia	Christensenellales	CAG-138	PeH17	PeH17 sp000435055	unclassified	0.0688991	393	11	10	0	1	372	0	21	126	146	1918905	1917535	0.071	26	21116	30	19230	81	8630	92	7324	96369	96369	3	11.654	0.49513	0.01911
EA_ERX3762589-bin.2	98.66	0.34	100	High	96.96	EA_ERX3762589	Ancient	Bacteria	Firmicutes	Clostridia	Oscillospirales	Ruminococcaceae	Ruminiclostridium	Ruminiclostridium sp900556525	unclassified	0.161452	533	12	5	0	8	170	3	389	129	146	2462270	2460750	0.062	24	32615	26	28073	80	8308	90	8037	86022	86022	9	25.879	0.48344	0.02637
EA_ERX3762589-bin.5	98.95	1.86	0	High	89.65	EA_ERX3762589	Ancient	Bacteria	Firmicutes	Clostridia	Christensenellales	CAG-74	UBA11524	UBA11524 sp000437595	unclassified	0.0866215	515	13	13	0	0	506	0	38	243	260	2792915	2791485	0.051	47	15789	51	15093	161	5026	174	4816	89856	89856	5	12.47	0.5864	0.01829
EA_ERX3762589-bin.6	97.32	0.34	0	High	95.62	EA_ERX3762589	Ancient	Bacteria	Firmicutes	Clostridia	Oscillospirales	Acutalibacteraceae	Fimenecus	NA	unclassified	0.187405	511	11	4	2	7	106	5	434	247	269	3086368	3084978	0.045	19	44144	21	41836	128	3914	137	3545	176678	169484	16	46.251	0.43429	0.04594
EA_ERX3762591-bin.0	95.51	0	0	High	95.51	EA_ERX3762591	Ancient	Bacteria	Firmicutes	Bacilli	RFN20	CAG-826	Enteromonas	NA	unclassified	0.0628295	257	7	6	1	0	210	8	60	210	210	1680075	1680075	0	40	11992	40	11992	138	3711	138	3711	84814	84814	1	5.048	0.35036	0.02257
EA_ERX3762591-bin.1	62.9	0.24	50	Medium	61.7	EA_ERX3762591	Ancient	Bacteria	Firmicutes	Clostridia	Oscillospirales	Acutalibacteraceae	Eubacterium	NA	unclassified	0.175439	346	10	2	3	6	207	53	124	583	585	1249905	1249885	0.002	190	2262	190	2251	473	1272	474	1271	6575	6575	0	0	0.38986	0.02818
EA_ERX3762591-bin.10	96.43	0.7	0	High	92.93	EA_ERX3762591	Ancient	Bacteria	Spirochaetota	Spirochaetia	Treponematales	Treponemataceae	Treponema	Treponema sp900541945	Medium	0.0650606	522	7	7	0	0	516	0	7	122	134	2447376	2446176	0.049	17	40830	18	39610	67	8119	74	7581	224143	224143	12	41.997	0.41165	0.03514
EA_ERX3762591-bin.11	65.11	1.11	25	Medium	59.56	EA_ERX3762591	Ancient	Bacteria	Bacteroidota	Bacteroidia	Bacteroidales	Bacteroidaceae	Prevotella	NA	unclassified	0.0408512	287	5	4	0	1	239	10	47	84	88	1783730	1783420	0.017	17	33153	18	30474	54	11051	57	11051	129347	129347	5	23.433	0.47557	0.01961
EA_ERX3762591-bin.12	86.93	2.7	20	Medium	73.43	EA_ERX3762591	Ancient	Bacteria	Verrucomicrobiota	Lentisphaeria	Victivallales	UBA1829	UBA1829	UBA1829 sp900549045	unclassified	0.123042	485	13	11	2	1	422	16	94	558	568	3025217	3024217	0.033	135	6880	138	6735	414	2650	421	2616	27217	27217	0	0	0.56164	0.02365
EA_ERX3762591-bin.13	63.72	0	0	Medium	63.72	EA_ERX3762591	Ancient	Bacteria	Firmicutes	Clostridia	Oscillospirales	Ruminococcaceae	Faecalibacterium	Faecalibacterium sp900539885	unclassified	0.109235	459	12	9	1	3	347	24	173	469	473	1970997	1970597	0.02	125	4881	126	4826	362	2171	365	2154	25546	25546	0	0	0.58189	0.02723
EA_ERX3762591-bin.14	58.66	0.34	0	Medium	56.96	EA_ERX3762591	Ancient	Bacteria	Bacteroidota	Bacteroidia	Bacteroidales	Bacteroidaceae	Prevotella	Prevotella sp900557035	unclassified	0.0606862	334	5	4	1	0	278	4	61	314	411	1793826	1784126	0.541	74	6744	92	5092	237	2983	302	2204	38332	38332	0	0	0.47179	0.02521
EA_ERX3762591-bin.15	73.49	3.66	18.18	Medium	55.19	EA_ERX3762591	Ancient	Bacteria	Firmicutes	Clostridia	Lachnospirales	Lachnospiraceae	COE1	COE1 sp001916965	unclassified	0.109094	535	12	10	0	2	413	56	156	781	784	2284278	2284068	0.009	236	3250	237	3245	625	1707	626	1707	12333	12333	0	0	0.42019	0.02271
EA_ERX3762591-bin.17	96.92	1.45	66.67	High	89.67	EA_ERX3762591	Ancient	Bacteria	Firmicutes	Clostridia	Lachnospirales	Lachnospiraceae	Agathobacter	Agathobacter sp900546625	unclassified	0.0995715	653	11	10	1	0	626	12	50	181	201	2422617	2420617	0.083	35	21643	40	19160	109	6537	123	5747	62963	62963	2	5.042	0.42754	0.01915
EA_ERX3762591-bin.18	94.3	1.58	0	High	86.4	EA_ERX3762591	Ancient	Bacteria	Firmicutes	Clostridia	Lachnospirales	Lachnospiraceae	KLE1615	NA	unclassified	0.10398	667	14	14	0	2	666	0	8	154	162	3511639	3510839	0.023	27	40771	28	40025	88	9376	93	9310	149373	131687	18	39.414	0.43631	0.0217
EA_ERX3762591-bin.21	77.99	3.34	62.5	Medium	61.29	EA_ERX3762591	Ancient	Bacteria	Firmicutes	Clostridia	Lachnospirales	Lachnospiraceae	UMGS2037	NA	unclassified	0.0911424	482	14	13	0	2	433	8	59	536	537	2060027	2060017	0	148	4480	149	4474	419	2103	420	2099	22421	22421	0	0	0.46767	0.02226
EA_ERX3762591-bin.24	96.63	0.19	0	High	95.68	EA_ERX3762591	Ancient	Bacteria	Elusimicrobiota	Elusimicrobia	Elusimicrobiales	Elusimicrobiaceae	UBA1436	UBA1436 sp002329395	unclassified	0.0524686	325	8	7	0	1	317	0	8	112	113	1620035	1619935	0.006	29	18908	29	18908	77	8454	78	8454	59875	59875	1	3.696	0.5363	0.02097
EA_ERX3762591-bin.25	80.34	1.4	0	Medium	73.34	EA_ERX3762591	Ancient	Bacteria	Spirochaetota	Spirochaetia	Treponematales	Treponemataceae	Treponema	Treponema succinifaciens	Medium	0.061012	427	7	6	0	1	333	8	98	531	535	1876030	1875720	0.017	136	4116	137	4114	408	1835	409	1826	19186	19186	0	0	0.39783	0.03287
EA_ERX3762591-bin.29	62.26	1.14	50	Medium	56.56	EA_ERX3762591	Ancient	Bacteria	Campylobacterota	Campylobacteria	Campylobacterales	Campylobacteraceae	Campylobacter	Campylobacter sp900772495	Medium	0.170492	413	3	1	1	1	130	154	159	527	527	1019264	1019264	0	180	1987	180	1987	434	1188	434	1188	6156	6156	0	0	0.41726	0.02969
EA_ERX3762591-bin.3	86.99	2.03	100	Medium	76.84	EA_ERX3762591	Ancient	Bacteria	Verrucomicrobiota	Verrucomicrobiae	Opitutales	CAG-312	Merdousia	NA	unclassified	0.0781461	424	10	8	0	2	306	1	144	416	417	1788519	1788419	0.006	99	5495	99	5495	307	2082	307	2076	22402	22402	0	0	0.53714	0.02127
EA_ERX3762591-bin.30	76.7	1.28	100	Medium	70.3	EA_ERX3762591	Ancient	Bacteria	Cyanobacteria	Vampirovibrionia	Gastranaerophilales	Gastranaerophilaceae	UMGS1585	NA	unclassified	0.100883	305	5	1	1	4	149	46	147	465	469	1490235	1489835	0.027	142	3502	144	3493	376	1851	380	1837	18430	18430	0	0	0.30908	0.01706
EA_ERX3762591-bin.4	90.91	0	0	High	90.91	EA_ERX3762591	Ancient	Bacteria	Spirochaetota	Spirochaetia	Treponematales	Treponemataceae	Treponema	Treponema sp900541995	Medium	0.0622763	488	7	6	0	1	488	0	0	50	54	2360056	2359656	0.017	9	97618	10	76885	26	32228	28	30988	230580	230580	20	80.214	0.41504	0.02955
EA_ERX3762591-bin.5	84.65	0.65	33.33	Medium	81.4	EA_ERX3762591	Ancient	Bacteria	Firmicutes	Clostridia	Christensenellales	CAG-74	UBA11524	UBA11524 sp000437595	unclassified	0.112105	419	13	7	0	6	316	11	150	563	570	2291543	2291023	0.023	152	4722	152	4716	438	2182	441	2176	38533	38533	0	0	0.58999	0.01991
EA_ERX3762591-bin.6	96.85	0	0	High	96.85	EA_ERX3762591	Ancient	Bacteria	Spirochaetota	Spirochaetia	Treponematales	Treponemataceae	Treponema	Treponema berlinense	Medium	0.0680338	518	8	8	0	0	518	0	0	46	56	2144454	2143454	0.047	9	75218	10	66378	28	24482	33	21285	252093	252093	16	72.313	0.38641	0.01677
EA_ERX3762591-bin.7	71.27	1.64	0	Medium	63.07	EA_ERX3762591	Ancient	Bacteria	Firmicutes	Clostridia	Christensenellales	Borkfalkiaceae	UBA10281	UBA10281 sp900767815	unclassified	0.0590642	302	7	6	0	1	181	5	133	417	419	1747020	1746910	0.006	100	5118	100	5118	315	2020	316	2016	21026	21026	0	0	0.44461	0.02866
EA_ERX3762591-bin.8	86.98	0.84	33.33	Medium	82.78	EA_ERX3762591	Ancient	Bacteria	Bacteroidota	Bacteroidia	Bacteroidales	Bacteroidaceae	Prevotella	Prevotella sp900313215	unclassified	0.0684144	409	10	10	0	1	400	1	11	192	210	2383714	2381914	0.076	43	17159	47	16546	131	6052	138	5560	71673	49231	1	3.007	0.47697	0.02253
EA_ERX3762591-bin.9	94.59	0.68	0	High	91.19	EA_ERX3762591	Ancient	Bacteria	Verrucomicrobiota	Verrucomicrobiae	Opitutales	CAG-312	Merdousia	Merdousia sp900545705	unclassified	0.0604357	499	6	6	0	0	499	0	0	33	37	2514386	2513986	0.016	7	125127	7	125127	20	46894	22	37159	265804	220876	17	85.504	0.48739	0.01796
EA_ERX3762592-bin.0	93.38	0.39	50	High	91.43	EA_ERX3762592	Ancient	Bacteria	Proteobacteria	Gammaproteobacteria	Enterobacterales	Enterobacteriaceae	Escherichia	Escherichia coli	High	0.245617	1547	41	39	0	3	1456	37	148	247	412	4131549	4115049	0.399	42	29656	66	16685	151	7487	256	4382	121634	103659	16	26.196	0.5105	0.02778
EA_ERX3762592-bin.10	94.92	0.73	100	High	91.27	EA_ERX3762592	Ancient	Bacteria	Firmicutes	Clostridia	Oscillospirales	Acutalibacteraceae	CAG-177	CAG-177 sp003514385	unclassified	0.169093	451	13	8	3	3	273	46	167	309	313	2002152	2001752	0.02	70	9617	70	9225	211	3046	214	2947	38962	38962	0	0	0.51939	0.02608
EA_ERX3762592-bin.11	75.33	4	0	Medium	55.33	EA_ERX3762592	Ancient	Bacteria	Firmicutes	Bacilli	RF39	UBA660	CAG-710	CAG-710 sp000432595	unclassified	0.0828146	213	9	4	0	5	137	10	92	164	164	1214250	1214250	0	37	10205	37	10205	111	3432	111	3432	29659	29659	0	0	0.2691	0.01849
EA_ERX3762592-bin.12	97.57	0.5	33.33	High	95.07	EA_ERX3762592	Ancient	Bacteria	Proteobacteria	Gammaproteobacteria	Pseudomonadales	Moraxellaceae	Acinetobacter	Acinetobacter pseudolwoffii	Medium	0.203541	869	33	28	1	4	749	64	117	385	403	2879050	2877250	0.063	80	11405	87	10534	260	3454	274	3316	36500	33511	0	0	0.43472	0.03091
EA_ERX3762592-bin.5	92.2	0.67	100	High	88.85	EA_ERX3762592	Ancient	Bacteria	Firmicutes	Clostridia	Oscillospirales	Oscillospiraceae	Faecousia	NA	unclassified	0.0681173	418	9	9	0	1	341	2	91	186	190	1851786	1851386	0.022	38	14603	39	14293	126	4495	129	4400	52283	52283	1	2.823	0.57607	0.02097
EA_ERX3762592-bin.6	90.18	1.31	9.09	High	83.63	EA_ERX3762592	Ancient	Bacteria	Bacteroidota	Bacteroidia	Bacteroidales	Bacteroidaceae	Phocaeicola	Phocaeicola plebeius	unclassified	0.11793	526	17	12	1	4	489	2	67	566	572	2996097	2995497	0.02	123	7302	124	7149	409	2410	413	2355	29274	29274	0	0	0.44902	0.03506
EA_ERX3762592-bin.8	91.13	0.96	40	High	86.33	EA_ERX3762592	Ancient	Bacteria	Bacteroidota	Bacteroidia	Bacteroidales	Bacteroidaceae	Alloprevotella	Alloprevotella sp900541335	unclassified	0.124281	410	12	7	0	5	121	12	300	315	323	2141712	2140912	0.037	74	8977	74	8977	227	3348	230	3241	29648	29648	0	0	0.48864	0.02637
EA_ERX3762592-bin.9	70.8	1.34	50	Medium	64.1	EA_ERX3762592	Ancient	Bacteria	Firmicutes	Clostridia	Oscillospirales	Oscillospiraceae	F23-B02	F23-B02 sp000431075	unclassified	0.18025	308	12	4	2	7	106	100	147	516	516	1370989	1370989	0	150	3021	150	3021	407	1537	407	1537	12698	12698	0	0	0.53578	0.0274
EA_ERX3762593-bin.0	56.14	0	0	Medium	56.14	EA_ERX3762593	Ancient	Bacteria	Firmicutes	Clostridia	Lachnospirales	Lachnospiraceae	Blautia	Blautia sp003471165	unclassified	0.0597307	376	8	6	0	2	334	4	49	268	269	1322360	1322260	0.008	79	5715	80	5700	211	2814	212	2808	21761	21761	0	0	0.4271	0.01118
EA_ERX3762593-bin.1	99.58	1.94	0	High	89.88	EA_ERX3762593	Ancient	Bacteria	Firmicutes	Negativicutes	Selenomonadales	Selenomonadaceae	Anaerovibrio	NA	unclassified	0.092018	656	12	11	0	1	596	0	77	165	168	2050394	2050094	0.015	32	21045	32	20239	101	5779	102	5677	63224	63224	3	8.531	0.44184	0.01917
EA_ERX3762593-bin.11	95.07	0.46	100	High	92.77	EA_ERX3762593	Ancient	Bacteria	Actinobacteriota	Actinomycetia	Actinomycetales	Bifidobacteriaceae	Bifidobacterium	Bifidobacterium longum	unclassified	0.0759604	483	11	11	0	0	478	1	8	169	268	2056996	2047096	0.481	34	19482	53	12423	109	5475	174	3410	80206	34529	2	6.634	0.60313	0.01775
EA_ERX3762593-bin.12	96.25	0.19	0	High	95.3	EA_ERX3762593	Ancient	Bacteria	Bacteroidota	Bacteroidia	Bacteroidales	Bacteroidaceae	Alloprevotella	NA	unclassified	0.093691	467	5	4	0	1	309	72	110	66	79	2521837	2520537	0.052	8	116612	11	77839	28	23158	36	18930	190356	168529	16	74.268	0.58596	0.04951
EA_ERX3762593-bin.14	74.32	2.1	25	Medium	63.82	EA_ERX3762593	Ancient	Bacteria	Firmicutes	Clostridia	Oscillospirales	Ruminococcaceae	Gemmiger	Gemmiger sp900540595	unclassified	0.201871	438	13	6	2	8	161	105	240	621	622	2211409	2211309	0.005	156	4174	156	4174	474	1818	475	1818	24501	24501	0	0	0.59095	0.03627
EA_ERX3762593-bin.17	83	0.99	14.29	Medium	78.05	EA_ERX3762593	Ancient	Bacteria	Bacteroidota	Bacteroidia	Bacteroidales	Bacteroidaceae	Phocaeicola	Phocaeicola sp000434735	unclassified	0.0753257	486	8	6	0	2	413	20	107	632	636	2730677	2730367	0.011	157	5235	158	5223	472	2244	474	2223	20597	20597	0	0	0.43731	0.02438
EA_ERX3762593-bin.19	75.51	0.57	46.67	Medium	72.66	EA_ERX3762593	Ancient	Bacteria	Bacteroidota	Bacteroidia	Bacteroidales	Bacteroidaceae	Prevotella	NA	unclassified	0.0527605	419	5	4	0	1	357	13	61	353	448	2063774	2054274	0.46	78	7676	100	6123	257	2785	327	2233	32881	27676	0	0	0.43849	0.02361
EA_ERX3762593-bin.2	56.72	0.81	100	Medium	52.67	EA_ERX3762593	Ancient	Bacteria	Actinobacteriota	Coriobacteriia	Coriobacteriales	Coriobacteriaceae	Collinsella	NA	unclassified	0.116975	298	9	6	2	2	186	44	97	391	391	1009477	1009477	0	133	2656	133	2656	329	1655	329	1655	9003	9003	0	0	0.61177	0.02576
EA_ERX3762593-bin.22	93.23	0.68	33.33	High	89.83	EA_ERX3762593	Ancient	Bacteria	Bacteroidota	Bacteroidia	Bacteroidales	Bacteroidaceae	Prevotella	Prevotella sp900548745	unclassified	0.0789027	465	10	7	0	3	387	12	80	264	281	2546018	2544408	0.063	65	13393	68	12980	184	4947	194	4728	36616	35365	0	0	0.46639	0.02713
EA_ERX3762593-bin.23	84.27	0.07	0	Medium	83.92	EA_ERX3762593	Ancient	Bacteria	Elusimicrobiota	Elusimicrobia	Elusimicrobiales	Elusimicrobiaceae	UBA1436	UBA1436 sp900541355	unclassified	0.0445671	254	5	3	0	2	216	7	54	421	423	1246726	1246526	0.016	111	3455	111	3455	320	1543	321	1535	20690	20690	0	0	0.4772	0.02484
EA_ERX3762593-bin.24	84.83	3.45	100	Medium	67.58	EA_ERX3762593	Ancient	Bacteria	Bacteroidota	Bacteroidia	Bacteroidales	Bacteroidaceae	Prevotella	NA	unclassified	0.0662832	400	10	10	0	0	391	1	12	112	132	2409747	2407747	0.083	25	29823	28	27817	75	11414	85	10033	111941	111941	8	24.178	0.49999	0.02294
EA_ERX3762593-bin.25	89.74	0.85	0	Medium	85.49	EA_ERX3762593	Ancient	Bacteria	Cyanobacteria	Vampirovibrionia	Gastranaerophilales	Gastranaerophilaceae	Zag111	Zag111 sp002103105	unclassified	0.0575557	389	8	8	0	0	385	0	4	74	80	1841253	1840653	0.033	10	53999	12	40585	39	11752	44	10347	141886	141886	10	50.061	0.32122	0.01507
EA_ERX3762593-bin.26	99.38	0.12	0	High	98.78	EA_ERX3762593	Ancient	Bacteria	Proteobacteria	Gammaproteobacteria	Burkholderiales	Burkholderiaceae	Sutterella	Sutterella sp905198475	Low	0.147144	686	15	11	0	5	380	13	343	375	380	2549327	2548827	0.02	77	9662	79	9264	254	3082	258	3025	63320	63320	1	2.484	0.65595	0.04177
EA_ERX3762593-bin.27	93.3	1.36	0	High	86.5	EA_ERX3762593	Ancient	Bacteria	Firmicutes	Clostridia	Oscillospirales	Ruminococcaceae	Faecalibacterium	Faecalibacterium sp900758465	unclassified	0.0851631	552	10	9	0	2	461	14	111	176	177	2024421	2024321	0.005	37	17231	37	17231	115	5329	116	5256	71789	71789	1	3.546	0.61292	0.02266
EA_ERX3762593-bin.28	83.5	1.66	33.33	Medium	75.2	EA_ERX3762593	Ancient	Bacteria	Firmicutes	Clostridia	Lachnospirales	Lachnospiraceae	COE1	COE1 sp001916965	unclassified	0.107176	581	14	13	0	3	461	19	135	521	526	2400625	2400215	0.017	137	5654	138	5588	397	2431	401	2429	17747	17747	0	0	0.42183	0.0192
EA_ERX3762593-bin.3	91.49	2.38	83.33	High	79.59	EA_ERX3762593	Ancient	Bacteria	Firmicutes	Clostridia	Oscillospirales	Ruminococcaceae	Faecalibacterium	NA	unclassified	0.169222	498	12	5	1	7	271	94	223	284	287	1978790	1978490	0.015	70	9144	70	8971	205	3398	208	3395	56664	56664	1	2.864	0.59731	0.02164
EA_ERX3762593-bin.4	90.35	0.97	0	High	85.5	EA_ERX3762593	Ancient	Bacteria	Firmicutes	Clostridia	Lachnospirales	Lachnospiraceae	Agathobacter	Agathobacter sp900546625	unclassified	0.126875	647	14	9	1	4	515	39	145	263	345	2146076	2137876	0.382	49	13878	66	9403	172	3342	239	2665	46604	46604	0	0	0.43354	0.01995
EA_ERX3762593-bin.5	72.39	0.81	0	Medium	68.34	EA_ERX3762593	Ancient	Bacteria	Bacteroidota	Bacteroidia	Bacteroidales	Paludibacteraceae	RF16	NA	unclassified	0.0500237	248	3	3	0	0	133	29	107	650	653	1752529	1752229	0.017	179	2943	181	2927	510	1560	512	1560	18702	18702	0	0	0.4775	0.0324
EA_ERX3762593-bin.6	84.08	2.65	16.67	Medium	70.83	EA_ERX3762593	Ancient	Bacteria	Firmicutes	Clostridia	Lachnospirales	Lachnospiraceae	Copromonas	NA	unclassified	0.0913558	510	9	7	0	3	415	20	159	484	492	2005549	2004839	0.035	135	4687	138	4671	379	2229	385	2219	21412	21412	0	0	0.50323	0.02241
EA_ERX3762593-bin.9	97.97	0.73	50	High	94.32	EA_ERX3762593	Ancient	Bacteria	Campylobacterota	Campylobacteria	Campylobacterales	Campylobacteraceae	Campylobacter	Campylobacter sp900772495	Medium	0.0837226	579	7	6	0	2	431	8	164	138	144	1763777	1763267	0.029	30	19058	31	18301	89	6691	93	6455	82369	82369	2	8.442	0.41063	0.02041
EA_ERX4593009-bin.1	95.38	1.4	0	High	88.38	EA_ERX4593009	Ancient	Bacteria	Spirochaetota	Spirochaetia	Treponematales	Treponemataceae	Treponema	Treponema sp900541945	Medium	0.0781562	512	11	11	0	0	508	1	15	228	229	2528658	2528558	0.004	48	17249	48	17249	144	5559	144	5547	66542	66542	2	4.622	0.40936	0.03363
EA_ERX4593009-bin.10	73.94	0.59	100	Medium	70.99	EA_ERX4593009	Ancient	Bacteria	Firmicutes	Clostridia	Peptostreptococcales	Peptostreptococcaceae	Romboutsia	Romboutsia timonensis	Low	0.102855	495	10	6	0	5	356	32	123	248	252	1428795	1428395	0.028	70	6199	71	6198	195	3219	198	3174	38544	38544	0	0	0.27759	0.02127
EA_ERX4593009-bin.6	94.22	3.08	57.14	High	78.82	EA_ERX4593009	Ancient	Bacteria	Firmicutes	Clostridia	Oscillospirales	Acutalibacteraceae	Ruminococcus	Ruminococcus bromii	unclassified	0.126096	464	8	5	2	2	282	40	178	500	501	1972992	1972892	0.005	128	4806	128	4806	376	2023	376	2023	18518	18518	0	0	0.40644	0.03179
EA_ERX4593009-bin.7	98.53	0.93	66.67	High	93.88	EA_ERX4593009	Ancient	Bacteria	Proteobacteria	Gammaproteobacteria	Enterobacterales	Succinivibrionaceae	Succinivibrio	Succinivibrio sp000431835	unclassified	0.290275	779	18	4	3	12	162	97	547	153	155	2280592	2280392	0.009	28	25035	28	25035	92	7485	93	7213	141352	141352	7	20.485	0.36709	0.02127
EA_ERX4593009-bin.8	72.19	1.39	25	Medium	65.24	EA_ERX4593009	Ancient	Bacteria	Cyanobacteria	Vampirovibrionia	Gastranaerophilales	Gastranaerophilaceae	UBA6984	UBA6984 sp003258725	unclassified	0.0829872	292	4	0	1	3	165	35	113	488	488	1438947	1438947	0	150	3277	150	3277	390	1731	390	1731	18610	18610	0	0	0.32449	0.02055
EA_ERX4593011-bin.0	64.78	0.98	40	Medium	59.88	EA_ERX4593011	Ancient	Bacteria	Bacteroidota	Bacteroidia	Bacteroidales	Paludibacteraceae	RF16	NA	unclassified	0.0388159	197	5	5	0	0	121	7	80	717	718	1671776	1671676	0.006	227	2508	228	2504	576	1477	577	1477	9894	9894	0	0	0.46664	0.03366
EA_ERX4593011-bin.11	89.62	3.52	71.43	Medium	72.02	EA_ERX4593011	Ancient	Bacteria	Firmicutes	Clostridia	Oscillospirales	Acutalibacteraceae	Ruminococcus	Ruminococcus bromii	unclassified	0.0812774	452	6	3	0	4	352	20	107	264	265	1612099	1611999	0.006	62	7981	62	7981	193	3012	194	2966	31184	31184	0	0	0.41611	0.01693
EA_ERX4593011-bin.14	88.98	0.68	100	Medium	85.58	EA_ERX4593011	Ancient	Bacteria	Firmicutes	Clostridia	Oscillospirales	Ruminococcaceae	Gemmiger	Gemmiger formicilis	unclassified	0.183584	527	11	7	0	6	230	140	235	442	453	2319171	2318071	0.047	108	6789	111	6671	327	2543	337	2486	30478	30478	0	0	0.60801	0.02855
EA_ERX4593011-bin.16	96.49	1.17	50	High	90.64	EA_ERX4593011	Ancient	Bacteria	Firmicutes	Clostridia	Lachnospirales	Lachnospiraceae	Schaedlerella	NA	unclassified	0.115861	611	19	19	0	0	607	3	5	218	221	2943526	2943226	0.01	41	25214	41	25214	135	5918	136	5873	106696	106696	4	9.756	0.40397	0.01499
EA_ERX4593011-bin.17	67.98	1.5	42.86	Medium	60.48	EA_ERX4593011	Ancient	Bacteria	Bacteroidota	Bacteroidia	Bacteroidales	Bacteroidaceae	Alloprevotella	Alloprevotella timonensis	unclassified	0.103938	296	4	3	1	1	105	73	151	666	670	1794333	1793933	0.022	193	2922	195	2919	530	1610	531	1603	18660	18660	0	0	0.49955	0.04214
EA_ERX4593011-bin.18	98.53	0	0	High	98.53	EA_ERX4593011	Ancient	Bacteria	Firmicutes	Clostridia	Lachnospirales	Lachnospiraceae	Coprococcus	Coprococcus eutactus	unclassified	0.161986	545	18	15	2	3	374	52	196	204	205	2612136	2612036	0.004	43	20084	44	19869	137	6193	138	6193	74567	66413	3	7.573	0.4438	0.02178
EA_ERX4593011-bin.2	52.67	0	0	Medium	52.67	EA_ERX4593011	Ancient	Bacteria	Bacteroidota	Bacteroidia	Bacteroidales	Bacteroidaceae	Prevotella	NA	unclassified	0.0457164	316	4	4	0	0	261	13	86	697	728	2355747	2352647	0.132	145	4394	154	4023	519	1642	547	1601	44540	44540	0	0	0.45183	0.04417
EA_ERX4593011-bin.22	96.25	0.34	0	High	94.55	EA_ERX4593011	Ancient	Bacteria	Firmicutes	Clostridia	Oscillospirales	Acutalibacteraceae	Eubacterium	NA	unclassified	0.0830635	520	8	5	0	3	446	29	88	280	280	1934393	1934393	0	63	9229	63	9229	199	3316	199	3316	32032	32032	0	0	0.37782	0.02711
EA_ERX4593011-bin.23	87.24	1.53	40	Medium	79.59	EA_ERX4593011	Ancient	Bacteria	Firmicutes	Clostridia	Oscillospirales	Acutalibacteraceae	Eubacterium	Eubacterium sp900542875	unclassified	0.0961383	423	8	6	1	3	269	8	179	235	235	1429642	1429642	0	58	7416	58	7416	175	2965	175	2965	27703	27703	0	0	0.42069	0.01955
EA_ERX4593011-bin.24	97.55	0	0	High	97.55	EA_ERX4593011	Ancient	Bacteria	Spirochaetota	Spirochaetia	Treponematales	Treponemataceae	Treponema	NA	Medium	0.0801039	540	11	11	0	0	540	0	0	90	97	2467008	2466308	0.028	14	51711	15	50193	48	11225	50	10955	208984	208984	16	54.143	0.3803	0.03458
EA_ERX4593011-bin.3	87.23	1.76	33.33	Medium	78.43	EA_ERX4593011	Ancient	Bacteria	Proteobacteria	Gammaproteobacteria	Enterobacterales	Succinivibrionaceae	Succinivibrio	Succinivibrio sp000431835	unclassified	0.280346	638	13	4	1	9	173	240	291	471	472	1988100	1988000	0.005	131	4867	131	4858	368	2302	369	2302	18432	18432	0	0	0.36584	0.02136
EA_ERX4593011-bin.6	84.84	2.24	66.67	Medium	73.64	EA_ERX4593011	Ancient	Bacteria	Spirochaetota	Spirochaetia	Treponematales	Treponemataceae	Treponema	Treponema succinifaciens	Medium	0.0605543	423	8	7	0	1	373	5	57	451	451	1805838	1805838	0	109	5028	109	5028	338	2003	338	2003	38022	38022	0	0	0.39128	0.02465
EA_ERX4593011-bin.7	82.94	0.85	0	Medium	78.69	EA_ERX4593011	Ancient	Bacteria	Cyanobacteria	Vampirovibrionia	Gastranaerophilales	Gastranaerophilaceae	UBA2883	NA	unclassified	0.0620875	360	8	6	0	2	310	20	49	235	241	2079724	2079124	0.029	43	13198	44	12779	151	3737	156	3575	64390	64390	2	5.857	0.31105	0.01815
EA_ERX4593011-bin.9	98.37	0.66	20	High	95.07	EA_ERX4593011	Ancient	Bacteria	Spirochaetota	Spirochaetia	Treponematales	Treponemataceae	Treponema	Treponema sp900541995	Medium	0.0665763	506	8	7	0	1	501	0	7	137	137	2248405	2248405	0	22	32494	22	32494	74	9122	74	9122	98899	98899	8	27.126	0.42484	0.02271
EA_SRX1892410-bin.0	95.3	0.89	0	High	90.85	EA_SRX1892410	Omnivore	Bacteria	Firmicutes	Clostridia	UBA1381	UBA1381	CAG-41	CAG-41 sp900066215	unclassified	0.0780425	552	9	8	0	2	531	5	45	149	358	2531644	2529176	0.097	24	32594	41	17852	83	7642	161	3793	110314	110314	12	32.568	0.38625	0.02008
EA_SRX1892410-bin.1	97.93	0	0	High	97.93	EA_SRX1892410	Omnivore	Bacteria	Firmicutes	Clostridia	Oscillospirales	Butyricicoccaceae	Agathobaculum	Agathobaculum butyriciproducens	unclassified	0.0863217	529	12	12	0	1	454	0	94	145	230	2406244	2405157	0.045	28	25342	42	18161	92	7562	143	5036	101138	61273	5	14.699	0.5501	0.02822
EA_SRX1892410-bin.10	98.43	0.52	0	High	95.83	EA_SRX1892410	Omnivore	Bacteria	Firmicutes	Bacilli	Lactobacillales	Lactobacillaceae	Ligilactobacillus	Ligilactobacillus ruminis	unclassified	0.0918443	664	12	11	0	1	653	0	11	60	88	1987959	1986725	0.062	12	50156	14	48305	39	17422	48	12639	159325	159325	12	51.933	0.44242	0.01949
EA_SRX1892410-bin.11	95.77	0.89	0	High	91.32	EA_SRX1892410	Omnivore	Bacteria	Firmicutes	Clostridia	Oscillospirales	Oscillospiraceae	ER4	ER4 sp000765235	unclassified	0.138566	439	12	6	0	7	221	45	244	107	229	1993042	1991609	0.072	24	27922	46	14180	70	9686	140	4569	85538	50934	5	16.235	0.58931	0.01813
EA_SRX1892410-bin.12	73.04	0	0	Medium	73.04	EA_SRX1892410	Omnivore	Bacteria	Firmicutes	Clostridia	Lachnospirales	Lachnospiraceae	Mediterraneibacter	Mediterraneibacter lactaris	unclassified	0.104524	462	16	14	1	1	412	1	77	252	424	1491578	1489380	0.147	62	7069	89	4963	189	3003	272	1922	31080	23760	0	0	0.44303	0.01424
EA_SRX1892410-bin.13	99.52	0.16	100	High	98.72	EA_SRX1892410	Omnivore	Bacteria	Firmicutes	Clostridia	Lachnospirales	Lachnospiraceae	Agathobacter	Agathobacter rectalis	unclassified	0.0730601	653	5	5	0	0	653	0	0	58	61	2932303	2932183	0.004	10	104910	10	104910	36	24134	36	24134	321372	321372	17	68.594	0.41244	0.0231
EA_SRX1892410-bin.14	92.4	0.68	100	High	89	EA_SRX1892410	Omnivore	Bacteria	Firmicutes	Clostridia	Oscillospirales	Ruminococcaceae	Faecalibacterium	Faecalibacterium prausnitzii	unclassified	0.0908756	523	11	7	0	4	487	0	75	96	104	2116366	2116196	0.008	17	33189	19	32674	61	10783	65	9787	129209	129209	9	34.827	0.59603	0.02022
EA_SRX1892410-bin.15	97.55	0.63	0	High	94.4	EA_SRX1892410	Omnivore	Bacteria	Firmicutes	Clostridia	Lachnospirales	Lachnospiraceae	UMGS1375	UMGS1375 sp900066615	unclassified	0.0846307	577	11	11	0	1	567	0	37	127	190	2614986	2614158	0.032	29	28789	35	24158	86	10258	108	8015	94512	90204	8	21.842	0.44844	0.02016
EA_SRX1892410-bin.16	97.32	0.34	0	High	95.62	EA_SRX1892410	Omnivore	Bacteria	Firmicutes	Clostridia	Oscillospirales	Acutalibacteraceae	Fimenecus	Fimenecus sp000432435	unclassified	0.0573355	493	5	5	0	0	493	0	0	12	17	1962084	1961584	0.025	3	244604	4	183229	8	85332	11	62738	418353	418353	9	94.572	0.44375	0.022
EA_SRX1892410-bin.17	99.04	0.96	0	High	94.24	EA_SRX1892410	Omnivore	Bacteria	Bacteroidota	Bacteroidia	Bacteroidales	Rikenellaceae	Alistipes	Alistipes putredinis	unclassified	0.0574777	432	7	7	0	0	431	0	1	29	36	2229540	2229470	0.003	6	104012	8	101875	19	44577	22	34147	238332	238332	18	89.521	0.54297	0.03099
EA_SRX1892410-bin.18	97.28	0.68	0	High	93.88	EA_SRX1892410	Omnivore	Bacteria	Firmicutes	Clostridia	Oscillospirales	Ruminococcaceae	Gemmiger	Gemmiger qucibialis	unclassified	0.0926189	558	14	14	0	0	535	1	34	301	305	2796168	2795911	0.009	60	14901	60	14901	192	4348	193	4261	72259	72259	3	6.687	0.56001	0.02199
EA_SRX1892410-bin.2	76.67	3.04	85.71	Medium	61.47	EA_SRX1892410	Omnivore	Bacteria	Firmicutes	Clostridia	Lachnospirales	Lachnospiraceae	Lachnospira	Lachnospira sp003537285	unclassified	0.169543	545	12	8	2	3	341	105	149	461	619	2224648	2221455	0.144	103	6392	121	5178	336	2277	413	1829	29298	26702	0	0	0.37886	0.02023
EA_SRX1892410-bin.20	90.03	1.58	33.33	High	82.13	EA_SRX1892410	Omnivore	Bacteria	Firmicutes	Negativicutes	Veillonellales	Dialisteraceae	Dialister	Dialister invisus	unclassified	0.0591521	408	8	8	0	0	408	0	0	35	75	1877211	1876330	0.047	5	137354	6	82832	18	17516	30	12147	355323	355323	11	80.661	0.45701	0.03472
EA_SRX1892410-bin.21	85.75	1.21	0	Medium	79.7	EA_SRX1892410	Omnivore	Bacteria	Firmicutes	Clostridia	Lachnospirales	Lachnospiraceae	Agathobacter	Agathobacter faecis	unclassified	0.069743	571	7	7	0	0	571	0	0	48	65	2199925	2199516	0.019	11	69253	13	56743	34	22696	37	20329	239791	134569	15	60.695	0.44524	0.00878
EA_SRX1892410-bin.22	99.33	2.35	0	High	87.58	EA_SRX1892410	Omnivore	Bacteria	Firmicutes	Clostridia	Oscillospirales	Acutalibacteraceae	Ruminococcus	Ruminococcus bromii	unclassified	0.0733761	569	7	6	0	2	568	0	1	37	48	2582134	2581484	0.025	4	185573	6	124454	16	28828	23	21185	685310	395227	12	85.3	0.40831	0.031
EA_SRX1892410-bin.24	90.6	0	0	High	90.6	EA_SRX1892410	Omnivore	Bacteria	Firmicutes	Clostridia	Oscillospirales	Ruminococcaceae	Ruminococcus	Ruminococcus sp000980705	unclassified	0.0876005	530	13	12	0	1	499	16	33	193	383	2177166	2174359	0.129	33	19624	58	10501	124	4660	222	2700	121459	44353	4	13.292	0.52975	0.03
EA_SRX1892410-bin.25	76.17	0.73	0	Medium	72.52	EA_SRX1892410	Omnivore	Bacteria	Firmicutes	Clostridia	Lachnospirales	Lachnospiraceae	CAG-127	CAG-127 sp900319515	unclassified	0.116247	525	20	17	0	3	497	1	40	266	496	2036647	2033592	0.15	59	9645	84	6916	192	3735	285	2235	41717	30376	0	0	0.45858	0.01394
EA_SRX1892410-bin.26	94.63	0.68	0	High	91.23	EA_SRX1892410	Omnivore	Bacteria	Firmicutes	Clostridia	Oscillospirales	Ruminococcaceae	Ruminococcus	Ruminococcus bicirculans	unclassified	0.0995168	539	11	9	0	3	353	21	184	105	238	2424279	2422743	0.063	12	58555	17	35316	56	8530	99	4884	269205	177643	15	56.434	0.436	0.01915
EA_SRX1892410-bin.29	96.85	0	0	High	96.85	EA_SRX1892410	Omnivore	Bacteria	Firmicutes	Clostridia	Oscillospirales	Ruminococcaceae	Faecalibacterium	Faecalibacterium prausnitzii	unclassified	0.0806073	551	11	11	0	0	523	0	38	61	61	2177732	2177732	0	10	54684	10	54684	38	18316	38	18316	279033	279033	14	60.637	0.57648	0.01758
EA_SRX1892410-bin.3	81.22	1.65	40	Medium	72.97	EA_SRX1892410	Omnivore	Bacteria	Firmicutes	Clostridia	Lachnospirales	Lachnospiraceae	Blautia	Blautia faecis	unclassified	0.09986	534	16	14	0	2	509	7	49	439	699	2832025	2827885	0.146	105	8286	140	6146	323	3138	448	2123	37867	30569	0	0	0.43561	0.01903
EA_SRX1892410-bin.30	71.82	1.65	0	Medium	63.57	EA_SRX1892410	Omnivore	Bacteria	Firmicutes	Clostridia	Lachnospirales	Lachnospiraceae	Acetatifactor	Acetatifactor intestinalis	unclassified	0.0872041	493	13	12	0	2	461	4	44	349	704	2036525	2031733	0.235	90	7437	154	4129	264	3009	454	1569	21985	21278	0	0	0.48199	0.01698
EA_SRX1892410-bin.32	61.28	0.34	0	Medium	59.58	EA_SRX1892410	Omnivore	Bacteria	Actinobacteriota	Coriobacteriia	Coriobacteriales	Eggerthellaceae	Adlercreutzia	NA	unclassified	0.116878	264	10	7	2	3	182	29	91	571	1301	1995503	1986280	0.462	159	4060	295	2084	455	1901	868	780	15913	10296	0	0	0.63006	0.03142
EA_SRX1892410-bin.34	67.59	0	0	Medium	67.59	EA_SRX1892410	Omnivore	Bacteria	Bacteroidota	Bacteroidia	Bacteroidales	Bacteroidaceae	Bacteroides	Bacteroides uniformis	unclassified	0.0830047	528	12	12	0	0	528	0	0	176	343	3093291	3091443	0.06	44	23207	62	14918	126	8699	194	5406	86637	47589	5	10.311	0.48364	0.01451
EA_SRX1892410-bin.35	100	1.61	50	High	91.95	EA_SRX1892410	Omnivore	Bacteria	Actinobacteriota	Coriobacteriia	Coriobacteriales	Coriobacteriaceae	Collinsella	Collinsella sp002391315	unclassified	0.0585123	439	6	4	0	2	431	0	16	24	36	2004283	2003533	0.037	4	157258	7	93649	12	39730	19	27768	397713	334560	10	86.891	0.59603	0.03126
EA_SRX1892410-bin.36	99.33	0	0	High	99.33	EA_SRX1892410	Omnivore	Bacteria	Firmicutes	Clostridia	Oscillospirales	Acutalibacteraceae	Clostridium	Clostridium leptum	Medium	0.0695613	536	8	8	0	0	536	0	0	63	72	3023993	3023723	0.009	8	125966	10	97454	29	20215	35	17634	311789	246943	20	82.275	0.50004	0.0396
EA_SRX1892410-bin.4	92.29	4.22	90	High	71.19	EA_SRX1892410	Omnivore	Bacteria	Firmicutes	Clostridia	Lachnospirales	Lachnospiraceae	Fusicatenibacter	Fusicatenibacter saccharivorans	unclassified	0.0856973	564	12	12	0	0	536	0	48	244	340	2298875	2289813	0.394	43	14349	61	10560	158	4245	227	2954	70036	49692	3	7.896	0.49596	0.01606
EA_SRX1892410-bin.5	88.75	0.68	0	Medium	85.35	EA_SRX1892410	Omnivore	Bacteria	Firmicutes	Clostridia	Oscillospirales	Ruminococcaceae	Faecalibacterium	Faecalibacterium prausnitzii	unclassified	0.0633143	499	7	7	0	0	499	0	3	78	80	2306341	2306321	0.001	17	41275	17	41275	51	15457	51	15457	141300	141300	11	38.76	0.58517	0.02042
EA_SRX1892410-bin.6	99.05	0.63	0	High	95.9	EA_SRX1892410	Omnivore	Bacteria	Firmicutes	Clostridia	Lachnospirales	Lachnospiraceae	Blautia	Blautia massiliensis	unclassified	0.0836784	588	11	11	0	0	588	0	0	52	56	3128554	3128334	0.007	11	110774	11	110774	29	31085	30	27487	222232	222232	25	85.598	0.44643	0.02482
EA_SRX1892410-bin.7	66.32	1.72	0	Medium	57.72	EA_SRX1892410	Omnivore	Bacteria	Firmicutes	Clostridia	Oscillospirales	Oscillospiraceae	Evtepia	Evtepia gabavorous	unclassified	0.178185	335	16	8	3	7	276	14	73	463	1024	1682723	1675701	0.417	130	4166	237	2235	365	1994	693	815	15831	10461	0	0	0.59371	0.04531
EA_SRX1892410-bin.9	54.61	0.91	14.29	Medium	50.06	EA_SRX1892410	Omnivore	Bacteria	Firmicutes	Clostridia	Oscillospirales	Oscillospiraceae	Flavonifractor	Flavonifractor plautii	unclassified	0.100281	353	12	8	0	5	270	25	114	639	1347	2306627	2296642	0.433	172	4092	313	2293	504	1914	907	893	23922	11588	0	0	0.63031	0.03396
EA_SRX1892411-bin.0	99.12	0	0	High	99.12	EA_SRX1892411	Omnivore	Bacteria	Firmicutes	Clostridia	Lachnospirales	Lachnospiraceae	Mediterraneibacter	Mediterraneibacter faecis	unclassified	0.112443	613	18	18	0	0	607	3	32	221	255	2658611	2655211	0.128	31	27535	36	20516	119	5342	142	4178	77512	76901	7	16.514	0.4116	0.0312
EA_SRX1892411-bin.10	80.01	2.13	33.33	Medium	69.36	EA_SRX1892411	Omnivore	Bacteria	Firmicutes	Clostridia	Peptostreptococcales	Anaerovoracaceae	Copromorpha	Copromorpha excrementavium	unclassified	0.0980198	392	13	12	0	3	232	2	177	275	735	1610018	1604816	0.323	65	7392	160	3234	204	2812	480	1081	36142	12303	0	0	0.42996	0.02031
EA_SRX1892411-bin.12	98.28	4.55	4.35	High	75.53	EA_SRX1892411	Omnivore	Bacteria	Firmicutes	Clostridia	Christensenellales	CAG-138	SFEL01	SFEL01 sp004557245	unclassified	0.0569346	378	8	8	0	0	371	5	2	102	210	1810996	1809713	0.071	19	28784	39	15967	60	7218	127	4387	76595	72682	8	28.235	0.53619	0.02381
EA_SRX1892411-bin.13	85.93	1.47	33.33	Medium	78.58	EA_SRX1892411	Omnivore	Bacteria	Firmicutes	Clostridia	Oscillospirales	Ruminococcaceae	Gemmiger	Gemmiger formicilis	unclassified	0.130604	476	13	10	1	5	277	28	218	191	360	2135383	2133397	0.093	43	15080	72	8570	136	5421	237	2959	52376	41478	1	2.453	0.6064	0.02508
EA_SRX1892411-bin.14	98.08	0.19	0	High	97.13	EA_SRX1892411	Omnivore	Bacteria	Firmicutes	Clostridia	Lachnospirales	Lachnospiraceae	Eisenbergiella	Eisenbergiella sp900066775	unclassified	0.0854512	612	11	11	0	0	610	0	4	107	112	3450805	3450305	0.014	19	61700	19	61700	54	20149	54	20149	176015	176015	28	65.63	0.48378	0.03059
EA_SRX1892411-bin.15	97.15	2.01	85.71	High	87.1	EA_SRX1892411	Omnivore	Bacteria	Actinobacteriota	Actinomycetia	Actinomycetales	Bifidobacteriaceae	Bifidobacterium	Bifidobacterium adolescentis	unclassified	0.0674085	520	8	8	0	0	495	0	25	129	176	2040169	2035559	0.226	23	27247	29	19327	74	7933	103	5235	105970	77142	7	23.82	0.59942	0.02886
EA_SRX1892411-bin.16	86.39	1.68	25	Medium	77.99	EA_SRX1892411	Omnivore	Bacteria	Bacteroidota	Bacteroidia	Bacteroidales	Rikenellaceae	Alistipes	Alistipes putredinis	unclassified	0.0662258	365	10	9	0	1	285	10	79	369	888	2212826	2206769	0.274	76	7751	181	3640	260	2707	573	1286	48215	21086	0	0	0.54378	0.0346
EA_SRX1892411-bin.18	96.86	0	0	High	96.86	EA_SRX1892411	Omnivore	Bacteria	Firmicutes	Clostridia	Oscillospirales	Ruminococcaceae	Ruminococcus	Ruminococcus bicirculans	unclassified	0.170564	564	11	7	2	5	242	50	325	177	363	2580361	2577814	0.099	30	26155	51	15348	111	6529	191	3681	92011	54255	7	20.787	0.43568	0.01995
EA_SRX1892411-bin.19	99.33	0	0	High	99.33	EA_SRX1892411	Omnivore	Bacteria	Firmicutes	Clostridia	Oscillospirales	Acutalibacteraceae	Clostridium	Clostridium leptum	Medium	0.0703462	548	8	8	0	0	542	0	8	62	88	3214105	3213305	0.025	7	137558	15	65517	26	28391	47	20072	377923	195859	18	81.482	0.49779	0.03588
EA_SRX1892411-bin.2	80.96	2.03	50	Medium	70.81	EA_SRX1892411	Omnivore	Bacteria	Firmicutes	Clostridia	Lachnospirales	Lachnospiraceae	Anaerostipes	Anaerostipes hadrus	unclassified	0.125319	550	17	12	0	6	482	20	80	354	607	1868737	1865847	0.155	80	6660	117	4667	261	2449	384	1694	32827	19146	0	0	0.38111	0.0126
EA_SRX1892411-bin.20	64.11	1.01	100	Medium	59.06	EA_SRX1892411	Omnivore	Bacteria	Firmicutes	Clostridia	Oscillospirales	Oscillospiraceae	CAG-103	CAG-103 sp000432375	unclassified	0.123432	293	7	2	0	6	90	75	149	395	439	1474519	1470929	0.243	107	4357	116	3839	311	1962	343	1839	26235	26235	0	0	0.62879	0.03007
EA_SRX1892411-bin.21	91.81	0.58	100	High	88.91	EA_SRX1892411	Omnivore	Bacteria	Firmicutes	Clostridia	Lachnospirales	Lachnospiraceae	Bariatricus	Bariatricus comes	unclassified	0.0920928	547	14	14	0	0	547	1	0	115	132	2531030	2529960	0.042	18	48983	20	40265	58	10796	64	9560	151521	122614	15	44.927	0.4264	0.0199
EA_SRX1892411-bin.22	70.26	2.42	25	Medium	58.16	EA_SRX1892411	Omnivore	Bacteria	Actinobacteriota	Coriobacteriia	Coriobacteriales	Eggerthellaceae	CAG-1427	CAG-1427 sp000436075	unclassified	0.0655094	298	6	3	0	3	178	6	130	285	721	1231872	1226549	0.432	82	4858	164	2404	223	2355	478	894	22548	13499	0	0	0.53156	0.02407
EA_SRX1892411-bin.23	98.41	0	0	High	98.41	EA_SRX1892411	Omnivore	Bacteria	Firmicutes	Clostridia	Oscillospirales	Oscillospiraceae	ER4	ER4 sp000765235	unclassified	0.133967	441	10	5	1	4	164	49	291	48	59	2065912	2065712	0.01	13	54892	13	54627	34	25453	39	17396	147179	141213	17	61.701	0.59078	0.01093
EA_SRX1892411-bin.24	66.07	1.79	100	Medium	57.12	EA_SRX1892411	Omnivore	Bacteria	Firmicutes	Clostridia	Oscillospirales	Ruminococcaceae	Faecalibacterium	Faecalibacterium prausnitzii	unclassified	0.077121	446	9	8	0	2	361	17	116	210	240	1815391	1814989	0.022	44	11893	50	10970	144	4022	158	3534	53179	53179	1	2.929	0.60196	0.01681
EA_SRX1892411-bin.26	97.41	0.63	0	High	94.26	EA_SRX1892411	Omnivore	Bacteria	Firmicutes	Clostridia	Lachnospirales	Lachnospiraceae	Fusicatenibacter	Fusicatenibacter saccharivorans	unclassified	0.0846487	606	11	10	0	1	606	0	14	82	107	2694037	2693311	0.027	18	47928	20	43049	51	16795	62	11795	138793	130403	16	48.005	0.48685	0.01391
EA_SRX1892411-bin.27	60.48	1.77	50	Medium	51.63	EA_SRX1892411	Omnivore	Bacteria	Actinobacteriota	Coriobacteriia	Coriobacteriales	Atopobiaceae	Paratractidigestivibacter	Paratractidigestivibacter faecalis	unclassified	0.0465803	247	3	1	0	2	157	8	99	381	880	1198160	1192365	0.484	109	3435	212	1833	302	1780	604	701	19549	7139	0	0	0.66027	0.02394
EA_SRX1892411-bin.28	99.52	0.58	50	High	96.62	EA_SRX1892411	Omnivore	Bacteria	Firmicutes	Clostridia	Lachnospirales	Lachnospiraceae	Agathobacter	Agathobacter rectalis	unclassified	0.0742093	643	6	5	0	1	641	0	2	35	38	2955717	2955417	0.01	6	167742	7	126970	22	33703	23	33703	371588	371588	18	85.423	0.41484	0.0183
EA_SRX1892411-bin.29	97.32	0	0	High	97.32	EA_SRX1892411	Omnivore	Bacteria	Firmicutes	Clostridia	Oscillospirales	Acutalibacteraceae	CAG-217	CAG-217 sp000436335	unclassified	0.0521842	492	2	2	0	0	492	0	0	5	7	1899951	1899751	0.011	2	465257	2	465257	4	156325	5	156325	872539	615700	5	100	0.53522	0.00416
EA_SRX1892411-bin.3	89.49	0.88	25	Medium	85.09	EA_SRX1892411	Omnivore	Bacteria	Bacteroidota	Bacteroidia	Bacteroidales	Muribaculaceae	Sodaliphilus	Sodaliphilus sp004557565	unclassified	0.0880949	396	11	8	0	3	239	16	163	467	878	2603608	2598731	0.187	114	7565	188	4281	337	2780	578	1534	34453	21019	0	0	0.48297	0.03197
EA_SRX1892411-bin.30	73.48	0.88	0	Medium	69.08	EA_SRX1892411	Omnivore	Bacteria	Actinobacteriota	Coriobacteriia	Coriobacteriales	Coriobacteriaceae	Collinsella	Collinsella sp900547805	unclassified	0.0687	232	7	4	1	2	149	18	75	292	348	1290940	1289172	0.137	69	5690	75	5263	222	2181	249	1919	26756	22782	0	0	0.60161	0.02195
EA_SRX1892411-bin.32	66.79	0	0	Medium	66.79	EA_SRX1892411	Omnivore	Bacteria	Firmicutes	Clostridia	Oscillospirales	Ruminococcaceae	Angelakisella	Angelakisella sp900547385	unclassified	0.0632699	273	8	6	0	3	213	1	73	358	815	1443466	1438035	0.376	93	4809	193	2354	275	2120	556	928	22507	11288	0	0	0.57308	0.03443
EA_SRX1892411-bin.34	98.66	0	0	High	98.66	EA_SRX1892411	Omnivore	Bacteria	Firmicutes	Clostridia	Oscillospirales	Acutalibacteraceae	Eubacterium	Eubacterium sp000436835	unclassified	0.0650637	519	7	7	0	0	519	0	0	24	24	2016661	2016661	0	4	215760	4	215760	14	42367	14	42367	309371	309371	11	84.296	0.38005	0.01726
EA_SRX1892411-bin.35	98.66	0.67	0	High	95.31	EA_SRX1892411	Omnivore	Bacteria	Firmicutes	Clostridia	UBA1381	UBA1381	CAG-41	CAG-41 sp900066215	unclassified	0.0812415	568	11	10	0	1	530	0	48	125	330	2673098	2670521	0.096	21	36734	47	16330	75	9505	175	3853	153105	65726	10	33.535	0.38283	0.01815
EA_SRX1892411-bin.37	92.19	0.92	0	High	87.59	EA_SRX1892411	Omnivore	Bacteria	Actinobacteriota	Actinomycetia	Actinomycetales	Bifidobacteriaceae	Bifidobacterium	Bifidobacterium longum	unclassified	0.0760341	495	11	10	0	1	486	3	11	221	282	2185985	2184565	0.065	38	17070	45	13517	141	4228	179	3259	64837	64837	3	8.107	0.60129	0.02073
EA_SRX1892411-bin.38	89.59	0.67	0	Medium	86.24	EA_SRX1892411	Omnivore	Bacteria	Firmicutes	Clostridia	Oscillospirales	Acutalibacteraceae	UMGS1071	UMGS1071 sp900541905	unclassified	0.0697946	501	9	9	0	0	494	2	7	162	533	1806422	1802102	0.239	28	19575	84	5741	103	4232	315	1560	152463	34798	2	12.425	0.38588	0.02267
EA_SRX1892411-bin.5	89.18	2.01	25	Medium	79.13	EA_SRX1892411	Omnivore	Bacteria	Firmicutes	Clostridia	Oscillospirales	Butyricicoccaceae	Agathobaculum	Agathobaculum butyriciproducens	unclassified	0.100129	477	13	12	0	2	315	17	187	203	379	1955813	1953872	0.099	43	13225	64	8506	144	4383	226	2715	79606	56227	2	6.671	0.55989	0.01853
EA_SRX1892411-bin.6	99.33	1.01	0	High	94.28	EA_SRX1892411	Omnivore	Bacteria	Firmicutes	Clostridia	Oscillospirales	Acutalibacteraceae	Ruminococcus	Ruminococcus bromii	unclassified	0.0682628	535	6	5	0	2	535	0	8	28	30	2340905	2340705	0.009	4	291430	4	287325	11	37051	13	33778	328915	315996	10	89.113	0.4031	0.03475
EA_SRX1892411-bin.7	97.96	0.74	50	High	94.26	EA_SRX1892411	Omnivore	Bacteria	Firmicutes	Clostridia	Oscillospirales	Ruminococcaceae	Gemmiger	Gemmiger qucibialis	unclassified	0.0953714	562	13	11	0	3	532	5	61	231	236	2616374	2616105	0.01	47	16856	47	16856	153	5545	155	5354	65397	65397	3	6.549	0.55925	0.02493
EA_SRX1892411-bin.8	93.1	2.73	0	High	79.45	EA_SRX1892411	Omnivore	Bacteria	Firmicutes	Clostridia	Lachnospirales	Lachnospiraceae	Agathobacter	Agathobacter faecis	unclassified	0.0840769	635	10	10	0	0	635	0	0	81	102	2561055	2560845	0.008	18	57968	21	45998	52	15278	61	13026	100471	83489	20	54.439	0.44307	0.01196
EA_SRX1892411-bin.9	58.47	1.34	50	Medium	51.77	EA_SRX1892411	Omnivore	Bacteria	Firmicutes	Clostridia	Oscillospirales	Ruminococcaceae	Ruminococcus	Ruminococcus callidus	unclassified	0.145101	385	9	0	0	9	123	30	239	511	790	1472075	1468128	0.268	156	3043	207	2333	412	1705	553	1117	13863	10447	0	0	0.52968	0.0285
EA_SRX1892412-bin.0	87.06	1.01	33.33	Medium	82.01	EA_SRX1892412	Omnivore	Bacteria	Firmicutes	Clostridia	Oscillospirales	Acutalibacteraceae	CAG-488	CAG-488 sp000434055	unclassified	0.117188	391	14	9	0	6	265	41	98	282	992	1906848	1893438	0.703	59	9382	197	2972	200	3117	631	934	35284	19657	0	0	0.45085	0.02038
EA_SRX1892412-bin.1	79.73	1.71	0	Medium	71.18	EA_SRX1892412	Omnivore	Bacteria	Bacteroidota	Bacteroidia	Bacteroidales	Rikenellaceae	Alistipes	Alistipes merdipullorum	unclassified	0.0863181	386	9	6	1	2	244	16	143	347	1177	2337023	2322257	0.632	81	8655	253	3066	251	3326	759	1006	33552	12216	0	0	0.57401	0.03154
EA_SRX1892412-bin.11	53.35	0.54	50	Medium	50.65	EA_SRX1892412	Omnivore	Bacteria	Actinobacteriota	Coriobacteriia	Coriobacteriales	Coriobacteriaceae	Collinsella	NA	unclassified	0.0932589	240	10	8	0	3	130	63	57	434	1011	1318036	1306328	0.888	124	3226	233	1815	349	1762	675	632	26853	9872	0	0	0.60114	0.02881
EA_SRX1892412-bin.12	97.68	0.63	0	High	94.53	EA_SRX1892412	Omnivore	Bacteria	Firmicutes	Clostridia	Lachnospirales	Lachnospiraceae	Fusicatenibacter	Fusicatenibacter saccharivorans	unclassified	0.085675	614	11	11	0	0	614	0	1	115	221	2821847	2819616	0.079	23	37058	33	29809	73	10914	106	7467	169365	99928	12	35.021	0.48682	0.02481
EA_SRX1892412-bin.14	84.64	2.01	25	Medium	74.59	EA_SRX1892412	Omnivore	Bacteria	Firmicutes	Clostridia	Oscillospirales	Oscillospiraceae	CAG-83	CAG-83 sp900313295	unclassified	0.0633567	353	10	10	0	0	336	3	19	166	245	1674003	1672527	0.088	32	16125	46	11554	104	4489	149	3355	69039	58486	3	10.988	0.59938	0.01904
EA_SRX1892412-bin.15	94.32	0.13	0	High	93.67	EA_SRX1892412	Omnivore	Bacteria	Bacteroidota	Bacteroidia	Bacteroidales	Muribaculaceae	CAG-873	CAG-873 sp900540625	unclassified	0.0481952	406	5	5	0	0	377	0	29	104	250	2374283	2372613	0.07	22	38213	49	15641	70	9948	147	5309	98017	60795	11	30.855	0.52401	0.02289
EA_SRX1892412-bin.16	93.65	1.59	25	High	85.7	EA_SRX1892412	Omnivore	Bacteria	Bacteroidota	Bacteroidia	Bacteroidales	UBA932	Cryptobacteroides	Cryptobacteroides sp000433355	unclassified	0.0759906	434	10	9	0	2	351	0	106	46	56	3631497	3630497	0.028	10	124173	13	103660	28	46300	35	30925	311994	229833	26	87.797	0.51153	0.0187
EA_SRX1892412-bin.17	79.88	0	0	Medium	79.88	EA_SRX1892412	Omnivore	Bacteria	Verrucomicrobiota	Verrucomicrobiae	Verrucomicrobiales	Akkermansiaceae	Akkermansia	Akkermansia muciniphila	unclassified	0.077093	429	12	11	0	1	390	11	51	411	1401	2363340	2345896	0.738	86	7563	291	2477	296	2675	906	850	45632	12071	0	0	0.55722	0.03197
EA_SRX1892412-bin.18	81.91	1.01	0	Medium	76.86	EA_SRX1892412	Omnivore	Bacteria	Firmicutes	Clostridia	Oscillospirales	Acutalibacteraceae	Ruminococcus	Ruminococcus bromii	unclassified	0.110857	469	8	6	2	1	357	8	123	197	634	1606257	1599609	0.414	33	12582	96	4410	129	3255	371	1150	92977	27021	1	5.788	0.42024	0.01755
EA_SRX1892412-bin.3	99.19	1.08	0	High	93.79	EA_SRX1892412	Omnivore	Bacteria	Firmicutes	Clostridia	Christensenellales	CAG-138	SFEL01	SFEL01 sp004557245	unclassified	0.0496078	378	6	6	0	0	378	0	0	30	30	1792806	1792806	0	5	104557	5	104557	17	27703	17	27703	424217	424217	12	81.142	0.53592	0.01721
EA_SRX1892412-bin.4	86.91	1.82	62.5	Medium	77.81	EA_SRX1892412	Omnivore	Bacteria	Firmicutes	Negativicutes	Acidaminococcales	Acidaminococcaceae	Phascolarctobacterium	Phascolarctobacterium succinatutens	unclassified	0.0907004	539	11	10	0	2	414	5	154	503	833	1680513	1674022	0.386	135	3956	188	2787	389	1794	547	1095	17957	17957	0	0	0.48408	0.0301
EA_SRX1892412-bin.5	96.18	0.75	0	High	92.43	EA_SRX1892412	Omnivore	Bacteria	Bacteroidota	Bacteroidia	Bacteroidales	Muribaculaceae	Limisoma	Limisoma sp000437795	unclassified	0.0660977	501	8	8	0	0	478	0	29	95	288	2439165	2436274	0.119	20	38062	54	14267	61	12572	163	4948	143838	71126	11	34.654	0.5027	0.03182
EA_SRX1892412-bin.6	73.15	0.69	0	Medium	69.7	EA_SRX1892412	Omnivore	Bacteria	Bacteroidota	Bacteroidia	Bacteroidales	Muribaculaceae	CAG-485	CAG-485 sp900550645	unclassified	0.229446	296	5	1	4	0	29	141	146	422	1379	2155318	2137270	0.837	112	6413	295	2221	318	2598	910	785	28085	10956	0	0	0.54854	0.03199
EA_SRX1892412-bin.7	91.47	0.7	0	High	87.97	EA_SRX1892412	Omnivore	Bacteria	Firmicutes	Clostridia	Christensenellales	CAG-138	CAG-1024	CAG-1024 sp000432015	unclassified	0.110961	349	7	2	0	5	98	4	280	40	50	2066696	2066224	0.023	4	181032	6	99776	19	22836	25	17617	502217	257895	8	73.137	0.56765	0.02254
EA_SRX1892412-bin.8	55.45	0.72	0	Medium	51.85	EA_SRX1892412	Omnivore	Bacteria	Firmicutes	Clostridia	Lachnospirales	Lachnospiraceae	CAG-510	CAG-510 sp900550475	unclassified	0.0760915	424	9	7	0	3	347	15	83	594	1544	1879566	1857133	1.194	184	3510	365	1723	481	1837	1047	614	13210	9740	0	0	0.51668	0.02626
EA_SRX1892412-bin.9	96.64	0.67	0	High	93.29	EA_SRX1892412	Omnivore	Bacteria	Firmicutes	Clostridia	Oscillospirales	Acutalibacteraceae	Fimenecus	Fimenecus sp004556705	unclassified	0.128133	513	6	3	0	4	174	0	377	23	28	2034073	2034023	0.002	4	148286	6	119430	14	47029	17	34876	383609	350011	13	87.754	0.43066	0.01679
EA_SRX1892413-bin.0	95	0	0	High	95	EA_SRX1892413	Omnivore	Bacteria	Bacteroidota	Bacteroidia	Bacteroidales	UBA932	Cryptobacteroides	Cryptobacteroides sp900541925	unclassified	0.0492676	374	6	6	0	0	374	0	0	37	38	2328721	2328621	0.004	8	113457	9	100598	22	35073	23	35073	227004	227004	17	81.287	0.56036	0.02289
EA_SRX1892413-bin.1	88	5.33	25	Medium	61.35	EA_SRX1892413	Omnivore	Bacteria	Firmicutes	Bacilli	RF39	UBA660	Onthousia	Onthousia sp000438295	unclassified	0.0614121	228	7	4	0	3	165	8	98	205	235	1108034	1106969	0.096	50	7460	55	6513	151	2606	170	2422	21404	21404	0	0	0.27976	0.01666
EA_SRX1892413-bin.11	56.7	0.67	60	Medium	53.35	EA_SRX1892413	Omnivore	Bacteria	Bacteroidota	Bacteroidia	Bacteroidales	Bacteroidaceae	Prevotella	Prevotella sp000434975	unclassified	0.0669481	278	6	6	0	0	115	29	157	635	874	1627884	1624753	0.192	207	2644	251	2189	517	1637	637	1132	13467	13092	0	0	0.5321	0.03317
EA_SRX1892413-bin.12	94.93	0.11	0	High	94.38	EA_SRX1892413	Omnivore	Bacteria	Firmicutes	Clostridia	Oscillospirales	Acutalibacteraceae	CAG-964	CAG-964 sp000435335	unclassified	0.0799192	538	11	10	0	1	468	1	78	134	369	1824269	1821449	0.155	25	22230	67	8683	86	6372	212	2466	74737	27451	3	11.235	0.40774	0.02109
EA_SRX1892413-bin.14	97.12	0.4	50	High	95.12	EA_SRX1892413	Omnivore	Bacteria	Firmicutes	Clostridia	Lachnospirales	Lachnospiraceae	CAG-632	CAG-632 sp002406015	unclassified	0.0891547	608	12	10	0	2	601	1	13	202	373	2294337	2292363	0.086	38	17674	66	9969	132	5420	226	3090	63908	49884	5	12.22	0.42524	0.01756
EA_SRX1892413-bin.15	83.85	2.44	0	Medium	71.65	EA_SRX1892413	Omnivore	Bacteria	Firmicutes	Clostridia	Lachnospirales	Lachnospiraceae	CAG-95	CAG-95 sp000436115	unclassified	0.0877814	553	10	8	0	3	474	8	106	433	833	2296488	2291778	0.205	106	6733	177	4039	322	2620	540	1527	32314	26193	0	0	0.46304	0.02083
EA_SRX1892413-bin.16	55.84	0	0	Medium	55.84	EA_SRX1892413	Omnivore	Bacteria	Firmicutes	Clostridia	Oscillospirales	Ruminococcaceae	Faecalibacterium	Faecalibacterium prausnitzii	unclassified	0.062224	397	5	4	0	1	288	0	149	230	273	1707062	1706451	0.036	47	10929	52	10361	156	3355	175	2781	51357	37166	1	3.009	0.59335	0.02347
EA_SRX1892413-bin.18	97.99	0	0	High	97.99	EA_SRX1892413	Omnivore	Bacteria	Firmicutes	Clostridia	Oscillospirales	Ruminococcaceae	CAG-353	CAG-353 sp900066885	unclassified	0.0718673	514	9	9	0	0	467	0	68	109	131	2577092	2576204	0.034	18	42061	22	36103	69	11432	81	10396	201326	104861	13	41.778	0.47234	0.03152
EA_SRX1892413-bin.22	99.25	0	0	High	99.25	EA_SRX1892413	Omnivore	Bacteria	Firmicutes	Clostridia	Lachnospirales	Lachnospiraceae	Agathobacter	Agathobacter rectalis	unclassified	0.0849659	647	9	8	0	2	639	2	14	111	161	2488013	2487182	0.033	19	33615	26	26674	66	11412	87	8047	147075	104727	12	39.472	0.42392	0.02117
EA_SRX1892413-bin.23	93.57	1.01	100	High	88.52	EA_SRX1892413	Omnivore	Bacteria	Firmicutes	Clostridia	Oscillospirales	Oscillospiraceae	Faecousia	Faecousia sp900553805	unclassified	0.0907316	451	15	15	0	0	451	0	6	123	129	2529100	2528500	0.024	24	37434	25	37367	72	9198	76	8625	119440	119440	10	27.097	0.58711	0.03102
EA_SRX1892413-bin.24	97.99	0	0	High	97.99	EA_SRX1892413	Omnivore	Bacteria	Firmicutes	Clostridia	Oscillospirales	Acutalibacteraceae	Eubacterium	Eubacterium sp003526845	unclassified	0.0571108	512	4	4	0	0	512	0	0	11	17	2014359	2013759	0.03	2	423629	3	272075	5	229174	8	67488	627498	558383	7	98.887	0.42049	0.0182
EA_SRX1892413-bin.25	94.6	3.65	66.67	High	76.35	EA_SRX1892413	Omnivore	Bacteria	Bacteroidota	Bacteroidia	Bacteroidales	UBA932	Cryptobacteroides	Cryptobacteroides sp000433355	unclassified	0.0535966	430	6	6	0	0	416	0	15	38	58	3560225	3558495	0.049	7	196897	10	105529	21	47293	32	30741	347801	237866	20	88.902	0.51338	0.0284
EA_SRX1892413-bin.27	98.55	3.09	0	High	83.1	EA_SRX1892413	Omnivore	Bacteria	Firmicutes	Clostridia	Lachnospirales	Lachnospiraceae	CAG-510	CAG-510 sp900550475	unclassified	0.0838319	632	10	10	0	0	632	0	0	29	36	2953629	2953109	0.018	4	211405	5	162128	18	38763	19	37904	534923	518161	13	83.761	0.50642	0.0184
EA_SRX1892413-bin.28	97.05	0	0	High	97.05	EA_SRX1892413	Omnivore	Bacteria	Firmicutes	Clostridia	Oscillospirales	Acutalibacteraceae	CAG-177	CAG-177 sp000431775	unclassified	0.0561471	452	6	6	0	0	452	0	3	17	19	2342888	2342778	0.005	4	215923	4	214235	11	65672	12	65672	469712	469712	14	98.401	0.52789	0.01862
EA_SRX1892413-bin.29	97.09	0	0	High	97.09	EA_SRX1892413	Omnivore	Bacteria	Firmicutes	Clostridia	Oscillospirales	Acutalibacteraceae	CAG-488	CAG-488 sp000434055	unclassified	0.0665416	481	8	8	0	1	481	0	0	39	46	2425912	2425482	0.018	6	194708	6	172892	18	27315	20	24560	294597	289372	14	85.343	0.44266	0.03156
EA_SRX1892413-bin.3	86.86	0.34	100	Medium	85.16	EA_SRX1892413	Omnivore	Bacteria	Firmicutes	Clostridia	Oscillospirales	Ruminococcaceae	Faecalibacterium	Faecalibacterium prausnitzii	unclassified	0.0662052	457	9	9	0	0	425	0	38	118	120	1902264	1902154	0.006	25	26045	26	26045	78	7349	80	7264	66915	66915	5	14.651	0.60415	0.01733
EA_SRX1892413-bin.30	72.73	3.37	46.15	Medium	55.88	EA_SRX1892413	Omnivore	Bacteria	Firmicutes	Clostridia	Oscillospirales	Oscillospiraceae	Limivicinus	Limivicinus sp900547315	unclassified	0.12025	331	9	5	2	4	227	14	123	305	389	1671566	1670456	0.066	82	6568	96	5685	231	2947	276	2345	27219	19098	0	0	0.57443	0.02245
EA_SRX1892413-bin.31	63.52	0.56	0	Medium	60.72	EA_SRX1892413	Omnivore	Bacteria	Firmicutes	Clostridia	Oscillospirales	Ruminococcaceae	Ruminococcus	Ruminococcus sp900540005	unclassified	0.312622	375	10	0	6	5	83	140	179	544	696	1465318	1463137	0.149	162	2844	195	2416	439	1635	513	1354	18628	11780	0	0	0.48149	0.02537
EA_SRX1892413-bin.33	90.56	6.63	78.57	Medium	57.41	EA_SRX1892413	Omnivore	Bacteria	Firmicutes	Clostridia	Oscillospirales	Ruminococcaceae	Faecalibacterium	Faecalibacterium prausnitzii	unclassified	0.0818336	465	12	10	0	2	391	1	94	158	165	2043053	2042803	0.012	35	17939	35	17939	110	6601	111	6216	59704	59665	4	11.261	0.59219	0.01689
EA_SRX1892413-bin.34	92.33	1.69	25	High	83.88	EA_SRX1892413	Omnivore	Bacteria	Firmicutes	Clostridia	Lachnospirales	Lachnospiraceae	Agathobacter	Agathobacter faecis	unclassified	0.0924278	578	11	9	1	1	574	2	12	229	286	2345065	2340085	0.212	37	17024	46	13566	141	4384	179	3351	97820	79182	4	13.03	0.44305	0.0269
EA_SRX1892413-bin.35	100	0.63	0	High	96.85	EA_SRX1892413	Omnivore	Bacteria	Firmicutes	Negativicutes	Veillonellales	Dialisteraceae	Dialister	Dialister sp000434475	unclassified	0.096378	574	11	8	0	4	474	8	107	150	161	2207641	2206721	0.042	23	24897	25	22351	87	7169	95	6531	241084	241084	4	21.493	0.52158	0.02392
EA_SRX1892413-bin.36	95.75	0.67	0	High	92.4	EA_SRX1892413	Omnivore	Bacteria	Firmicutes	Clostridia	Oscillospirales	CAG-382	UMGS1052	UMGS1052 sp900548115	unclassified	0.0682702	428	10	10	0	0	426	0	2	63	90	2596671	2595951	0.028	9	81287	15	46376	33	20294	52	12838	231954	171057	13	64.159	0.51654	0.01992
EA_SRX1892413-bin.39	99.48	0	0	High	99.48	EA_SRX1892413	Omnivore	Bacteria	Firmicutes	Bacilli	Lactobacillales	Lactobacillaceae	Ligilactobacillus	Ligilactobacillus ruminis	unclassified	0.105836	648	13	13	1	0	642	0	21	93	117	2012775	2011005	0.088	17	29611	22	25480	59	11109	70	8360	145302	120809	7	31.194	0.43701	0.01944
EA_SRX1892413-bin.4	84.5	0.89	50	Medium	80.05	EA_SRX1892413	Omnivore	Bacteria	Firmicutes	Clostridia	Oscillospirales	Oscillospiraceae	Limivicinus	Limivicinus sp900549865	unclassified	0.0910295	383	8	5	1	3	243	8	162	150	198	2154370	2153691	0.032	32	20574	43	16077	100	6794	129	5587	68094	49190	2	5.846	0.58548	0.01853
EA_SRX1892413-bin.40	68.59	2.37	18.18	Medium	56.74	EA_SRX1892413	Omnivore	Bacteria	Actinobacteriota	Coriobacteriia	Coriobacteriales	Atopobiaceae	Paratractidigestivibacter	Paratractidigestivibacter faecalis	unclassified	0.0723647	318	10	8	0	2	208	19	116	401	875	1381387	1376309	0.368	103	3749	205	2131	312	1831	594	831	34225	11138	0	0	0.65889	0.02605
EA_SRX1892413-bin.42	83.56	5.97	72.73	Medium	53.71	EA_SRX1892413	Omnivore	Bacteria	Firmicutes	Bacilli	Erysipelotrichales	Erysipelotrichaceae	Holdemanella	Holdemanella biformis	unclassified	0.152684	445	15	9	2	6	347	41	103	233	248	2164177	2162767	0.065	40	14914	40	14914	151	3898	159	3625	70757	70757	3	8.866	0.33372	0.01686
EA_SRX1892413-bin.43	61.4	0.78	100	Medium	57.5	EA_SRX1892413	Omnivore	Bacteria	Firmicutes	Clostridia	Lachnospirales	Lachnospiraceae	Mediterraneibacter	Mediterraneibacter faecis	unclassified	0.0935197	436	16	14	0	2	417	0	25	166	196	1417224	1415214	0.142	36	11827	44	9821	116	4225	133	3693	104478	96129	1	7.372	0.41979	0.01322
EA_SRX1892413-bin.44	99.38	0.29	0	High	97.93	EA_SRX1892413	Omnivore	Bacteria	Proteobacteria	Gammaproteobacteria	Enterobacterales	Succinivibrionaceae	Succinivibrio	Succinivibrio sp000431835	unclassified	0.286783	797	13	0	2	11	0	108	710	43	57	2345758	2345292	0.02	7	119561	9	117515	26	25213	31	19314	328303	175938	13	71.974	0.3687	0.01101
EA_SRX1892413-bin.5	94.79	0	0	High	94.79	EA_SRX1892413	Omnivore	Bacteria	Firmicutes	Clostridia	Oscillospirales	Oscillospiraceae	Faecousia	Faecousia sp000434635	unclassified	0.0719391	457	10	10	0	1	448	0	24	139	193	2032197	2031613	0.029	33	20813	39	17311	95	7426	119	5317	58047	58047	2	5.475	0.57458	0.01706
EA_SRX1892413-bin.6	100	0	0	High	100	EA_SRX1892413	Omnivore	Bacteria	Firmicutes	Bacilli	Erysipelotrichales	Coprobacillaceae	Catenibacterium	Catenibacterium mitsuokai	unclassified	0.0847902	554	11	10	0	2	494	6	73	134	170	2316145	2315335	0.035	29	26010	34	21647	86	8642	105	6638	125670	67936	6	17.722	0.3397	0.01589
EA_SRX1892413-bin.7	99.19	1.08	0	High	93.79	EA_SRX1892413	Omnivore	Bacteria	Firmicutes	Clostridia	Christensenellales	CAG-138	SFEL01	SFEL01 sp004557245	unclassified	0.0755968	387	9	9	1	0	384	0	3	71	76	1888286	1888236	0.003	13	43592	13	43592	43	13216	44	12787	111301	111301	10	42.821	0.53502	0.02309
EA_SRX1892413-bin.8	91.28	0.17	0	High	90.43	EA_SRX1892413	Omnivore	Bacteria	Firmicutes	Clostridia	Oscillospirales	Oscillospiraceae	ER4	ER4 sp900317525	unclassified	0.0708109	337	9	7	0	3	255	0	94	70	91	1491758	1491361	0.027	18	30733	22	21301	49	12997	61	9913	65388	58417	3	11.796	0.62235	0.01352
EA_SRX1892413-bin.9	95.3	0	0	High	95.3	EA_SRX1892413	Omnivore	Bacteria	Firmicutes	Clostridia	Lachnospirales	Lachnospiraceae	CAG-303	CAG-303 sp900539455	unclassified	0.0596457	562	2	2	0	0	562	0	0	16	22	2213534	2212934	0.027	4	176360	6	170630	10	92348	13	63636	524654	296036	12	99.126	0.3403	0.01273
EA_SRX1892414-bin.1	94.91	0.58	0	High	92.01	EA_SRX1892414	Omnivore	Bacteria	Firmicutes	Clostridia	Lachnospirales	Lachnospiraceae	Dorea	Dorea formicigenerans	unclassified	0.103928	592	16	16	0	1	592	0	3	137	164	2936554	2934124	0.083	25	41748	29	29856	83	9458	97	8099	136706	136706	16	37.488	0.40501	0.01908
EA_SRX1892414-bin.10	98.1	1.27	50	High	91.75	EA_SRX1892414	Omnivore	Bacteria	Firmicutes	Negativicutes	Veillonellales	Dialisteraceae	Dialister	Dialister invisus	unclassified	0.0518582	460	4	4	0	0	460	0	0	14	16	1838332	1838132	0.011	3	290690	3	290690	6	89615	6	89615	545643	545643	6	94.689	0.45262	0.03018
EA_SRX1892414-bin.11	99.52	0	0	High	99.52	EA_SRX1892414	Omnivore	Bacteria	Firmicutes	Clostridia	Lachnospirales	Lachnospiraceae	Agathobacter	Agathobacter rectalis	unclassified	0.0723681	646	5	5	0	0	646	0	0	41	43	2991672	2991472	0.007	8	126709	8	126709	23	38766	23	38766	494887	494887	18	83.092	0.41219	0.01952
EA_SRX1892414-bin.12	97.32	0.56	0	High	94.52	EA_SRX1892414	Omnivore	Bacteria	Firmicutes	Clostridia	Oscillospirales	Acutalibacteraceae	Ruminococcus	Ruminococcus sp003526955	unclassified	0.0750722	544	9	9	0	1	528	2	35	210	389	2094887	2092975	0.091	44	15780	74	9223	138	4644	226	2902	57677	32943	1	2.753	0.38909	0.02909
EA_SRX1892414-bin.13	57.33	0.74	0	Medium	53.63	EA_SRX1892414	Omnivore	Bacteria	Firmicutes	Clostridia	Oscillospirales	Butyricicoccaceae	Agathobaculum	Agathobaculum butyriciproducens	unclassified	0.119014	355	9	4	1	5	129	35	216	375	704	1386518	1382866	0.263	109	4095	169	2592	298	2028	475	1127	16366	11943	0	0	0.55968	0.02281
EA_SRX1892414-bin.14	99.98	1.5	0	High	92.48	EA_SRX1892414	Omnivore	Bacteria	Firmicutes	Negativicutes	Acidaminococcales	Acidaminococcaceae	Phascolarctobacterium	Phascolarctobacterium faecium	unclassified	0.0766486	618	8	8	0	0	617	0	1	25	33	2426270	2426190	0.003	5	210393	5	193067	15	53654	18	38623	297946	290462	15	90.062	0.43626	0.04037
EA_SRX1892414-bin.16	96.92	0.68	0	High	93.52	EA_SRX1892414	Omnivore	Bacteria	Firmicutes	Clostridia	Oscillospirales	Ruminococcaceae	Gemmiger	Gemmiger qucibialis	unclassified	0.0922483	548	14	14	0	0	509	1	53	280	319	2424428	2423858	0.024	62	12409	69	11125	194	4044	216	3672	41056	41056	0	0	0.56235	0.02413
EA_SRX1892414-bin.17	79.19	0.4	0	Medium	77.19	EA_SRX1892414	Omnivore	Bacteria	Actinobacteriota	Coriobacteriia	Coriobacteriales	Eggerthellaceae	Slackia	Slackia isoflavoniconvertens	unclassified	0.0690536	355	8	7	0	1	202	22	140	455	904	1781842	1776852	0.28	107	4759	201	2650	342	1929	610	1065	25335	15032	0	0	0.57447	0.0264
EA_SRX1892414-bin.18	96.6	0.34	100	High	94.9	EA_SRX1892414	Omnivore	Bacteria	Firmicutes	Clostridia	Oscillospirales	Ruminococcaceae	Gemmiger	Gemmiger formicilis	unclassified	0.095699	547	8	7	1	2	415	3	163	72	78	2364235	2363725	0.022	14	53305	14	52387	44	15247	47	13201	185709	185709	15	54.112	0.60384	0.02166
EA_SRX1892414-bin.19	99.88	0	0	High	99.88	EA_SRX1892414	Omnivore	Bacteria	Actinobacteriota	Coriobacteriia	Coriobacteriales	Atopobiaceae	Parolsenella	Parolsenella sp900552935	unclassified	0.0749012	448	6	4	1	1	369	0	110	85	186	2110957	2109636	0.063	10	63311	23	26245	33	14031	95	4775	185216	100610	13	60.986	0.63097	0.04233
EA_SRX1892414-bin.20	59.12	0.52	33.33	Medium	56.52	EA_SRX1892414	Omnivore	Bacteria	Bacteroidota	Bacteroidia	Bacteroidales	Rikenellaceae	Alistipes	Alistipes shahii	unclassified	0.0954421	311	7	3	1	3	145	47	136	727	1137	1968088	1963153	0.251	223	2873	295	2171	585	1651	805	1028	13173	9771	0	0	0.59358	0.04259
EA_SRX1892414-bin.21	94.74	2.71	23.53	High	81.19	EA_SRX1892414	Omnivore	Bacteria	Firmicutes	Clostridia	Lachnospirales	Lachnospiraceae	Clostridium	Clostridium fessum	Medium	0.0943491	586	14	14	0	0	573	1	19	130	177	2463478	2462809	0.027	30	28823	38	22769	84	9408	110	7129	90095	68429	5	13.402	0.49345	0.02036
EA_SRX1892414-bin.22	96.92	0.92	50	High	92.32	EA_SRX1892414	Omnivore	Bacteria	Actinobacteriota	Actinomycetia	Actinomycetales	Bifidobacteriaceae	Bifidobacterium	Bifidobacterium longum	unclassified	0.0660246	494	8	8	0	0	494	0	0	76	125	2099833	2098981	0.041	14	51873	21	30240	44	14574	72	8009	143846	87246	15	53.123	0.603	0.01441
EA_SRX1892414-bin.25	66.72	1.72	0	Medium	58.12	EA_SRX1892414	Omnivore	Bacteria	Bacteroidota	Bacteroidia	Bacteroidales	Bacteroidaceae	Bacteroides	Bacteroides uniformis	unclassified	0.0687555	489	9	9	0	0	474	0	23	246	410	2959610	2957788	0.062	56	16513	85	10526	176	6261	266	3614	97451	37043	1	3.293	0.48322	0.01775
EA_SRX1892414-bin.26	96.85	0	0	High	96.85	EA_SRX1892414	Omnivore	Bacteria	Firmicutes	Clostridia	Lachnospirales	Lachnospiraceae	Dorea	Dorea longicatena	unclassified	0.0955286	601	14	14	0	0	601	0	0	70	78	2590871	2590161	0.027	17	56899	17	55672	45	20694	47	17422	127114	127114	22	61.017	0.42031	0.01107
EA_SRX1892414-bin.27	92.55	0.92	16.67	High	87.95	EA_SRX1892414	Omnivore	Bacteria	Firmicutes	Clostridia	Lachnospirales	Lachnospiraceae	Eisenbergiella	Eisenbergiella sp900066775	unclassified	0.087083	575	12	10	0	2	559	3	34	276	339	2514850	2512675	0.086	60	13614	69	11705	191	3999	224	3610	37315	27995	0	0	0.49328	0.02102
EA_SRX1892414-bin.28	57.17	0	0	Medium	57.17	EA_SRX1892414	Omnivore	Bacteria	Firmicutes	Clostridia	Oscillospirales	Ruminococcaceae	Faecalibacterium	Faecalibacterium prausnitzii	unclassified	0.0594726	432	6	5	0	1	341	2	107	175	183	1758668	1758498	0.01	39	12195	42	11800	123	5152	130	4989	49465	49465	0	0	0.59296	0.01958
EA_SRX1892414-bin.3	100	0	0	High	100	EA_SRX1892414	Omnivore	Bacteria	Firmicutes	Bacilli	Erysipelotrichales	Coprobacillaceae	Catenibacterium	Catenibacterium sp000437715	unclassified	0.0921252	557	13	10	0	3	511	6	49	124	165	2342939	2342439	0.021	24	31650	28	22113	82	9688	103	6723	108168	104357	8	23.432	0.33573	0.01516
EA_SRX1892414-bin.30	80.76	1.55	66.67	Medium	73.01	EA_SRX1892414	Omnivore	Bacteria	Proteobacteria	Gammaproteobacteria	Burkholderiales	Burkholderiaceae	Sutterella	Sutterella wadsworthensis	Low	0.244542	511	10	2	2	7	133	184	268	384	551	1463266	1460832	0.166	86	4207	111	3528	298	1906	366	1549	38412	38412	0	0	0.62623	0.02991
EA_SRX1892414-bin.31	79.25	1.34	0	Medium	72.55	EA_SRX1892414	Omnivore	Bacteria	Firmicutes	Clostridia	Oscillospirales	Oscillospiraceae	CAG-83	CAG-83 sp000431575	unclassified	0.0707942	324	12	12	0	0	312	0	16	158	321	1697415	1695659	0.103	32	14628	59	8094	105	4953	200	2711	93844	33895	3	11.666	0.60867	0.02452
EA_SRX1892414-bin.32	95.44	0.87	0	High	91.09	EA_SRX1892414	Omnivore	Bacteria	Bacteroidota	Bacteroidia	Bacteroidales	Bacteroidaceae	Phocaeicola	Phocaeicola plebeius	unclassified	0.0920544	547	14	14	0	0	547	0	1	157	189	4149193	4148322	0.021	28	44562	33	37520	100	11326	116	10331	175885	148593	24	45.81	0.45299	0.03063
EA_SRX1892414-bin.33	97.47	1.35	76.92	High	90.72	EA_SRX1892414	Omnivore	Bacteria	Bacteroidota	Bacteroidia	Bacteroidales	Bacteroidaceae	Prevotella	Prevotella copri	unclassified	0.0637344	504	7	7	0	0	504	0	0	85	101	3610598	3608998	0.044	18	67203	22	54289	52	23841	62	21605	168188	148698	28	66.024	0.46304	0.01947
EA_SRX1892414-bin.34	89.83	2.01	50	Medium	79.78	EA_SRX1892414	Omnivore	Bacteria	Firmicutes	Clostridia	Lachnospirales	Lachnospiraceae	Anaerostipes	Anaerostipes hadrus	unclassified	0.141686	554	21	17	1	5	486	12	82	357	722	2151509	2147409	0.191	78	7635	140	4428	257	2875	456	1595	29572	24334	0	0	0.37707	0.01634
EA_SRX1892414-bin.36	96.9	1.25	14.29	High	90.65	EA_SRX1892414	Omnivore	Bacteria	Firmicutes	Bacilli	Erysipelotrichales	Erysipelotrichaceae	Holdemanella	Holdemanella porci	unclassified	0.117504	495	14	11	1	5	433	1	85	157	162	2232845	2232435	0.018	35	22804	36	22070	99	7934	100	7934	67453	67453	2	5.291	0.34069	0.0189
EA_SRX1892414-bin.37	54.13	0.63	0	Medium	50.98	EA_SRX1892414	Omnivore	Bacteria	Firmicutes	Clostridia	Lachnospirales	Lachnospiraceae	Limivivens	Limivivens sp900543575	unclassified	0.0619113	390	8	8	0	0	330	4	91	534	910	2200958	2196617	0.197	107	5153	175	3388	396	1917	594	1267	64095	27752	1	2.912	0.50123	0.0271
EA_SRX1892414-bin.38	99.55	0.45	50	High	97.3	EA_SRX1892414	Omnivore	Bacteria	Actinobacteriota	Actinomycetia	Actinomycetales	Bifidobacteriaceae	Bifidobacterium	Bifidobacterium pseudocatenulatum	unclassified	0.0608997	504	6	6	0	0	504	0	0	25	29	2350941	2350631	0.013	4	147401	6	129313	14	52181	16	52181	437156	309202	14	91.759	0.56609	0.01493
EA_SRX1892414-bin.4	98.95	2	28.57	High	88.95	EA_SRX1892414	Omnivore	Bacteria	Firmicutes	Clostridia	Lachnospirales	Lachnospiraceae	Fusicatenibacter	Fusicatenibacter saccharivorans	unclassified	0.0854368	611	11	11	0	0	611	0	0	60	76	2845803	2845553	0.009	13	71292	18	55418	39	27242	49	23483	150280	142560	23	70.025	0.48345	0.01611
EA_SRX1892414-bin.40	98.39	0.81	0	High	94.34	EA_SRX1892414	Omnivore	Bacteria	Actinobacteriota	Coriobacteriia	Coriobacteriales	Coriobacteriaceae	Collinsella	Collinsella sp900543275	unclassified	0.0926707	461	11	8	1	3	425	6	56	69	76	2120047	2119347	0.033	9	71215	12	69504	36	14983	40	12787	185437	161212	12	60.134	0.59863	0.01841
EA_SRX1892414-bin.42	92.48	1.59	62.5	High	84.53	EA_SRX1892414	Omnivore	Bacteria	Bacteroidota	Bacteroidia	Bacteroidales	Bacteroidaceae	Phocaeicola	Phocaeicola coprocola	unclassified	0.0801302	544	11	11	0	0	535	0	12	213	372	3258237	3256281	0.06	46	20830	72	14201	146	7562	220	4864	131112	62630	4	10.578	0.4084	0.02221
EA_SRX1892414-bin.5	89.58	0.67	100	Medium	86.23	EA_SRX1892414	Omnivore	Bacteria	Firmicutes	Clostridia	Oscillospirales	Oscillospiraceae	ER4	ER4 sp900550165	unclassified	0.0946783	397	12	8	0	4	282	34	100	49	83	1802788	1802421	0.02	11	55915	16	36692	31	20746	50	10281	161756	114248	13	58.936	0.59587	0.01196
EA_SRX1892414-bin.6	56.14	0	0	Medium	56.14	EA_SRX1892414	Omnivore	Bacteria	Firmicutes	Clostridia	Lachnospirales	Lachnospiraceae	Eubacterium	Eubacterium ramulus	unclassified	0.0982588	452	9	6	0	5	339	23	127	491	802	2076520	2072961	0.171	120	4966	173	3632	375	2125	530	1487	30167	19295	0	0	0.4455	0.01871
EA_SRX1892414-bin.8	99.82	0	0	High	99.82	EA_SRX1892414	Omnivore	Bacteria	Firmicutes	Clostridia	Lachnospirales	Lachnospiraceae	UMGS1375	UMGS1375 sp900066615	unclassified	0.0798912	578	10	10	0	0	569	0	35	82	88	2820126	2819616	0.018	11	63442	12	56585	45	14062	47	14062	319877	319877	16	60.5	0.44662	0.02322
EA_SRX1892414-bin.9	87.92	0.67	0	Medium	84.57	EA_SRX1892414	Omnivore	Bacteria	Firmicutes	Clostridia	Oscillospirales	Oscillospiraceae	CAG-103	CAG-103 sp000432375	unclassified	0.0575923	384	5	4	0	1	258	9	129	14	20	1866101	1865848	0.014	4	179609	5	164585	11	68417	14	52882	339751	257631	12	96.21	0.6194	0.01535
EA_SRX1892415-bin.0	72.7	2.29	14.29	Medium	61.25	EA_SRX1892415	Omnivore	Bacteria	Firmicutes	Clostridia	TANB77	CAG-508	CAG-269	CAG-269 sp900551615	unclassified	0.133465	276	10	2	2	6	154	23	110	169	430	1453849	1451041	0.193	36	13339	72	6254	110	3945	249	1544	36685	20647	0	0	0.27401	0.01732
EA_SRX1892415-bin.1	78.84	1.12	33.33	Medium	73.24	EA_SRX1892415	Omnivore	Bacteria	Bacteroidota	Bacteroidia	Bacteroidales	Bacteroidaceae	Bacteroides	Bacteroides stercoris	unclassified	0.0850401	477	13	13	0	1	477	0	2	76	80	2711484	2711264	0.008	15	54912	15	54804	46	18744	47	18578	241846	241846	18	57.884	0.47177	0.0168
EA_SRX1892415-bin.10	97.31	0.02	0	High	97.21	EA_SRX1892415	Omnivore	Bacteria	Firmicutes	Negativicutes	Veillonellales	Dialisteraceae	Dialister	Dialister hominis	unclassified	0.0876873	540	13	13	0	0	539	0	6	127	200	1941088	1940157	0.048	28	22680	38	14633	85	7074	122	5005	78285	78285	3	10.5	0.48871	0.03743
EA_SRX1892415-bin.11	78.6	1.79	0	Medium	69.65	EA_SRX1892415	Omnivore	Bacteria	Firmicutes	Clostridia	Oscillospirales	Ruminococcaceae	Faecalibacterium	Faecalibacterium prausnitzii	unclassified	0.109361	445	12	7	0	6	329	4	138	308	404	2106928	2105679	0.059	72	9315	90	7354	218	3288	272	2732	30441	29520	0	0	0.58005	0.02234
EA_SRX1892415-bin.12	93.15	0	0	High	93.15	EA_SRX1892415	Omnivore	Bacteria	Firmicutes	Clostridia	Oscillospirales	Oscillospiraceae	CAG-103	CAG-103 sp000432375	unclassified	0.0919114	383	7	4	0	4	190	1	212	46	69	1946085	1945495	0.03	11	57449	14	42204	32	19795	43	16809	150158	146916	14	60.336	0.62122	0.02151
EA_SRX1892415-bin.14	94.77	0.06	0	High	94.47	EA_SRX1892415	Omnivore	Bacteria	Bacteroidota	Bacteroidia	Bacteroidales	Bacteroidaceae	Phocaeicola	Phocaeicola coprophilus	unclassified	0.0722994	530	9	9	0	0	530	0	0	64	77	3016042	3015642	0.013	12	72376	15	65330	37	23720	44	20106	263863	263863	22	70.316	0.46121	0.01627
EA_SRX1892415-bin.15	95.8	1.36	66.67	High	89	EA_SRX1892415	Omnivore	Bacteria	Firmicutes	Clostridia	Oscillospirales	Ruminococcaceae	Faecalibacterium	Faecalibacterium prausnitzii	unclassified	0.0666853	535	7	6	0	1	502	2	51	128	142	2241577	2240447	0.05	19	32222	21	31233	73	7777	77	6950	213006	159478	7	27.178	0.59321	0.02665
EA_SRX1892415-bin.16	98.66	1.01	0	High	93.61	EA_SRX1892415	Omnivore	Bacteria	Firmicutes	Clostridia	Oscillospirales	Acutalibacteraceae	Ruminococcus	Ruminococcus bromii	unclassified	0.0690809	536	7	5	0	2	531	0	6	64	236	2212923	2210718	0.1	9	77662	34	16598	37	14343	130	4575	176420	129098	14	63.861	0.40383	0.03173
EA_SRX1892415-bin.17	95.97	0	0	High	95.97	EA_SRX1892415	Omnivore	Bacteria	Firmicutes	Clostridia	Oscillospirales	Ruminococcaceae	Ruminococcus	Ruminococcus callidus	unclassified	0.109454	531	17	15	0	3	424	1	115	325	410	2451281	2449900	0.056	68	10296	84	8742	221	3640	271	2883	52445	38591	1	2.139	0.51207	0.03449
EA_SRX1892415-bin.19	97.74	0.67	100	High	94.39	EA_SRX1892415	Omnivore	Bacteria	Firmicutes	Clostridia	Oscillospirales	Acutalibacteraceae	Eubacterium	Eubacterium sp000436835	unclassified	0.0739751	515	9	8	0	2	500	0	15	83	219	1927241	1925725	0.079	17	31966	42	14406	56	11326	135	3962	160903	63209	8	32.954	0.38116	0.01965
EA_SRX1892415-bin.2	98.66	0.67	0	High	95.31	EA_SRX1892415	Omnivore	Bacteria	Firmicutes	Clostridia	Lachnospirales	Lachnospiraceae	Eubacterium	Eubacterium sp003491505	unclassified	0.0812421	600	10	10	0	0	600	0	0	44	51	2723739	2723309	0.016	8	91332	9	84127	26	28289	30	24647	364193	364193	20	81.782	0.40567	0.02159
EA_SRX1892415-bin.20	93.12	0.84	50	High	88.92	EA_SRX1892415	Omnivore	Bacteria	Firmicutes	Clostridia	Lachnospirales	Lachnospiraceae	Butyribacter	Butyribacter sp003529475	unclassified	0.0984002	560	15	14	0	2	546	0	18	210	422	2466996	2464230	0.112	44	16569	79	8859	145	5601	254	2940	56721	54134	3	6.567	0.42553	0.02015
EA_SRX1892415-bin.21	99.28	0.96	0	High	94.48	EA_SRX1892415	Omnivore	Bacteria	Bacteroidota	Bacteroidia	Bacteroidales	Rikenellaceae	Alistipes	Alistipes putredinis	unclassified	0.0688258	435	10	10	0	0	435	0	0	35	76	2347405	2346725	0.029	7	94726	16	52407	23	34513	46	17048	306989	111531	18	81.988	0.54121	0.02578
EA_SRX1892415-bin.23	95.35	1.28	0	High	88.95	EA_SRX1892415	Omnivore	Bacteria	Firmicutes	Clostridia	Lachnospirales	Lachnospiraceae	Agathobacter	Agathobacter faecis	unclassified	0.0840769	635	10	10	0	0	635	0	0	72	96	2694122	2691902	0.082	15	68788	17	52892	46	16535	61	12262	175694	164051	20	63.106	0.43877	0.0178
EA_SRX1892415-bin.24	67.24	0	0	Medium	67.24	EA_SRX1892415	Omnivore	Bacteria	Bacteroidota	Bacteroidia	Bacteroidales	Bacteroidaceae	Bacteroides	Bacteroides uniformis	unclassified	0.0829407	489	13	12	0	1	463	0	26	339	626	3486249	3483028	0.092	83	13429	130	8874	246	5533	384	3050	48923	30450	0	0	0.47621	0.02626
EA_SRX1892415-bin.25	98.66	0.69	50	High	95.21	EA_SRX1892415	Omnivore	Bacteria	Firmicutes	Clostridia	Oscillospirales	Oscillospiraceae	ER4	ER4 sp000765235	unclassified	0.124635	448	9	5	0	5	168	24	308	51	69	2212776	2212504	0.012	11	65366	14	53361	32	22226	41	16244	228745	184606	18	68.742	0.58857	0.01247
EA_SRX1892415-bin.27	71.51	1.76	25	Medium	62.71	EA_SRX1892415	Omnivore	Bacteria	Firmicutes	Clostridia	Oscillospirales	Ruminococcaceae	Gemmiger	Gemmiger formicilis	unclassified	0.158265	401	8	3	1	4	161	122	171	384	821	1818919	1814130	0.263	97	5495	184	3115	292	2433	544	1173	25874	17394	0	0	0.61013	0.026
EA_SRX1892415-bin.3	97.26	0	0	High	97.26	EA_SRX1892415	Omnivore	Bacteria	Firmicutes	Clostridia	Oscillospirales	Ruminococcaceae	Ruminococcus	Ruminococcus bicirculans	unclassified	0.193077	570	14	7	3	6	337	48	228	152	356	2754276	2752020	0.082	30	29487	60	12853	97	8581	208	4030	110120	63350	9	23.461	0.43091	0.02465
EA_SRX1892415-bin.30	55.15	0.6	50	Medium	52.15	EA_SRX1892415	Omnivore	Bacteria	Firmicutes	Clostridia	Lachnospirales	Lachnospiraceae	Roseburia	Roseburia intestinalis	unclassified	0.0812528	502	12	12	0	0	502	0	0	71	95	2365300	2363710	0.067	20	36509	21	33441	53	20230	60	13351	109770	109770	11	36.451	0.43369	0.00968
EA_SRX1892415-bin.31	99.03	0.48	0	High	96.63	EA_SRX1892415	Omnivore	Bacteria	Firmicutes	Clostridia	Lachnospirales	Lachnospiraceae	Agathobacter	Agathobacter rectalis	unclassified	0.0721704	644	5	5	0	0	644	0	0	42	46	3028028	3027628	0.013	8	113670	8	113670	25	33313	26	30292	305673	281837	19	82.926	0.41265	0.02373
EA_SRX1892415-bin.4	81.96	0.67	0	Medium	78.61	EA_SRX1892415	Omnivore	Bacteria	Firmicutes	Clostridia	UBA1381	UBA1381	CAG-41	CAG-41 sp900066215	unclassified	0.0879344	497	5	4	1	1	363	34	139	380	1093	2365422	2357697	0.327	83	8358	205	3221	275	2918	703	1059	79452	45645	1	3.359	0.38128	0.02211
EA_SRX1892415-bin.5	94.38	1.75	0	High	85.63	EA_SRX1892415	Omnivore	Bacteria	Firmicutes	Clostridia	Lachnospirales	Lachnospiraceae	Mediterraneibacter	Mediterraneibacter lactaris	unclassified	0.117068	580	20	19	0	1	580	0	1	140	193	2383095	2382463	0.027	24	31796	30	21874	87	7333	111	5361	96747	96747	8	23.781	0.43074	0.01916
EA_SRX1892415-bin.6	57.03	0.21	0	Medium	55.98	EA_SRX1892415	Omnivore	Bacteria	Firmicutes	Clostridia	Lachnospirales	Lachnospiraceae	Fusicatenibacter	Fusicatenibacter saccharivorans	unclassified	0.122196	406	11	9	2	2	274	19	150	458	741	1701151	1697569	0.211	133	4094	181	3002	366	2108	504	1338	18945	16165	0	0	0.49843	0.02178
EA_SRX1892415-bin.8	94.15	0.13	0	High	93.5	EA_SRX1892415	Omnivore	Bacteria	Bacteroidota	Bacteroidia	Bacteroidales	Muribaculaceae	Sodaliphilus	Sodaliphilus sp004557565	unclassified	0.0746712	454	11	9	0	2	406	0	49	137	146	2812734	2812194	0.019	24	33497	27	32372	86	9690	93	8937	163305	118514	11	32.205	0.47468	0.02463
EA_SRX1892416-bin.0	86.3	1.01	0	Medium	81.25	EA_SRX1892416	Omnivore	Bacteria	Firmicutes	Clostridia	Oscillospirales	Acutalibacteraceae	Ruminococcus	Ruminococcus bromii	unclassified	0.11206	490	7	4	2	2	396	19	96	286	744	1708348	1702941	0.317	67	7681	154	3353	208	3016	477	1186	37426	16143	0	0	0.41375	0.02143
EA_SRX1892416-bin.1	54.39	0	0	Medium	54.39	EA_SRX1892416	Omnivore	Bacteria	Firmicutes	Bacilli	RF39	UBA660	CAG-433	CAG-433 sp900546245	unclassified	0.037391	126	6	6	0	0	78	14	37	123	305	682581	680578	0.293	24	8933	49	4396	84	2205	180	943	36771	18710	0	0	0.25923	0.02737
EA_SRX1892416-bin.10	77.44	1.93	75	Medium	67.79	EA_SRX1892416	Omnivore	Bacteria	Firmicutes	Clostridia	Oscillospirales	Ruminococcaceae	Faecalibacterium	Faecalibacterium prausnitzii	unclassified	0.0804868	407	11	10	0	2	331	2	122	325	471	2134778	2132988	0.084	80	8505	98	6284	235	3253	309	2293	38146	36252	0	0	0.58875	0.02582
EA_SRX1892416-bin.11	98.66	0	0	High	98.66	EA_SRX1892416	Omnivore	Bacteria	Firmicutes	Clostridia	Lachnospirales	Lachnospiraceae	CAG-127	CAG-127 sp900319515	unclassified	0.0838302	590	11	11	0	0	590	0	0	35	48	2695792	2695302	0.018	9	134409	11	83800	23	49415	30	35022	184777	184777	22	88.965	0.44242	0.01707
EA_SRX1892416-bin.12	97.1	0.97	0	High	92.25	EA_SRX1892416	Omnivore	Bacteria	Firmicutes	Clostridia	Lachnospirales	Lachnospiraceae	Acetatifactor	Acetatifactor intestinalis	unclassified	0.0892676	616	12	12	0	0	616	0	0	58	68	2866476	2865476	0.035	12	72460	15	60081	40	24253	46	23356	253649	253649	19	65.758	0.4668	0.01201
EA_SRX1892416-bin.13	96.84	0.63	0	High	93.69	EA_SRX1892416	Omnivore	Bacteria	Firmicutes	Negativicutes	Veillonellales	Dialisteraceae	Dialister	Dialister invisus	unclassified	0.0660441	451	9	9	0	0	445	0	14	60	103	1691688	1690898	0.047	10	46053	20	27639	38	12150	64	8912	174825	98684	9	48.932	0.45328	0.03525
EA_SRX1892416-bin.14	77.32	0.68	0	Medium	73.92	EA_SRX1892416	Omnivore	Bacteria	Firmicutes	Clostridia	Oscillospirales	Ruminococcaceae	Ruminococcus	Ruminococcus bicirculans	unclassified	0.322961	499	9	4	5	1	126	231	203	428	851	1986119	1980535	0.281	104	5989	182	3301	322	2271	559	1209	33060	21083	0	0	0.43789	0.01835
EA_SRX1892416-bin.16	86.16	0.29	100	Medium	84.71	EA_SRX1892416	Omnivore	Bacteria	Firmicutes	Clostridia	Lachnospirales	Lachnospiraceae	Dorea	Dorea longicatena	unclassified	0.115096	548	17	17	1	0	512	5	54	318	459	2224440	2222050	0.107	75	8829	98	6981	230	3366	302	2529	64759	29785	1	2.911	0.42048	0.01758
EA_SRX1892416-bin.17	97.64	1.69	16.67	High	89.19	EA_SRX1892416	Omnivore	Bacteria	Bacteroidota	Bacteroidia	Bacteroidales	Bacteroidaceae	Prevotella	Prevotella copri	unclassified	0.0662556	503	8	7	0	1	497	0	6	68	71	3334421	3334121	0.009	13	84051	13	84051	44	22584	44	22584	211099	211099	22	67.559	0.45424	0.01841
EA_SRX1892416-bin.18	93.74	0.34	0	High	92.04	EA_SRX1892416	Omnivore	Bacteria	Firmicutes	Clostridia	Oscillospirales	Ruminococcaceae	Ruminococcus	Ruminococcus sp000980705	unclassified	0.0819678	519	12	12	0	0	479	1	43	207	424	2340277	2337319	0.126	36	19447	71	9654	127	4908	252	2612	75399	33218	4	11.203	0.52462	0.03528
EA_SRX1892416-bin.20	79.34	1	16.67	Medium	74.34	EA_SRX1892416	Omnivore	Bacteria	Firmicutes	Clostridia	Lachnospirales	Lachnospiraceae	Agathobacter	Agathobacter rectalis	unclassified	0.14829	518	8	3	2	5	321	52	195	391	811	1812972	1807788	0.286	102	6106	182	3180	292	2350	535	1175	20272	14510	0	0	0.42889	0.02029
EA_SRX1892416-bin.21	73.78	1.72	0	Medium	65.18	EA_SRX1892416	Omnivore	Bacteria	Firmicutes	Clostridia	Oscillospirales	Oscillospiraceae	ER4	ER4 sp000765235	unclassified	0.123277	378	9	6	1	3	177	60	236	163	292	1948696	1947048	0.085	37	16368	63	9432	118	5822	193	3682	86152	58878	2	8.005	0.5921	0.01692
EA_SRX1892416-bin.22	96.63	0.96	0	High	91.83	EA_SRX1892416	Omnivore	Bacteria	Bacteroidota	Bacteroidia	Bacteroidales	Rikenellaceae	Alistipes	Alistipes putredinis	unclassified	0.064722	386	10	9	0	1	382	0	8	63	130	2328909	2328136	0.033	11	72394	21	31622	36	17064	73	9751	163397	92696	17	67.589	0.54175	0.0348
EA_SRX1892416-bin.23	74.58	1.01	0	Medium	69.53	EA_SRX1892416	Omnivore	Bacteria	Firmicutes	Clostridia	Oscillospirales	Oscillospiraceae	Dysosmobacter	Dysosmobacter sp001916835	unclassified	0.0511035	351	6	6	0	1	313	2	60	252	391	1596966	1595346	0.101	55	8868	77	6070	177	2830	254	2057	51857	28213	1	3.247	0.58446	0.01536
EA_SRX1892416-bin.25	96.45	2.66	22.22	High	83.15	EA_SRX1892416	Omnivore	Bacteria	Firmicutes	Bacilli	Erysipelotrichales	Erysipelotrichaceae	Holdemanella	Holdemanella porci	unclassified	0.144336	498	17	10	1	7	396	37	110	197	221	2169258	2168658	0.028	42	15237	45	15010	127	5964	134	5617	78992	56447	3	8.882	0.34259	0.01402
EA_SRX1892416-bin.26	84.84	0	0	Medium	84.84	EA_SRX1892416	Omnivore	Bacteria	Firmicutes	Clostridia	Oscillospirales	Ruminococcaceae	Angelakisella	Angelakisella sp900547385	unclassified	0.0677156	352	11	11	0	0	347	0	5	95	221	1829683	1828363	0.072	18	33094	37	15669	55	10392	128	4095	78702	48905	9	32.559	0.57253	0.02943
EA_SRX1892416-bin.27	97.72	1.34	100	High	91.02	EA_SRX1892416	Omnivore	Bacteria	Firmicutes	Clostridia	Lachnospirales	Lachnospiraceae	Lachnospira	Lachnospira eligens	unclassified	0.153559	615	10	4	1	7	345	11	320	77	113	2648780	2647970	0.031	13	57876	18	44494	46	17172	63	12237	211593	211593	16	55.95	0.37658	0.01346
EA_SRX1892416-bin.29	90.47	1.59	50	High	82.52	EA_SRX1892416	Omnivore	Bacteria	Firmicutes	Clostridia	Oscillospirales	Oscillospiraceae	CAG-103	CAG-103 sp000432375	unclassified	0.0887993	365	9	6	0	4	230	4	171	62	192	1840026	1838606	0.077	14	37262	33	15555	43	13964	114	4689	145683	87675	9	39.716	0.62511	0.02067
EA_SRX1892416-bin.3	97.11	0.68	0	High	93.71	EA_SRX1892416	Omnivore	Bacteria	Firmicutes	Clostridia	Oscillospirales	Ruminococcaceae	Gemmiger	Gemmiger qucibialis	unclassified	0.0993181	568	15	14	0	1	504	18	78	395	429	2513158	2511788	0.055	80	9124	83	8552	272	3098	290	2854	38069	38069	0	0	0.56436	0.02792
EA_SRX1892416-bin.31	99.98	1.5	0	High	92.48	EA_SRX1892416	Omnivore	Bacteria	Firmicutes	Negativicutes	Acidaminococcales	Acidaminococcaceae	Phascolarctobacterium	Phascolarctobacterium faecium	unclassified	0.0758141	608	8	8	0	0	608	0	0	30	55	2330496	2330156	0.015	5	129259	10	88571	18	35600	30	26520	365377	152603	14	84.24	0.43476	0.02589
EA_SRX1892416-bin.32	91.63	1.27	0	High	85.28	EA_SRX1892416	Omnivore	Bacteria	Firmicutes	Clostridia	Lachnospirales	Lachnospiraceae	UMGS1375	UMGS1375 sp900066615	unclassified	0.0956295	562	15	14	0	1	550	0	13	142	216	2500490	2499633	0.034	28	27830	37	17871	96	8304	133	5814	119902	119902	7	21.252	0.44918	0.01763
EA_SRX1892416-bin.4	68.08	2.55	14.29	Medium	55.33	EA_SRX1892416	Omnivore	Bacteria	Firmicutes	Clostridia	Lachnospirales	Lachnospiraceae	Blautia	Blautia massiliensis	unclassified	0.0907648	474	13	11	0	2	390	8	133	406	823	2099519	2094319	0.248	85	6781	155	3869	300	2402	525	1251	32931	20174	0	0	0.45734	0.01717
EA_SRX1892416-bin.5	98.73	2.36	6.67	High	86.93	EA_SRX1892416	Omnivore	Bacteria	Firmicutes	Clostridia	Lachnospirales	Lachnospiraceae	Agathobacter	Agathobacter faecis	unclassified	0.0799897	655	8	8	0	0	655	0	0	55	62	3088638	3088028	0.02	10	106355	11	82868	32	30904	35	26033	288035	288035	21	76.735	0.43476	0.01887
EA_SRX1892416-bin.7	75.8	0.15	0	Medium	75.05	EA_SRX1892416	Omnivore	Bacteria	Firmicutes	Clostridia	Lachnospirales	Lachnospiraceae	Eubacterium	Eubacterium ventriosum	unclassified	0.0748207	477	10	8	0	2	435	13	54	290	675	1688769	1684165	0.273	65	7844	131	3901	208	2737	421	1282	27485	16529	0	0	0.35088	0.01249
EA_SRX1892416-bin.8	55.26	0	0	Medium	55.26	EA_SRX1892416	Omnivore	Bacteria	Firmicutes	Clostridia	TANB77	CAG-508	CAG-245	CAG-245 sp000435175	unclassified	0.0777714	242	8	5	1	2	125	31	92	310	746	1265710	1260850	0.384	85	5060	168	2479	240	2176	493	843	14130	11004	0	0	0.30782	0.01821
EA_SRX1892417-bin.0	89.89	3.62	0	Medium	71.79	EA_SRX1892417	Omnivore	Bacteria	Firmicutes	Bacilli	RF39	UBA660	Coprovivens	Coprovivens sp900552975	unclassified	0.0313743	191	5	5	0	0	187	0	4	44	180	1442334	1440656	0.116	8	51787	24	17287	26	17287	88	4086	235257	103653	9	56.85	0.27333	0.00932
EA_SRX1892417-bin.11	97.52	0.34	100	High	95.82	EA_SRX1892417	Omnivore	Bacteria	Firmicutes	Clostridia	Oscillospirales	Oscillospiraceae	ER4	ER4 sp000765235	unclassified	0.157562	420	13	7	1	8	155	15	295	81	116	2060493	2060048	0.022	17	39968	26	27992	53	12534	78	9248	105370	73494	12	40.302	0.59008	0.01373
EA_SRX1892417-bin.12	97.79	1.55	0	High	90.04	EA_SRX1892417	Omnivore	Bacteria	Firmicutes	Clostridia	Lachnospirales	Lachnospiraceae	CAG-510	CAG-510 sp000434615	unclassified	0.0858998	617	11	11	0	0	617	0	0	58	130	2560767	2559507	0.049	12	67120	27	36145	38	22378	76	10970	318476	118305	17	62.017	0.46542	0.01937
EA_SRX1892417-bin.13	99.33	0.34	100	High	97.63	EA_SRX1892417	Omnivore	Bacteria	Firmicutes	Clostridia	Lachnospirales	Lachnospiraceae	Bacteroides	Bacteroides pectinophilus	unclassified	0.0978396	617	14	14	0	1	613	3	1	54	93	2552268	2551608	0.026	12	67715	18	44913	34	29744	52	18807	168859	143157	18	66.323	0.42183	0.01498
EA_SRX1892417-bin.14	98.66	0.34	0	High	96.96	EA_SRX1892417	Omnivore	Bacteria	Firmicutes	Clostridia	Oscillospirales	Acutalibacteraceae	Ruminococcus	Ruminococcus sp003526955	unclassified	0.0762673	545	10	9	0	1	521	0	39	60	90	2106667	2106066	0.029	10	51237	15	42794	38	16591	52	13529	301089	132195	10	50.629	0.38794	0.01737
EA_SRX1892417-bin.15	97.32	1.34	0	High	90.62	EA_SRX1892417	Omnivore	Bacteria	Firmicutes	Clostridia	Oscillospirales	Acutalibacteraceae	Fimenecus	Fimenecus sp000432435	unclassified	0.0618896	488	7	7	0	0	472	1	21	68	276	1859087	1856657	0.131	13	45681	55	10323	42	13043	167	3433	146888	38949	12	47.956	0.44548	0.03177
EA_SRX1892417-bin.17	53.26	0	0	Medium	53.26	EA_SRX1892417	Omnivore	Bacteria	Firmicutes	Clostridia	Oscillospirales	Ruminococcaceae	Angelakisella	Angelakisella sp900547385	unclassified	0.0555711	202	5	5	1	0	145	5	53	409	935	1131678	1124849	0.603	130	2964	245	1598	334	1715	659	653	11343	6079	0	0	0.57308	0.03676
EA_SRX1892417-bin.18	99.88	1.5	0	High	92.38	EA_SRX1892417	Omnivore	Bacteria	Firmicutes	Negativicutes	Acidaminococcales	Acidaminococcaceae	Phascolarctobacterium	Phascolarctobacterium faecium	unclassified	0.101985	642	15	15	0	0	642	0	0	59	221	2338445	2336482	0.084	13	71604	39	19218	37	21363	127	5314	138452	63030	16	60.444	0.43776	0.03456
EA_SRX1892417-bin.19	98.6	1.17	0	High	92.75	EA_SRX1892417	Omnivore	Bacteria	Firmicutes	Clostridia	Christensenellales	CAG-74	UBA11524	UBA11524 sp000437595	unclassified	0.0998723	521	16	16	0	1	517	0	12	167	188	3136291	3135451	0.027	30	29751	36	26888	102	8830	116	8388	237425	115098	11	27.997	0.57963	0.0384
EA_SRX1892417-bin.2	76.53	1.52	0	Medium	68.93	EA_SRX1892417	Omnivore	Bacteria	Firmicutes	Clostridia	Lachnospirales	Lachnospiraceae	Agathobacter	Agathobacter rectalis	unclassified	0.170458	507	7	4	3	2	292	61	216	525	953	1790189	1784363	0.325	148	3922	235	2459	412	1891	650	1051	23964	11088	0	0	0.43336	0.02154
EA_SRX1892417-bin.20	69.19	1.01	0	Medium	64.14	EA_SRX1892417	Omnivore	Bacteria	Firmicutes	Clostridia	Oscillospirales	Acutalibacteraceae	UMGS1591	NA	unclassified	0.0890382	369	15	14	0	2	339	5	37	736	1675	2865788	2853468	0.43	179	4631	376	2308	559	1976	1131	887	40902	18695	0	0	0.54259	0.04157
EA_SRX1892417-bin.21	81.86	2.36	30.77	Medium	70.06	EA_SRX1892417	Omnivore	Bacteria	Firmicutes	Clostridia	Lachnospirales	Lachnospiraceae	Eisenbergiella	Eisenbergiella sp900066775	unclassified	0.107775	462	8	5	1	4	316	4	208	550	883	2142281	2137097	0.242	142	4461	208	3274	423	2084	601	1338	26012	14766	0	0	0.49424	0.024
EA_SRX1892417-bin.22	96.09	0	0	High	96.09	EA_SRX1892417	Omnivore	Bacteria	Firmicutes	Clostridia	Lachnospirales	Lachnospiraceae	Coprococcus	Coprococcus sp000154245	unclassified	0.0853645	544	12	12	0	1	540	1	6	127	221	2454641	2452962	0.068	24	32915	38	20182	81	9075	125	5939	91350	64757	10	27.665	0.4142	0.01763
EA_SRX1892417-bin.23	86.42	0.21	0	Medium	85.37	EA_SRX1892417	Omnivore	Bacteria	Bacteroidota	Bacteroidia	Bacteroidales	Barnesiellaceae	Barnesiella	Barnesiella intestinihominis	unclassified	0.0827046	470	11	9	0	2	363	13	125	463	1214	2782660	2773112	0.343	111	8029	266	3204	333	2931	801	1188	30973	18429	0	0	0.43603	0.02823
EA_SRX1892417-bin.24	97.61	1.44	0	High	90.41	EA_SRX1892417	Omnivore	Bacteria	Bacteroidota	Bacteroidia	Bacteroidales	Rikenellaceae	Alistipes	Alistipes putredinis	unclassified	0.0711696	423	11	10	0	1	421	0	2	71	183	2322347	2320997	0.058	14	52267	37	19338	45	18142	112	7096	142656	55995	14	50.287	0.54167	0.03074
EA_SRX1892417-bin.25	54.08	0	0	Medium	54.08	EA_SRX1892417	Omnivore	Bacteria	Firmicutes	Clostridia	Oscillospirales	Oscillospiraceae	CAG-83	CAG-83 sp000435975	unclassified	0.0512242	204	9	9	0	0	198	1	5	147	417	1170445	1167163	0.28	40	10559	89	4245	106	3820	272	1414	24700	11240	0	0	0.62755	0.01872
EA_SRX1892417-bin.26	98.32	0	0	High	98.32	EA_SRX1892417	Omnivore	Bacteria	Firmicutes	Clostridia	Oscillospirales	Ruminococcaceae	Ruminiclostridium	Ruminiclostridium sp003512525	unclassified	0.112393	545	11	7	0	5	382	13	203	129	163	2640324	2639084	0.047	25	31455	34	23236	80	10480	102	8070	206444	150678	8	24.794	0.44785	0.02253
EA_SRX1892417-bin.28	93.49	0.86	66.67	High	89.19	EA_SRX1892417	Omnivore	Bacteria	Firmicutes	Clostridia	Lachnospirales	Lachnospiraceae	Lachnospira	Lachnospira sp003537285	unclassified	0.124227	626	14	11	0	5	480	24	184	233	440	2460634	2458009	0.107	49	14483	78	9035	159	5293	267	2893	97517	42653	1	3.963	0.37876	0.0185
EA_SRX1892417-bin.4	97.96	0	0	High	97.96	EA_SRX1892417	Omnivore	Bacteria	Verrucomicrobiota	Verrucomicrobiae	Verrucomicrobiales	Akkermansiaceae	Akkermansia	Akkermansia muciniphila	unclassified	0.0704605	507	9	9	0	0	507	0	0	25	28	2707410	2707110	0.011	6	178315	6	154783	15	72200	17	58396	354499	354499	16	93.988	0.5547	0.02478
EA_SRX1892417-bin.5	78.04	0.92	33.33	Medium	73.44	EA_SRX1892417	Omnivore	Bacteria	Firmicutes	Clostridia	Oscillospirales	Oscillospiraceae	CAG-170	CAG-170 sp002404795	unclassified	0.224556	315	11	4	4	5	111	96	157	404	731	1775543	1771350	0.236	110	5269	168	3415	310	2262	483	1364	16042	11811	0	0	0.62213	0.0208
EA_SRX1892417-bin.6	97.96	1.68	16.67	High	89.56	EA_SRX1892417	Omnivore	Bacteria	Firmicutes	Clostridia	Lachnospirales	Lachnospiraceae	Agathobacter	Agathobacter sp900550545	unclassified	0.0985585	633	14	14	0	0	618	14	1	95	109	2988902	2988559	0.011	19	54837	21	45471	58	17792	64	16263	113426	113426	21	53.512	0.415	0.02254
EA_SRX1892417-bin.7	95.91	1.92	20	High	86.31	EA_SRX1892417	Omnivore	Bacteria	Firmicutes	Clostridia	Lachnospirales	Lachnospiraceae	COE1	COE1 sp001916965	unclassified	0.0950552	647	13	13	0	0	647	0	1	113	265	3027442	3025843	0.053	22	45571	45	18787	69	12724	156	5554	168511	67390	15	39.878	0.4187	0.014
EA_SRX1892417-bin.8	97.45	0.75	0	High	93.7	EA_SRX1892417	Omnivore	Bacteria	Bacteroidota	Bacteroidia	Bacteroidales	Bacteroidaceae	Phocaeicola	Phocaeicola dorei	unclassified	0.0832999	583	11	11	0	0	583	0	0	83	130	4648836	4648043	0.017	18	75816	27	54023	55	28429	78	21403	246159	154053	38	76.312	0.41796	0.01613
EA_SRX1892418-bin.0	88.76	3.56	81.25	Medium	70.96	EA_SRX1892418	Omnivore	Bacteria	Firmicutes	Clostridia	Oscillospirales	Oscillospiraceae	ER4	ER4 sp000765235	unclassified	0.164854	417	8	4	2	2	126	108	211	251	293	2040702	2037222	0.171	51	12902	57	11029	168	3658	195	2965	53313	47498	1	2.612	0.58975	0.01953
EA_SRX1892418-bin.1	94.34	0.19	0	High	93.39	EA_SRX1892418	Omnivore	Bacteria	Firmicutes	Clostridia	Lachnospirales	Lachnospiraceae	Eisenbergiella	Eisenbergiella sp900066775	unclassified	0.0938316	580	14	14	0	0	568	0	13	196	450	2577284	2574317	0.115	43	17249	87	9646	134	6161	275	2991	86161	39980	2	5.36	0.49117	0.0183
EA_SRX1892418-bin.10	82.49	2.72	25	Medium	68.89	EA_SRX1892418	Omnivore	Bacteria	Firmicutes	Clostridia	Oscillospirales	Ruminococcaceae	Faecalibacterium	Faecalibacterium prausnitzii	unclassified	0.0731363	473	10	10	0	0	445	14	39	174	192	1907126	1906676	0.024	36	16079	40	14812	116	5214	127	4925	58195	56808	2	6.03	0.58283	0.01736
EA_SRX1892418-bin.11	97.18	1.45	0	High	89.93	EA_SRX1892418	Omnivore	Bacteria	Firmicutes	Clostridia	Lachnospirales	Lachnospiraceae	Acetatifactor	Acetatifactor sp900066565	unclassified	0.0899332	625	12	12	0	0	625	0	0	76	121	3126192	3122772	0.109	18	66144	22	45536	52	23429	66	15845	120404	112619	23	60.431	0.47245	0.01429
EA_SRX1892418-bin.12	61.68	0.48	0	Medium	59.28	EA_SRX1892418	Omnivore	Bacteria	Bacteroidota	Bacteroidia	Bacteroidales	Rikenellaceae	Alistipes	Alistipes shahii	unclassified	0.0881691	352	8	3	0	5	241	25	96	528	1126	2113651	2106117	0.356	144	4624	266	2503	413	2111	758	1007	22457	13250	0	0	0.60913	0.02567
EA_SRX1892418-bin.13	72.53	0.12	100	Medium	71.93	EA_SRX1892418	Omnivore	Bacteria	Firmicutes	Clostridia	Lachnospirales	Lachnospiraceae	Mediterraneibacter	Mediterraneibacter torques	unclassified	0.0983047	479	15	13	0	3	405	3	89	323	819	1762684	1756945	0.326	77	7452	165	3238	237	2616	524	1025	43902	15616	0	0	0.42921	0.01755
EA_SRX1892418-bin.14	99.19	1.21	50	High	93.14	EA_SRX1892418	Omnivore	Bacteria	Actinobacteriota	Coriobacteriia	Coriobacteriales	Coriobacteriaceae	Collinsella	Collinsella intestinalis	unclassified	0.0658848	426	9	7	0	2	419	0	8	57	168	1726400	1725015	0.08	11	63660	29	16820	33	14393	98	5113	139186	89682	13	59.758	0.62598	0.01658
EA_SRX1892418-bin.15	95.77	0	0	High	95.77	EA_SRX1892418	Omnivore	Bacteria	Firmicutes	Clostridia	Oscillospirales	Ruminococcaceae	Faecalibacterium	Faecalibacterium prausnitzii	unclassified	0.0724575	534	9	9	0	0	524	0	20	94	102	2250478	2249678	0.036	17	39180	18	38603	57	11699	59	10996	201215	201215	11	39.427	0.58568	0.01964
EA_SRX1892418-bin.16	99.04	1.44	33.33	High	91.84	EA_SRX1892418	Omnivore	Bacteria	Bacteroidota	Bacteroidia	Bacteroidales	Rikenellaceae	Alistipes	Alistipes putredinis	unclassified	0.0678565	431	10	9	0	1	431	0	0	36	39	2141859	2141649	0.01	8	90042	10	79561	25	27325	27	27325	203962	203962	15	72.647	0.54503	0.02056
EA_SRX1892418-bin.17	64.83	0	0	Medium	64.83	EA_SRX1892418	Omnivore	Bacteria	Bacteroidota	Bacteroidia	Bacteroidales	Bacteroidaceae	Bacteroides	Bacteroides stercoris	unclassified	0.078662	462	12	12	0	0	462	0	0	158	267	2444991	2443680	0.054	39	24273	50	17131	105	8089	149	4870	54795	54795	1	2.241	0.48107	0.01936
EA_SRX1892418-bin.18	91.19	0.84	50	High	86.99	EA_SRX1892418	Omnivore	Bacteria	Firmicutes	Clostridia	Oscillospirales	Oscillospiraceae	CAG-83	CAG-83 sp000431575	unclassified	0.0653811	357	10	10	0	1	357	0	0	84	101	2130034	2129594	0.021	15	45975	17	41222	49	11391	57	9708	158986	157733	10	39.787	0.59951	0.03425
EA_SRX1892418-bin.20	84.23	0	0	Medium	84.23	EA_SRX1892418	Omnivore	Bacteria	Firmicutes	Clostridia	Oscillospirales	Oscillospiraceae	CAG-103	CAG-103 sp000432375	unclassified	0.0695402	346	7	4	0	3	244	0	131	25	38	1769266	1769136	0.007	5	105638	9	59438	17	38509	26	24495	332190	186321	11	76.567	0.62521	0.01699
EA_SRX1892418-bin.21	96.43	1.25	25	High	90.18	EA_SRX1892418	Omnivore	Bacteria	Actinobacteriota	Actinomycetia	Actinomycetales	Bifidobacteriaceae	Bifidobacterium	Bifidobacterium pseudocatenulatum	unclassified	0.0684775	476	9	9	0	0	469	5	23	150	449	2100883	2097247	0.173	20	26571	68	8365	92	5278	255	2380	131883	41032	7	27.622	0.56501	0.01898
EA_SRX1892418-bin.22	93.91	0.67	100	High	90.56	EA_SRX1892418	Omnivore	Bacteria	Firmicutes	Clostridia	Lachnospirales	Anaerotignaceae	Anaerotignum	Anaerotignum faecicola	unclassified	0.0689785	491	9	9	0	0	482	2	11	174	403	1870730	1868068	0.142	38	15602	77	7793	120	5212	246	2462	47533	33974	0	0	0.48525	0.01959
EA_SRX1892418-bin.24	72.14	0.02	0	Medium	72.04	EA_SRX1892418	Omnivore	Bacteria	Firmicutes	Clostridia	Lachnospirales	Lachnospiraceae	AM51-8	AM51-8 sp900546435	unclassified	0.0584846	449	7	7	0	0	430	2	22	220	451	1673145	1670348	0.167	45	11116	77	6544	148	3470	268	1861	49284	38509	0	0	0.41756	0.01195
EA_SRX1892418-bin.29	92.61	1.01	0	High	87.56	EA_SRX1892418	Omnivore	Bacteria	Actinobacteriota	Coriobacteriia	Coriobacteriales	Eggerthellaceae	CAG-1427	CAG-1427 sp900538545	unclassified	0.0721653	417	11	11	0	0	362	5	57	174	537	1785342	1780908	0.248	38	14957	111	4978	115	5456	338	1641	64004	25052	1	3.585	0.54433	0.03184
EA_SRX1892418-bin.3	97.1	0.48	50	High	94.7	EA_SRX1892418	Omnivore	Bacteria	Firmicutes	Clostridia	Lachnospirales	Lachnospiraceae	Agathobacter	Agathobacter rectalis	unclassified	0.0720516	622	6	6	0	0	622	0	0	45	51	2699118	2698518	0.022	10	83459	11	83459	29	32137	32	29772	266320	228004	21	78.732	0.4146	0.01863
EA_SRX1892418-bin.30	94.44	1.76	0	High	85.64	EA_SRX1892418	Omnivore	Bacteria	Firmicutes	Clostridia	Lachnospirales	Lachnospiraceae	Agathobacter	Agathobacter faecis	unclassified	0.0722429	624	6	6	0	0	624	0	0	38	39	2844046	2843946	0.004	8	140266	9	114964	22	43664	23	43664	269674	269674	20	87.465	0.43692	0.01188
EA_SRX1892418-bin.31	94.08	0.94	66.67	High	89.38	EA_SRX1892418	Omnivore	Bacteria	Firmicutes	Clostridia	Lachnospirales	Lachnospiraceae	Mediterraneibacter	Mediterraneibacter lactaris	unclassified	0.112247	569	19	18	0	1	550	0	26	96	108	2019608	2019128	0.024	20	33806	22	28445	65	10180	68	9700	136573	136573	6	22.925	0.43357	0.01624
EA_SRX1892418-bin.34	88.13	0.63	0	Medium	84.98	EA_SRX1892418	Omnivore	Bacteria	Firmicutes	Clostridia	Lachnospirales	Lachnospiraceae	Fusicatenibacter	Fusicatenibacter sp900772675	unclassified	0.0792085	531	11	11	0	0	523	1	8	95	108	2686481	2685361	0.042	14	65186	14	65186	54	12033	59	10633	200958	200958	18	58.471	0.47205	0.01589
EA_SRX1892418-bin.36	93.99	0	0	High	93.99	EA_SRX1892418	Omnivore	Bacteria	Firmicutes	Clostridia	Oscillospirales	Ruminococcaceae	Gemmiger	Gemmiger formicilis	unclassified	0.107296	557	9	7	0	5	411	21	164	112	143	2537609	2537209	0.016	20	31838	27	26669	69	11997	86	10223	191110	111849	9	34.617	0.60289	0.02587
EA_SRX1892418-bin.5	88.35	2.68	30	Medium	74.95	EA_SRX1892418	Omnivore	Bacteria	Bacteroidota	Bacteroidia	Bacteroidales	Bacteroidaceae	Phocaeicola	Phocaeicola vulgatus	unclassified	0.084135	547	12	12	0	0	540	1	8	316	521	3599731	3597211	0.07	70	15919	86	13081	224	5377	291	3668	71337	46110	3	5.244	0.42955	0.02019
EA_SRX1892418-bin.6	80.78	1.19	0	Medium	74.83	EA_SRX1892418	Omnivore	Bacteria	Firmicutes	Clostridia	Oscillospirales	Ruminococcaceae	Gemmiger	Gemmiger qucibialis	unclassified	0.0712849	466	8	8	0	0	373	27	89	422	780	2247644	2243309	0.193	100	7155	165	3919	311	2584	523	1567	47149	39656	0	0	0.56591	0.02826
EA_SRX1892418-bin.7	99.47	0	0	High	99.47	EA_SRX1892418	Omnivore	Bacteria	Firmicutes	Clostridia	Lachnospirales	Lachnospiraceae	UMGS1375	UMGS1375 sp900066615	unclassified	0.0879192	601	12	12	0	0	594	0	7	81	110	2668300	2667598	0.026	18	53510	20	39729	54	17200	64	14821	148106	148106	18	50.341	0.44526	0.02046
EA_SRX1892418-bin.8	72.29	0.32	0	Medium	70.69	EA_SRX1892418	Omnivore	Bacteria	Firmicutes	Negativicutes	Acidaminococcales	Acidaminococcaceae	Phascolarctobacterium	Phascolarctobacterium sp900544885	unclassified	0.0641012	397	9	8	0	1	316	11	77	255	516	978895	975518	0.345	69	4641	114	2804	198	1988	339	927	18371	11896	0	0	0.41452	0.01866
EA_SRX1892419-bin.1	82.73	1.34	0	Medium	76.03	EA_SRX1892419	Omnivore	Bacteria	Firmicutes	Clostridia	Oscillospirales	Oscillospiraceae	ER4	ER4 sp000765235	unclassified	0.130305	373	6	4	0	3	130	105	177	337	904	1774643	1767610	0.396	87	6761	196	2793	252	2726	595	1006	23968	13934	0	0	0.59371	0.01888
EA_SRX1892419-bin.10	78.35	0.34	0	Medium	76.65	EA_SRX1892419	Omnivore	Bacteria	Firmicutes	Clostridia	Lachnospirales	Lachnospiraceae	Eubacterium	Eubacterium sp003491505	unclassified	0.0853	509	13	13	0	0	491	1	19	365	915	1875387	1867753	0.407	90	6384	195	3122	274	2670	586	1063	25085	12236	0	0	0.41888	0.01457
EA_SRX1892419-bin.12	87.97	0.35	0	Medium	86.22	EA_SRX1892419	Omnivore	Bacteria	Firmicutes	Clostridia	Lachnospirales	Lachnospiraceae	Clostridium	Clostridium scindens	Medium	0.100647	541	16	16	0	0	521	1	54	373	1024	2372061	2363336	0.368	93	8170	226	3445	273	3294	666	1208	26149	15936	0	0	0.4829	0.02128
EA_SRX1892419-bin.13	97.99	1.34	0	High	91.29	EA_SRX1892419	Omnivore	Bacteria	Firmicutes	Clostridia	Oscillospirales	Acutalibacteraceae	Fimivicinus	Fimivicinus sp900544375	unclassified	0.0929951	562	14	14	0	0	562	0	0	62	113	2920773	2919783	0.034	12	75558	18	54389	37	24685	57	16660	163712	128383	23	73.912	0.51707	0.03068
EA_SRX1892419-bin.14	97.08	1.17	100	High	91.23	EA_SRX1892419	Omnivore	Bacteria	Firmicutes	Clostridia	Lachnospirales	Lachnospiraceae	Mediterraneibacter	Mediterraneibacter lactaris	unclassified	0.0937643	574	14	14	0	0	574	0	0	92	121	2437446	2436616	0.034	21	39008	25	35207	62	12780	72	10903	134960	104818	10	31.61	0.43097	0.01487
EA_SRX1892419-bin.18	99.33	0	0	High	99.33	EA_SRX1892419	Omnivore	Bacteria	Firmicutes	Clostridia	Oscillospirales	Acutalibacteraceae	Clostridium	Clostridium leptum	Medium	0.083416	534	12	12	0	0	534	0	0	65	125	3332343	3331023	0.04	10	102446	18	60931	33	25507	63	14401	329732	187078	23	78.847	0.49788	0.03584
EA_SRX1892419-bin.19	98.66	0	0	High	98.66	EA_SRX1892419	Omnivore	Bacteria	Firmicutes	Clostridia	Oscillospirales	Acutalibacteraceae	Caccousia	Caccousia sp900752115	unclassified	0.0728955	540	9	9	0	0	535	0	5	61	87	3144309	3143059	0.04	12	108100	14	91045	32	29204	46	15079	210611	185846	24	81.654	0.56496	0.04189
EA_SRX1892419-bin.2	99.77	0	0	High	99.77	EA_SRX1892419	Omnivore	Bacteria	Firmicutes	Clostridia	Oscillospirales	Ruminococcaceae	Faecalibacterium	Faecalibacterium prausnitzii	unclassified	0.0842624	547	10	7	0	3	467	1	96	138	145	2723548	2723088	0.017	16	49252	16	49252	59	7701	61	7667	267649	267649	15	48.77	0.58284	0.05208
EA_SRX1892419-bin.20	94.1	1.85	25	High	84.85	EA_SRX1892419	Omnivore	Bacteria	Firmicutes	Clostridia	Oscillospirales	Oscillospiraceae	Faecousia	Faecousia sp900544975	unclassified	0.0735686	446	11	11	0	0	446	0	0	95	336	2606679	2603569	0.119	18	42285	64	12358	61	13086	201	4059	160625	57577	13	42.582	0.57237	0.02645
EA_SRX1892419-bin.22	83.21	0.51	0	Medium	80.66	EA_SRX1892419	Omnivore	Bacteria	Bacteroidota	Bacteroidia	Bacteroidales	Tannerellaceae	Parabacteroides	Parabacteroides distasonis	unclassified	0.120671	525	10	6	1	4	387	53	159	721	1591	3279342	3266049	0.405	181	5608	352	2865	541	2287	1048	1081	25314	17992	0	0	0.46974	0.02647
EA_SRX1892419-bin.24	59.66	0.63	0	Medium	56.51	EA_SRX1892419	Omnivore	Bacteria	Firmicutes	Clostridia	Lachnospirales	Lachnospiraceae	Blautia	Blautia massiliensis	unclassified	0.0588696	411	8	7	0	1	397	0	24	126	411	1770891	1767433	0.195	30	19991	73	7090	87	6474	246	2132	57008	23564	2	6.383	0.45944	0.01281
EA_SRX1892419-bin.25	96.57	0.96	0	High	91.77	EA_SRX1892419	Omnivore	Bacteria	Bacteroidota	Bacteroidia	Bacteroidales	Rikenellaceae	Alistipes	Alistipes putredinis	unclassified	0.052807	374	7	7	0	0	374	0	0	27	32	2135910	2135770	0.007	6	117447	7	109861	18	42945	21	38652	402334	214720	15	84.747	0.54317	0.02376
EA_SRX1892419-bin.28	90.37	2.64	0	High	77.17	EA_SRX1892419	Omnivore	Bacteria	Actinobacteriota	Actinomycetia	Actinomycetales	Bifidobacteriaceae	Bifidobacterium	Bifidobacterium pseudocatenulatum	unclassified	0.0602455	462	7	7	0	0	429	1	48	208	686	1842776	1836680	0.331	32	12457	120	4293	137	3623	422	1247	114744	19105	2	9.4	0.56601	0.01624
EA_SRX1892419-bin.29	84.89	1.01	0	Medium	79.84	EA_SRX1892419	Omnivore	Bacteria	Firmicutes	Clostridia	Oscillospirales	Ruminococcaceae	Angelakisella	Angelakisella sp900547385	unclassified	0.0767664	353	13	13	0	0	347	0	6	116	419	1825796	1822304	0.191	19	26354	72	7081	69	6392	258	1959	123761	32263	6	25.153	0.57273	0.02704
EA_SRX1892419-bin.3	97.99	0	0	High	97.99	EA_SRX1892419	Omnivore	Bacteria	Firmicutes	Clostridia	Oscillospirales	Butyricicoccaceae	Agathobaculum	Agathobaculum sp003481705	unclassified	0.309095	542	10	1	4	7	69	208	313	104	163	2386465	2385421	0.044	18	43192	30	23146	62	11627	99	7166	142109	87697	11	36.94	0.58012	0.03918
EA_SRX1892419-bin.30	91.11	0.67	0	High	87.76	EA_SRX1892419	Omnivore	Bacteria	Firmicutes	Clostridia	Oscillospirales	Oscillospiraceae	CAG-83	CAG-83 sp003539495	unclassified	0.074036	384	12	12	0	0	384	0	0	54	70	2151175	2150745	0.02	12	60508	13	54970	34	19105	40	16308	226315	226315	19	68.704	0.56795	0.01893
EA_SRX1892419-bin.31	82.07	1.72	0	Medium	73.47	EA_SRX1892419	Omnivore	Bacteria	Bacteroidota	Bacteroidia	Bacteroidales	Bacteroidaceae	Bacteroides	Bacteroides uniformis	unclassified	0.115282	606	17	16	1	0	605	0	2	177	311	5232351	5230040	0.044	30	47091	35	40872	110	13752	137	9991	158447	158447	28	48.357	0.4706	0.03104
EA_SRX1892419-bin.32	99.3	0.6	0	High	96.3	EA_SRX1892419	Omnivore	Bacteria	Firmicutes	Negativicutes	Acidaminococcales	Acidaminococcaceae	CAG-266	CAG-266 sp000436095	unclassified	0.0885973	554	13	13	0	0	554	0	0	56	178	1785188	1783597	0.089	13	49788	32	18939	36	18102	97	5871	128304	78709	12	49.4	0.46206	0.03182
EA_SRX1892419-bin.33	95.44	1.98	40	High	85.54	EA_SRX1892419	Omnivore	Bacteria	Firmicutes	Clostridia	Oscillospirales	Ruminococcaceae	Faecalibacterium	Faecalibacterium prausnitzii	unclassified	0.0697017	541	8	8	0	0	493	0	56	81	82	2115208	2115198	0	16	42234	16	42234	53	12588	54	12156	141523	141523	12	42.456	0.58001	0.01519
EA_SRX1892419-bin.4	83.67	1.01	0	Medium	78.62	EA_SRX1892419	Omnivore	Bacteria	Firmicutes	Clostridia	UBA1381	UBA1381	CAG-41	CAG-41 sp900066215	unclassified	0.0944126	453	8	6	1	3	332	3	159	338	958	1955749	1947001	0.447	77	8165	197	3075	245	2728	618	1002	29065	18471	0	0	0.39136	0.01721
EA_SRX1892419-bin.6	98.95	0.63	0	High	95.8	EA_SRX1892419	Omnivore	Bacteria	Firmicutes	Clostridia	Lachnospirales	Lachnospiraceae	Fusicatenibacter	Fusicatenibacter saccharivorans	unclassified	0.0852059	608	11	11	0	0	608	0	0	36	41	3066540	3066293	0.008	8	128147	9	119007	25	53125	27	39449	266848	266848	25	90.795	0.47828	0.01923
EA_SRX1892419-bin.7	93.57	1.21	0	High	87.52	EA_SRX1892419	Omnivore	Bacteria	Firmicutes	Clostridia	Lachnospirales	Lachnospiraceae	Roseburia	Roseburia inulinivorans	unclassified	0.117358	624	19	19	0	1	613	0	11	181	329	2759043	2757274	0.064	40	19097	61	14539	126	7151	189	4362	104050	50261	6	15.418	0.42506	0.01449
EA_SRX1892419-bin.8	52.68	0	0	Medium	52.68	EA_SRX1892419	Omnivore	Bacteria	Firmicutes	Clostridia	Oscillospirales	Ruminococcaceae	Faecalibacterium	Faecalibacterium prausnitzii	unclassified	0.084552	375	7	5	1	2	241	17	153	273	440	1844906	1842754	0.117	55	9366	88	5824	194	3021	292	2126	42170	32366	0	0	0.59071	0.02486
EA_SRX1892419-bin.9	94.22	0	0	High	94.22	EA_SRX1892419	Omnivore	Bacteria	Bacteroidota	Bacteroidia	Bacteroidales	Rikenellaceae	Alistipes	Alistipes finegoldii	unclassified	0.075363	478	11	11	0	0	466	0	13	116	336	2877139	2874441	0.094	22	41736	61	14186	70	11832	201	4464	172638	53436	17	43.29	0.58864	0.02062
EA_SRX1892420-bin.10	96.23	1.93	75	High	86.58	EA_SRX1892420	Omnivore	Bacteria	Firmicutes	Clostridia	Oscillospirales	Ruminococcaceae	Faecalibacterium	Faecalibacterium prausnitzii	unclassified	0.068408	562	7	7	0	0	549	0	15	80	99	2292890	2292250	0.028	18	40762	20	38566	50	14827	59	12649	222495	222495	12	39.911	0.57674	0.01429
EA_SRX1892420-bin.12	93.29	0.67	0	High	89.94	EA_SRX1892420	Omnivore	Bacteria	Firmicutes	Clostridia	Oscillospirales	Oscillospiraceae	CAG-83	CAG-83 sp000431575	unclassified	0.0563262	370	8	8	0	0	370	0	0	39	43	2109463	2109063	0.019	8	78914	8	78914	26	24289	28	23122	246752	194165	14	71.537	0.59578	0.03437
EA_SRX1892420-bin.14	97.99	0.34	0	High	96.29	EA_SRX1892420	Omnivore	Bacteria	Firmicutes	Clostridia	Oscillospirales	Acutalibacteraceae	Fimenecus	Fimenecus sp000432435	unclassified	0.0604357	499	6	6	0	0	499	0	0	8	15	2064269	2063569	0.034	2	532287	3	318507	5	210011	10	50524	660978	386205	7	97.984	0.44733	0.02218
EA_SRX1892420-bin.15	79.51	0	0	Medium	79.51	EA_SRX1892420	Omnivore	Bacteria	Firmicutes	Clostridia	Lachnospirales	Lachnospiraceae	Lachnospira	Lachnospira eligens	unclassified	0.16093	542	16	11	2	6	365	16	206	261	463	2186453	2183825	0.12	44	14556	69	9568	159	3463	255	2084	72708	37865	1	3.325	0.38188	0.01523
EA_SRX1892420-bin.16	98.66	0	0	High	98.66	EA_SRX1892420	Omnivore	Bacteria	Firmicutes	Clostridia	Oscillospirales	Acutalibacteraceae	UBA1417	UBA1417 sp003531055	unclassified	0.0608433	529	5	5	0	0	529	0	0	32	53	2422567	2421997	0.024	6	172923	8	124424	15	49207	21	35270	261912	216588	14	89.104	0.53199	0.03251
EA_SRX1892420-bin.17	96.43	1.9	66.67	High	86.93	EA_SRX1892420	Omnivore	Bacteria	Firmicutes	Clostridia	Lachnospirales	Lachnospiraceae	Fusicatenibacter	Fusicatenibacter saccharivorans	unclassified	0.102792	545	15	14	0	3	525	3	46	278	353	2495908	2493087	0.113	58	12790	70	11289	194	4301	229	3402	44780	37504	0	0	0.49109	0.0193
EA_SRX1892420-bin.18	75.9	0.68	25	Medium	72.5	EA_SRX1892420	Omnivore	Bacteria	Firmicutes	Clostridia	Lachnospirales	Lachnospiraceae	Mediterraneibacter	Mediterraneibacter torques	unclassified	0.113789	514	18	15	0	4	475	0	62	275	626	1833823	1829481	0.237	64	8612	115	4621	199	3298	388	1432	45979	28002	0	0	0.42913	0.01805
EA_SRX1892420-bin.19	99.52	0.48	0	High	97.12	EA_SRX1892420	Omnivore	Bacteria	Firmicutes	Clostridia	Lachnospirales	Lachnospiraceae	Agathobacter	Agathobacter rectalis	unclassified	0.075118	654	6	6	0	0	654	0	0	35	42	2937208	2936508	0.024	7	168604	8	141271	21	41032	24	35882	298637	297319	18	85.928	0.41519	0.01611
EA_SRX1892420-bin.2	95.04	0.29	50	High	93.59	EA_SRX1892420	Omnivore	Bacteria	Firmicutes	Clostridia	Lachnospirales	Lachnospiraceae	Eisenbergiella	Eisenbergiella sp900066775	unclassified	0.0888952	597	12	12	0	1	577	0	30	296	358	2526105	2523849	0.089	64	10764	77	9704	211	4024	242	3563	47088	43608	0	0	0.49372	0.01907
EA_SRX1892420-bin.20	95.22	0.74	100	High	91.52	EA_SRX1892420	Omnivore	Bacteria	Bacteroidota	Bacteroidia	Bacteroidales	Bacteroidaceae	Bacteroides	Bacteroides eggerthii	unclassified	0.0756769	529	10	10	0	0	529	0	0	105	164	3173664	3172712	0.03	24	47213	27	37825	72	15522	86	10889	156158	106450	20	44.116	0.45754	0.02221
EA_SRX1892420-bin.21	94.63	0	0	High	94.63	EA_SRX1892420	Omnivore	Bacteria	Firmicutes	Clostridia	Oscillospirales	Acutalibacteraceae	Clostridium	Clostridium leptum	Medium	0.0616835	513	6	6	0	0	512	0	1	15	18	2794814	2794514	0.011	3	444443	3	244165	9	89834	10	89834	786909	786909	11	96.547	0.50357	0.02196
EA_SRX1892420-bin.22	80.1	0.34	0	Medium	78.4	EA_SRX1892420	Omnivore	Bacteria	Firmicutes	Clostridia	Oscillospirales	Ruminococcaceae	Ruthenibacterium	Ruthenibacterium lactatiformans	unclassified	0.109298	463	16	13	0	4	377	7	133	515	1050	2475718	2470025	0.23	130	5866	236	3299	392	2392	694	1270	26897	11243	0	0	0.59451	0.03288
EA_SRX1892420-bin.23	99.33	0.67	0	High	95.98	EA_SRX1892420	Omnivore	Bacteria	Firmicutes	Clostridia	Oscillospirales	Acutalibacteraceae	Ruminococcus	Ruminococcus bromii	unclassified	0.0587657	533	4	4	0	0	524	0	9	11	19	2237265	2236555	0.032	3	467135	3	284007	6	83398	10	83398	524883	524883	7	95.177	0.40723	0.02252
EA_SRX1892420-bin.25	90.62	0	0	High	90.62	EA_SRX1892420	Omnivore	Bacteria	Bacteroidota	Bacteroidia	Bacteroidales	Rikenellaceae	Alistipes	Alistipes shahii	unclassified	0.126951	450	12	8	2	2	334	30	152	444	874	2720425	2715559	0.179	100	8284	185	4571	320	2916	569	1636	40442	24813	0	0	0.60091	0.02985
EA_SRX1892420-bin.26	91.33	0.56	100	High	88.53	EA_SRX1892420	Omnivore	Bacteria	Firmicutes	Bacilli	Lactobacillales	Streptococcaceae	Streptococcus	Streptococcus thermophilus	Medium	0.117623	683	14	9	0	5	587	11	129	189	266	1353004	1351604	0.103	42	10304	51	8079	132	3303	171	2359	37025	32050	0	0	0.39922	0.01617
EA_SRX1892420-bin.3	72.56	0.81	0	Medium	68.51	EA_SRX1892420	Omnivore	Bacteria	Actinobacteriota	Coriobacteriia	Coriobacteriales	Coriobacteriaceae	Collinsella	Collinsella aerofaciens	unclassified	0.121715	330	7	4	2	4	192	31	124	450	930	1640523	1635083	0.332	115	4353	209	2364	346	1893	637	911	25358	18393	0	0	0.59632	0.03396
EA_SRX1892420-bin.4	87.57	5.21	0	Medium	61.52	EA_SRX1892420	Omnivore	Bacteria	Firmicutes	Clostridia	Lachnospirales	Lachnospiraceae	Blautia	Blautia massiliensis	unclassified	0.0898678	526	14	13	0	1	526	0	10	193	445	2663069	2660215	0.107	36	21080	73	11308	122	5618	247	2894	103571	43124	6	17.295	0.45595	0.01476
EA_SRX1892420-bin.5	89.82	1.65	20	Medium	81.57	EA_SRX1892420	Omnivore	Bacteria	Firmicutes	Negativicutes	Acidaminococcales	Acidaminococcaceae	Phascolarctobacterium	Phascolarctobacterium faecium	unclassified	0.0950246	569	12	10	1	1	548	7	27	255	584	2059314	2055671	0.177	54	11617	98	5774	173	3825	355	1727	54928	54928	1	2.667	0.44971	0.03005
EA_SRX1892420-bin.6	80.5	0.68	100	Medium	77.1	EA_SRX1892420	Omnivore	Bacteria	Firmicutes	Clostridia	Oscillospirales	Ruminococcaceae	Gemmiger	Gemmiger formicilis	unclassified	0.154936	437	11	7	2	4	205	70	210	349	704	2207946	2204272	0.166	84	8316	145	4668	255	3011	455	1663	50177	47959	1	2.273	0.60621	0.03057
EA_SRX1892420-bin.7	91.52	1.7	33.33	High	83.02	EA_SRX1892420	Omnivore	Bacteria	Firmicutes	Clostridia	Oscillospirales	Ruminococcaceae	Faecalibacterium	Faecalibacterium prausnitzii	unclassified	0.0725093	518	9	9	0	1	468	0	55	104	133	1866188	1865718	0.025	20	30363	24	23023	64	8421	82	6364	95130	89084	7	25.952	0.6013	0.01523
EA_SRX1892420-bin.8	75.4	0.95	0	Medium	70.65	EA_SRX1892420	Omnivore	Bacteria	Firmicutes	Clostridia	Oscillospirales	Oscillospiraceae	ER4	ER4 sp900317525	unclassified	0.0934806	317	8	5	0	4	127	32	185	357	655	1439660	1435909	0.261	89	4698	153	2988	275	2004	443	1206	30269	27254	0	0	0.62532	0.02166
EA_SRX1892421-bin.1	67.7	0	0	Medium	67.7	EA_SRX1892421	Omnivore	Bacteria	Firmicutes	Clostridia	Lachnospirales	Lachnospiraceae	Acetatifactor	Acetatifactor intestinalis	unclassified	0.107829	464	13	8	0	6	424	2	60	390	427	1961194	1959200	0.102	102	6429	109	5990	292	2497	315	2350	18640	18640	0	0	0.47695	0.01702
EA_SRX1892421-bin.11	56.52	0	0	Medium	56.52	EA_SRX1892421	Omnivore	Bacteria	Actinobacteriota	Coriobacteriia	Coriobacteriales	Eggerthellaceae	Slackia	Slackia isoflavoniconvertens	unclassified	0.0672823	273	6	4	0	2	159	45	75	434	834	1202525	1197809	0.392	133	2876	209	1923	351	1676	575	760	20318	8971	0	0	0.57808	0.02389
EA_SRX1892421-bin.13	58.71	0.78	71.43	Medium	54.81	EA_SRX1892421	Omnivore	Bacteria	Proteobacteria	Gammaproteobacteria	Enterobacterales	Pasteurellaceae	Haemophilus	Haemophilus sp001815355	Low	0.136468	635	6	4	0	2	386	109	170	420	635	1043524	1041114	0.231	131	2626	166	2076	341	1570	446	978	9471	9471	0	0	0.39915	0.01808
EA_SRX1892421-bin.14	64.41	1.57	0	Medium	56.56	EA_SRX1892421	Omnivore	Bacteria	Firmicutes	Clostridia	Oscillospirales	Oscillospiraceae	UBA738	UBA738 sp003522945	unclassified	0.112959	285	8	4	1	5	154	56	108	401	697	1627145	1623876	0.201	112	4945	161	3288	312	2120	462	1382	18763	10035	0	0	0.60861	0.02483
EA_SRX1892421-bin.16	96.64	0.84	0	High	92.44	EA_SRX1892421	Omnivore	Bacteria	Firmicutes	Clostridia	Oscillospirales	Acutalibacteraceae	UBA737	UBA737 sp900543215	unclassified	0.0709794	422	11	10	0	1	416	0	6	62	112	1743991	1743112	0.05	12	52452	18	30011	38	14735	62	7627	131567	73900	12	51.429	0.44362	0.02936
EA_SRX1892421-bin.17	90.36	2.35	50	High	78.61	EA_SRX1892421	Omnivore	Bacteria	Firmicutes	Clostridia	Oscillospirales	Oscillospiraceae	CAG-83	CAG-83 sp000435555	unclassified	0.0798229	352	11	10	1	0	338	9	25	143	147	2070232	2069922	0.015	18	31534	18	29735	77	5495	80	5410	195757	181029	9	34.824	0.60017	0.02935
EA_SRX1892421-bin.19	94.58	0.29	0	High	93.13	EA_SRX1892421	Omnivore	Bacteria	Proteobacteria	Gammaproteobacteria	Enterobacterales	Succinivibrionaceae	Succinivibrio	Succinivibrio sp000431835	unclassified	0.315379	759	17	6	3	9	292	229	301	300	540	1968849	1966056	0.142	59	9744	90	6587	203	2894	314	1841	62909	34670	2	6.266	0.3776	0.01563
EA_SRX1892421-bin.20	99.33	0	0	High	99.33	EA_SRX1892421	Omnivore	Bacteria	Firmicutes	Clostridia	Lachnospirales	Lachnospiraceae	Butyrivibrio	Butyrivibrio crossotus	unclassified	0.0752385	568	9	9	0	0	564	0	5	65	93	2262352	2261802	0.024	9	91046	12	52402	33	18009	43	14199	192785	191454	14	66.082	0.37489	0.0172
EA_SRX1892421-bin.22	89.91	0.96	0	Medium	85.11	EA_SRX1892421	Omnivore	Bacteria	Firmicutes	Clostridia	Oscillospirales	Acutalibacteraceae	Fimenecus	Fimenecus sp000432435	unclassified	0.0890012	459	11	8	0	4	388	2	92	201	565	1763191	1758974	0.239	44	11267	105	5053	140	4403	341	1649	52007	24701	1	2.95	0.44904	0.03068
EA_SRX1892421-bin.23	99	1.2	0	High	93	EA_SRX1892421	Omnivore	Bacteria	Firmicutes	Negativicutes	Acidaminococcales	Acidaminococcaceae	Phascolarctobacterium	Phascolarctobacterium succinatutens	unclassified	0.0972686	627	14	14	0	0	627	0	0	53	61	2479659	2479340	0.013	12	69827	13	66676	36	25727	37	22863	257854	246406	21	70.25	0.46644	0.03854
EA_SRX1892421-bin.24	90.43	0.34	0	High	88.73	EA_SRX1892421	Omnivore	Bacteria	Firmicutes	Clostridia	Oscillospirales	Acutalibacteraceae	Ruminococcus	Ruminococcus sp003526955	unclassified	0.0668779	507	6	6	0	1	449	1	99	284	615	1847382	1843576	0.206	67	8566	120	4821	205	3120	375	1637	34390	23000	0	0	0.39671	0.02364
EA_SRX1892421-bin.25	99.52	0.54	66.67	High	96.82	EA_SRX1892421	Omnivore	Bacteria	Firmicutes	Clostridia	Lachnospirales	Lachnospiraceae	Agathobacter	Agathobacter rectalis	unclassified	0.0737419	661	5	5	0	0	659	0	2	65	71	3042529	3042289	0.008	10	82730	11	81990	37	22318	40	22318	256415	256415	20	71.751	0.41528	0.0303
EA_SRX1892421-bin.29	99.06	0	0	High	99.06	EA_SRX1892421	Omnivore	Bacteria	Firmicutes	Bacilli	Erysipelotrichales	Coprobacillaceae	Catenibacterium	Catenibacterium sp000437715	unclassified	0.0841902	543	12	11	0	1	480	10	67	218	372	2068830	2066898	0.093	42	14940	58	10892	140	4381	209	2491	59454	43409	2	5.714	0.33963	0.01446
EA_SRX1892421-bin.3	97.09	0	0	High	97.09	EA_SRX1892421	Omnivore	Bacteria	Firmicutes	Clostridia	Oscillospirales	Acutalibacteraceae	CAG-488	CAG-488 sp000434055	unclassified	0.0608097	471	7	7	0	0	464	2	16	38	70	2215040	2214270	0.035	6	155969	12	63084	22	27070	36	18783	234943	187841	13	76.684	0.44568	0.01862
EA_SRX1892421-bin.30	97.27	0	0	High	97.27	EA_SRX1892421	Omnivore	Bacteria	Firmicutes	Clostridia	Oscillospirales	Acutalibacteraceae	CAG-177	CAG-177 sp003538135	unclassified	0.070248	451	9	8	0	2	436	0	40	38	46	2250006	2249656	0.016	6	128730	7	114582	22	24179	28	20988	305047	305047	12	74.483	0.51842	0.02771
EA_SRX1892421-bin.31	98.07	1.55	0	High	90.32	EA_SRX1892421	Omnivore	Bacteria	Firmicutes	Clostridia	Lachnospirales	Lachnospiraceae	CAG-510	CAG-510 sp000434615	unclassified	0.0926324	613	13	13	0	0	613	0	0	36	53	2735048	2734384	0.024	10	95293	11	90100	25	44024	32	29491	239987	201073	23	87.831	0.46249	0.02339
EA_SRX1892421-bin.32	69.62	3.51	50	Medium	52.07	EA_SRX1892421	Omnivore	Bacteria	Firmicutes	Bacilli	Erysipelotrichales	Erysipelotrichaceae	Holdemanella	NA	unclassified	0.250502	442	14	6	5	3	283	82	151	532	681	2118958	2116284	0.126	132	4777	157	3909	410	2025	481	1723	30103	26130	0	0	0.34219	0.01819
EA_SRX1892421-bin.33	79.52	1.57	33.33	Medium	71.67	EA_SRX1892421	Omnivore	Bacteria	Firmicutes	Clostridia	Oscillospirales	Oscillospiraceae	CAG-83	CAG-83 sp900549395	unclassified	0.0468888	297	7	7	0	0	277	2	23	249	376	1567610	1566314	0.083	54	8534	84	5486	179	2871	259	2259	33988	18418	0	0	0.58713	0.02913
EA_SRX1892421-bin.34	56.89	1.19	0	Medium	50.94	EA_SRX1892421	Omnivore	Bacteria	Bacteroidota	Bacteroidia	Bacteroidales	UBA932	Cryptobacteroides	Cryptobacteroides sp000431015	unclassified	0.0758534	247	1	0	0	1	58	54	156	579	1047	1623717	1618110	0.345	170	3077	261	2010	463	1652	728	870	27090	9382	0	0	0.53652	0.03275
EA_SRX1892421-bin.36	71.11	1.79	0	Medium	62.16	EA_SRX1892421	Omnivore	Bacteria	Firmicutes	Clostridia	Lachnospirales	Lachnospiraceae	CAG-791	CAG-791 sp000431495	unclassified	0.0770606	428	9	7	0	3	373	0	101	434	962	1875020	1869346	0.303	117	5132	224	2723	334	2278	644	1027	24838	13863	0	0	0.51822	0.02079
EA_SRX1892421-bin.37	75.57	3.64	54.55	Medium	57.37	EA_SRX1892421	Omnivore	Bacteria	Firmicutes	Clostridia	Oscillospirales	Oscillospiraceae	ER4	ER4 sp000765235	unclassified	0.163729	342	9	5	1	5	108	126	133	388	420	1560332	1558032	0.147	107	4874	114	4562	300	2095	324	1943	16240	13867	0	0	0.59874	0.01898
EA_SRX1892421-bin.38	70.88	0.45	0	Medium	68.63	EA_SRX1892421	Omnivore	Bacteria	Firmicutes	Clostridia	Christensenellales	CAG-74	Ventricola	Ventricola sp900542395	unclassified	0.178638	411	11	5	3	5	163	38	243	626	1102	2047760	2042218	0.271	176	3743	265	2497	494	1816	745	1054	20377	13491	0	0	0.6026	0.03412
EA_SRX1892421-bin.6	96.64	0.5	0	High	94.14	EA_SRX1892421	Omnivore	Bacteria	Firmicutes	Clostridia	Lachnospirales	Lachnospiraceae	CAG-127	CAG-127 sp900319515	unclassified	0.114409	585	19	19	0	0	585	0	1	113	257	2568394	2566759	0.064	23	38014	42	17540	73	10733	144	5522	98031	79156	14	35.936	0.44882	0.02086
EA_SRX1892421-bin.7	85.99	2.01	75	Medium	75.94	EA_SRX1892421	Omnivore	Bacteria	Firmicutes	Clostridia	Oscillospirales	Oscillospiraceae	CAG-83	CAG-83 sp900545495	unclassified	0.0804829	355	14	13	0	1	347	3	16	148	152	1729134	1729004	0.008	26	22069	27	22069	85	5413	87	5389	101261	101261	2	9.134	0.61865	0.01853
EA_SRX1892421-bin.9	67.89	1.88	25	Medium	58.49	EA_SRX1892421	Omnivore	Bacteria	Firmicutes	Clostridia	Christensenellales	CAG-138	SFEL01	SFEL01 sp004557245	unclassified	0.0487486	253	2	2	0	0	134	11	141	414	787	1229841	1225667	0.339	127	3296	210	2058	331	1745	556	837	11379	9068	0	0	0.54056	0.02704
EA_SRX1892422-bin.0	79.86	2.01	33.33	Medium	69.81	EA_SRX1892422	Omnivore	Bacteria	Firmicutes	Clostridia	Oscillospirales	Oscillospiraceae	CAG-103	CAG-103 sp900543625	unclassified	0.112188	321	7	5	2	2	188	28	133	142	310	1475183	1473174	0.136	34	14618	66	7175	99	5605	197	2535	44065	30381	0	0	0.62789	0.01691
EA_SRX1892422-bin.1	97.34	0.02	0	High	97.24	EA_SRX1892422	Omnivore	Bacteria	Firmicutes	Negativicutes	Veillonellales	Dialisteraceae	Dialister	Dialister hominis	unclassified	0.0961557	554	15	13	0	2	552	0	4	112	118	2059158	2059008	0.007	20	31262	21	30484	69	8732	72	8436	98485	98485	9	30.966	0.48769	0.03609
EA_SRX1892422-bin.10	71.73	1.79	50	Medium	62.78	EA_SRX1892422	Omnivore	Bacteria	Firmicutes	Clostridia	Lachnospirales	Lachnospiraceae	Fusicatenibacter	Fusicatenibacter saccharivorans	unclassified	0.101001	441	13	11	1	2	330	18	127	354	604	1631013	1628329	0.165	91	5399	135	3732	272	2420	398	1539	23464	16487	0	0	0.50199	0.01858
EA_SRX1892422-bin.11	99.52	1.61	50	High	91.47	EA_SRX1892422	Omnivore	Bacteria	Firmicutes	Clostridia	Lachnospirales	Lachnospiraceae	Acetatifactor	Acetatifactor intestinalis	unclassified	0.0871765	633	11	11	0	0	633	0	4	59	74	3031434	3030654	0.026	13	86539	15	68928	38	30936	42	26608	180143	180143	24	72.948	0.46612	0.02065
EA_SRX1892422-bin.12	96.94	1.68	66.67	High	88.54	EA_SRX1892422	Omnivore	Bacteria	Firmicutes	Clostridia	Oscillospirales	Acutalibacteraceae	CAG-177	CAG-177 sp003514385	unclassified	0.0933576	441	13	11	0	3	309	9	136	142	346	2038176	2035991	0.107	32	22228	61	9182	97	7057	210	3007	73131	46247	2	6.408	0.51865	0.02506
EA_SRX1892422-bin.13	98.94	0	0	High	98.94	EA_SRX1892422	Omnivore	Bacteria	Firmicutes	Clostridia	Lachnospirales	Lachnospiraceae	Agathobacter	Agathobacter rectalis	unclassified	0.0713945	655	4	4	0	0	650	0	8	76	84	2981524	2980724	0.027	13	75038	15	63000	43	21405	47	21396	219038	219038	19	63.117	0.41193	0.02643
EA_SRX1892422-bin.14	83.47	0.89	0	Medium	79.02	EA_SRX1892422	Omnivore	Bacteria	Desulfobacterota	Desulfovibrionia	Desulfovibrionales	Desulfovibrionaceae	Desulfovibrio	Desulfovibrio legallii	unclassified	0.0673727	513	7	5	0	2	449	2	67	512	1012	2242258	2236704	0.248	120	5821	230	3130	379	2104	681	1190	47562	15354	0	0	0.63071	0.03388
EA_SRX1892422-bin.15	93.24	0.79	0	High	89.29	EA_SRX1892422	Omnivore	Bacteria	Firmicutes	Clostridia	Lachnospirales	Lachnospiraceae	Agathobacter	Agathobacter faecis	unclassified	0.0799639	624	9	9	0	0	621	0	3	62	72	2527352	2527103	0.01	13	60740	14	59404	39	18994	40	17690	163876	163876	20	65.164	0.43992	0.01329
EA_SRX1892422-bin.16	83.15	6.32	7.14	Medium	51.55	EA_SRX1892422	Omnivore	Bacteria	Firmicutes	Clostridia	Oscillospirales	Oscillospiraceae	CAG-170	CAG-170 sp000432135	unclassified	0.13626	386	13	9	0	6	215	72	171	295	557	2474312	2471258	0.123	71	11204	111	6751	211	4056	352	2262	39460	30855	0	0	0.58867	0.02155
EA_SRX1892422-bin.18	70.22	3.24	12.5	Medium	54.02	EA_SRX1892422	Omnivore	Bacteria	Firmicutes	Clostridia	Lachnospirales	Lachnospiraceae	Dorea	Dorea longicatena	unclassified	0.0909486	463	12	12	1	0	438	2	40	264	331	1807489	1806003	0.082	69	8569	77	7461	195	3589	226	2908	29724	25562	0	0	0.42768	0.01422
EA_SRX1892422-bin.19	93.46	0	0	High	93.46	EA_SRX1892422	Omnivore	Bacteria	Firmicutes	Clostridia	Lachnospirales	Lachnospiraceae	CAG-127	CAG-127 sp900319515	unclassified	0.0972912	568	15	15	0	0	567	0	3	110	149	2338431	2337771	0.028	21	33837	26	27536	68	11163	84	8305	107024	86460	10	31.725	0.45383	0.01315
EA_SRX1892422-bin.2	90.94	1.63	53.85	High	82.79	EA_SRX1892422	Omnivore	Bacteria	Proteobacteria	Gammaproteobacteria	Enterobacterales	Enterobacteriaceae	Enterobacter	Enterobacter hormaechei	Medium	0.55452	1477	44	21	8	21	902	178	669	655	1215	3979395	3973029	0.16	146	8462	245	4936	469	2812	782	1685	34827	20047	0	0	0.56221	0.02457
EA_SRX1892422-bin.20	81.77	1.21	0	Medium	75.72	EA_SRX1892422	Omnivore	Bacteria	Actinobacteriota	Coriobacteriia	Coriobacteriales	Coriobacteriaceae	Collinsella	NA	unclassified	0.1403	397	13	8	2	4	232	49	141	324	732	1864241	1859799	0.238	74	7543	155	3757	236	2639	469	1366	44092	16311	0	0	0.60016	0.02281
EA_SRX1892422-bin.21	96.48	0	0	High	96.48	EA_SRX1892422	Omnivore	Bacteria	Firmicutes	Clostridia	Oscillospirales	Oscillospiraceae	ER4	ER4 sp000765235	unclassified	0.152222	415	13	7	1	7	173	58	228	95	131	1953402	1952851	0.028	22	29167	28	22326	64	11042	84	8217	69831	67203	7	22.209	0.59022	0.01625
EA_SRX1892422-bin.23	95.07	1.36	50	High	88.27	EA_SRX1892422	Omnivore	Bacteria	Firmicutes	Clostridia	Oscillospirales	Ruminococcaceae	Gemmiger	Gemmiger qucibialis	unclassified	0.0961276	574	14	14	0	0	497	3	102	460	496	2324965	2323252	0.074	102	6945	115	6373	332	2398	356	2271	33201	21406	0	0	0.56468	0.03025
EA_SRX1892422-bin.24	97.47	0.1	20	High	96.97	EA_SRX1892422	Omnivore	Bacteria	Firmicutes	Clostridia	Lachnospirales	Lachnospiraceae	UMGS1375	UMGS1375 sp900066615	unclassified	0.0733045	587	8	8	0	0	569	0	19	103	121	2701725	2701365	0.013	17	50130	19	37070	61	11956	67	10057	180643	180643	17	50.389	0.44691	0.01608
EA_SRX1892422-bin.27	82.89	0.17	0	Medium	82.04	EA_SRX1892422	Omnivore	Bacteria	Firmicutes	Clostridia	Lachnospirales	Lachnospiraceae	Coprococcus	Coprococcus sp000154245	unclassified	0.0816717	509	12	12	0	0	503	0	15	120	194	2176765	2175243	0.07	26	27146	33	21879	83	8619	111	5983	90629	89393	9	25.702	0.41761	0.01213
EA_SRX1892422-bin.28	84.31	5.49	0	Medium	56.86	EA_SRX1892422	Omnivore	Bacteria	Firmicutes	Clostridia	Oscillospirales	Acutalibacteraceae	Ruminococcus	Ruminococcus bromii	unclassified	0.0896842	434	7	6	1	2	303	27	143	242	498	1456194	1453352	0.195	52	7705	90	4555	176	2994	302	1568	33084	29934	0	0	0.42299	0.01675
EA_SRX1892422-bin.3	62.54	1.02	0	Medium	57.44	EA_SRX1892422	Omnivore	Bacteria	Firmicutes	Clostridia	Oscillospirales	Acutalibacteraceae	Eubacterium	Eubacterium sp000434995	unclassified	0.0677095	401	8	8	0	2	324	9	84	316	627	1100146	1096562	0.326	86	4050	141	2450	247	1865	416	877	15871	10378	0	0	0.37943	0.01931
EA_SRX1892422-bin.31	92.87	3.99	30.77	High	72.92	EA_SRX1892422	Omnivore	Bacteria	Firmicutes	Clostridia	Oscillospirales	Ruminococcaceae	Ruminococcus	Ruminococcus sp000980705	unclassified	0.0831051	530	12	12	0	0	529	0	1	83	124	2389506	2388736	0.032	15	53662	17	52153	44	15915	53	10631	186419	106449	18	58.361	0.52814	0.02354
EA_SRX1892422-bin.32	50.67	0	0	Medium	50.67	EA_SRX1892422	Omnivore	Bacteria	Firmicutes	Clostridia	Lachnospirales	Lachnospiraceae	Coprococcus	Coprococcus eutactus	unclassified	0.255801	395	12	8	5	4	162	89	162	432	680	1712022	1708850	0.185	107	5166	147	3444	327	1961	454	1436	30429	28617	0	0	0.44816	0.01598
EA_SRX1892422-bin.33	96.04	1.38	9.09	High	89.14	EA_SRX1892422	Omnivore	Bacteria	Bacteroidota	Bacteroidia	Bacteroidales	Bacteroidaceae	Prevotella	Prevotella sp015074785	unclassified	0.0684999	484	9	9	0	0	480	0	5	135	150	3350224	3349174	0.031	27	43138	28	40435	82	12141	90	10575	115742	115742	17	36.698	0.45415	0.02232
EA_SRX1892422-bin.34	95.51	0.24	0	High	94.31	EA_SRX1892422	Omnivore	Bacteria	Firmicutes	Clostridia	Lachnospirales	Lachnospiraceae	Roseburia	Roseburia hominis	unclassified	0.105138	632	16	16	0	0	632	0	0	121	175	2761585	2760813	0.028	30	31709	38	26387	84	10299	108	8735	131181	117800	7	18.104	0.50316	0.01576
EA_SRX1892422-bin.5	95.19	0.97	33.33	High	90.34	EA_SRX1892422	Omnivore	Bacteria	Actinobacteriota	Actinomycetia	Actinomycetales	Bifidobacteriaceae	Bifidobacterium	Bifidobacterium adolescentis	unclassified	0.0698803	498	9	8	0	1	473	0	50	174	470	2063100	2059839	0.158	22	20359	72	7886	109	5020	274	2103	108534	53572	6	24.118	0.59615	0.0227
EA_SRX1892422-bin.6	99.28	0.64	50	High	96.08	EA_SRX1892422	Omnivore	Bacteria	Bacteroidota	Bacteroidia	Bacteroidales	Rikenellaceae	Tidjanibacter	Tidjanibacter inops	unclassified	0.0682772	427	10	10	0	0	427	0	0	54	111	2405351	2404777	0.024	9	94845	22	36849	29	23590	65	12693	233423	107358	16	71.606	0.56269	0.05054
EA_SRX1892422-bin.8	59.65	0.67	0	Medium	56.3	EA_SRX1892422	Omnivore	Bacteria	Firmicutes	Clostridia	Lachnospirales	Lachnospiraceae	Eisenbergiella	Eisenbergiella sp900066775	unclassified	0.114348	394	12	6	1	5	293	26	150	630	916	1692138	1689008	0.185	204	2872	245	2347	513	1676	647	1084	10349	10055	0	0	0.50176	0.02232
EA_SRX1892422-bin.9	97.32	0	0	High	97.32	EA_SRX1892422	Omnivore	Bacteria	Firmicutes	Clostridia	Oscillospirales	Acutalibacteraceae	Fimenecus	NA	unclassified	0.129663	516	4	3	0	2	125	0	422	17	19	2089620	2089510	0.005	4	215038	5	199687	9	129533	10	113507	372380	278616	10	95.62	0.42144	0.02501
EA_SRX1892423-bin.0	77.74	0	0	Medium	77.74	EA_SRX1892423	Omnivore	Bacteria	Firmicutes	Clostridia	Lachnospirales	Lachnospiraceae	Mediterraneibacter	Mediterraneibacter torques	unclassified	0.113005	503	17	16	1	1	490	17	15	199	513	1918367	1914361	0.209	42	14911	94	6029	134	4147	311	1870	43495	30711	0	0	0.42702	0.01753
EA_SRX1892423-bin.1	91.26	0.58	0	High	88.36	EA_SRX1892423	Omnivore	Bacteria	Firmicutes	Clostridia	Lachnospirales	Lachnospiraceae	Dorea	Dorea formicigenerans	unclassified	0.0860279	553	12	12	0	1	551	0	6	111	351	2149000	2145756	0.151	27	25238	62	11152	78	10208	198	3329	64212	45960	6	16.385	0.41234	0.01202
EA_SRX1892423-bin.10	92.92	1.53	100	High	85.27	EA_SRX1892423	Omnivore	Bacteria	Firmicutes	Clostridia	Oscillospirales	Ruminococcaceae	Faecalibacterium	Faecalibacterium prausnitzii	unclassified	0.0678497	518	8	8	0	0	486	3	42	138	143	2280712	2280505	0.009	27	25200	28	24206	91	7577	95	7330	90923	90923	6	17.478	0.58646	0.02232
EA_SRX1892423-bin.11	83.2	0.22	0	Medium	82.1	EA_SRX1892423	Omnivore	Bacteria	Firmicutes	Clostridia	Oscillospirales	Ruminococcaceae	Ruminococcus	Ruminococcus sp000433635	unclassified	0.106582	455	9	4	0	6	299	8	163	385	740	1751560	1745317	0.356	77	6210	137	3443	281	2125	467	1144	32474	21985	0	0	0.4708	0.02242
EA_SRX1892423-bin.12	96.27	0.65	33.33	High	93.02	EA_SRX1892423	Omnivore	Bacteria	Firmicutes	Clostridia	Lachnospirales	Lachnospiraceae	UMGS1375	UMGS1375 sp900066615	unclassified	0.0757342	572	9	9	0	0	572	0	0	146	325	2596462	2594082	0.092	35	23750	60	13501	102	8492	194	4377	86381	72131	2	5.324	0.44799	0.02115
EA_SRX1892423-bin.13	92.5	1.19	100	High	86.55	EA_SRX1892423	Omnivore	Bacteria	Firmicutes	Clostridia	Oscillospirales	Ruminococcaceae	Faecalibacterium	Faecalibacterium sp900758465	unclassified	0.0826449	530	10	9	0	1	420	3	144	189	193	1948495	1948365	0.007	30	18867	32	18533	118	4609	121	4487	99672	99672	3	11.243	0.60895	0.0212
EA_SRX1892423-bin.14	99.03	1.45	0	High	91.78	EA_SRX1892423	Omnivore	Bacteria	Firmicutes	Clostridia	Lachnospirales	Lachnospiraceae	Acetatifactor	Acetatifactor sp900066565	unclassified	0.0945518	643	13	13	0	0	637	0	6	69	83	3274043	3273273	0.024	17	71934	17	69055	43	26811	49	21893	153206	153206	28	73.522	0.47008	0.0163
EA_SRX1892423-bin.15	89.26	0.67	100	Medium	85.91	EA_SRX1892423	Omnivore	Bacteria	Firmicutes	Clostridia	Oscillospirales	Oscillospiraceae	CAG-83	CAG-83 sp000431575	unclassified	0.0515632	358	7	7	0	0	358	0	0	56	93	1797723	1797263	0.026	10	56071	16	30661	33	16361	53	11553	131932	112826	11	53.582	0.60711	0.01451
EA_SRX1892423-bin.16	54.12	0.1	40	Medium	53.62	EA_SRX1892423	Omnivore	Bacteria	Firmicutes	Clostridia	Lachnospirales	Lachnospiraceae	Blautia	Blautia wexlerae	unclassified	0.0567826	317	8	6	0	2	274	8	51	220	253	1206554	1204942	0.134	52	6963	60	6375	162	2782	182	2327	27950	27950	0	0	0.43235	0.0144
EA_SRX1892423-bin.17	79.06	0.23	0	Medium	77.91	EA_SRX1892423	Omnivore	Bacteria	Firmicutes	Clostridia	Oscillospirales	Ruminococcaceae	Ruminococcus	Ruminococcus bicirculans	unclassified	0.300189	487	10	2	4	7	115	202	245	416	871	2015777	2008773	0.347	90	6453	177	3443	305	2255	560	1181	26616	18104	0	0	0.44147	0.02012
EA_SRX1892423-bin.18	80.86	3.69	83.33	Medium	62.41	EA_SRX1892423	Omnivore	Bacteria	Firmicutes	Clostridia	Oscillospirales	Oscillospiraceae	CAG-103	CAG-103 sp000432375	unclassified	0.116516	350	8	4	1	4	142	61	173	254	269	1693273	1692133	0.067	55	8980	58	8676	181	3163	192	2947	33595	33595	0	0	0.62961	0.02414
EA_SRX1892423-bin.19	93.62	0.67	50	High	90.27	EA_SRX1892423	Omnivore	Bacteria	Firmicutes	Clostridia	UBA1381	UBA1381	CAG-41	CAG-41 sp900066215	unclassified	0.100739	543	14	14	0	1	406	1	163	173	523	2270429	2266176	0.187	34	20042	88	7675	111	6649	297	2185	74305	37917	5	13.307	0.3872	0.01894
EA_SRX1892423-bin.2	53.45	0	0	Medium	53.45	EA_SRX1892423	Omnivore	Bacteria	Actinobacteriota	Actinomycetia	Actinomycetales	Bifidobacteriaceae	Bifidobacterium	Bifidobacterium pseudocatenulatum	unclassified	0.0339643	304	3	3	0	0	304	0	0	18	41	881538	881173	0.041	3	83832	8	40953	11	22396	23	11386	262362	152126	5	69.887	0.56253	0.01128
EA_SRX1892423-bin.20	89.93	0.67	0	Medium	86.58	EA_SRX1892423	Omnivore	Bacteria	Firmicutes	Clostridia	Oscillospirales	Oscillospiraceae	CAG-83	CAG-83 sp003539495	unclassified	0.0692209	376	11	11	0	0	373	0	10	42	50	1975087	1974467	0.031	9	68260	12	60303	26	25351	32	21758	212748	179481	14	66.662	0.57236	0.01629
EA_SRX1892423-bin.21	73.94	2.01	0	Medium	63.89	EA_SRX1892423	Omnivore	Bacteria	Firmicutes	Clostridia	Peptostreptococcales	Anaerovoracaceae	Copromorpha	Copromorpha sp900549125	unclassified	0.0921476	375	10	8	1	2	223	17	157	324	803	1463971	1457656	0.431	87	5383	182	2648	249	2389	532	972	15911	9526	0	0	0.48532	0.02008
EA_SRX1892423-bin.23	99.35	0.12	0	High	98.75	EA_SRX1892423	Omnivore	Bacteria	Actinobacteriota	Coriobacteriia	Coriobacteriales	Eggerthellaceae	CAG-1427	CAG-1427 sp900538545	unclassified	0.0647837	455	7	5	0	2	374	0	91	65	231	1823973	1822042	0.106	10	38014	41	12811	41	14342	134	4039	342607	96677	7	43.87	0.54357	0.02236
EA_SRX1892423-bin.24	99.03	0.16	100	High	98.23	EA_SRX1892423	Omnivore	Bacteria	Firmicutes	Clostridia	Lachnospirales	Lachnospiraceae	Agathobacter	Agathobacter rectalis	unclassified	0.075615	635	7	7	0	0	635	0	0	37	42	2835558	2835418	0.005	8	112631	9	105483	23	44158	27	35304	440642	440642	19	83.559	0.41244	0.02305
EA_SRX1892423-bin.25	58.43	0	0	Medium	58.43	EA_SRX1892423	Omnivore	Bacteria	Firmicutes	Clostridia	Lachnospirales	Lachnospiraceae	Ruminococcus	Ruminococcus gnavus	unclassified	0.103384	496	17	17	0	1	467	2	52	253	707	2108332	2101779	0.311	63	10378	139	4554	190	4164	440	1501	46555	34109	0	0	0.44204	0.0164
EA_SRX1892423-bin.26	98.08	0.16	0	High	97.28	EA_SRX1892423	Omnivore	Bacteria	Bacteroidota	Bacteroidia	Bacteroidales	Rikenellaceae	Tidjanibacter	Tidjanibacter inops	unclassified	0.0557012	410	7	7	0	0	410	0	0	20	26	2315038	2314708	0.014	4	200126	4	185937	11	57456	15	45883	618539	560785	11	92.42	0.56317	0.018
EA_SRX1892423-bin.28	99.33	0.67	0	High	95.98	EA_SRX1892423	Omnivore	Bacteria	Firmicutes	Clostridia	Oscillospirales	Acutalibacteraceae	Ruminococcus	Ruminococcus bromii	unclassified	0.0594437	535	4	4	0	0	535	0	0	13	17	2193656	2193256	0.018	4	224843	4	224843	9	130293	9	130293	444438	425316	10	97.397	0.40495	0.01263
EA_SRX1892423-bin.3	99.98	1.5	0	High	92.48	EA_SRX1892423	Omnivore	Bacteria	Firmicutes	Negativicutes	Acidaminococcales	Acidaminococcaceae	Phascolarctobacterium	Phascolarctobacterium faecium	unclassified	0.0738616	616	7	7	0	0	616	0	0	24	38	2316114	2315884	0.01	5	176252	6	133564	15	43772	20	40137	379835	306150	14	89.446	0.43804	0.02677
EA_SRX1892423-bin.4	100	0.81	0	High	95.95	EA_SRX1892423	Omnivore	Bacteria	Actinobacteriota	Coriobacteriia	Coriobacteriales	Coriobacteriaceae	Collinsella	NA	unclassified	0.0599104	460	7	7	0	0	408	0	58	50	55	2290487	2290155	0.014	10	71620	10	69685	30	24827	32	24094	148486	148486	16	67.535	0.59815	0.02765
EA_SRX1892423-bin.5	53.45	0	0	Medium	53.45	EA_SRX1892423	Omnivore	Bacteria	Actinobacteriota	Actinomycetia	Actinomycetales	Bifidobacteriaceae	Bifidobacterium	Bifidobacterium pseudocatenulatum	unclassified	0.0339643	304	3	3	0	0	304	0	0	19	42	883419	883054	0.041	3	83832	8	40953	11	22396	24	11207	262362	152126	5	69.738	0.56245	0.01396
EA_SRX1892423-bin.6	97.32	0	0	High	97.32	EA_SRX1892423	Omnivore	Bacteria	Firmicutes	Clostridia	Oscillospirales	Acutalibacteraceae	CAG-217	CAG-217 sp000436335	unclassified	0.0497849	476	1	1	0	0	476	0	0	4	5	1968299	1968199	0.005	2	871486	2	726377	3	175840	3	175840	895144	871486	3	98.688	0.53099	0.00156
EA_SRX1892423-bin.7	89.63	4.38	7.69	Medium	67.73	EA_SRX1892423	Omnivore	Bacteria	Firmicutes	Clostridia	Oscillospirales	Oscillospiraceae	Dysosmobacter	Dysosmobacter welbionis	unclassified	0.114848	475	20	20	0	1	469	0	23	193	367	2451424	2448883	0.104	41	18575	71	11029	132	6178	219	3577	64151	35966	1	2.617	0.61978	0.02162
EA_SRX1892423-bin.8	76.57	4.03	11.11	Medium	56.42	EA_SRX1892423	Omnivore	Bacteria	Firmicutes	Clostridia	Oscillospirales	Oscillospiraceae	Lawsonibacter	Lawsonibacter sp900066825	unclassified	0.0981922	441	12	8	0	5	404	3	84	373	758	2008872	2003271	0.279	88	6711	161	3883	273	2625	493	1382	37314	22649	0	0	0.62295	0.03019
EA_SRX1892423-bin.9	94.95	0	0	High	94.95	EA_SRX1892423	Omnivore	Bacteria	Firmicutes	Clostridia	Lachnospirales	Lachnospiraceae	Mediterraneibacter	Mediterraneibacter faecis	unclassified	0.0880221	599	12	12	0	0	599	0	0	61	77	2588736	2588216	0.02	13	63461	13	63461	41	19592	46	16656	219192	219192	17	59.614	0.41096	0.01257
EA_SRX1892424-bin.0	89.16	1.4	0	Medium	82.16	EA_SRX1892424	Omnivore	Bacteria	Firmicutes	Clostridia	Oscillospirales	Acutalibacteraceae	UBA1417	UBA1417 sp003531055	unclassified	0.0721163	488	10	9	0	1	473	2	31	203	537	1980161	1976281	0.196	36	14560	93	6445	135	4250	323	1804	96205	39382	3	10.808	0.53969	0.01832
EA_SRX1892424-bin.10	96.75	0.63	0	High	93.6	EA_SRX1892424	Omnivore	Bacteria	Bacteroidota	Bacteroidia	Bacteroidales	UBA932	Cryptobacteroides	Cryptobacteroides sp000431015	unclassified	0.0767845	426	9	7	0	2	309	0	153	25	41	2725043	2723713	0.049	5	180041	6	161824	15	51294	18	43452	524940	452998	15	90.374	0.52892	0.01639
EA_SRX1892424-bin.12	89.26	0	0	Medium	89.26	EA_SRX1892424	Omnivore	Bacteria	Firmicutes	Clostridia	Oscillospirales	Acutalibacteraceae	Eubacterium	Eubacterium sp000436835	unclassified	0.0662589	497	8	8	0	0	495	1	6	92	208	1642783	1641341	0.088	17	30773	27	16948	57	7916	100	4146	114936	74032	6	26.473	0.38657	0.01673
EA_SRX1892424-bin.13	95.91	1.01	0	High	90.86	EA_SRX1892424	Omnivore	Bacteria	Firmicutes	Clostridia	Oscillospirales	Oscillospiraceae	CAG-103	CAG-103 sp900543625	unclassified	0.0764403	436	6	5	0	1	312	46	113	51	58	2082157	2082087	0.003	8	79420	10	64117	30	18350	35	18280	236239	235840	13	66.098	0.61436	0.02276
EA_SRX1892424-bin.14	73.62	0	0	Medium	73.62	EA_SRX1892424	Omnivore	Bacteria	Bacteroidota	Bacteroidia	Bacteroidales	Bacteroidaceae	Prevotella	Prevotella sp900313215	unclassified	0.0585106	408	8	8	0	0	383	1	24	189	270	2539532	2538444	0.043	44	18221	55	14741	131	6962	165	5371	63751	49889	2	4.625	0.47375	0.02724
EA_SRX1892424-bin.15	84.95	2.52	40	Medium	72.35	EA_SRX1892424	Omnivore	Bacteria	Firmicutes	Clostridia	Oscillospirales	Oscillospiraceae	CAG-83	CAG-83 sp003487665	unclassified	0.0736275	341	12	12	0	1	321	3	34	187	200	1981989	1981769	0.011	33	17537	33	17383	118	4459	123	4128	81941	81941	3	10.404	0.61267	0.02553
EA_SRX1892424-bin.16	86.61	2.82	25	Medium	72.51	EA_SRX1892424	Omnivore	Bacteria	Firmicutes	Clostridia	Christensenellales	CAG-138	SFEL01	SFEL01 sp004557245	unclassified	0.0784241	285	5	3	1	3	178	20	109	302	668	1369023	1364514	0.329	82	5459	156	2935	232	2382	440	1107	19642	8911	0	0	0.54102	0.02082
EA_SRX1892424-bin.17	90.81	2.67	62.5	High	77.46	EA_SRX1892424	Omnivore	Bacteria	Firmicutes	Clostridia	Lachnospirales	Lachnospiraceae	Eisenbergiella	Eisenbergiella sp900066775	unclassified	0.0869285	612	11	11	0	1	573	0	57	296	445	2451405	2448893	0.102	74	10717	93	8246	214	4017	289	2887	38476	32148	0	0	0.49218	0.01817
EA_SRX1892424-bin.18	97.43	0.67	0	High	94.08	EA_SRX1892424	Omnivore	Bacteria	Firmicutes	Clostridia	Oscillospirales	Acutalibacteraceae	Ruminococcus	Ruminococcus bromii	unclassified	0.0627939	532	6	6	0	0	515	0	17	52	99	2008067	2007417	0.032	10	67218	13	45091	31	20601	49	9837	157984	157984	15	64.718	0.41331	0.01477
EA_SRX1892424-bin.19	100	0.45	0	High	97.75	EA_SRX1892424	Omnivore	Bacteria	Actinobacteriota	Actinomycetia	Actinomycetales	Bifidobacteriaceae	Bifidobacterium	Bifidobacterium adolescentis	unclassified	0.0564017	505	4	4	0	0	505	0	0	21	24	2160727	2160517	0.01	2	657906	2	571312	8	65811	9	65811	766425	727450	8	92.064	0.59286	0.04611
EA_SRX1892424-bin.2	85.5	3.23	50	Medium	69.35	EA_SRX1892424	Omnivore	Bacteria	Actinobacteriota	Coriobacteriia	Coriobacteriales	Coriobacteriaceae	Collinsella	Collinsella sp900548075	unclassified	0.141599	378	14	11	2	3	200	54	141	379	422	1752092	1747972	0.235	95	5745	108	5073	287	2227	323	2051	27175	27175	0	0	0.60509	0.02264
EA_SRX1892424-bin.22	75.7	1.21	0	Medium	69.65	EA_SRX1892424	Omnivore	Bacteria	Firmicutes	Clostridia	Christensenellales	UBA1750	Spyradocola	Spyradocola sp905193155	unclassified	0.0808637	377	10	6	0	4	342	13	63	327	790	2218528	2212792	0.259	72	8871	155	4250	234	3324	500	1407	55415	23541	1	2.498	0.58489	0.02981
EA_SRX1892424-bin.23	97.03	0.09	0	High	96.58	EA_SRX1892424	Omnivore	Bacteria	Bacteroidota	Bacteroidia	Bacteroidales	Bacteroidaceae	Bacteroides	Bacteroides uniformis	unclassified	0.0832243	582	11	11	0	0	582	0	0	45	73	3885471	3884932	0.014	10	117611	14	101946	30	48464	37	34757	348184	272735	28	88.369	0.46925	0.01688
EA_SRX1892424-bin.24	88.37	0.19	0	Medium	87.42	EA_SRX1892424	Omnivore	Bacteria	Firmicutes	Clostridia	Oscillospirales	Ruminococcaceae	Angelakisella	Angelakisella sp900547385	unclassified	0.0605658	377	9	9	0	0	369	0	8	89	136	1926516	1925236	0.066	13	37283	18	26503	54	9007	80	6468	199869	180020	5	33.547	0.57152	0.03245
EA_SRX1892424-bin.25	85.97	0.04	0	Medium	85.77	EA_SRX1892424	Omnivore	Bacteria	Firmicutes	Clostridia	Oscillospirales	CAG-272	UMGS911	UMGS911 sp900545935	unclassified	0.107386	432	13	9	0	4	281	45	144	210	541	1956810	1953022	0.194	47	12584	115	5377	149	4520	345	1944	50985	21932	1	2.606	0.53749	0.02526
EA_SRX1892424-bin.27	91.64	1.2	25	High	85.64	EA_SRX1892424	Omnivore	Bacteria	Firmicutes	Clostridia	Oscillospirales	Acutalibacteraceae	UBA737	UBA737 sp900543215	unclassified	0.112097	356	9	7	2	2	251	8	126	282	570	1449485	1446093	0.234	61	6548	106	3909	204	2435	356	1251	26980	19635	0	0	0.45281	0.02229
EA_SRX1892424-bin.29	95.95	0.98	0	High	91.05	EA_SRX1892424	Omnivore	Bacteria	Bacteroidota	Bacteroidia	Bacteroidales	UBA932	Cryptobacteroides	Cryptobacteroides sp000435075	unclassified	0.0526187	416	6	6	0	0	406	0	16	51	53	2927134	2926934	0.007	10	96591	11	80625	32	29875	33	29875	286985	241608	22	76.724	0.47732	0.01349
EA_SRX1892424-bin.3	92.29	0.78	50	High	88.39	EA_SRX1892424	Omnivore	Bacteria	Firmicutes	Clostridia	Oscillospirales	Oscillospiraceae	CAG-83	CAG-83 sp900545585	unclassified	0.073816	377	12	12	0	0	375	0	16	107	112	2005845	2005345	0.025	14	38977	15	34370	59	8454	62	8292	126963	119929	11	43.775	0.61645	0.0187
EA_SRX1892424-bin.30	99.46	0.24	66.67	High	98.26	EA_SRX1892424	Omnivore	Bacteria	Firmicutes	Clostridia	Lachnospirales	Lachnospiraceae	Agathobacter	Agathobacter rectalis	unclassified	0.08557	658	10	9	0	1	658	0	0	72	89	3215095	3214444	0.02	10	105133	11	100739	35	24816	38	24355	386279	219144	22	76.86	0.40876	0.02832
EA_SRX1892424-bin.31	88.87	0.79	33.33	Medium	84.92	EA_SRX1892424	Omnivore	Bacteria	Firmicutes	Clostridia	Oscillospirales	Oscillospiraceae	Limivicinus	Limivicinus sp900547315	unclassified	0.0572489	370	7	7	0	1	327	11	63	90	150	2137521	2136602	0.043	19	36630	30	25095	56	12067	84	8046	108664	58946	11	36.043	0.57164	0.03511
EA_SRX1892424-bin.32	79.87	1.37	0	Medium	73.02	EA_SRX1892424	Omnivore	Bacteria	Firmicutes	Clostridia	Lachnospirales	Lachnospiraceae	Fusicatenibacter	Fusicatenibacter saccharivorans	unclassified	0.0896034	525	13	13	0	0	456	18	75	349	516	1953712	1951641	0.106	88	7261	110	5605	257	2749	337	1992	39964	33948	0	0	0.5009	0.01603
EA_SRX1892424-bin.34	78.86	0.67	0	Medium	75.51	EA_SRX1892424	Omnivore	Bacteria	Firmicutes	Clostridia	Oscillospirales	Oscillospiraceae	CAG-83	CAG-83 sp000435975	unclassified	0.0610738	310	10	10	0	0	310	0	0	60	62	1553735	1553715	0.001	15	31183	15	30516	43	12730	45	12730	76491	72390	8	34.372	0.61885	0.01731
EA_SRX1892424-bin.37	95.97	0	0	High	95.97	EA_SRX1892424	Omnivore	Bacteria	Firmicutes	Clostridia	Oscillospirales	Oscillospiraceae	ER4	ER4 sp000765235	unclassified	0.149683	427	10	6	2	3	148	60	256	119	131	2044833	2043723	0.054	19	34385	20	32557	66	8152	71	6944	112633	112633	10	32.385	0.59114	0.04216
EA_SRX1892424-bin.38	85.9	0.34	100	Medium	84.2	EA_SRX1892424	Omnivore	Bacteria	Firmicutes	Clostridia	Oscillospirales	Ruminococcaceae	Gemmiger	Gemmiger formicilis	unclassified	0.164821	500	11	7	2	5	231	55	283	332	513	2197399	2195145	0.103	74	9101	105	6413	234	3289	331	2181	49550	49550	0	0	0.6096	0.02656
EA_SRX1892424-bin.39	88.81	1.34	66.67	Medium	82.11	EA_SRX1892424	Omnivore	Bacteria	Firmicutes	Clostridia	UMGS1883	UMGS1540	UMGS1540	UMGS1540 sp900552775	unclassified	0.059476	458	7	7	0	0	451	2	5	108	239	2329971	2328527	0.062	20	39389	29	20735	65	10015	121	4821	134711	116903	8	27.385	0.42894	0.02753
EA_SRX1892424-bin.4	59.97	0	0	Medium	59.97	EA_SRX1892424	Omnivore	Bacteria	Firmicutes	Clostridia	Oscillospirales	Ruminococcaceae	Gemmiger	Gemmiger qucibialis	unclassified	0.0840126	418	12	10	0	2	324	21	111	491	889	1929143	1924316	0.25	132	4712	197	2949	380	2089	593	1140	18441	16744	0	0	0.56832	0.02856
EA_SRX1892424-bin.41	91.55	2.55	83.33	High	78.8	EA_SRX1892424	Omnivore	Bacteria	Firmicutes	Clostridia	Oscillospirales	Ruminococcaceae	Faecalibacterium	Faecalibacterium prausnitzii	unclassified	0.100367	503	11	6	0	5	438	9	117	358	372	2369466	2368066	0.059	57	10587	59	9940	238	2753	251	2639	65861	65861	1	2.78	0.58323	0.02803
EA_SRX1892424-bin.42	62.62	2.39	33.33	Medium	50.67	EA_SRX1892424	Omnivore	Bacteria	Actinobacteriota	Coriobacteriia	Coriobacteriales	Eggerthellaceae	UMGS1502	UMGS1502 sp900552365	unclassified	0.101544	270	5	1	1	4	66	44	166	257	615	1162609	1157996	0.397	65	5192	132	2602	196	2258	403	955	23828	17845	0	0	0.57426	0.01866
EA_SRX1892424-bin.43	98.92	1.87	20	High	89.57	EA_SRX1892424	Omnivore	Bacteria	Actinobacteriota	Coriobacteriia	Coriobacteriales	Eggerthellaceae	CAG-1427	CAG-1427 sp900553605	unclassified	0.0654771	453	9	8	0	1	445	0	8	30	35	1877694	1877464	0.012	4	203172	4	150872	13	36831	15	25422	341376	341376	10	84.597	0.53309	0.02229
EA_SRX1892424-bin.44	96.23	0	0	High	96.23	EA_SRX1892424	Omnivore	Bacteria	Bacteroidota	Bacteroidia	Bacteroidales	Barnesiellaceae	Barnesiella	Barnesiella intestinihominis	unclassified	0.0930091	519	12	10	1	1	483	6	65	203	488	3162749	3159646	0.098	31	30386	71	13269	113	7207	253	3009	131861	59691	12	27.099	0.43704	0.02305
EA_SRX1892424-bin.45	88.74	4.77	50	Medium	64.89	EA_SRX1892424	Omnivore	Bacteria	Actinobacteriota	Coriobacteriia	Coriobacteriales	Eggerthellaceae	Ellagibacter	Ellagibacter isourolithinifaciens	unclassified	0.0856664	427	10	9	0	2	288	20	163	125	297	1968955	1966876	0.106	22	24139	48	11805	77	7672	170	3107	108833	87185	6	24.546	0.61078	0.01527
EA_SRX1892424-bin.46	91.17	2.52	33.33	High	78.57	EA_SRX1892424	Omnivore	Bacteria	Firmicutes	Clostridia	Oscillospirales	Oscillospiraceae	CAG-170	CAG-170 sp000432135	unclassified	0.122908	408	10	5	0	6	230	55	181	255	266	2710949	2710209	0.027	50	18268	52	16998	153	4939	160	4633	58841	58841	2	4.304	0.58298	0.02644
EA_SRX1892424-bin.48	80.09	0.81	0	Medium	76.04	EA_SRX1892424	Omnivore	Bacteria	Actinobacteriota	Coriobacteriia	Coriobacteriales	Eggerthellaceae	Slackia	Slackia isoflavoniconvertens	unclassified	0.0803417	429	8	8	1	0	341	17	97	266	641	1702705	1698218	0.264	51	8277	122	4000	186	2917	404	1284	110185	22413	1	6.471	0.57688	0.02366
EA_SRX1892424-bin.5	97.99	0.34	0	High	96.29	EA_SRX1892424	Omnivore	Bacteria	Firmicutes	Clostridia	Oscillospirales	Acutalibacteraceae	Fimenecus	Fimenecus sp000432435	unclassified	0.0538034	496	3	3	0	0	496	0	0	7	10	1914348	1914048	0.016	2	345062	2	345062	6	102144	6	102144	791058	791058	7	100	0.44552	0.02058
EA_SRX1892424-bin.50	79.94	0.53	50	Medium	77.29	EA_SRX1892424	Omnivore	Bacteria	Firmicutes	Clostridia	Lachnospirales	Lachnospiraceae	Blautia	Blautia massiliensis	unclassified	0.0896104	455	14	13	0	1	402	16	84	347	418	2135738	2134110	0.076	87	7634	100	6505	257	3074	297	2633	32185	32185	0	0	0.45689	0.01645
EA_SRX1892424-bin.51	87.08	0.4	0	Medium	85.08	EA_SRX1892424	Omnivore	Bacteria	Bacteroidota	Bacteroidia	Bacteroidales	Bacteroidaceae	Prevotella	Prevotella pectinovora	unclassified	0.0677908	431	9	8	0	1	346	16	82	306	554	2656760	2653829	0.11	68	12803	110	7716	216	4030	352	2525	43938	25899	0	0	0.4936	0.02879
EA_SRX1892424-bin.52	53.82	0.67	100	Medium	50.47	EA_SRX1892424	Omnivore	Bacteria	Firmicutes	Clostridia	Oscillospirales	Oscillospiraceae	CAG-83	CAG-83 sp003539495	unclassified	0.0251098	211	3	3	0	0	211	0	0	26	27	1096362	1096262	0.009	8	54317	9	54317	18	29017	19	29017	124077	97016	9	57.753	0.58105	0.01006
EA_SRX1892424-bin.54	77.72	0	0	Medium	77.72	EA_SRX1892424	Omnivore	Bacteria	Firmicutes	Clostridia	Oscillospirales	Oscillospiraceae	UBA738	UBA738 sp003522945	unclassified	0.0779545	323	10	8	0	2	231	41	78	216	489	1987356	1983979	0.17	51	12606	109	5651	154	4632	328	2129	37454	25466	0	0	0.60225	0.02525
EA_SRX1892424-bin.55	89.54	0.74	0	Medium	85.84	EA_SRX1892424	Omnivore	Bacteria	Bacteroidota	Bacteroidia	Bacteroidales	Bacteroidaceae	UBA6398	UBA6398 sp003150315	unclassified	0.0600111	428	8	8	0	0	397	0	31	153	259	2107190	2105965	0.058	29	22392	40	15424	100	5663	144	4296	59693	52767	3	7.984	0.44986	0.02676
EA_SRX1892424-bin.6	60.33	1.4	40	Medium	53.33	EA_SRX1892424	Omnivore	Bacteria	Firmicutes	Clostridia	Lachnospirales	Anaerotignaceae	Anaerotignum	Anaerotignum faecicola	unclassified	0.0727551	334	8	5	0	3	196	12	136	440	798	1174876	1169589	0.45	142	2871	210	1984	358	1673	550	787	10247	7828	0	0	0.49296	0.02329
EA_SRX1892424-bin.7	63.71	0.47	50	Medium	61.36	EA_SRX1892424	Omnivore	Bacteria	Firmicutes	Clostridia	Oscillospirales	Acutalibacteraceae	UBA737	NA	unclassified	0.0602306	347	7	5	0	2	251	11	101	241	577	1108589	1104462	0.372	59	5718	129	2765	183	2307	375	1024	24060	15744	0	0	0.42267	0.01812
EA_SRX1892424-bin.8	99.37	0.63	0	High	96.22	EA_SRX1892424	Omnivore	Bacteria	Firmicutes	Negativicutes	Veillonellales	Dialisteraceae	Dialister	Dialister sp000434475	unclassified	0.107246	539	12	7	0	5	416	31	112	171	188	2127413	2125893	0.071	31	20533	32	18943	107	5421	116	4795	88538	82576	4	12.43	0.52409	0.02138
EA_SRX1892424-bin.9	91.63	0	0	High	91.63	EA_SRX1892424	Omnivore	Bacteria	Firmicutes	Clostridia	Christensenellales	CAG-138	Phil1	Phil1 sp001940855	unclassified	0.0747349	372	12	11	0	1	317	6	76	211	500	2020558	2017222	0.165	49	13971	98	6376	146	5092	311	2052	35736	28504	0	0	0.53017	0.02503
EA_SRX1892425-bin.0	96.54	0.97	0	High	91.69	EA_SRX1892425	Omnivore	Bacteria	Firmicutes	Clostridia	Lachnospirales	Lachnospiraceae	Acetatifactor	Acetatifactor intestinalis	unclassified	0.0965127	615	14	14	0	0	614	1	5	94	133	2878002	2877001	0.035	21	43322	25	37494	61	15119	71	13394	177335	110515	17	44.294	0.47069	0.01623
EA_SRX1892425-bin.1	79.44	3.25	22.22	Medium	63.19	EA_SRX1892425	Omnivore	Bacteria	Bacteroidota	Bacteroidia	Bacteroidales	Rikenellaceae	Alistipes	Alistipes onderdonkii	unclassified	0.108159	427	12	8	0	5	283	14	186	503	1128	2722873	2715259	0.28	120	6818	248	3513	376	2697	740	1221	38015	14642	0	0	0.59606	0.02612
EA_SRX1892425-bin.12	98.64	0.82	50	High	94.54	EA_SRX1892425	Omnivore	Bacteria	Firmicutes	Clostridia	Oscillospirales	Ruminococcaceae	Gemmiger	Gemmiger qucibialis	unclassified	0.104777	576	14	14	1	0	545	5	40	319	328	2887382	2886736	0.022	64	14345	65	14281	208	4153	212	4120	63909	63909	2	4.198	0.55945	0.02301
EA_SRX1892425-bin.13	99.33	1.01	0	High	94.28	EA_SRX1892425	Omnivore	Bacteria	Firmicutes	Clostridia	Oscillospirales	Acutalibacteraceae	Ruminococcus	Ruminococcus bromii	unclassified	0.0735154	545	9	9	0	0	545	0	0	24	32	2396914	2396114	0.033	3	280692	5	153940	10	58202	17	32751	624110	380258	10	90.07	0.40802	0.0295
EA_SRX1892425-bin.14	69.63	1.05	0	Medium	64.38	EA_SRX1892425	Omnivore	Bacteria	Firmicutes	Clostridia	Lachnospirales	Lachnospiraceae	UMGS1375	UMGS1375 sp900066615	unclassified	0.111825	477	8	7	1	2	294	59	172	433	782	1815464	1810738	0.26	110	4772	174	3181	331	2139	516	1276	44636	14836	0	0	0.45647	0.01963
EA_SRX1892425-bin.15	64.25	1.74	0	Medium	55.55	EA_SRX1892425	Omnivore	Bacteria	Firmicutes	Clostridia	Lachnospirales	Lachnospiraceae	Fusicatenibacter	Fusicatenibacter saccharivorans	unclassified	0.0915571	420	13	12	0	2	313	15	139	497	726	1847608	1844347	0.176	128	4387	171	3271	384	1910	503	1508	15988	15827	0	0	0.4983	0.02412
EA_SRX1892425-bin.16	98.44	1.44	92.86	High	91.24	EA_SRX1892425	Omnivore	Bacteria	Firmicutes	Clostridia	Oscillospirales	Ruminococcaceae	Faecalibacterium	Faecalibacterium prausnitzii	unclassified	0.075322	527	10	9	0	1	481	0	62	146	148	2514651	2514451	0.008	20	41174	20	41174	71	7228	72	7228	134201	134201	13	39.413	0.58292	0.02689
EA_SRX1892425-bin.18	97.99	0.34	0	High	96.29	EA_SRX1892425	Omnivore	Bacteria	Firmicutes	Clostridia	Oscillospirales	Acutalibacteraceae	Fimenecus	Fimenecus sp000432435	unclassified	0.0552884	494	4	4	0	0	494	0	0	8	16	2155336	2154536	0.037	3	418353	4	211226	6	182009	9	105993	513248	418353	7	99.119	0.44249	0.02648
EA_SRX1892425-bin.19	92.59	0.29	0	High	91.14	EA_SRX1892425	Omnivore	Bacteria	Firmicutes	Clostridia	Lachnospirales	Lachnospiraceae	Mediterraneibacter	Mediterraneibacter lactaris	unclassified	0.097378	570	15	15	0	0	564	0	14	124	181	2140871	2140031	0.039	25	26736	32	20497	80	8018	107	5730	151685	151685	3	13.654	0.43371	0.01839
EA_SRX1892425-bin.2	90.85	1.19	54.55	High	84.9	EA_SRX1892425	Omnivore	Bacteria	Bacteroidota	Bacteroidia	Bacteroidales	Bacteroidaceae	Bacteroides	Bacteroides uniformis	unclassified	0.0933145	567	14	14	0	0	567	0	0	56	65	4040552	4040427	0.003	13	104525	13	102610	36	35272	38	33110	314600	314600	29	82.962	0.46939	0.01231
EA_SRX1892425-bin.20	99.21	0.96	0	High	94.41	EA_SRX1892425	Omnivore	Bacteria	Bacteroidota	Bacteroidia	Bacteroidales	Rikenellaceae	Alistipes	Alistipes putredinis	unclassified	0.0576945	434	7	7	0	0	434	0	0	33	41	2150487	2150317	0.008	7	97828	9	62360	23	31009	29	30451	230593	230593	15	75.223	0.54445	0.01991
EA_SRX1892425-bin.21	86.36	2.06	20	Medium	76.06	EA_SRX1892425	Omnivore	Bacteria	Firmicutes	Clostridia	Oscillospirales	Oscillospiraceae	ER4	ER4 sp000765235	unclassified	0.14799	363	9	6	2	4	99	54	244	318	609	1708684	1705229	0.202	82	6790	132	4029	237	2673	402	1560	20461	14922	0	0	0.5953	0.01734
EA_SRX1892425-bin.22	96.3	1.01	0	High	91.25	EA_SRX1892425	Omnivore	Bacteria	Firmicutes	Clostridia	UBA1381	UBA1381	CAG-41	CAG-41 sp900066215	unclassified	0.0960102	567	12	10	1	1	489	6	86	137	290	2447965	2446056	0.078	19	38950	34	22516	71	8392	119	4564	114384	69890	16	45.293	0.38763	0.01831
EA_SRX1892425-bin.23	92.12	2.74	11.11	High	78.42	EA_SRX1892425	Omnivore	Bacteria	Firmicutes	Clostridia	Oscillospirales	Ruminococcaceae	Ruminococcus	Ruminococcus bicirculans	unclassified	0.182487	556	13	7	2	7	258	57	295	176	336	2238866	2236563	0.103	23	24582	39	14688	104	4823	171	2967	139150	102040	7	24.55	0.43921	0.01689
EA_SRX1892425-bin.24	93.28	3.38	50	High	76.38	EA_SRX1892425	Omnivore	Bacteria	Bacteroidota	Bacteroidia	Bacteroidales	Bacteroidaceae	Phocaeicola	Phocaeicola vulgatus	unclassified	0.0958603	544	15	15	0	0	544	0	0	125	156	3795105	3794615	0.013	30	42064	33	39693	84	14041	94	12414	102285	102285	21	39.714	0.42187	0.01479
EA_SRX1892425-bin.26	60.71	1.79	100	Medium	51.76	EA_SRX1892425	Omnivore	Bacteria	Firmicutes	Clostridia	Oscillospirales	Ruminococcaceae	Faecalibacterium	Faecalibacterium prausnitzii	unclassified	0.0922327	424	12	9	0	4	357	1	111	301	393	1930195	1929223	0.05	71	8257	85	7019	220	3036	266	2488	25747	25501	0	0	0.57949	0.02354
EA_SRX1892425-bin.3	99.05	0.63	0	High	95.9	EA_SRX1892425	Omnivore	Bacteria	Firmicutes	Clostridia	Lachnospirales	Lachnospiraceae	Blautia	Blautia massiliensis	unclassified	0.0951054	593	14	14	0	0	592	0	12	62	73	3208759	3208273	0.015	11	103017	11	103017	35	24700	36	23148	277715	273045	23	78.204	0.44604	0.01652
EA_SRX1892425-bin.4	77.7	0.68	100	Medium	74.3	EA_SRX1892425	Omnivore	Bacteria	Firmicutes	Clostridia	Oscillospirales	Ruminococcaceae	Faecalibacterium	Faecalibacterium prausnitzii	unclassified	0.0766245	426	9	7	0	3	347	9	98	214	274	1807063	1806438	0.035	43	11257	58	9324	148	3946	181	3544	49091	33361	0	0	0.60417	0.01918
EA_SRX1892425-bin.5	68.74	1.92	25	Medium	59.14	EA_SRX1892425	Omnivore	Bacteria	Firmicutes	Negativicutes	Veillonellales	Dialisteraceae	Dialister	Dialister invisus	unclassified	0.076412	346	12	9	0	3	306	1	41	199	426	1471758	1468578	0.216	47	9902	81	5476	144	3743	262	1816	29064	18623	0	0	0.46866	0.02889
EA_SRX1892425-bin.6	100	1.61	50	High	91.95	EA_SRX1892425	Omnivore	Bacteria	Actinobacteriota	Coriobacteriia	Coriobacteriales	Coriobacteriaceae	Collinsella	Collinsella sp002391315	unclassified	0.083792	429	11	7	0	4	407	0	39	54	128	1995985	1994795	0.06	12	71128	22	28695	35	21120	76	8195	109484	93706	13	54.958	0.59587	0.03144
EA_SRX1892425-bin.8	99.52	0.12	100	High	98.92	EA_SRX1892425	Omnivore	Bacteria	Firmicutes	Clostridia	Lachnospirales	Lachnospiraceae	Agathobacter	Agathobacter rectalis	unclassified	0.0724539	653	5	5	0	0	636	2	20	85	91	2947303	2946703	0.02	11	64256	12	58656	46	17099	49	16386	358229	334816	16	59.558	0.41135	0.02837
EA_SRX1892425-bin.9	91.62	3.14	0	High	75.92	EA_SRX1892425	Omnivore	Bacteria	Firmicutes	Clostridia	Lachnospirales	Lachnospiraceae	Agathobacter	Agathobacter faecis	unclassified	0.0771744	625	8	8	0	0	622	0	3	106	182	2740592	2739629	0.035	22	39797	31	29777	71	11240	103	8273	101919	64284	15	39.985	0.44213	0.01393
EA_SRX1892426-bin.0	76.51	0	0	Medium	76.51	EA_SRX1892426	Omnivore	Bacteria	Firmicutes	Clostridia	Oscillospirales	Ruminococcaceae	Angelakisella	Angelakisella sp900547385	unclassified	0.0655927	325	11	10	0	1	291	0	41	324	757	1669889	1664592	0.317	78	6443	166	3053	242	2673	506	1152	35859	27430	0	0	0.57169	0.03529
EA_SRX1892426-bin.1	89.98	1.27	50	Medium	83.63	EA_SRX1892426	Omnivore	Bacteria	Firmicutes	Clostridia	Lachnospirales	Lachnospiraceae	Fusicatenibacter	Fusicatenibacter saccharivorans	unclassified	0.0904387	559	13	13	0	1	552	0	27	205	311	2352228	2341808	0.443	42	17323	58	11782	137	5320	206	3428	72113	70946	1	3.066	0.49235	0.01912
EA_SRX1892426-bin.10	85.09	1.09	25	Medium	79.64	EA_SRX1892426	Omnivore	Bacteria	Firmicutes	Clostridia	Lachnospirales	Lachnospiraceae	Roseburia	Roseburia intestinalis	unclassified	0.0905749	616	12	12	0	1	615	0	7	103	153	2873666	2872842	0.029	28	36250	31	31452	71	15202	88	10684	77975	74892	14	30.686	0.4336	0.00935
EA_SRX1892426-bin.11	97.32	0.34	0	High	95.62	EA_SRX1892426	Omnivore	Bacteria	Firmicutes	Clostridia	Oscillospirales	Acutalibacteraceae	Fimenecus	Fimenecus sp000432435	unclassified	0.0550861	492	4	4	0	0	492	0	0	11	17	1913230	1912630	0.031	3	275427	3	267737	8	87006	10	51023	556641	368260	9	96.377	0.44786	0.02214
EA_SRX1892426-bin.12	90.49	2.38	50	High	78.59	EA_SRX1892426	Omnivore	Bacteria	Firmicutes	Clostridia	Oscillospirales	Ruminococcaceae	Gemmiger	Gemmiger qucibialis	unclassified	0.0854641	502	11	8	0	3	444	9	92	326	566	2143900	2140814	0.144	82	8190	127	5187	239	3406	374	2062	29623	28078	0	0	0.56489	0.0251
EA_SRX1892426-bin.13	57.08	0	0	Medium	57.08	EA_SRX1892426	Omnivore	Bacteria	Firmicutes	Clostridia	Lachnospirales	Lachnospiraceae	Mediterraneibacter	Mediterraneibacter torques	unclassified	0.0815586	395	11	9	1	1	338	6	60	344	713	1393208	1388550	0.334	91	4592	154	2856	267	2185	456	1044	20893	12588	0	0	0.43383	0.01784
EA_SRX1892426-bin.14	84.95	0.47	50	Medium	82.6	EA_SRX1892426	Omnivore	Bacteria	Firmicutes	Clostridia	Christensenellales	CAG-74	UBA11524	UBA11524 sp000437595	unclassified	0.0815858	443	10	10	0	1	342	22	132	519	1077	2795494	2788572	0.248	110	7313	208	3773	372	2608	692	1299	34929	25506	0	0	0.58025	0.0283
EA_SRX1892426-bin.15	64.75	1.49	42.86	Medium	57.3	EA_SRX1892426	Omnivore	Bacteria	Bacteroidota	Bacteroidia	Bacteroidales	Bacteroidaceae	Bacteroides	Bacteroides uniformis	unclassified	0.065963	460	8	7	0	1	400	14	73	712	1368	2932931	2924387	0.291	174	4738	299	2935	546	2087	897	1157	57647	41995	1	1.966	0.48875	0.02725
EA_SRX1892426-bin.16	99.52	0.96	0	High	94.72	EA_SRX1892426	Omnivore	Bacteria	Bacteroidota	Bacteroidia	Bacteroidales	Rikenellaceae	Alistipes	Alistipes putredinis	unclassified	0.0680077	439	10	9	0	1	426	0	13	46	83	2380901	2380426	0.02	8	98847	11	64781	23	28993	40	16642	255029	176395	17	79.801	0.54603	0.03114
EA_SRX1892426-bin.17	97.32	0	0	High	97.32	EA_SRX1892426	Omnivore	Bacteria	Firmicutes	Clostridia	Oscillospirales	Acutalibacteraceae	CAG-217	CAG-217 sp000436335	unclassified	0.0617178	481	7	7	0	0	481	0	0	14	25	1869088	1868888	0.011	4	193988	5	159543	9	85799	13	47956	331396	313191	11	98.612	0.53838	0.02766
EA_SRX1892426-bin.18	77.62	0.56	0	Medium	74.82	EA_SRX1892426	Omnivore	Bacteria	Bacteroidota	Bacteroidia	Bacteroidales	Bacteroidaceae	Paraprevotella	Paraprevotella clara	unclassified	0.0700214	442	10	9	0	1	402	7	60	413	1022	2973621	2966173	0.25	100	9093	196	4722	308	3694	626	1466	37323	31674	0	0	0.49935	0.0279
EA_SRX1892426-bin.19	99.33	1.01	0	High	94.28	EA_SRX1892426	Omnivore	Bacteria	Firmicutes	Clostridia	Oscillospirales	Acutalibacteraceae	Ruminococcus	Ruminococcus bromii	unclassified	0.0727736	532	4	3	1	0	532	0	0	25	41	2275366	2274576	0.035	4	272150	5	165663	11	45931	16	30166	379901	276942	10	89.928	0.40885	0.03423
EA_SRX1892426-bin.2	91.52	2.29	80	High	80.07	EA_SRX1892426	Omnivore	Bacteria	Firmicutes	Clostridia	Oscillospirales	Ruminococcaceae	Faecalibacterium	Faecalibacterium prausnitzii	unclassified	0.0605448	480	6	6	0	0	457	3	61	160	167	2074454	2074181	0.013	22	27091	23	26134	92	4867	96	4762	105235	105235	9	28.096	0.5914	0.02296
EA_SRX1892426-bin.20	78.74	1.08	0	Medium	73.34	EA_SRX1892426	Omnivore	Bacteria	Actinobacteriota	Coriobacteriia	Coriobacteriales	Coriobacteriaceae	Collinsella	Collinsella sp900554585	unclassified	0.140107	369	10	4	1	7	205	65	135	341	846	1657625	1651836	0.349	82	6110	179	2838	256	2386	555	979	26175	13845	0	0	0.60027	0.0226
EA_SRX1892426-bin.21	87.75	0.9	0	Medium	83.25	EA_SRX1892426	Omnivore	Bacteria	Firmicutes	Negativicutes	Acidaminococcales	Acidaminococcaceae	Acidaminococcus	Acidaminococcus intestini	unclassified	0.0938002	496	11	10	1	1	404	15	111	322	658	1705774	1701758	0.235	76	6918	134	3851	238	2502	424	1395	39629	16798	0	0	0.50935	0.01723
EA_SRX1892426-bin.22	98.66	0	0	High	98.66	EA_SRX1892426	Omnivore	Bacteria	Firmicutes	Clostridia	Oscillospirales	Oscillospiraceae	ER4	ER4 sp000765235	unclassified	0.108957	433	10	6	1	3	235	8	240	49	54	2416466	2416236	0.01	11	65413	11	65413	33	26863	34	25022	237314	237314	18	67.217	0.58164	0.01862
EA_SRX1892426-bin.23	88.65	2.01	33.33	Medium	78.6	EA_SRX1892426	Omnivore	Bacteria	Firmicutes	Clostridia	Oscillospirales	Oscillospiraceae	CAG-83	CAG-83 sp001916855	unclassified	0.0706944	339	12	11	0	1	324	3	23	205	454	1805415	1802433	0.165	45	12006	88	5969	142	4254	281	2109	43020	35399	0	0	0.62329	0.02649
EA_SRX1892426-bin.24	94.05	0.58	0	High	91.15	EA_SRX1892426	Omnivore	Bacteria	Firmicutes	Clostridia	Lachnospirales	Lachnospiraceae	Mediterraneibacter	Mediterraneibacter faecis	unclassified	0.0862197	574	12	12	0	0	574	0	0	61	65	2541824	2541694	0.005	12	72243	13	71765	35	23738	35	22161	228188	228188	22	74.248	0.41239	0.01553
EA_SRX1892426-bin.26	99.2	0.6	0	High	96.2	EA_SRX1892426	Omnivore	Bacteria	Firmicutes	Negativicutes	Acidaminococcales	Acidaminococcaceae	Phascolarctobacterium	Phascolarctobacterium succinatutens	unclassified	0.0999184	614	15	15	0	0	605	0	9	119	244	1930676	1929173	0.078	23	24797	42	13576	77	7262	137	3800	97271	44798	7	24.304	0.48323	0.02262
EA_SRX1892426-bin.28	72.31	0	0	Medium	72.31	EA_SRX1892426	Omnivore	Bacteria	Firmicutes	Clostridia	Oscillospirales	Ruminococcaceae	Faecalibacterium	Faecalibacterium prausnitzii	unclassified	0.101447	432	11	8	1	4	352	8	111	337	424	2036009	2034965	0.051	83	7977	95	7297	242	2984	281	2391	32199	32199	0	0	0.58853	0.02551
EA_SRX1892426-bin.29	96.16	0.67	50	High	92.81	EA_SRX1892426	Omnivore	Bacteria	Firmicutes	Negativicutes	Veillonellales	Megasphaeraceae	Megasphaera	Megasphaera sp000417505	unclassified	0.109728	584	14	12	1	2	489	12	119	238	417	1908655	1906128	0.132	48	11265	83	6933	162	3728	263	2397	37390	30113	0	0	0.55355	0.02599
EA_SRX1892426-bin.3	73.93	0.84	50	Medium	69.73	EA_SRX1892426	Omnivore	Bacteria	Firmicutes	Clostridia	Lachnospirales	Lachnospiraceae	Oliverpabstia	Oliverpabstia intestinalis	unclassified	0.0951227	479	16	15	0	1	449	3	33	275	705	2187322	2182330	0.228	68	9590	128	4992	206	4092	415	1601	62048	53982	1	2.837	0.45324	0.0187
EA_SRX1892426-bin.30	92.43	0.5	100	High	89.93	EA_SRX1892426	Omnivore	Bacteria	Firmicutes	Clostridia	Lachnospirales	Lachnospiraceae	Agathobacter	Agathobacter rectalis	unclassified	0.0974543	580	10	8	1	2	505	21	91	195	296	2146478	2136378	0.471	33	20268	48	12373	118	4360	195	3034	75457	70679	3	9.377	0.42686	0.0201
EA_SRX1892426-bin.32	98.21	0	0	High	98.21	EA_SRX1892426	Omnivore	Bacteria	Firmicutes	Clostridia	Oscillospirales	Acutalibacteraceae	Clostridium	Clostridium leptum	Medium	0.0958356	534	13	11	1	1	534	0	0	146	248	2883495	2873565	0.344	17	59905	35	24396	69	8268	137	4603	177750	177750	19	55.583	0.51257	0.02928
EA_SRX1892426-bin.4	93.04	0	0	High	93.04	EA_SRX1892426	Omnivore	Bacteria	Firmicutes	Clostridia	Oscillospirales	Ruminococcaceae	Ruminococcus	Ruminococcus bicirculans	unclassified	0.125254	541	10	7	0	5	315	13	292	146	344	2533953	2531525	0.096	17	38737	34	19532	81	6532	157	3783	132991	99440	13	44.188	0.43506	0.02065
EA_SRX1892426-bin.5	97.17	2.59	16.67	High	84.22	EA_SRX1892426	Omnivore	Bacteria	Firmicutes	Bacilli	Erysipelotrichales	Erysipelotrichaceae	Holdemanella	Holdemanella porci	unclassified	0.106484	508	16	13	0	4	466	2	65	196	260	3200959	3199516	0.045	31	29399	35	26719	121	6600	141	5813	100476	90772	16	33.616	0.34145	0.02292
EA_SRX1892426-bin.6	96.53	0	0	High	96.53	EA_SRX1892426	Omnivore	Bacteria	Firmicutes	Clostridia	Oscillospirales	Ruminococcaceae	Ruminococcus	Ruminococcus callidus	unclassified	0.101741	528	16	13	0	3	477	2	70	240	269	2530602	2529695	0.036	45	15075	49	13718	156	4834	168	4390	82990	82990	4	10.939	0.50828	0.03773
EA_SRX1892426-bin.8	89.29	0.36	33.33	Medium	87.49	EA_SRX1892426	Omnivore	Bacteria	Firmicutes	Clostridia	Lachnospirales	Lachnospiraceae	Blautia	Blautia massiliensis	unclassified	0.090066	576	13	13	0	0	570	0	17	127	223	2470152	2469047	0.045	25	29345	39	20256	78	10780	126	5339	104602	77438	10	28.417	0.45588	0.01281
EA_SRX1892426-bin.9	97.83	1.76	0	High	89.03	EA_SRX1892426	Omnivore	Bacteria	Firmicutes	Clostridia	Lachnospirales	Lachnospiraceae	Agathobacter	Agathobacter faecis	unclassified	0.0812071	637	9	9	0	0	637	0	0	46	54	2830282	2829482	0.028	10	89891	11	87442	29	40170	30	36804	240129	240129	25	85.162	0.43619	0.01525
EA_SRX1892427-bin.0	97.55	1.76	20	High	88.75	EA_SRX1892427	Omnivore	Bacteria	Firmicutes	Clostridia	Lachnospirales	Lachnospiraceae	Agathobacter	Agathobacter faecis	unclassified	0.0845679	641	10	10	0	0	641	0	0	67	104	2602317	2601689	0.024	15	58781	19	44371	43	20360	56	14646	168772	165922	18	57.896	0.44182	0.01397
EA_SRX1892427-bin.10	80.39	0.95	50	Medium	75.64	EA_SRX1892427	Omnivore	Bacteria	Firmicutes	Negativicutes	Veillonellales	Dialisteraceae	Dialister	Dialister hominis	unclassified	0.0872688	466	12	9	0	3	373	6	113	334	712	1816783	1812318	0.246	81	7028	151	3655	246	2745	459	1392	28742	26880	0	0	0.49343	0.03703
EA_SRX1892427-bin.11	97.14	0	0	High	97.14	EA_SRX1892427	Omnivore	Bacteria	Firmicutes	Clostridia	Oscillospirales	Acutalibacteraceae	CAG-177	CAG-177 sp003514385	unclassified	0.0606491	451	7	7	0	1	404	0	52	60	143	2064963	2064074	0.043	12	54867	29	24720	38	20123	85	8792	138373	64582	12	50.957	0.51746	0.02343
EA_SRX1892427-bin.13	66.59	0	0	Medium	66.59	EA_SRX1892427	Omnivore	Bacteria	Firmicutes	Clostridia	Oscillospirales	Ruminococcaceae	Faecalibacterium	Faecalibacterium prausnitzii	unclassified	0.103198	463	14	12	0	4	374	7	123	278	348	2045299	2044300	0.049	62	10303	77	8423	194	3561	233	2954	34133	32075	0	0	0.58915	0.02291
EA_SRX1892427-bin.16	90.98	2.04	66.67	High	80.78	EA_SRX1892427	Omnivore	Bacteria	Firmicutes	Clostridia	Oscillospirales	Ruminococcaceae	Gemmiger	Gemmiger qucibialis	unclassified	0.100767	521	14	11	0	4	482	9	59	457	490	2158448	2156152	0.106	102	6572	112	5868	331	2253	355	2193	24308	24308	0	0	0.57249	0.0234
EA_SRX1892427-bin.17	95.73	1.34	100	High	89.03	EA_SRX1892427	Omnivore	Bacteria	Firmicutes	Clostridia	Oscillospirales	Oscillospiraceae	ER4	ER4 sp000765235	unclassified	0.18104	417	13	9	3	3	180	67	209	209	421	2031450	2028934	0.124	49	14015	88	7610	145	5122	268	2567	44369	25512	0	0	0.59039	0.02092
EA_SRX1892427-bin.18	97.32	0	0	High	97.32	EA_SRX1892427	Omnivore	Bacteria	Firmicutes	Clostridia	Oscillospirales	Acutalibacteraceae	Fimenecus	NA	unclassified	0.129739	516	9	6	0	4	168	1	368	27	33	2045939	2045699	0.012	6	114026	6	113459	16	44562	17	43903	295489	295489	15	88.556	0.42162	0.03161
EA_SRX1892427-bin.19	54.24	0.76	20	Medium	50.44	EA_SRX1892427	Omnivore	Bacteria	Firmicutes	Clostridia	UBA1381	UBA1381	CAG-41	CAG-41 sp900066215	unclassified	0.0919756	338	5	2	1	2	171	52	137	378	725	1228346	1224115	0.344	105	3774	165	2339	299	1815	478	888	13565	9504	0	0	0.39812	0.02015
EA_SRX1892427-bin.20	97.32	0	0	High	97.32	EA_SRX1892427	Omnivore	Bacteria	Firmicutes	Clostridia	Oscillospirales	Acutalibacteraceae	CAG-217	CAG-217 sp000436335	unclassified	0.0543109	503	3	3	0	0	499	0	5	33	84	1839095	1838491	0.033	4	126639	10	54069	16	19754	38	9772	432809	136071	10	79.846	0.53999	0.03512
EA_SRX1892427-bin.3	99.52	0	0	High	99.52	EA_SRX1892427	Omnivore	Bacteria	Firmicutes	Clostridia	Lachnospirales	Lachnospiraceae	Agathobacter	Agathobacter rectalis	unclassified	0.0699943	640	4	4	0	0	638	0	2	49	57	2797593	2797153	0.016	11	92330	12	74983	34	29493	37	28571	248378	248378	20	72.832	0.41446	0.01822
EA_SRX1892427-bin.4	99.52	0.16	0	High	98.72	EA_SRX1892427	Omnivore	Bacteria	Bacteroidota	Bacteroidia	Bacteroidales	Rikenellaceae	Tidjanibacter	Tidjanibacter inops	unclassified	0.0603074	423	8	8	0	0	423	0	0	35	70	2435899	2435366	0.022	6	160498	11	62444	16	33889	36	22600	274848	178204	14	87.725	0.56051	0.0464
EA_SRX1892427-bin.5	100	0.77	0	High	96.15	EA_SRX1892427	Omnivore	Bacteria	Actinobacteriota	Actinomycetia	Actinomycetales	Bifidobacteriaceae	Bifidobacterium	Bifidobacterium adolescentis	unclassified	0.0649149	499	7	7	0	1	499	0	0	37	44	2260852	2260512	0.015	6	125932	8	91076	19	38051	24	31053	272097	226011	15	83.1	0.59651	0.0201
EA_SRX1892427-bin.6	75.64	0.75	0	Medium	71.89	EA_SRX1892427	Omnivore	Bacteria	Bacteroidota	Bacteroidia	Bacteroidales	Bacteroidaceae	Prevotella	Prevotella sp015074785	unclassified	0.0868525	417	7	2	0	5	336	12	96	626	1271	2398193	2390117	0.337	173	4498	285	2605	484	2037	846	1019	17752	10819	0	0	0.46541	0.02704
EA_SRX1892427-bin.7	98.67	0.97	0	High	93.82	EA_SRX1892427	Omnivore	Bacteria	Firmicutes	Clostridia	Lachnospirales	Lachnospiraceae	Acetatifactor	Acetatifactor intestinalis	unclassified	0.0821061	647	9	9	0	0	647	0	5	63	110	2827446	2826465	0.035	15	69126	19	54396	42	25708	54	18053	170527	122235	22	65.904	0.46972	0.01919
EA_SRX1892428-bin.0	87.25	1.51	0	Medium	79.7	EA_SRX1892428	Omnivore	Bacteria	Firmicutes	Clostridia	Oscillospirales	Oscillospiraceae	CAG-83	CAG-83 sp900545585	unclassified	0.0672599	361	11	10	0	1	354	0	9	117	336	2023538	2021123	0.119	25	25366	65	9389	78	9396	205	3148	97473	37760	5	16.954	0.6152	0.02695
EA_SRX1892428-bin.11	94.82	6.51	11.11	Medium	62.27	EA_SRX1892428	Omnivore	Bacteria	Firmicutes	Clostridia	Lachnospirales	Lachnospiraceae	Agathobacter	Agathobacter faecis	unclassified	0.0868311	629	11	11	0	0	629	0	0	105	231	2836151	2834519	0.058	26	39325	43	23502	71	13574	126	7029	111167	62979	14	33.298	0.44163	0.01483
EA_SRX1892428-bin.12	88.41	0	0	Medium	88.41	EA_SRX1892428	Omnivore	Bacteria	Firmicutes	Clostridia	Oscillospirales	Ruminococcaceae	Gemmiger	Gemmiger formicilis	unclassified	0.120441	512	8	4	0	5	275	22	284	158	354	2122239	2119949	0.108	42	18986	74	9215	111	7014	220	3250	59900	30148	2	5.576	0.60935	0.02179
EA_SRX1892428-bin.13	100	0	0	High	100	EA_SRX1892428	Omnivore	Bacteria	Actinobacteriota	Actinomycetia	Actinomycetales	Bifidobacteriaceae	Bifidobacterium	Bifidobacterium longum	unclassified	0.0593901	514	5	5	0	0	514	0	2	39	43	2389178	2389048	0.005	7	121718	7	121718	23	32928	24	31305	218557	218557	16	79.424	0.60025	0.03148
EA_SRX1892428-bin.15	96.94	0.68	0	High	93.54	EA_SRX1892428	Omnivore	Bacteria	Firmicutes	Clostridia	Oscillospirales	Ruminococcaceae	Gemmiger	Gemmiger qucibialis	unclassified	0.0958364	560	15	14	0	1	521	1	51	261	274	2390648	2390428	0.009	62	12527	64	12354	183	4764	191	4465	40234	40234	0	0	0.56403	0.02223
EA_SRX1892428-bin.16	53.82	0.35	0	Medium	52.07	EA_SRX1892428	Omnivore	Bacteria	Firmicutes	Clostridia	Peptostreptococcales	Anaerovoracaceae	Fimisoma	Fimisoma sp900545135	unclassified	0.0823027	322	8	4	0	4	194	25	130	417	1025	1535055	1526858	0.534	124	3963	246	2050	332	2135	698	773	18466	8793	0	0	0.46919	0.02475
EA_SRX1892428-bin.17	80.82	1.05	33.33	Medium	75.57	EA_SRX1892428	Omnivore	Bacteria	Firmicutes	Clostridia	Lachnospirales	Lachnospiraceae	Eisenbergiella	Eisenbergiella sp900066775	unclassified	0.0906975	558	11	10	0	2	490	21	107	455	738	2148302	2144633	0.171	114	5592	165	4023	343	2436	491	1649	25644	18943	0	0	0.49683	0.01875
EA_SRX1892428-bin.18	90.08	0.63	0	High	86.93	EA_SRX1892428	Omnivore	Bacteria	Firmicutes	Clostridia	Lachnospirales	Lachnospiraceae	Fusicatenibacter	Fusicatenibacter saccharivorans	unclassified	0.0792457	576	10	10	0	0	574	0	2	56	89	2771917	2771497	0.015	12	68720	16	55775	34	30307	50	18895	210529	155262	25	78.395	0.48275	0.0142
EA_SRX1892428-bin.19	99.52	0	0	High	99.52	EA_SRX1892428	Omnivore	Bacteria	Firmicutes	Clostridia	Lachnospirales	Lachnospiraceae	Agathobacter	Agathobacter rectalis	unclassified	0.0763982	648	7	7	0	0	639	0	9	59	63	2777773	2777463	0.011	10	88950	10	85445	33	28125	35	25061	275305	271421	20	74.118	0.41521	0.02663
EA_SRX1892428-bin.2	93.71	2.18	28.57	High	82.81	EA_SRX1892428	Omnivore	Bacteria	Bacteroidota	Bacteroidia	Bacteroidales	Bacteroidaceae	Bacteroides	Bacteroides uniformis	unclassified	0.0772307	557	10	9	0	1	555	0	2	96	294	3637946	3635601	0.064	20	59555	53	20995	61	19493	169	6526	174318	81496	25	58.005	0.47094	0.01751
EA_SRX1892428-bin.3	75.59	1.17	16.67	Medium	69.74	EA_SRX1892428	Omnivore	Bacteria	Firmicutes	Clostridia	Lachnospirales	Lachnospiraceae	Acetatifactor	Acetatifactor intestinalis	unclassified	0.0836895	532	12	10	0	2	514	1	29	311	707	2212126	2206747	0.243	77	9475	150	4428	228	3654	453	1674	38936	21016	0	0	0.4797	0.01765
EA_SRX1892428-bin.4	98.24	1.68	25	High	89.84	EA_SRX1892428	Omnivore	Bacteria	Bacteroidota	Bacteroidia	Bacteroidales	Rikenellaceae	Alistipes	Alistipes putredinis	unclassified	0.081583	442	13	13	0	0	429	0	24	113	326	2585807	2583003	0.108	19	38332	60	13576	68	12143	190	4392	136842	56709	13	41.158	0.54342	0.03718
EA_SRX1892428-bin.5	97.99	0.34	0	High	96.29	EA_SRX1892428	Omnivore	Bacteria	Firmicutes	Clostridia	Oscillospirales	Acutalibacteraceae	Ruminococcus	Ruminococcus sp003526955	unclassified	0.0798236	547	10	9	0	2	539	0	12	94	146	2179622	2178451	0.054	13	52292	15	37820	45	13074	63	7370	198843	198843	14	54.627	0.39185	0.02672
EA_SRX1892428-bin.6	92.41	1.16	25	High	86.61	EA_SRX1892428	Omnivore	Bacteria	Firmicutes	Clostridia	Lachnospirales	Lachnospiraceae	Blautia	Blautia massiliensis	unclassified	0.104551	548	16	14	0	3	534	0	44	255	310	2494032	2490242	0.152	44	15037	54	11838	167	4279	202	3672	83597	83597	4	10.08	0.45326	0.01678
EA_SRX1892428-bin.7	71.42	3.51	13.33	Medium	53.87	EA_SRX1892428	Omnivore	Bacteria	Bacteroidota	Bacteroidia	Bacteroidales	Bacteroidaceae	Phocaeicola	Phocaeicola vulgatus	unclassified	0.210344	498	13	5	4	7	425	10	104	868	2006	4212014	4196185	0.376	178	6212	381	3009	644	2219	1281	1034	75879	32192	2	3.245	0.42738	0.02866
EA_SRX1892428-bin.8	97.32	0	0	High	97.32	EA_SRX1892428	Omnivore	Bacteria	Firmicutes	Clostridia	Oscillospirales	Acutalibacteraceae	CAG-217	CAG-217 sp000436335	unclassified	0.0557942	499	4	4	0	0	499	0	0	14	29	2011510	2011000	0.025	2	462862	4	165599	7	53550	15	29869	545715	369631	7	91.745	0.53335	0.01876
EA_SRX1892428-bin.9	97.82	0	0	High	97.82	EA_SRX1892428	Omnivore	Bacteria	Verrucomicrobiota	Verrucomicrobiae	Verrucomicrobiales	Akkermansiaceae	Akkermansia	Akkermansia muciniphila	unclassified	0.0667741	503	8	8	0	0	503	0	0	22	30	2691407	2691327	0.003	4	269558	7	147715	11	84493	18	72558	458564	295030	12	94	0.55656	0.05041
EA_SRX1892429-bin.0	95.7	0	0	High	95.7	EA_SRX1892429	Omnivore	Bacteria	Actinobacteriota	Coriobacteriia	Coriobacteriales	Eggerthellaceae	Slackia	Slackia isoflavoniconvertens	unclassified	0.0661671	456	9	9	0	0	438	3	20	89	176	2028345	2025328	0.149	17	44871	20	33740	52	11051	71	5815	104135	78238	10	35.092	0.57775	0.02236
EA_SRX1892429-bin.1	93.26	1.28	0	High	86.86	EA_SRX1892429	Omnivore	Bacteria	Firmicutes	Bacilli	RF39	UBA660	UBA3789	UBA3789 sp900543055	unclassified	0.054626	208	8	6	0	2	154	0	84	23	29	1741850	1741340	0.029	5	130184	6	113629	12	65305	15	49843	293062	293062	12	90.487	0.26093	0.01707
EA_SRX1892429-bin.10	99.19	0	0	High	99.19	EA_SRX1892429	Omnivore	Bacteria	Actinobacteriota	Coriobacteriia	Coriobacteriales	Eggerthellaceae	Adlercreutzia	Adlercreutzia celatus	unclassified	0.0824698	455	13	13	0	0	445	0	25	80	162	2905634	2903202	0.084	15	65680	21	42141	45	18805	70	9876	149448	138846	20	61.454	0.63431	0.0326
EA_SRX1892429-bin.11	76.93	3.23	100	Medium	60.78	EA_SRX1892429	Omnivore	Bacteria	Firmicutes	Clostridia	Oscillospirales	Ruminococcaceae	Faecalibacterium	Faecalibacterium prausnitzii	unclassified	0.0630017	390	5	4	0	2	304	13	119	257	340	1631632	1627822	0.234	63	8556	71	7155	187	3195	214	2679	26163	23750	0	0	0.59942	0.0207
EA_SRX1892429-bin.12	93.98	0.91	100	High	89.43	EA_SRX1892429	Omnivore	Bacteria	Firmicutes	Clostridia	Oscillospirales	Ruminococcaceae	Gemmiger	Gemmiger formicilis	unclassified	0.172825	492	10	6	2	4	215	95	249	308	436	2223005	2216621	0.287	71	9331	89	7583	221	3641	276	2744	36398	29948	0	0	0.60884	0.02656
EA_SRX1892429-bin.13	68.99	0	0	Medium	68.99	EA_SRX1892429	Omnivore	Bacteria	Firmicutes	Clostridia	Oscillospirales	Oscillospiraceae	UBA738	UBA738 sp003522945	unclassified	0.0587268	283	5	3	0	2	176	30	95	246	654	1634234	1617175	1.044	59	9024	120	4037	177	3294	384	1304	29979	20410	0	0	0.61103	0.01957
EA_SRX1892429-bin.14	88.95	0	0	Medium	88.95	EA_SRX1892429	Omnivore	Bacteria	Firmicutes	Clostridia	Oscillospirales	Ruminococcaceae	Gemmiger	Gemmiger qucibialis	unclassified	0.0792604	464	11	10	0	2	404	9	71	288	398	2194614	2189948	0.213	67	10526	71	9598	200	3473	234	2642	31332	31332	0	0	0.56894	0.02225
EA_SRX1892429-bin.16	95.97	1.01	50	High	90.92	EA_SRX1892429	Omnivore	Bacteria	Actinobacteriota	Coriobacteriia	Coriobacteriales	Coriobacteriaceae	Collinsella	Collinsella sp900545055	unclassified	0.105316	457	14	12	1	1	372	35	102	161	179	1995029	1993475	0.078	23	24644	24	23095	96	4699	102	4471	74404	74404	8	24.372	0.60126	0.01976
EA_SRX1892429-bin.17	99.19	0.81	0	High	95.14	EA_SRX1892429	Omnivore	Bacteria	Actinobacteriota	Coriobacteriia	Coriobacteriales	Eggerthellaceae	CAG-1427	CAG-1427 sp000436075	unclassified	0.0596814	458	7	7	0	0	457	0	1	22	30	1883170	1883055	0.006	5	177859	5	164238	12	38765	17	25742	274928	274928	11	89.358	0.53013	0.02229
EA_SRX1892429-bin.2	72.92	1.75	0	Medium	64.17	EA_SRX1892429	Omnivore	Bacteria	Firmicutes	Clostridia	Christensenellales	CAG-74	Ventricola	Ventricola sp900542395	unclassified	0.139269	414	7	2	2	4	181	41	235	422	953	1852100	1830013	1.193	107	5418	196	2869	320	2239	596	992	20925	16768	0	0	0.61437	0.02554
EA_SRX1892429-bin.20	91.03	0.84	50	High	86.83	EA_SRX1892429	Omnivore	Bacteria	Firmicutes	Clostridia	Oscillospirales	Oscillospiraceae	CAG-103	CAG-103 sp000432375	unclassified	0.0905224	375	8	5	0	4	210	7	192	70	206	1783600	1778407	0.291	12	41394	24	22678	41	11405	94	4769	146909	81685	9	44.231	0.62938	0.02072
EA_SRX1892429-bin.21	68.6	2.85	23.53	Medium	54.35	EA_SRX1892429	Omnivore	Bacteria	Firmicutes	Clostridia	TANB77	CAG-508	UMGS1901	UMGS1901 sp900553755	unclassified	0.0385687	234	6	5	0	1	229	0	5	52	126	1110177	1108445	0.156	12	29239	23	14043	32	12428	79	4374	90380	41842	4	24.794	0.29316	0.00999
EA_SRX1892429-bin.22	70.91	1.9	0	Medium	61.41	EA_SRX1892429	Omnivore	Bacteria	Firmicutes	Clostridia	TANB77	CAG-508	CAG-492	CAG-492 sp000434015	unclassified	0.0391999	282	5	4	0	1	265	0	34	19	26	1337771	1337087	0.051	3	122110	5	88957	12	28009	16	24236	389058	246403	7	79.337	0.25833	0.00662
EA_SRX1892429-bin.23	90.6	0.67	0	High	87.25	EA_SRX1892429	Omnivore	Bacteria	Firmicutes	Clostridia	Oscillospirales	Oscillospiraceae	CAG-83	CAG-83 sp000435975	unclassified	0.0610597	378	9	9	0	0	378	3	0	46	72	2017841	2016853	0.049	11	53146	13	46928	32	26199	36	21301	176121	125667	12	53.564	0.61061	0.02311
EA_SRX1892429-bin.24	66.18	0	0	Medium	66.18	EA_SRX1892429	Omnivore	Bacteria	Firmicutes	Clostridia	Oscillospirales	Oscillospiraceae	CAG-83	CAG-83 sp000435555	unclassified	0.0591476	277	10	10	0	0	263	0	15	160	321	1521786	1514453	0.482	30	13003	48	9052	111	4413	168	2672	64903	38493	1	4.265	0.61365	0.02962
EA_SRX1892429-bin.25	100	0.45	0	High	97.75	EA_SRX1892429	Omnivore	Bacteria	Actinobacteriota	Actinomycetia	Actinomycetales	Bifidobacteriaceae	Bifidobacterium	Bifidobacterium adolescentis	unclassified	0.053908	497	3	3	0	0	497	0	0	15	19	2064985	2064585	0.019	3	274855	3	207864	9	76738	10	67888	574875	561782	10	95.87	0.59476	0.02255
EA_SRX1892429-bin.26	89.7	0	0	Medium	89.7	EA_SRX1892429	Omnivore	Bacteria	Actinobacteriota	Coriobacteriia	Coriobacteriales	UMGS124	UMGS124	UMGS124 sp900539345	unclassified	0.0733049	398	8	6	1	1	355	4	69	260	726	2978524	2963293	0.511	37	23041	94	8240	147	4293	382	1856	106998	66110	7	15.202	0.62244	0.0287
EA_SRX1892429-bin.3	90.7	0.14	50	High	90	EA_SRX1892429	Omnivore	Bacteria	Firmicutes	Clostridia	Lachnospirales	Lachnospiraceae	Agathobacter	Agathobacter rectalis	unclassified	0.13735	597	9	6	2	3	416	37	192	392	800	2218404	2198065	0.917	98	7326	157	4242	289	2941	493	1503	26712	23997	0	0	0.42527	0.02479
EA_SRX1892429-bin.4	72.47	0	0	Medium	72.47	EA_SRX1892429	Omnivore	Bacteria	Firmicutes	Clostridia	Oscillospirales	Acutalibacteraceae	CAG-217	CAG-217 sp000436335	unclassified	0.0535621	366	7	7	0	1	349	0	17	96	277	1368185	1360012	0.597	12	32545	17	21424	46	5839	110	1771	151382	150899	5	29.988	0.54755	0.0249
EA_SRX1892429-bin.5	53.67	0	0	Medium	53.67	EA_SRX1892429	Omnivore	Bacteria	Firmicutes	Clostridia	Christensenellales	CAG-74	Faecivicinus	Faecivicinus sp900553265	unclassified	0.0816307	319	6	2	0	4	184	37	114	468	1292	2078920	2045252	1.619	115	5351	258	2353	358	2289	821	774	26648	20506	0	0	0.63559	0.02267
EA_SRX1892429-bin.8	57.18	0.86	0	Medium	52.88	EA_SRX1892429	Omnivore	Bacteria	Firmicutes	Clostridia	Christensenellales	CAG-74	Limiplasma	Limiplasma sp900548145	unclassified	0.0688089	176	5	1	1	3	117	11	74	363	800	1237117	1215810	1.722	101	3917	166	2221	284	1878	519	739	17182	10296	0	0	0.6067	0.02353
EA_SRX1892429-bin.9	71.69	0	0	Medium	71.69	EA_SRX1892429	Omnivore	Bacteria	Actinobacteriota	Coriobacteriia	Coriobacteriales	Eggerthellaceae	Senegalimassilia	Senegalimassilia anaerobia	unclassified	0.146316	338	9	4	3	3	241	9	97	339	993	1780443	1755284	1.413	70	7548	197	2547	244	2268	634	889	31928	13309	0	0	0.62764	0.03267
EA_SRX1892430-bin.0	99.19	1.88	0	High	89.79	EA_SRX1892430	Omnivore	Bacteria	Actinobacteriota	Coriobacteriia	Coriobacteriales	Coriobacteriaceae	Collinsella	Collinsella sp900544725	unclassified	0.157326	456	13	8	3	2	355	24	128	157	200	2122953	2121954	0.047	29	21389	35	17086	99	6314	123	5175	84745	84745	5	16.974	0.60099	0.02073
EA_SRX1892430-bin.1	96.6	0.68	0	High	93.2	EA_SRX1892430	Omnivore	Bacteria	Firmicutes	Clostridia	Oscillospirales	Ruminococcaceae	Gemmiger	Gemmiger qucibialis	unclassified	0.0927349	535	11	11	1	0	491	3	69	320	354	2319902	2316995	0.125	67	10614	73	9023	220	3372	244	3009	40893	40893	0	0	0.56324	0.02356
EA_SRX1892430-bin.11	94.99	0.96	0	High	90.19	EA_SRX1892430	Omnivore	Bacteria	Bacteroidota	Bacteroidia	Bacteroidales	Rikenellaceae	Alistipes	Alistipes putredinis	unclassified	0.0794799	406	13	13	0	0	401	0	5	65	158	1837167	1835887	0.07	12	43849	20	27051	41	13857	67	7895	146125	78491	11	49.014	0.55513	0.01895
EA_SRX1892430-bin.12	98.95	0.48	0	High	96.55	EA_SRX1892430	Omnivore	Bacteria	Firmicutes	Clostridia	Lachnospirales	Lachnospiraceae	Agathobacter	Agathobacter rectalis	unclassified	0.0884762	650	11	11	0	0	650	0	0	67	74	2805963	2805353	0.022	16	61419	17	57074	42	24573	45	21647	191211	191211	23	65.004	0.41509	0.01338
EA_SRX1892430-bin.14	91.67	0	0	High	91.67	EA_SRX1892430	Omnivore	Bacteria	Actinobacteriota	Coriobacteriia	Coriobacteriales	Eggerthellaceae	Adlercreutzia	Adlercreutzia equolifaciens	unclassified	0.0745972	415	12	11	0	1	393	0	28	186	520	2549391	2545630	0.148	37	20177	91	7772	123	6725	311	2447	72068	33738	5	11.899	0.63735	0.02592
EA_SRX1892430-bin.2	95.01	0	0	High	95.01	EA_SRX1892430	Omnivore	Bacteria	Actinobacteriota	Actinomycetia	Actinomycetales	Bifidobacteriaceae	Bifidobacterium	Bifidobacterium longum	unclassified	0.0764754	490	11	11	0	0	488	0	3	120	162	2140953	2139859	0.051	22	30878	26	23057	74	7896	96	6382	103495	71007	7	23.48	0.60165	0.01585
EA_SRX1892430-bin.3	74.2	3.8	14.29	Medium	55.2	EA_SRX1892430	Omnivore	Bacteria	Firmicutes	Clostridia	Oscillospirales	Oscillospiraceae	ER4	ER4 sp000765235	unclassified	0.124945	319	7	6	0	1	127	113	101	352	657	1460338	1456412	0.269	98	4695	135	3363	274	2198	416	1168	20795	14253	0	0	0.60238	0.01599
EA_SRX1892430-bin.5	93.29	0	0	High	93.29	EA_SRX1892430	Omnivore	Bacteria	Firmicutes	Clostridia	Oscillospirales	Oscillospiraceae	CAG-103	CAG-103 sp000432375	unclassified	0.0987443	380	6	2	1	4	220	6	193	28	48	1931901	1931251	0.034	6	111060	8	84109	16	42860	24	25166	244899	165867	14	85.596	0.62461	0.02596
EA_SRX1892430-bin.6	98.33	0.7	0	High	94.83	EA_SRX1892430	Omnivore	Bacteria	Actinobacteriota	Actinomycetia	Actinomycetales	Bifidobacteriaceae	Bifidobacterium	Bifidobacterium adolescentis	unclassified	0.0702968	511	9	8	0	1	508	2	1	88	118	2383481	2380571	0.122	9	76065	12	49296	35	14616	52	9071	225878	225878	14	63.795	0.59274	0.07133
EA_SRX1892430-bin.8	80.89	2.65	50	Medium	67.64	EA_SRX1892430	Omnivore	Bacteria	Firmicutes	Clostridia	Oscillospirales	Oscillospiraceae	CAG-83	CAG-83 sp000435975	unclassified	0.0569893	319	9	9	0	0	315	0	4	123	236	1578513	1576830	0.107	32	18332	44	11923	88	6764	135	3631	41418	35942	0	0	0.62221	0.02082
EA_SRX1892430-bin.9	81.39	3.17	83.33	Medium	65.54	EA_SRX1892430	Omnivore	Bacteria	Firmicutes	Clostridia	Oscillospirales	Ruminococcaceae	Faecalibacterium	Faecalibacterium prausnitzii	unclassified	0.092483	431	11	8	0	4	356	17	119	268	318	1973335	1971142	0.111	60	9663	68	8605	194	3783	218	3183	35326	32249	0	0	0.59003	0.03109
EA_SRX1892431-bin.0	98.56	1.14	33.33	High	92.86	EA_SRX1892431	Omnivore	Bacteria	Actinobacteriota	Actinomycetia	Actinomycetales	Bifidobacteriaceae	Bifidobacterium	Bifidobacterium pseudocatenulatum	unclassified	0.0603431	498	6	6	0	0	498	0	0	33	71	2082854	2082384	0.023	5	106185	9	102594	18	32605	29	21581	295140	165000	12	79.309	0.56612	0.01489
EA_SRX1892431-bin.10	93.43	1.68	100	High	85.03	EA_SRX1892431	Omnivore	Bacteria	Bacteroidota	Bacteroidia	Bacteroidales	Rikenellaceae	Alistipes	Alistipes shahii	unclassified	0.0931568	479	11	9	0	2	411	46	96	252	336	2516681	2515052	0.065	51	16542	59	12709	166	4348	211	3498	65931	44421	1	2.62	0.60682	0.02657
EA_SRX1892431-bin.11	90.41	1.01	50	High	85.36	EA_SRX1892431	Omnivore	Bacteria	Firmicutes	Clostridia	Oscillospirales	Oscillospiraceae	CAG-83	CAG-83 sp000435555	unclassified	0.077377	334	13	13	0	1	330	0	7	126	146	1717240	1715420	0.106	23	21933	26	21282	79	5904	90	4803	72185	71668	5	17.894	0.61046	0.02225
EA_SRX1892431-bin.14	74.77	1.34	0	Medium	68.07	EA_SRX1892431	Omnivore	Bacteria	Firmicutes	Clostridia	TANB77	CAG-508	CAG-269	CAG-269 sp000431335	unclassified	0.0772664	290	10	6	0	4	238	2	85	62	68	1386365	1385945	0.03	11	51283	11	51283	34	9996	36	8561	96423	96423	11	51.356	0.26539	0.01471
EA_SRX1892431-bin.15	65.52	1.08	0	Medium	60.12	EA_SRX1892431	Omnivore	Bacteria	Firmicutes	Clostridia	Christensenellales	CAG-74	Limiplasma	Limiplasma sp900548145	unclassified	0.0770127	242	7	3	0	4	134	20	130	509	948	1734759	1730098	0.269	144	3900	225	2407	407	1895	649	995	17706	16508	0	0	0.59971	0.02321
EA_SRX1892431-bin.16	96.22	0	0	High	96.22	EA_SRX1892431	Omnivore	Bacteria	Firmicutes	Clostridia	Oscillospirales	Ruminococcaceae	Gemmiger	Gemmiger formicilis	unclassified	0.133682	549	14	9	0	7	370	5	211	106	157	2280105	2279551	0.024	23	31811	33	22131	71	9870	103	6621	105707	76748	8	26.327	0.60749	0.01881
EA_SRX1892431-bin.17	94.01	0.59	0	High	91.06	EA_SRX1892431	Omnivore	Bacteria	Desulfobacterota	Desulfovibrionia	Desulfovibrionales	Desulfovibrionaceae	Desulfovibrio	Desulfovibrio sp900556755	unclassified	0.0828728	540	12	11	0	1	527	0	23	254	491	2474116	2471211	0.117	49	14428	83	8381	172	4495	297	2445	52304	47440	2	4.137	0.64349	0.02331
EA_SRX1892431-bin.18	98.39	2.22	0	High	87.29	EA_SRX1892431	Omnivore	Bacteria	Actinobacteriota	Coriobacteriia	Coriobacteriales	Eggerthellaceae	Ellagibacter	Ellagibacter isourolithinifaciens	unclassified	0.0642496	469	6	5	0	1	394	0	116	38	77	2156012	2155433	0.027	9	91031	14	51061	25	26691	45	13521	288724	145813	16	76.363	0.60949	0.01558
EA_SRX1892431-bin.2	84.88	1.69	66.67	Medium	76.43	EA_SRX1892431	Omnivore	Bacteria	Actinobacteriota	Coriobacteriia	Coriobacteriales	Coriobacteriaceae	Collinsella	Collinsella sp900548365	unclassified	0.161627	432	11	7	3	4	286	16	154	213	579	1989547	1985610	0.198	41	13491	101	5782	140	4355	349	1691	49245	25304	0	0	0.63902	0.02877
EA_SRX1892431-bin.20	76.2	0.73	0	Medium	72.55	EA_SRX1892431	Omnivore	Bacteria	Firmicutes	Clostridia	Oscillospirales	Oscillospiraceae	CAG-83	CAG-83 sp000435975	unclassified	0.0611751	313	10	10	0	0	311	0	2	112	166	1540781	1540061	0.047	29	18966	37	13436	82	7446	107	5322	59568	45329	1	3.866	0.62174	0.01832
EA_SRX1892431-bin.22	91.77	2.12	0	High	81.17	EA_SRX1892431	Omnivore	Bacteria	Firmicutes	Clostridia	Oscillospirales	Oscillospiraceae	CAG-83	CAG-83 sp900552475	unclassified	0.08315	451	11	8	0	3	351	2	116	139	229	2012377	2011372	0.05	28	19328	46	14746	91	7066	141	4683	85407	42351	5	16.756	0.62384	0.02295
EA_SRX1892431-bin.23	83.26	1.03	33.33	Medium	78.11	EA_SRX1892431	Omnivore	Bacteria	Firmicutes	Clostridia	Oscillospirales	Oscillospiraceae	Evtepia	Evtepia gabavorous	unclassified	0.0897414	424	14	12	0	3	408	0	24	156	318	1860342	1858578	0.095	30	17934	54	9900	104	5169	191	2918	71577	48281	5	16.332	0.60091	0.0431
EA_SRX1892431-bin.24	97.99	0.67	100	High	94.64	EA_SRX1892431	Omnivore	Bacteria	Firmicutes	Clostridia	Oscillospirales	Oscillospiraceae	ER4	ER4 sp000765235	unclassified	0.131529	437	11	5	1	5	147	18	291	49	53	2343430	2343300	0.006	9	88316	9	87187	27	19608	28	17860	273689	273689	19	78.125	0.58081	0.02783
EA_SRX1892431-bin.25	97.46	0.96	0	High	92.66	EA_SRX1892431	Omnivore	Bacteria	Bacteroidota	Bacteroidia	Bacteroidales	Rikenellaceae	Alistipes	Alistipes putredinis	unclassified	0.0615087	440	8	8	0	0	437	0	3	24	34	2247936	2247386	0.024	5	159979	7	125368	15	38721	19	36900	385439	267400	13	87.989	0.54099	0.02077
EA_SRX1892431-bin.26	97.27	0	0	High	97.27	EA_SRX1892431	Omnivore	Bacteria	Firmicutes	Clostridia	Oscillospirales	Acutalibacteraceae	CAG-177	CAG-177 sp003514385	unclassified	0.0510542	452	4	4	0	0	452	0	0	18	18	2257623	2257623	0	5	196628	5	196628	11	94070	11	94070	303891	303891	13	96.35	0.51506	0.02271
EA_SRX1892431-bin.27	86.26	0	0	Medium	86.26	EA_SRX1892431	Omnivore	Bacteria	Firmicutes	Clostridia	Oscillospirales	Acutalibacteraceae	UMGS1487	UMGS1487 sp900552225	unclassified	0.0770261	352	13	13	0	0	341	0	26	167	353	1974890	1972875	0.102	39	15123	68	9190	116	6068	211	2975	61683	45358	3	8.757	0.61147	0.0271
EA_SRX1892431-bin.28	58.91	0	0	Medium	58.91	EA_SRX1892431	Omnivore	Bacteria	Firmicutes	Clostridia	Oscillospirales	Oscillospiraceae	Faecousia	Faecousia sp000435995	unclassified	0.0493068	258	8	7	0	1	224	1	44	326	511	1285785	1283743	0.159	83	4720	113	3532	248	1981	335	1477	22410	17837	0	0	0.59915	0.02363
EA_SRX1892431-bin.29	94.67	1.83	71.43	High	85.52	EA_SRX1892431	Omnivore	Bacteria	Bacteroidota	Bacteroidia	Bacteroidales	Rikenellaceae	Alistipes	Alistipes onderdonkii	unclassified	0.06322	463	8	8	0	0	454	0	14	84	104	2840741	2840322	0.015	18	50690	20	45148	52	19138	61	16380	158583	158583	18	51.242	0.59221	0.01805
EA_SRX1892431-bin.3	98.99	0.02	0	High	98.89	EA_SRX1892431	Omnivore	Bacteria	Firmicutes	Clostridia	Lachnospirales	Lachnospiraceae	Coprococcus	Coprococcus eutactus	unclassified	0.0764237	542	10	10	0	0	526	0	26	54	76	2976339	2975686	0.022	9	83375	13	63014	32	33870	43	19614	325074	325074	17	69.428	0.44057	0.02256
EA_SRX1892431-bin.30	92.22	0	0	High	92.22	EA_SRX1892431	Omnivore	Bacteria	Firmicutes	Clostridia	Oscillospirales	Ruminococcaceae	Faecalibacterium	Faecalibacterium prausnitzii	unclassified	0.0699045	507	9	8	0	1	479	5	35	118	141	2018525	2017935	0.029	21	30068	24	25459	72	7810	81	6908	130929	97934	6	21.305	0.60197	0.01783
EA_SRX1892431-bin.31	74.51	1.25	40	Medium	68.26	EA_SRX1892431	Omnivore	Bacteria	Firmicutes	Clostridia	TANB77	CAG-508	CAG-269	CAG-269 sp001916065	unclassified	0.079329	264	9	6	0	3	104	10	173	81	102	1395070	1394230	0.06	13	30939	18	22989	49	7622	62	6301	110719	86660	6	30.128	0.27539	0.01232
EA_SRX1892431-bin.32	67.14	2.68	100	Medium	53.74	EA_SRX1892431	Omnivore	Bacteria	Firmicutes	Clostridia	Oscillospirales	Ruminococcaceae	Faecalibacterium	Faecalibacterium prausnitzii	unclassified	0.107577	386	15	10	1	4	304	8	102	326	393	1569084	1562474	0.421	84	5817	109	4868	247	2369	304	2129	18607	14659	0	0	0.59686	0.02059
EA_SRX1892431-bin.33	96.6	0.68	0	High	93.2	EA_SRX1892431	Omnivore	Bacteria	Firmicutes	Clostridia	Oscillospirales	Ruminococcaceae	Gemmiger	Gemmiger qucibialis	unclassified	0.0959585	563	14	11	0	3	523	1	54	282	294	2321939	2321189	0.032	60	11953	63	11061	193	3875	201	3724	51600	51600	1	2.222	0.56596	0.02243
EA_SRX1892431-bin.34	76.5	0.22	0	Medium	75.4	EA_SRX1892431	Omnivore	Bacteria	Firmicutes	Clostridia	TANB77	CAG-508	CAG-245	CAG-245 sp000434195	unclassified	0.0492888	239	7	6	0	1	145	7	90	59	84	1190268	1189928	0.029	14	29876	18	21931	38	9629	53	7142	70705	70705	3	15.277	0.30153	0.01048
EA_SRX1892431-bin.35	67.54	0.37	100	Medium	65.69	EA_SRX1892431	Omnivore	Bacteria	Firmicutes	Clostridia	Christensenellales	CAG-74	Ventricola	Ventricola sp900542395	unclassified	0.166182	375	9	4	3	3	197	62	152	495	977	1696618	1691349	0.311	147	3818	245	2297	396	1925	666	924	15574	9176	0	0	0.60828	0.027
EA_SRX1892431-bin.4	98.39	0.81	0	High	94.34	EA_SRX1892431	Omnivore	Bacteria	Actinobacteriota	Coriobacteriia	Coriobacteriales	Coriobacteriaceae	Collinsella	Collinsella sp900547765	unclassified	0.0739801	449	11	11	0	0	427	1	39	67	80	2080870	2080650	0.011	16	43216	17	37685	45	15222	51	13232	131025	131025	11	40.409	0.60264	0.01579
EA_SRX1892431-bin.5	93.29	0	0	High	93.29	EA_SRX1892431	Omnivore	Bacteria	Firmicutes	Clostridia	Oscillospirales	Oscillospiraceae	CAG-103	CAG-103 sp000432375	unclassified	0.085482	385	5	3	0	2	164	0	248	15	17	1977486	1977376	0.006	3	226091	3	226091	9	66258	10	58798	649972	649972	10	94.831	0.62313	0.0193
EA_SRX1892431-bin.6	64.33	0	0	Medium	64.33	EA_SRX1892431	Omnivore	Bacteria	Firmicutes	Clostridia	Oscillospirales	Ruminococcaceae	Angelakisella	Angelakisella sp900547385	unclassified	0.0514349	265	8	8	0	1	231	2	33	276	552	1325173	1322082	0.233	64	6564	124	3316	205	2405	368	1276	22432	12391	0	0	0.5873	0.02765
EA_SRX1892431-bin.7	99.28	1.21	66.67	High	93.23	EA_SRX1892431	Omnivore	Bacteria	Firmicutes	Clostridia	Lachnospirales	Lachnospiraceae	Agathobacter	Agathobacter rectalis	unclassified	0.0829688	658	9	9	0	0	657	0	2	75	80	3034947	3034447	0.016	15	61313	17	60448	43	25313	47	21900	214702	176393	23	65.445	0.41193	0.02707
EA_SRX1892431-bin.9	79.08	3.36	0	Medium	62.28	EA_SRX1892431	Omnivore	Bacteria	Firmicutes	Clostridia	Oscillospirales	Oscillospiraceae	CAG-83	CAG-83 sp003539495	unclassified	0.050642	287	8	8	0	0	281	0	9	152	272	1547218	1545701	0.098	33	14612	52	9106	110	4870	163	3055	54171	34379	1	3.501	0.58262	0.01985
EA_SRX1892432-bin.0	89.71	0	0	Medium	89.71	EA_SRX1892432	Omnivore	Bacteria	Actinobacteriota	Actinomycetia	Actinomycetales	Bifidobacteriaceae	Bifidobacterium	Bifidobacterium longum	unclassified	0.0651153	483	8	8	0	0	483	0	0	66	88	2178379	2178066	0.014	12	61168	13	50924	37	16168	45	11015	165278	165278	16	62.491	0.60046	0.02053
EA_SRX1892432-bin.1	62.5	0	0	Medium	62.5	EA_SRX1892432	Omnivore	Bacteria	Firmicutes	Clostridia	Oscillospirales	Ruminococcaceae	Faecalibacterium	Faecalibacterium prausnitzii	unclassified	0.0985372	320	10	4	0	6	237	6	113	222	299	1571592	1570320	0.081	60	8776	66	7794	164	3575	194	2899	27073	27073	0	0	0.59847	0.01732
EA_SRX1892432-bin.10	98.22	2.01	33.33	High	88.17	EA_SRX1892432	Omnivore	Bacteria	Firmicutes	Clostridia	Lachnospirales	Lachnospiraceae	Anaerostipes	Anaerostipes hadrus	unclassified	0.102446	601	16	15	0	1	544	4	64	179	229	2473673	2472932	0.03	38	19621	46	16352	123	6532	145	5491	61129	61129	3	6.826	0.3726	0.0133
EA_SRX1892432-bin.11	99.32	0.02	100	High	99.22	EA_SRX1892432	Omnivore	Bacteria	Firmicutes	Clostridia	Oscillospirales	Ruminococcaceae	Gemmiger	Gemmiger sp900540595	unclassified	0.0876247	547	11	10	0	2	455	0	122	81	108	3056252	3055712	0.018	13	64430	16	57686	42	19953	49	19068	202989	195315	21	66.021	0.58139	0.04658
EA_SRX1892432-bin.13	98.44	0	0	High	98.44	EA_SRX1892432	Omnivore	Bacteria	Firmicutes	Clostridia	Lachnospirales	Lachnospiraceae	Agathobacter	Agathobacter rectalis	unclassified	0.0791188	625	8	8	0	1	623	6	8	99	112	3025925	3024625	0.043	15	49677	17	48003	58	15897	63	13116	328524	328524	14	48.941	0.4104	0.0306
EA_SRX1892432-bin.14	100	0.81	0	High	95.95	EA_SRX1892432	Omnivore	Bacteria	Actinobacteriota	Coriobacteriia	Coriobacteriales	Coriobacteriaceae	Collinsella	Collinsella sp900541065	unclassified	0.0596078	460	7	7	0	0	453	1	6	35	39	2278997	2278597	0.018	8	106651	8	81162	22	35496	25	32883	300542	300542	16	79.17	0.59974	0.01619
EA_SRX1892432-bin.15	82.6	0.68	100	Medium	79.2	EA_SRX1892432	Omnivore	Bacteria	Firmicutes	Clostridia	Oscillospirales	Ruminococcaceae	Ruthenibacterium	Ruthenibacterium lactatiformans	unclassified	0.0986621	447	17	16	0	1	415	0	56	298	656	2542842	2539008	0.151	57	12769	115	6191	196	3710	402	1986	51826	28368	2	4.06	0.59841	0.02621
EA_SRX1892432-bin.17	69.89	0.64	0	Medium	66.69	EA_SRX1892432	Omnivore	Bacteria	Bacteroidota	Bacteroidia	Bacteroidales	Rikenellaceae	Alistipes	Alistipes putredinis	unclassified	0.0641154	303	10	8	0	2	257	3	66	158	276	1315268	1313967	0.099	30	11875	41	9669	102	3602	151	1999	62319	37121	2	8.637	0.5637	0.02976
EA_SRX1892432-bin.19	92.62	0	0	High	92.62	EA_SRX1892432	Omnivore	Bacteria	Firmicutes	Clostridia	Oscillospirales	Oscillospiraceae	CAG-103	CAG-103 sp900757655	unclassified	0.0769575	378	7	3	0	4	291	0	117	32	66	1953447	1952744	0.036	6	88345	10	69022	20	29577	29	20483	281410	168778	13	76.482	0.62339	0.02329
EA_SRX1892432-bin.2	81.11	0.67	0	Medium	77.76	EA_SRX1892432	Omnivore	Bacteria	Firmicutes	Clostridia	Oscillospirales	Butyricicoccaceae	Agathobaculum	Agathobaculum butyriciproducens	unclassified	0.0968069	422	12	11	0	2	264	35	166	221	357	1771178	1769618	0.088	48	11859	59	8988	151	3617	198	2444	38109	31072	0	0	0.56398	0.02115
EA_SRX1892432-bin.3	80	0.3	0	Medium	78.5	EA_SRX1892432	Omnivore	Bacteria	Firmicutes	Clostridia	Oscillospirales	Oscillospiraceae	CAG-83	CAG-83 sp000431575	unclassified	0.0503918	282	8	8	0	0	268	0	21	149	264	1513722	1512440	0.085	36	14453	48	10307	102	5251	149	3089	45560	37312	0	0	0.6175	0.01835
EA_SRX1892432-bin.4	91.47	2.63	41.67	High	78.32	EA_SRX1892432	Omnivore	Bacteria	Firmicutes	Clostridia	Lachnospirales	Lachnospiraceae	Mediterraneibacter	Mediterraneibacter faecis	unclassified	0.119008	607	17	17	1	1	605	4	8	167	186	2591828	2591548	0.011	33	27348	34	25473	103	6588	110	5999	67857	67857	6	14.144	0.41003	0.01634
EA_SRX1892432-bin.5	86.33	0.81	100	Medium	82.28	EA_SRX1892432	Omnivore	Bacteria	Actinobacteriota	Coriobacteriia	Coriobacteriales	Eggerthellaceae	Eggerthella	Eggerthella lenta	unclassified	0.091685	453	13	12	0	2	351	16	126	420	954	2907488	2901958	0.19	85	9893	186	4708	297	3060	601	1574	59180	25619	1	2.035	0.64671	0.02346
EA_SRX1892432-bin.6	87.53	0	0	Medium	87.53	EA_SRX1892432	Omnivore	Bacteria	Firmicutes	Clostridia	Oscillospirales	Ruminococcaceae	Faecalibacterium	Faecalibacterium prausnitzii	unclassified	0.0885421	471	11	8	0	3	355	6	149	166	216	1760602	1759936	0.038	36	15125	40	13462	112	5114	127	4624	58605	55322	1	3.329	0.60373	0.01762
EA_SRX1892432-bin.7	63.79	0	0	Medium	63.79	EA_SRX1892432	Omnivore	Bacteria	Firmicutes	Clostridia	Oscillospirales	Oscillospiraceae	Lawsonibacter	Lawsonibacter sp900066825	unclassified	0.0674559	371	10	8	0	2	318	6	64	267	443	1486084	1484138	0.131	61	6906	84	5204	197	2621	271	1816	43689	27278	0	0	0.63551	0.02249
EA_SRX1892432-bin.8	95.91	0.63	0	High	92.76	EA_SRX1892432	Omnivore	Bacteria	Firmicutes	Clostridia	Lachnospirales	Lachnospiraceae	Fusicatenibacter	Fusicatenibacter saccharivorans	unclassified	0.105747	594	17	16	0	1	594	0	3	84	97	3037003	3036243	0.025	18	50071	21	47912	55	19675	62	15876	145809	145809	18	50.917	0.48094	0.02226
EA_SRX1892433-bin.0	96.94	0.68	0	High	93.54	EA_SRX1892433	Omnivore	Bacteria	Firmicutes	Clostridia	Oscillospirales	Ruminococcaceae	Gemmiger	Gemmiger qucibialis	unclassified	0.103657	562	14	13	1	1	540	2	49	261	266	2565015	2564785	0.009	59	14476	59	13943	175	4840	178	4798	64393	64393	2	4.659	0.56254	0.02195
EA_SRX1892433-bin.1	100	0	0	High	100	EA_SRX1892433	Omnivore	Bacteria	Actinobacteriota	Actinomycetia	Actinomycetales	Bifidobacteriaceae	Bifidobacterium	Bifidobacterium longum	unclassified	0.0612837	508	6	6	0	0	508	0	2	45	88	2400759	2400239	0.022	7	119428	15	56647	25	28453	47	14778	218576	139940	14	73.401	0.60024	0.02875
EA_SRX1892433-bin.13	89.33	1.76	0	Medium	80.53	EA_SRX1892433	Omnivore	Bacteria	Firmicutes	Clostridia	Lachnospirales	Lachnospiraceae	Agathobacter	Agathobacter faecis	unclassified	0.0843388	595	11	11	0	0	592	0	18	161	369	2473373	2470388	0.121	33	23231	54	13800	104	6750	191	3589	60794	56905	6	13.893	0.44248	0.02453
EA_SRX1892433-bin.3	97.32	0	0	High	97.32	EA_SRX1892433	Omnivore	Bacteria	Firmicutes	Clostridia	Oscillospirales	Acutalibacteraceae	CAG-217	CAG-217 sp000436335	unclassified	0.0608068	503	6	6	0	0	503	0	0	17	38	2003983	2003323	0.033	3	207561	6	113981	10	40866	19	28787	464226	275137	9	89.447	0.53405	0.01835
EA_SRX1892433-bin.4	90.61	0.96	0	High	85.81	EA_SRX1892433	Omnivore	Bacteria	Bacteroidota	Bacteroidia	Bacteroidales	Rikenellaceae	Alistipes	Alistipes putredinis	unclassified	0.0823294	419	12	9	0	3	391	0	71	188	625	2078527	2072965	0.268	43	16240	129	5191	127	5894	393	1805	57627	20786	1	2.772	0.55199	0.0229
EA_SRX1892433-bin.5	91.58	2.23	16.67	High	80.43	EA_SRX1892433	Omnivore	Bacteria	Firmicutes	Clostridia	Lachnospirales	Lachnospiraceae	Blautia	Blautia massiliensis	unclassified	0.0860941	511	13	13	0	0	501	0	32	211	368	2286672	2284192	0.108	53	14377	70	9557	152	5402	221	3533	60998	53958	1	2.668	0.4562	0.0148
EA_SRX1892433-bin.6	99.11	0.74	33.33	High	95.41	EA_SRX1892433	Omnivore	Bacteria	Firmicutes	Clostridia	Lachnospirales	Lachnospiraceae	Agathobacter	Agathobacter rectalis	unclassified	0.0761539	647	7	7	0	0	628	2	23	109	247	2625445	2623437	0.076	18	44010	33	25686	63	9958	116	5896	124449	62651	15	45.887	0.42216	0.02729
EA_SRX1892433-bin.7	92.24	0	0	High	92.24	EA_SRX1892433	Omnivore	Bacteria	Verrucomicrobiota	Verrucomicrobiae	Verrucomicrobiales	Akkermansiaceae	Akkermansia	Akkermansia muciniphila	unclassified	0.0836366	476	13	13	0	0	476	0	1	156	596	2613645	2608232	0.207	26	23778	108	7116	101	7781	368	2152	131067	33276	11	31.835	0.55809	0.02325
EA_SRX1892433-bin.9	97.99	0.34	0	High	96.29	EA_SRX1892433	Omnivore	Bacteria	Firmicutes	Clostridia	Oscillospirales	Acutalibacteraceae	Ruminococcus	Ruminococcus sp003526955	unclassified	0.0817712	544	11	11	0	1	544	0	1	83	137	2232963	2231796	0.052	14	49330	17	41081	50	12935	63	9298	149681	149283	12	45.588	0.38994	0.03045
EA_SRX1892434-bin.0	96.6	1.36	50	High	89.8	EA_SRX1892434	Omnivore	Bacteria	Firmicutes	Clostridia	Oscillospirales	Ruminococcaceae	Gemmiger	Gemmiger qucibialis	unclassified	0.0911294	552	12	12	0	2	496	0	89	256	274	2393852	2393492	0.015	61	12789	66	12498	177	4569	187	4507	53840	45250	1	2.249	0.56417	0.02101
EA_SRX1892434-bin.1	90.6	0.67	0	High	87.25	EA_SRX1892434	Omnivore	Bacteria	Firmicutes	Clostridia	Oscillospirales	Oscillospiraceae	Dysosmobacter	Dysosmobacter sp001916835	unclassified	0.0781149	440	12	12	0	0	440	0	34	65	103	1909924	1909450	0.025	15	43441	19	31361	46	14544	58	10546	141709	104755	10	39.006	0.58688	0.00959
EA_SRX1892434-bin.11	92.51	6.59	50	Medium	59.56	EA_SRX1892434	Omnivore	Bacteria	Bacteroidota	Bacteroidia	Bacteroidales	Rikenellaceae	Alistipes	Alistipes shahii	unclassified	0.070135	445	9	9	0	0	379	11	94	237	454	2602430	2599694	0.105	48	16276	73	10722	161	5200	254	2989	89549	61517	1	3.441	0.60607	0.02221
EA_SRX1892434-bin.12	95.68	0.97	100	High	90.83	EA_SRX1892434	Omnivore	Bacteria	Firmicutes	Clostridia	Oscillospirales	Oscillospiraceae	Flavonifractor	Flavonifractor plautii	unclassified	0.0982634	514	16	16	0	0	514	0	0	103	162	2607183	2605044	0.082	24	33930	34	25053	74	12311	99	9807	87121	82518	13	34.241	0.6355	0.02022
EA_SRX1892434-bin.13	85.18	0	0	Medium	85.18	EA_SRX1892434	Omnivore	Bacteria	Firmicutes	Clostridia	Oscillospirales	Ruminococcaceae	Faecalibacterium	Faecalibacterium prausnitzii	unclassified	0.0699207	497	9	9	0	0	479	0	39	109	131	1929295	1928985	0.016	21	28288	22	27254	71	8194	76	7253	83875	83875	9	29.13	0.59536	0.0238
EA_SRX1892434-bin.14	99.32	0	0	High	99.32	EA_SRX1892434	Omnivore	Bacteria	Firmicutes	Clostridia	Oscillospirales	Ruminococcaceae	Faecalibacterium	Faecalibacterium prausnitzii	unclassified	0.0694182	550	7	7	0	1	548	0	12	90	98	2857860	2857322	0.019	12	81477	13	67308	45	14105	49	11772	288495	288495	19	64.786	0.56914	0.0421
EA_SRX1892434-bin.15	99.54	1.24	37.5	High	93.34	EA_SRX1892434	Omnivore	Bacteria	Actinobacteriota	Actinomycetia	Actinomycetales	Bifidobacteriaceae	Bifidobacterium	Bifidobacterium longum	unclassified	0.0602895	498	6	6	0	0	497	0	1	40	41	2440748	2440648	0.004	8	116554	8	116554	21	32691	21	32691	222153	222153	19	87.751	0.60178	0.0258
EA_SRX1892434-bin.16	98.11	0.67	0	High	94.76	EA_SRX1892434	Omnivore	Bacteria	Firmicutes	Clostridia	Oscillospirales	Oscillospiraceae	Dysosmobacter	Dysosmobacter welbionis	unclassified	0.0872054	523	13	13	0	0	518	0	36	154	294	2959326	2957689	0.055	29	30167	47	19018	103	7878	165	5406	95853	76942	13	29.514	0.61574	0.02479
EA_SRX1892434-bin.17	69.97	0	0	Medium	69.97	EA_SRX1892434	Omnivore	Bacteria	Firmicutes	Clostridia	Oscillospirales	Ruminococcaceae	Gemmiger	Gemmiger sp900540595	unclassified	0.107954	444	12	10	1	3	282	12	183	195	215	2171816	2171616	0.009	38	16711	43	15919	126	5360	135	5118	61644	48231	1	2.838	0.59778	0.02521
EA_SRX1892434-bin.18	96.95	0	0	High	96.95	EA_SRX1892434	Omnivore	Bacteria	Firmicutes	Clostridia	Lachnospirales	Lachnospiraceae	Lachnospira	Lachnospira eligens	unclassified	0.136641	615	8	4	1	4	316	9	344	53	63	3002575	3002115	0.015	10	99631	12	80406	32	28252	36	28252	280268	280268	19	72.567	0.3713	0.02103
EA_SRX1892434-bin.2	97.32	0.02	100	High	97.22	EA_SRX1892434	Omnivore	Bacteria	Firmicutes	Clostridia	Oscillospirales	Oscillospiraceae	Lawsonibacter	Lawsonibacter sp900066825	unclassified	0.0721649	482	10	10	0	0	482	0	0	46	62	2265583	2265308	0.012	12	63423	12	56838	32	29060	34	24075	160477	159824	19	68.207	0.61473	0.01927
EA_SRX1892434-bin.20	76.33	0	0	Medium	76.33	EA_SRX1892434	Omnivore	Bacteria	Actinobacteriota	Actinomycetia	Actinomycetales	Bifidobacteriaceae	Bifidobacterium	Bifidobacterium pseudocatenulatum	unclassified	0.0716467	418	11	11	0	0	413	1	5	139	261	1982344	1980884	0.074	29	23667	46	14091	90	6079	147	3977	65199	42289	4	11.457	0.56303	0.01781
EA_SRX1892434-bin.21	98.53	0.32	0	High	96.93	EA_SRX1892434	Omnivore	Bacteria	Firmicutes	Clostridia	Lachnospirales	Lachnospiraceae	Blautia	Blautia massiliensis	unclassified	0.0841699	595	11	11	0	0	594	0	1	72	78	3257603	3257271	0.01	14	83038	14	82270	43	20186	46	17332	194792	194792	22	69.09	0.444	0.02809
EA_SRX1892434-bin.22	99.52	0.04	100	High	99.32	EA_SRX1892434	Omnivore	Bacteria	Firmicutes	Clostridia	Lachnospirales	Lachnospiraceae	Agathobacter	Agathobacter rectalis	unclassified	0.0915498	611	8	7	1	2	611	1	0	81	89	2947070	2946270	0.027	10	102925	10	93138	34	25489	38	22143	243511	243511	18	71.149	0.41782	0.03476
EA_SRX1892434-bin.3	97.96	0	0	High	97.96	EA_SRX1892434	Omnivore	Bacteria	Firmicutes	Clostridia	Oscillospirales	Ruminococcaceae	Ruthenibacterium	Ruthenibacterium lactatiformans	unclassified	0.0835444	534	12	12	0	0	534	0	11	41	69	2992427	2991697	0.024	7	173037	12	94184	24	32927	37	23994	310341	179437	14	78.134	0.58805	0.0225
EA_SRX1892434-bin.4	93.08	1.86	28.57	High	83.78	EA_SRX1892434	Omnivore	Bacteria	Bacteroidota	Bacteroidia	Bacteroidales	Bacteroidaceae	Bacteroides	Bacteroides uniformis	unclassified	0.0996973	540	16	16	0	0	540	0	0	109	163	4027867	4027200	0.017	25	58345	30	41100	70	18658	91	13255	116365	109379	29	56.463	0.4737	0.01481
EA_SRX1892434-bin.5	81.15	0.4	50	Medium	79.15	EA_SRX1892434	Omnivore	Bacteria	Firmicutes	Clostridia	Oscillospirales	Butyricicoccaceae	Agathobaculum	Agathobaculum butyriciproducens	unclassified	0.110131	412	13	9	0	4	223	46	172	328	633	1731593	1727926	0.212	81	6692	113	4466	243	2612	387	1394	22711	20776	0	0	0.56359	0.02412
EA_SRX1892434-bin.6	89.49	1.68	66.67	Medium	81.09	EA_SRX1892434	Omnivore	Bacteria	Firmicutes	Clostridia	Oscillospirales	Ruminococcaceae	Faecalibacterium	Faecalibacterium prausnitzii	unclassified	0.0782686	484	10	10	0	1	408	10	104	163	178	1871844	1870344	0.08	31	17842	33	17312	108	5169	118	4608	101484	101484	2	8.674	0.60471	0.01849
EA_SRX1892434-bin.8	96.52	3.48	44.44	High	79.12	EA_SRX1892434	Omnivore	Bacteria	Bacteroidota	Bacteroidia	Bacteroidales	Bacteroidaceae	Bacteroides	Bacteroides ovatus	unclassified	0.0957195	608	14	14	0	0	599	0	9	140	227	6404815	6403485	0.021	26	83888	40	44834	86	21827	140	14082	304894	235423	43	68.757	0.41413	0.02285
EA_SRX1892434-bin.9	99.09	0.08	100	High	98.69	EA_SRX1892434	Omnivore	Bacteria	Actinobacteriota	Actinomycetia	Actinomycetales	Bifidobacteriaceae	Bifidobacterium	Bifidobacterium adolescentis	unclassified	0.061404	510	6	6	0	0	509	0	1	27	27	2129931	2129931	0	3	300810	3	300810	13	52015	13	52015	428966	428966	14	93.327	0.59414	0.02378
EA_SRX1892435-bin.0	89.26	0.84	50	Medium	85.06	EA_SRX1892435	Omnivore	Bacteria	Firmicutes	Clostridia	Oscillospirales	Oscillospiraceae	UBA738	UBA738 sp003522945	unclassified	0.0533149	385	7	7	0	0	376	0	9	66	116	2247382	2246792	0.026	14	52093	20	32960	46	14749	66	11217	131430	131430	15	52.498	0.60023	0.0162
EA_SRX1892435-bin.1	98.66	0.34	0	High	96.96	EA_SRX1892435	Omnivore	Bacteria	Firmicutes	Clostridia	Oscillospirales	Acutalibacteraceae	Ruminococcus	Ruminococcus sp003526955	unclassified	0.0799653	549	11	10	0	1	539	4	9	83	89	2315671	2315071	0.026	14	47552	16	37777	49	12809	53	12629	309803	309803	10	42.655	0.38524	0.02248
EA_SRX1892435-bin.10	91.47	0	0	High	91.47	EA_SRX1892435	Omnivore	Bacteria	Firmicutes	Clostridia	Oscillospirales	Acutalibacteraceae	Acutalibacter	Acutalibacter stercoravium	unclassified	0.090735	450	15	15	0	0	449	0	12	147	318	2355780	2353855	0.082	22	29367	38	16718	85	6566	155	3747	132096	80473	11	33.34	0.59902	0.03561
EA_SRX1892435-bin.11	68.14	2.01	25	Medium	58.09	EA_SRX1892435	Omnivore	Bacteria	Firmicutes	Clostridia	Oscillospirales	Oscillospiraceae	Dysosmobacter	Dysosmobacter welbionis	unclassified	0.0901372	365	14	10	0	4	353	0	26	283	648	1764184	1759976	0.239	65	8679	131	4139	202	2892	401	1505	38732	15267	0	0	0.6313	0.01479
EA_SRX1892435-bin.12	96.32	0.48	0	High	93.92	EA_SRX1892435	Omnivore	Bacteria	Bacteroidota	Bacteroidia	Bacteroidales	Rikenellaceae	Alistipes	Alistipes shahii	unclassified	0.0809058	478	12	10	0	2	432	0	64	217	659	2732413	2727589	0.177	44	18834	121	6740	145	5664	384	2174	61581	40174	4	8.628	0.60214	0.03413
EA_SRX1892435-bin.13	81.71	2.13	20	Medium	71.06	EA_SRX1892435	Omnivore	Bacteria	Firmicutes	Clostridia	Lachnospirales	Lachnospiraceae	Fusicatenibacter	Fusicatenibacter saccharivorans	unclassified	0.104524	532	14	13	1	2	507	8	30	251	451	2457004	2454584	0.098	35	18859	53	11094	158	3728	252	2283	92994	61969	6	16.706	0.48623	0.0237
EA_SRX1892435-bin.14	93.29	0.67	0	High	89.94	EA_SRX1892435	Omnivore	Bacteria	Firmicutes	Clostridia	Oscillospirales	Oscillospiraceae	CAG-83	CAG-83 sp000431575	unclassified	0.0529644	376	7	7	0	0	376	0	0	30	35	1890547	1890317	0.012	8	99322	8	99322	21	29157	24	24662	142387	142387	15	78.597	0.60578	0.01645
EA_SRX1892435-bin.15	97.3	2.72	75	High	83.7	EA_SRX1892435	Omnivore	Bacteria	Firmicutes	Clostridia	Oscillospirales	Ruminococcaceae	Faecalibacterium	Faecalibacterium prausnitzii	unclassified	0.0678074	505	7	6	0	2	496	0	18	66	67	2135579	2135569	0	14	58402	14	58402	40	17735	40	17735	158878	158878	16	56.002	0.60053	0.01431
EA_SRX1892435-bin.16	71.04	0.81	0	Medium	66.99	EA_SRX1892435	Omnivore	Bacteria	Actinobacteriota	Coriobacteriia	Coriobacteriales	Coriobacteriaceae	Collinsella	NA	unclassified	0.119518	342	11	8	0	5	189	73	108	340	916	1653834	1647772	0.367	86	6085	199	2553	254	2419	603	923	29261	14175	0	0	0.60588	0.02147
EA_SRX1892435-bin.18	88.56	0.03	100	Medium	88.41	EA_SRX1892435	Omnivore	Bacteria	Firmicutes	Clostridia	Lachnospirales	Lachnospiraceae	Agathobacter	Agathobacter rectalis	unclassified	0.104626	592	12	11	1	2	535	5	105	199	343	2039146	2024746	0.706	38	16934	68	8619	131	4559	238	2672	53538	34518	1	2.626	0.42765	0.01812
EA_SRX1892435-bin.19	91.56	0	0	High	91.56	EA_SRX1892435	Omnivore	Bacteria	Firmicutes	Clostridia	Oscillospirales	Ruminococcaceae	Gemmiger	Gemmiger formicilis	unclassified	0.142515	534	12	7	1	7	331	13	233	141	186	2216216	2215514	0.032	30	23550	38	16482	96	7656	118	6215	78904	78904	6	16.878	0.60981	0.01881
EA_SRX1892435-bin.2	93.29	0.67	100	High	89.94	EA_SRX1892435	Omnivore	Bacteria	Firmicutes	Clostridia	Oscillospirales	Ruminococcaceae	Ruminococcus	Ruminococcus sp000980705	unclassified	0.0857279	526	13	12	0	1	517	0	17	145	242	2387316	2385776	0.065	20	37678	28	23076	81	6881	131	3891	150954	104447	11	34.673	0.52187	0.03721
EA_SRX1892435-bin.20	94.1	2.25	0	High	82.85	EA_SRX1892435	Omnivore	Bacteria	Firmicutes	Bacilli	RF39	UBA660	Faecimonas	Faecimonas sp900548695	unclassified	0.0436864	240	7	7	0	0	228	6	9	41	103	1526682	1525802	0.058	7	98773	15	29408	20	20900	55	7259	130927	109206	12	74.235	0.29245	0.02502
EA_SRX1892435-bin.21	97.21	0	0	High	97.21	EA_SRX1892435	Omnivore	Bacteria	Firmicutes	Clostridia	Oscillospirales	Acutalibacteraceae	CAG-217	CAG-217 sp000436335	unclassified	0.0696714	497	9	9	0	0	497	0	0	44	103	1867603	1866816	0.042	7	109942	9	51207	21	26976	36	9073	250742	250742	13	75.104	0.54013	0.0194
EA_SRX1892435-bin.22	52.07	0.1	0	Medium	51.57	EA_SRX1892435	Omnivore	Bacteria	Firmicutes	Clostridia	Oscillospirales	Butyricicoccaceae	Agathobaculum	Agathobaculum butyriciproducens	unclassified	0.118975	273	11	6	1	6	110	29	152	360	703	1132347	1128401	0.348	106	3470	162	2276	288	1833	468	827	12271	8198	0	0	0.57069	0.02362
EA_SRX1892435-bin.23	66.25	2.13	100	Medium	55.6	EA_SRX1892435	Omnivore	Bacteria	Firmicutes	Clostridia	Oscillospirales	Oscillospiraceae	Dysosmobacter	Dysosmobacter sp001916835	unclassified	0.0770067	335	12	9	0	3	309	5	48	323	448	1467890	1465970	0.131	86	5300	105	4234	247	2329	308	1901	39668	39668	0	0	0.5893	0.01674
EA_SRX1892435-bin.24	93.58	0.97	0	High	88.73	EA_SRX1892435	Omnivore	Bacteria	Firmicutes	Clostridia	Lachnospirales	Lachnospiraceae	Acetatifactor	Acetatifactor sp900066565	unclassified	0.0841302	595	11	11	0	0	593	0	2	180	237	3152200	3151071	0.036	45	22868	51	19118	127	9876	155	6938	114783	114783	4	9.596	0.46945	0.02084
EA_SRX1892435-bin.25	54.55	0	0	Medium	54.55	EA_SRX1892435	Omnivore	Bacteria	Firmicutes	Clostridia	Christensenellales	CAG-74	Limiplasma	Limiplasma sp900548145	unclassified	0.0811058	259	8	6	0	4	133	24	121	361	897	1550686	1544838	0.377	97	5033	199	2475	278	2210	596	896	33834	10217	0	0	0.60486	0.01782
EA_SRX1892435-bin.27	98.47	0	0	High	98.47	EA_SRX1892435	Omnivore	Bacteria	Firmicutes	Clostridia	Lachnospirales	Lachnospiraceae	Lachnospira	Lachnospira eligens	unclassified	0.117737	609	12	9	0	4	407	2	252	65	70	2690369	2690049	0.012	13	62219	13	62219	39	25846	41	20382	168040	168040	16	58.557	0.37557	0.01402
EA_SRX1892435-bin.28	97.32	0.67	0	High	93.97	EA_SRX1892435	Omnivore	Bacteria	Firmicutes	Clostridia	Oscillospirales	Oscillospiraceae	ER4	ER4 sp000765235	unclassified	0.137188	438	12	6	0	7	178	25	275	59	80	2382101	2381621	0.02	12	65137	14	56213	37	18276	43	17489	197014	197014	20	69.328	0.5859	0.01735
EA_SRX1892435-bin.29	50.89	0	0	Medium	50.89	EA_SRX1892435	Omnivore	Bacteria	Firmicutes	Clostridia	Oscillospirales	Ruminococcaceae	Faecalibacterium	Faecalibacterium sp900539945	unclassified	0.0575902	277	9	8	0	1	221	5	77	239	270	1450416	1449939	0.033	62	7653	66	7228	178	3090	191	2900	30901	30901	0	0	0.6133	0.02024
EA_SRX1892435-bin.3	96.6	0.68	0	High	93.2	EA_SRX1892435	Omnivore	Bacteria	Firmicutes	Clostridia	Oscillospirales	Ruminococcaceae	Gemmiger	Gemmiger qucibialis	unclassified	0.0913737	546	14	13	0	1	514	2	51	250	265	2309766	2309436	0.014	59	12804	62	12187	173	4790	182	4558	44876	44876	0	0	0.56403	0.02511
EA_SRX1892435-bin.4	69.81	3.57	100	Medium	51.96	EA_SRX1892435	Omnivore	Bacteria	Firmicutes	Clostridia	Oscillospirales	Ruminococcaceae	Faecalibacterium	Faecalibacterium prausnitzii	unclassified	0.0435801	350	5	5	0	0	339	0	16	84	89	1694057	1693827	0.014	17	37991	17	36677	47	10842	50	9778	97194	97194	5	22.375	0.59596	0.01525
EA_SRX1892435-bin.5	61.85	0	0	Medium	61.85	EA_SRX1892435	Omnivore	Bacteria	Firmicutes	Clostridia	Oscillospirales	Ruminococcaceae	Faecalibacterium	Faecalibacterium prausnitzii	unclassified	0.052085	347	7	6	0	1	303	2	61	133	144	1439967	1438867	0.076	25	15145	27	14754	92	4940	98	4495	51707	51707	1	3.591	0.58666	0.01613
EA_SRX1892435-bin.6	68.23	1.74	0	Medium	59.53	EA_SRX1892435	Omnivore	Bacteria	Actinobacteriota	Coriobacteriia	Coriobacteriales	Eggerthellaceae	Adlercreutzia	Adlercreutzia celatus	unclassified	0.14345	319	13	4	2	7	261	7	95	470	1165	2325795	2318352	0.32	110	6183	251	2839	351	2431	765	1016	131709	22870	1	5.663	0.64345	0.02361
EA_SRX1892435-bin.7	85.24	1.34	50	Medium	78.54	EA_SRX1892435	Omnivore	Bacteria	Firmicutes	Clostridia	Lachnospirales	Lachnospiraceae	Eubacterium	Eubacterium sp003491505	unclassified	0.0620274	537	5	5	0	0	525	6	28	389	559	2259724	2257452	0.101	91	7579	125	5987	278	2824	371	2133	39735	24480	0	0	0.4089	0.02021
EA_SRX1892435-bin.8	91.95	0	0	High	91.95	EA_SRX1892435	Omnivore	Bacteria	Firmicutes	Clostridia	Oscillospirales	Oscillospiraceae	CAG-103	CAG-103 sp900317855	unclassified	0.057339	387	4	2	0	2	303	0	112	18	37	2022585	2022215	0.018	4	230583	4	207506	11	55279	13	36926	387000	387000	11	90.807	0.62338	0.02196
EA_SRX1892435-bin.9	97.26	0	0	High	97.26	EA_SRX1892435	Omnivore	Bacteria	Firmicutes	Clostridia	Oscillospirales	Ruminococcaceae	Ruminococcus	Ruminococcus bicirculans	unclassified	0.0888558	561	9	8	1	0	488	1	107	62	64	2689418	2689308	0.004	11	77730	11	77730	33	23312	33	21847	271442	271442	21	74.918	0.43048	0.0217
EA_SRX1892436-bin.0	75.33	2.69	50	Medium	61.88	EA_SRX1892436	Omnivore	Bacteria	Actinobacteriota	Coriobacteriia	Coriobacteriales	Coriobacteriaceae	Collinsella	NA	unclassified	0.106941	353	10	5	0	5	189	54	130	371	725	1547811	1543447	0.282	94	4633	166	2889	289	2158	481	1159	32526	19047	0	0	0.60485	0.0219
EA_SRX1892436-bin.1	99.33	1.01	0	High	94.28	EA_SRX1892436	Omnivore	Bacteria	Firmicutes	Clostridia	Oscillospirales	Acutalibacteraceae	Ruminococcus	Ruminococcus bromii	unclassified	0.0587145	543	3	3	0	0	543	0	0	24	33	2236283	2235709	0.026	5	163537	7	144179	13	78380	17	39017	314888	222761	14	92.885	0.40678	0.02345
EA_SRX1892436-bin.11	79.82	0	0	Medium	79.82	EA_SRX1892436	Omnivore	Bacteria	Firmicutes	Clostridia	Christensenellales	UBA1750	Spyradocola	Spyradocola sp905193155	unclassified	0.0495872	418	5	5	0	0	394	0	29	167	518	2132094	2127525	0.214	38	18106	102	6455	115	6384	325	2108	74596	30486	3	8.455	0.58369	0.01876
EA_SRX1892436-bin.12	94.6	2.06	40	High	84.3	EA_SRX1892436	Omnivore	Bacteria	Bacteroidota	Bacteroidia	Bacteroidales	UBA932	Cryptobacteroides	Cryptobacteroides sp000433355	unclassified	0.0624816	439	7	7	0	1	366	0	89	48	61	3747190	3745890	0.035	10	121708	13	111093	28	50777	35	34757	312335	293969	28	91.123	0.51057	0.01866
EA_SRX1892436-bin.13	79.05	1.65	20	Medium	70.8	EA_SRX1892436	Omnivore	Bacteria	Firmicutes	Negativicutes	Acidaminococcales	Acidaminococcaceae	Phascolarctobacterium	Phascolarctobacterium succinatutens	unclassified	0.0938926	509	10	8	1	1	381	8	158	410	465	1454861	1450518	0.299	112	3994	130	3461	325	1900	366	1775	33418	16552	0	0	0.48331	0.02672
EA_SRX1892436-bin.14	86.43	2.35	25	Medium	74.68	EA_SRX1892436	Omnivore	Bacteria	Firmicutes	Clostridia	Oscillospirales	Oscillospiraceae	UBA738	NA	unclassified	0.0613847	360	6	4	0	3	331	3	50	157	368	2207828	2205213	0.118	35	20299	75	9690	107	6704	230	3027	72167	40508	4	10.426	0.59203	0.02196
EA_SRX1892436-bin.15	96.34	0.81	0	High	92.29	EA_SRX1892436	Omnivore	Bacteria	Firmicutes	Clostridia	Christensenellales	CAG-917	CAG-349	CAG-349 sp003539515	unclassified	0.0466853	343	6	6	0	0	343	0	0	51	149	1581176	1580196	0.062	9	57439	27	17573	27	16892	89	5183	141504	60157	10	55.788	0.47205	0.03006
EA_SRX1892436-bin.17	76.44	2.53	25	Medium	63.79	EA_SRX1892436	Omnivore	Bacteria	Firmicutes	Clostridia	Lachnospirales	Lachnospiraceae	CAG-95	CAG-95 sp000438155	unclassified	0.0897522	517	14	13	0	1	486	1	54	407	884	2344591	2338105	0.277	106	7156	193	3952	302	2929	568	1513	29613	16625	0	0	0.45256	0.01703
EA_SRX1892436-bin.19	63.15	0.67	100	Medium	59.8	EA_SRX1892436	Omnivore	Bacteria	Firmicutes	Clostridia	Oscillospirales	QAMX01	QAMX01	QAMX01 sp004555605	unclassified	0.105755	299	6	2	1	4	92	44	184	489	1108	1645946	1637381	0.52	143	3768	273	2029	393	1846	759	742	16454	8340	0	0	0.56697	0.02868
EA_SRX1892436-bin.2	91.95	0.67	0	High	88.6	EA_SRX1892436	Omnivore	Bacteria	Firmicutes	Clostridia	Oscillospirales	Oscillospiraceae	CAG-83	CAG-83 sp900313295	unclassified	0.05772	389	8	8	0	0	389	0	0	40	45	2314177	2313767	0.018	8	88425	9	87398	23	26739	26	24470	269597	269597	18	82.604	0.58203	0.02598
EA_SRX1892436-bin.20	99.04	0.96	0	High	94.24	EA_SRX1892436	Omnivore	Bacteria	Bacteroidota	Bacteroidia	Bacteroidales	Rikenellaceae	Alistipes	Alistipes merdipullorum	unclassified	0.0650612	482	8	8	0	0	478	4	0	25	40	2692681	2692261	0.016	5	193308	8	124621	16	54276	23	31211	418678	329279	16	91.617	0.56634	0.02137
EA_SRX1892436-bin.21	91.98	0.42	66.67	High	89.88	EA_SRX1892436	Omnivore	Bacteria	Bacteroidota	Bacteroidia	Bacteroidales	UBA932	Cryptobacteroides	Cryptobacteroides sp900545245	unclassified	0.0541087	347	8	7	0	1	341	0	10	120	128	3462239	3461709	0.015	22	46264	24	44303	70	16103	74	14620	164088	164088	16	42.996	0.4976	0.02895
EA_SRX1892436-bin.22	95.21	0.13	0	High	94.56	EA_SRX1892436	Omnivore	Bacteria	Bacteroidota	Bacteroidia	Bacteroidales	Muribaculaceae	CAG-485	CAG-485 sp900550645	unclassified	0.230582	398	11	0	2	9	27	150	247	170	481	2629790	2626013	0.144	39	20607	93	8605	116	8336	294	2892	72885	57153	7	16.602	0.5452	0.02837
EA_SRX1892436-bin.23	61.2	0.07	0	Medium	60.85	EA_SRX1892436	Omnivore	Bacteria	Firmicutes	Clostridia	Christensenellales	CAG-552	CAG-552	CAG-552 sp000435495	unclassified	0.0367215	214	3	2	0	1	123	1	93	256	647	1029460	1024031	0.527	64	4868	149	2181	195	2043	435	786	19585	11973	0	0	0.43573	0.02071
EA_SRX1892436-bin.24	85.44	2.24	50	Medium	74.24	EA_SRX1892436	Omnivore	Bacteria	Firmicutes	Clostridia	Oscillospirales	Oscillospiraceae	CAG-83	CAG-83 sp900548615	unclassified	0.102151	374	18	18	0	1	341	0	45	145	149	2357171	2357131	0.002	29	23413	29	23413	95	7217	96	7175	91232	91232	8	21.772	0.58661	0.02513
EA_SRX1892436-bin.25	83.21	2.24	60	Medium	72.01	EA_SRX1892436	Omnivore	Bacteria	Firmicutes	Clostridia	Oscillospirales	Oscillospiraceae	F23-B02	F23-B02 sp001916715	unclassified	0.184206	384	15	6	2	9	129	44	239	278	347	1911035	1909441	0.083	61	9504	73	8163	198	3316	232	2755	35541	32728	0	0	0.53489	0.0281
EA_SRX1892436-bin.28	97.96	0	0	High	97.96	EA_SRX1892436	Omnivore	Bacteria	Verrucomicrobiota	Verrucomicrobiae	Verrucomicrobiales	Akkermansiaceae	Akkermansia	Akkermansia muciniphila	unclassified	0.0639111	506	7	7	0	0	506	0	0	20	23	2730929	2730719	0.008	4	219572	4	219572	12	87785	13	78476	444447	444447	15	97.784	0.55333	0.03402
EA_SRX1892436-bin.29	62.11	1.61	33.33	Medium	54.06	EA_SRX1892436	Omnivore	Bacteria	Firmicutes	Clostridia	Christensenellales	CAG-138	Phil1	Phil1 sp001940855	unclassified	0.097917	232	9	4	1	5	111	13	118	500	1109	1639496	1630871	0.526	147	3680	263	2019	399	1917	758	761	18525	12297	0	0	0.52584	0.03061
EA_SRX1892436-bin.3	96.76	0	0	High	96.76	EA_SRX1892436	Omnivore	Bacteria	Firmicutes	Clostridia	Oscillospirales	Acutalibacteraceae	CAG-488	CAG-488 sp000434055	unclassified	0.0634246	468	8	8	0	0	456	0	12	44	88	2206511	2205903	0.028	8	100870	15	46139	24	23607	45	13906	315971	141743	15	76.569	0.44507	0.01831
EA_SRX1892436-bin.30	91.61	0.67	0	High	88.26	EA_SRX1892436	Omnivore	Bacteria	Firmicutes	Clostridia	Oscillospirales	Butyricicoccaceae	UBA4644	UBA4644 sp900555855	unclassified	0.0776178	367	13	13	0	0	365	0	9	74	121	1955016	1954479	0.027	14	47253	21	28544	43	12906	74	8092	116213	81252	12	45.906	0.60937	0.01879
EA_SRX1892436-bin.32	95.81	0.81	0	High	91.76	EA_SRX1892436	Omnivore	Bacteria	Firmicutes	Clostridia	Christensenellales	CAG-138	CAG-1024	CAG-1024 sp000432015	unclassified	0.113996	368	7	3	0	5	120	1	292	34	43	2367684	2366964	0.03	3	223410	4	136365	15	30256	20	23844	755125	755125	8	78.19	0.56046	0.03807
EA_SRX1892436-bin.33	67.93	0.15	0	Medium	67.18	EA_SRX1892436	Omnivore	Bacteria	Firmicutes	Clostridia	Oscillospirales	Ruminococcaceae	UMGS1668	UMGS1668 sp900553955	unclassified	0.0595684	248	5	4	0	1	189	46	36	369	911	1490540	1482680	0.527	96	4872	216	2218	288	2083	620	876	24035	9556	0	0	0.50346	0.03407
EA_SRX1892436-bin.34	72.98	2.49	60	Medium	60.53	EA_SRX1892436	Omnivore	Bacteria	Firmicutes	Clostridia	Oscillospirales	Ruminococcaceae	Faecalibacterium	Faecalibacterium prausnitzii	unclassified	0.101197	412	9	7	0	3	235	45	201	389	596	1745889	1743290	0.149	98	5524	132	3982	294	2216	400	1634	27327	20313	0	0	0.6049	0.02568
EA_SRX1892436-bin.35	91.24	1.85	0	High	81.99	EA_SRX1892436	Omnivore	Bacteria	Firmicutes	Clostridia	Oscillospirales	Acutalibacteraceae	UBA1417	UBA1417 sp003531055	unclassified	0.0710944	473	9	9	0	0	385	8	98	206	565	1963487	1958781	0.24	31	15517	81	6197	134	3961	332	1659	71543	37490	6	18.739	0.53827	0.01838
EA_SRX1892436-bin.36	93.93	2.11	60	High	83.38	EA_SRX1892436	Omnivore	Bacteria	Firmicutes	Clostridia	Lachnospirales	Lachnospiraceae	Fusicatenibacter	Fusicatenibacter saccharivorans	unclassified	0.086436	590	11	10	0	2	573	1	32	256	343	2594120	2585960	0.315	39	18372	47	14305	148	4163	203	2899	63440	60824	6	13.349	0.49397	0.01942
EA_SRX1892436-bin.37	91.97	3.09	20	High	76.52	EA_SRX1892436	Omnivore	Bacteria	Firmicutes	Clostridia	Christensenellales	CAG-74	SFHK01	SFHK01 sp004556395	unclassified	0.0953872	420	16	16	0	0	344	1	88	207	434	2941104	2937370	0.127	45	20616	86	10018	140	6651	277	3326	97931	51061	3	6.911	0.6052	0.0224
EA_SRX1892436-bin.38	96.64	0	0	High	96.64	EA_SRX1892436	Omnivore	Bacteria	Firmicutes	Clostridia	Oscillospirales	Acutalibacteraceae	Fimenecus	Fimenecus sp004556705	unclassified	0.121884	503	4	2	0	2	136	0	392	22	27	1800574	1800434	0.008	4	208613	4	197750	12	36487	13	35307	383615	348298	9	84.451	0.42709	0.02213
EA_SRX1892436-bin.39	97.36	0.13	0	High	96.71	EA_SRX1892436	Omnivore	Bacteria	Bacteroidota	Bacteroidia	Bacteroidales	Muribaculaceae	CAG-873	CAG-873 sp900540625	unclassified	0.0492614	417	5	5	0	0	395	0	22	87	91	2509325	2509015	0.012	15	51644	16	49787	52	12692	54	11712	138356	138356	15	51.704	0.52125	0.02615
EA_SRX1892436-bin.4	99.19	1.08	0	High	93.79	EA_SRX1892436	Omnivore	Bacteria	Firmicutes	Clostridia	Christensenellales	CAG-138	SFEL01	SFEL01 sp004557245	unclassified	0.0686153	383	10	9	0	2	378	0	5	67	69	1816851	1816651	0.011	11	56096	12	50065	39	12774	41	12774	220098	169933	12	55.142	0.53464	0.02775
EA_SRX1892436-bin.40	92.1	3.78	20	High	73.2	EA_SRX1892436	Omnivore	Bacteria	Firmicutes	Clostridia	Lachnospirales	Lachnospiraceae	CAG-95	CAG-95 sp000436115	unclassified	0.0889003	607	12	12	0	0	606	0	21	177	444	2572631	2568897	0.145	33	23341	72	10017	115	6337	253	3072	150750	38903	2	7.936	0.46334	0.01843
EA_SRX1892436-bin.42	90.22	0	0	High	90.22	EA_SRX1892436	Omnivore	Bacteria	Firmicutes	Clostridia	Oscillospirales	Oscillospiraceae	Limivicinus	Limivicinus sp900549865	unclassified	0.0936986	428	9	6	0	4	288	1	188	167	250	2405526	2404575	0.04	37	21676	52	15295	111	6685	159	4723	55345	41442	2	4.405	0.58014	0.02672
EA_SRX1892436-bin.5	97.18	1.4	0	High	90.18	EA_SRX1892436	Omnivore	Bacteria	Firmicutes	Clostridia	Christensenellales	CAG-138	PeH17	PeH17 sp000435055	unclassified	0.069989	389	11	11	0	0	389	0	0	82	160	1979727	1978428	0.066	15	49877	28	23740	45	11277	90	5487	125747	68599	14	49.568	0.49538	0.02301
EA_SRX1892436-bin.6	88.81	1.4	20	Medium	81.81	EA_SRX1892436	Omnivore	Bacteria	Firmicutes	Clostridia	Oscillospirales	Oscillospiraceae	Faecousia	Faecousia sp900553805	unclassified	0.0761062	426	12	12	0	0	407	1	20	307	497	2531912	2529639	0.09	55	13760	92	8215	200	3436	311	2507	55450	35622	2	4.178	0.58709	0.03552
EA_SRX1892436-bin.7	64.62	2.11	25	Medium	54.07	EA_SRX1892436	Omnivore	Bacteria	Firmicutes	Clostridia	Lachnospirales	Lachnospiraceae	Oliverpabstia	Oliverpabstia intestinalis	unclassified	0.106524	429	16	12	1	3	358	6	80	468	1008	1933483	1925995	0.387	110	4856	216	2583	359	2064	660	998	33407	29862	0	0	0.4566	0.01836
EA_SRX1892436-bin.8	90.73	0	0	High	90.73	EA_SRX1892436	Omnivore	Bacteria	Firmicutes	Clostridia	Christensenellales	CAG-314	UMGS692	UMGS692 sp900544545	unclassified	0.0417623	358	4	4	0	0	358	0	0	18	31	1700586	1699826	0.045	4	168210	6	85904	9	92321	18	26642	315053	260731	9	90.528	0.48292	0.0234
EA_SRX1892436-bin.9	94.9	0	0	High	94.9	EA_SRX1892436	Omnivore	Bacteria	Firmicutes	Clostridia	Oscillospirales	CAG-272	Avispirillum	Avispirillum sp900555345	unclassified	0.0932479	416	11	10	1	2	324	2	127	196	515	2102051	2098007	0.192	41	14871	108	6398	133	5087	313	2201	88385	24622	2	7.377	0.52462	0.0231
EA_SRX1892437-bin.0	97.99	0	0	High	97.99	EA_SRX1892437	Omnivore	Bacteria	Firmicutes	Clostridia	Lachnospirales	Lachnospiraceae	CAG-303	CAG-303 sp900539455	unclassified	0.0618429	573	3	3	0	0	573	0	0	12	19	2253427	2252727	0.031	2	433891	3	228296	6	93351	10	67331	990821	472338	7	97.116	0.33999	0.00844
EA_SRX1892437-bin.1	98.49	3.09	0	High	83.04	EA_SRX1892437	Omnivore	Bacteria	Firmicutes	Clostridia	Lachnospirales	Lachnospiraceae	CAG-510	CAG-510 sp900550475	unclassified	0.0799297	622	9	9	0	0	622	0	0	25	31	2913610	2913010	0.021	4	162631	4	162631	16	49144	18	41497	539418	508888	15	89.346	0.50628	0.0224
EA_SRX1892437-bin.10	97.96	0	0	High	97.96	EA_SRX1892437	Omnivore	Bacteria	Verrucomicrobiota	Verrucomicrobiae	Verrucomicrobiales	Akkermansiaceae	Akkermansia	Akkermansia muciniphila	unclassified	0.0990441	501	16	15	0	2	488	0	16	138	395	2617429	2614632	0.107	28	28326	75	10516	88	10227	236	3614	86411	50759	10	24.857	0.55774	0.02602
EA_SRX1892437-bin.11	90.72	0	0	High	90.72	EA_SRX1892437	Omnivore	Bacteria	Firmicutes	Clostridia	Oscillospirales	Oscillospiraceae	Faecousia	Faecousia sp900553805	unclassified	0.105353	446	16	16	1	0	443	0	3	134	138	2516367	2516057	0.012	25	34343	25	33625	78	9016	81	9016	82329	82329	11	28.641	0.58676	0.03018
EA_SRX1892437-bin.12	55.14	0.22	0	Medium	54.04	EA_SRX1892437	Omnivore	Bacteria	Firmicutes	Clostridia	Oscillospirales	Acutalibacteraceae	CAG-964	CAG-964 sp000435335	unclassified	0.0983918	380	4	1	1	3	203	48	160	403	744	1035306	1031388	0.378	127	2803	200	1789	325	1595	526	778	13879	7157	0	0	0.41713	0.02226
EA_SRX1892437-bin.13	97.99	0	0	High	97.99	EA_SRX1892437	Omnivore	Bacteria	Firmicutes	Clostridia	Oscillospirales	Acutalibacteraceae	Eubacterium	Eubacterium sp003526845	unclassified	0.0594757	515	5	5	0	0	515	0	0	17	21	2018259	2017949	0.015	3	272115	3	272115	9	67488	10	67488	557968	557968	10	95.817	0.41961	0.02496
EA_SRX1892437-bin.14	89.65	0.68	100	Medium	86.25	EA_SRX1892437	Omnivore	Bacteria	Firmicutes	Clostridia	Oscillospirales	Ruminococcaceae	Faecalibacterium	Faecalibacterium prausnitzii	unclassified	0.0636403	451	7	7	0	1	405	16	57	146	155	1827004	1826464	0.03	28	20687	30	19473	99	5860	103	5685	60921	60921	3	9.452	0.60545	0.01889
EA_SRX1892437-bin.15	98.09	0.39	100	High	96.14	EA_SRX1892437	Omnivore	Bacteria	Bacteroidota	Bacteroidia	Bacteroidales	Bacteroidaceae	Prevotella	Prevotella sp000434975	unclassified	0.0671235	412	10	10	0	0	408	0	4	106	150	2848378	2847578	0.028	23	39757	31	30817	69	15960	89	11588	99909	85707	18	43.283	0.51237	0.02234
EA_SRX1892437-bin.16	100	0	0	High	100	EA_SRX1892437	Omnivore	Bacteria	Firmicutes	Bacilli	Erysipelotrichales	Coprobacillaceae	Catenibacterium	Catenibacterium mitsuokai	unclassified	0.0867673	554	12	12	0	1	522	10	41	146	222	2278349	2277339	0.044	36	21664	43	18682	98	7857	131	5210	63985	63985	2	5.013	0.34087	0.01624
EA_SRX1892437-bin.17	73.24	4.42	54.55	Medium	51.14	EA_SRX1892437	Omnivore	Bacteria	Firmicutes	Clostridia	Oscillospirales	Oscillospiraceae	CAG-170	NA	unclassified	0.184876	302	6	1	3	5	118	93	130	471	543	1720075	1718782	0.075	132	4145	149	3874	374	2003	407	1898	25704	15712	0	0	0.59607	0.02503
EA_SRX1892437-bin.18	74.88	2.91	14.29	Medium	60.33	EA_SRX1892437	Omnivore	Bacteria	Firmicutes	Clostridia	Oscillospirales	Oscillospiraceae	CAG-83	CAG-83 sp001916855	unclassified	0.0433921	273	6	6	0	1	255	0	22	239	366	1378923	1377385	0.112	57	7324	81	5271	177	2870	243	1958	30626	25174	0	0	0.63344	0.02015
EA_SRX1892437-bin.19	67.56	2.25	50	Medium	56.31	EA_SRX1892437	Omnivore	Bacteria	Firmicutes	Clostridia	Oscillospirales	Oscillospiraceae	CAG-83	CAG-83 sp003487665	unclassified	0.0877586	270	14	12	1	1	246	0	49	224	231	1401132	1400702	0.031	51	8081	52	7978	158	2943	163	2865	42883	42883	0	0	0.62848	0.0191
EA_SRX1892437-bin.23	73.78	1.93	25	Medium	64.13	EA_SRX1892437	Omnivore	Bacteria	Firmicutes	Clostridia	Lachnospirales	Lachnospiraceae	CAG-95	CAG-95 sp000438155	unclassified	0.0874281	488	13	11	0	2	402	12	92	495	940	2102508	2097557	0.235	138	5176	222	3110	385	2306	627	1235	16124	13330	0	0	0.44741	0.02189
EA_SRX1892437-bin.24	100	0	0	High	100	EA_SRX1892437	Omnivore	Bacteria	Firmicutes	Clostridia	Lachnospirales	Lachnospiraceae	CAG-632	CAG-632 sp002406015	unclassified	0.0785762	606	9	9	0	0	606	0	0	32	41	2581062	2580702	0.014	4	158656	5	155989	15	42105	16	42105	843453	543256	14	89.965	0.41764	0.02685
EA_SRX1892437-bin.25	79.64	0.67	0	Medium	76.29	EA_SRX1892437	Omnivore	Bacteria	Firmicutes	Clostridia	Lachnospirales	Lachnospiraceae	Eubacterium	Eubacterium sp003491505	unclassified	0.0777378	411	12	12	0	1	375	9	42	520	1081	2074392	2068088	0.304	143	4849	251	2698	402	2147	724	1006	19918	11913	0	0	0.41179	0.02201
EA_SRX1892437-bin.26	74.71	1.01	0	Medium	69.66	EA_SRX1892437	Omnivore	Bacteria	Firmicutes	Clostridia	Oscillospirales	Acutalibacteraceae	UBA737	UBA737 sp900549055	unclassified	0.07265	282	7	6	1	1	188	24	94	412	755	1406344	1402324	0.286	121	3740	179	2511	331	1937	506	1003	14308	11209	0	0	0.47341	0.02345
EA_SRX1892437-bin.27	98.66	0	0	High	98.66	EA_SRX1892437	Omnivore	Bacteria	Firmicutes	Clostridia	Oscillospirales	Ruminococcaceae	Ruminococcus	Ruminococcus sp900540005	unclassified	0.10809	539	14	12	1	2	429	12	130	129	163	2553917	2553183	0.029	24	30809	30	25803	79	8944	93	7787	104221	104221	11	29.361	0.46223	0.03393
EA_SRX1892437-bin.29	97.13	0	0	High	97.13	EA_SRX1892437	Omnivore	Bacteria	Firmicutes	Clostridia	Lachnospirales	Lachnospiraceae	Agathobacter	Agathobacter rectalis	unclassified	0.0713082	614	6	6	0	0	614	0	3	63	80	2315792	2314722	0.046	14	52634	16	45357	42	20757	48	19203	186642	157228	15	53.352	0.42323	0.01244
EA_SRX1892437-bin.3	92.42	1.12	0	High	86.82	EA_SRX1892437	Omnivore	Bacteria	Firmicutes	Bacilli	RF39	UBA660	Aphodocola	Aphodocola sp000434835	unclassified	0.0327422	204	5	4	0	1	197	0	9	35	98	1061386	1060553	0.078	8	40894	14	20739	25	15465	49	5232	104465	78917	6	44.644	0.2775	0.01185
EA_SRX1892437-bin.31	100	0.63	0	High	96.85	EA_SRX1892437	Omnivore	Bacteria	Firmicutes	Negativicutes	Veillonellales	Dialisteraceae	Dialister	Dialister sp000434475	unclassified	0.101266	574	11	6	0	5	489	0	102	144	149	2295025	2294525	0.022	23	26440	23	26440	85	8042	89	7443	252719	252719	5	22.065	0.51967	0.02694
EA_SRX1892437-bin.34	97.09	0	0	High	97.09	EA_SRX1892437	Omnivore	Bacteria	Firmicutes	Clostridia	Oscillospirales	Acutalibacteraceae	CAG-488	CAG-488 sp000434055	unclassified	0.0649415	487	8	8	0	0	456	0	37	32	40	2316942	2316592	0.015	6	131718	6	131718	17	39612	19	29651	284969	284969	16	89.829	0.4444	0.02621
EA_SRX1892437-bin.35	95	0	0	High	95	EA_SRX1892437	Omnivore	Bacteria	Bacteroidota	Bacteroidia	Bacteroidales	UBA932	Cryptobacteroides	Cryptobacteroides sp900541925	unclassified	0.0491828	373	6	6	0	0	373	0	0	34	35	2359242	2359142	0.004	8	114767	8	114767	21	31645	21	31645	215696	215696	17	84.998	0.55862	0.0193
EA_SRX1892437-bin.36	88.9	1.18	50	Medium	83	EA_SRX1892437	Omnivore	Bacteria	Firmicutes	Bacilli	Erysipelotrichales	Erysipelotrichaceae	Holdemanella	Holdemanella biformis	unclassified	0.17011	462	15	9	2	6	313	77	138	331	356	2089693	2088003	0.081	67	8436	72	8221	233	2828	250	2616	49170	46907	0	0	0.33549	0.0161
EA_SRX1892437-bin.37	71.26	1.81	25	Medium	62.21	EA_SRX1892437	Omnivore	Bacteria	Firmicutes	Clostridia	Oscillospirales	Ruminococcaceae	Angelakisella	Angelakisella sp900547385	unclassified	0.0935131	314	13	9	0	5	284	2	40	346	742	1572911	1568649	0.271	85	5548	158	2982	259	2286	494	1090	24890	13200	0	0	0.57451	0.03504
EA_SRX1892437-bin.38	89.54	1.73	100	Medium	80.89	EA_SRX1892437	Omnivore	Bacteria	Firmicutes	Clostridia	Oscillospirales	Oscillospiraceae	ER4	ER4 sp900317525	unclassified	0.0865414	376	9	7	0	3	214	15	183	136	147	1666644	1666084	0.034	27	18720	28	17914	84	6196	88	5792	58595	58595	2	6.571	0.62218	0.01888
EA_SRX1892437-bin.4	94.63	0	0	High	94.63	EA_SRX1892437	Omnivore	Bacteria	Firmicutes	Clostridia	Oscillospirales	Ruminococcaceae	CAG-353	CAG-353 sp900066885	unclassified	0.063419	505	7	7	0	0	496	0	9	39	46	2453714	2453014	0.029	8	95330	9	93396	25	24063	31	23513	391860	292607	15	76.505	0.47284	0.01609
EA_SRX1892437-bin.42	86.01	0	0	Medium	86.01	EA_SRX1892437	Omnivore	Bacteria	Firmicutes	Clostridia	Oscillospirales	Oscillospiraceae	Limivicinus	Limivicinus sp900547315	unclassified	0.0884383	336	9	7	1	3	258	22	99	83	102	1859543	1859146	0.021	21	29078	22	28090	59	13182	65	10891	124620	124620	5	18.488	0.57129	0.01795
EA_SRX1892437-bin.43	73.6	1.69	50	Medium	65.15	EA_SRX1892437	Omnivore	Bacteria	Firmicutes	Bacilli	RF39	UBA660	Onthousia	Onthousia sp000438295	unclassified	0.10732	222	7	4	2	1	122	39	99	160	200	946672	945552	0.118	40	7916	48	6868	115	2834	140	2315	29310	19451	0	0	0.28136	0.01562
EA_SRX1892437-bin.44	92.76	2.82	50	High	78.66	EA_SRX1892437	Omnivore	Bacteria	Firmicutes	Clostridia	Lachnospirales	Lachnospiraceae	Agathobacter	Agathobacter faecis	unclassified	0.106262	606	17	16	0	1	598	0	11	252	321	2356435	2354111	0.099	48	16732	60	12143	165	4069	202	3434	49517	37566	0	0	0.44586	0.01859
EA_SRX1892437-bin.45	76	2.99	21.43	Medium	61.05	EA_SRX1892437	Omnivore	Bacteria	Firmicutes	Clostridia	Lachnospirales	Lachnospiraceae	Dorea	Dorea longicatena	unclassified	0.0974498	474	16	16	0	1	463	0	24	236	286	2309111	2308059	0.046	56	13135	61	11014	171	5011	193	4305	44282	44282	0	0	0.422	0.01426
EA_SRX1892437-bin.48	95.26	0.4	0	High	93.26	EA_SRX1892437	Omnivore	Bacteria	Firmicutes	Clostridia	Oscillospirales	Acutalibacteraceae	CAG-177	CAG-177 sp003514385	unclassified	0.0935567	447	9	9	1	2	328	23	128	104	284	2126853	2124580	0.107	23	31807	48	13797	67	10927	163	3838	75125	47087	8	22.451	0.51459	0.02472
EA_SRX1892437-bin.49	50.71	0	0	Medium	50.71	EA_SRX1892437	Omnivore	Bacteria	Firmicutes	Clostridia	Oscillospirales	Ruminococcaceae	Faecalibacterium	Faecalibacterium prausnitzii	unclassified	0.0875135	330	9	7	1	3	229	2	127	333	558	1660375	1657826	0.154	84	6338	124	4161	249	2475	372	1609	20399	17138	0	0	0.59538	0.01981
EA_SRX1892437-bin.5	81.75	0.22	100	Medium	80.65	EA_SRX1892437	Omnivore	Bacteria	Firmicutes	Clostridia	Lachnospirales	Lachnospiraceae	CAG-590	CAG-590 sp000431135	unclassified	0.120462	533	21	21	0	0	511	0	39	313	515	2193285	2190846	0.111	77	9215	104	6491	226	3518	326	2180	42255	25663	0	0	0.41494	0.01526
EA_SRX1892437-bin.6	97.05	0	0	High	97.05	EA_SRX1892437	Omnivore	Bacteria	Firmicutes	Clostridia	Oscillospirales	Acutalibacteraceae	CAG-177	CAG-177 sp000431775	unclassified	0.0564283	453	6	6	0	0	452	0	16	18	21	2355610	2355310	0.013	4	237193	4	237193	11	67808	13	60281	503128	480888	13	95.543	0.52872	0.01679
EA_SRX1892437-bin.7	51.72	0	0	Medium	51.72	EA_SRX1892437	Omnivore	Bacteria	Firmicutes	Clostridia	Oscillospirales	Oscillospiraceae	Faecousia	Faecousia sp000434635	unclassified	0.0381507	284	5	5	0	0	282	0	2	26	31	1167537	1167307	0.02	6	81274	7	63569	15	20739	18	20739	180110	120257	10	76.225	0.56326	0.01899
EA_SRX1892437-bin.8	99.38	0.29	0	High	97.93	EA_SRX1892437	Omnivore	Bacteria	Proteobacteria	Gammaproteobacteria	Enterobacterales	Succinivibrionaceae	Succinivibrio	Succinivibrio sp000431835	unclassified	0.242559	800	9	0	1	8	12	21	771	27	29	2393219	2393019	0.008	5	162375	6	145257	15	43872	15	43872	328205	328205	14	89.42	0.36784	0.01186
EA_SRX1892437-bin.9	93.65	1.11	0	High	88.1	EA_SRX1892437	Omnivore	Bacteria	Bacteroidota	Bacteroidia	Bacteroidales	UBA932	Cryptobacteroides	Cryptobacteroides sp000433355	unclassified	0.0564021	425	7	7	0	0	398	0	31	38	49	3346574	3345474	0.033	9	147011	10	113781	24	51162	27	41086	340369	237338	24	90.538	0.51379	0.01606
EA_SRX1892438-bin.0	78.79	1.34	0	Medium	72.09	EA_SRX1892438	Omnivore	Bacteria	Firmicutes	Clostridia	TANB77	CAG-508	CAG-245	CAG-245 sp000435175	unclassified	0.0554379	280	8	7	0	2	265	0	29	53	137	1439375	1438535	0.058	11	46663	23	20702	32	11710	75	5164	118142	54508	8	42.218	0.30063	0.0111
EA_SRX1892438-bin.1	98.95	0.63	0	High	95.8	EA_SRX1892438	Omnivore	Bacteria	Firmicutes	Clostridia	Lachnospirales	Lachnospiraceae	Fusicatenibacter	Fusicatenibacter saccharivorans	unclassified	0.0858078	616	11	11	0	0	615	0	4	64	76	2926174	2925874	0.01	11	79334	12	74606	39	23476	44	21999	301598	265997	15	62.418	0.48246	0.02813
EA_SRX1892438-bin.11	98.22	1.24	28.57	High	92.02	EA_SRX1892438	Omnivore	Bacteria	Bacteroidota	Bacteroidia	Bacteroidales	Bacteroidaceae	Phocaeicola	Phocaeicola plebeius	unclassified	0.0859682	571	12	12	0	0	570	0	1	153	187	4246077	4245287	0.019	30	43282	32	39504	99	13254	110	11207	157689	127676	26	46.368	0.45176	0.03301
EA_SRX1892438-bin.12	98.4	0	0	High	98.4	EA_SRX1892438	Omnivore	Bacteria	Firmicutes	Clostridia	Oscillospirales	Ruminococcaceae	Ruminococcus	Ruminococcus bicirculans	unclassified	0.136634	580	12	7	0	7	392	47	181	124	144	2898252	2897764	0.017	17	59735	20	44658	67	10489	72	10126	182286	105349	18	52.23	0.43046	0.02651
EA_SRX1892438-bin.13	99.98	1.5	0	High	92.48	EA_SRX1892438	Omnivore	Bacteria	Firmicutes	Negativicutes	Acidaminococcales	Acidaminococcaceae	Phascolarctobacterium	Phascolarctobacterium faecium	unclassified	0.089598	621	12	12	0	0	620	0	1	69	141	2327885	2327144	0.032	11	56280	24	29520	41	18737	76	9357	205301	94315	13	54.823	0.43993	0.03599
EA_SRX1892438-bin.14	89.96	0.67	50	Medium	86.61	EA_SRX1892438	Omnivore	Bacteria	Firmicutes	Clostridia	Lachnospirales	Lachnospiraceae	Lachnospira	Lachnospira eligens	unclassified	0.132318	611	13	9	0	5	383	34	264	179	275	2382847	2381510	0.056	38	21318	51	15224	116	6365	161	4167	70297	70297	1	2.95	0.38097	0.01419
EA_SRX1892438-bin.15	94.07	0.23	0	High	92.92	EA_SRX1892438	Omnivore	Bacteria	Firmicutes	Clostridia	Oscillospirales	Ruminococcaceae	Gemmiger	Gemmiger formicilis	unclassified	0.113189	524	9	7	1	5	410	1	155	88	94	2340684	2340354	0.014	17	44936	18	39354	57	12717	61	11218	185709	185709	13	42.484	0.60471	0.01885
EA_SRX1892438-bin.16	63.68	0.73	0	Medium	60.03	EA_SRX1892438	Omnivore	Bacteria	Firmicutes	Clostridia	Lachnospirales	Lachnospiraceae	Eubacterium	Eubacterium ventriosum	unclassified	0.099732	472	11	10	1	2	358	28	121	397	753	1578423	1574343	0.258	105	4604	173	3004	310	2076	498	1175	24609	12198	0	0	0.35207	0.0147
EA_SRX1892438-bin.19	88.59	0	0	Medium	88.59	EA_SRX1892438	Omnivore	Bacteria	Firmicutes	Clostridia	Oscillospirales	Oscillospiraceae	CAG-103	CAG-103 sp000432375	unclassified	0.0623677	383	5	4	0	1	243	5	156	24	57	1866473	1866053	0.023	6	92990	12	53772	18	39207	36	16576	264533	131568	15	85.276	0.62223	0.01613
EA_SRX1892438-bin.22	98.88	0	0	High	98.88	EA_SRX1892438	Omnivore	Bacteria	Firmicutes	Bacilli	Lactobacillales	Streptococcaceae	Streptococcus	Streptococcus thermophilus	Medium	0.097464	726	12	12	0	0	718	0	15	63	72	1682582	1682222	0.021	15	39227	16	39130	40	15480	42	12988	119803	119803	8	33.159	0.39101	0.01527
EA_SRX1892438-bin.23	63.55	0	0	Medium	63.55	EA_SRX1892438	Omnivore	Bacteria	Actinobacteriota	Coriobacteriia	Coriobacteriales	Coriobacteriaceae	Collinsella	Collinsella sp900543275	unclassified	0.0678242	235	7	5	1	2	166	9	73	153	222	929878	922978	0.742	30	9533	48	5433	110	2729	166	2069	38450	35476	0	0	0.60545	0.02197
EA_SRX1892438-bin.24	95.64	0	0	High	95.64	EA_SRX1892438	Omnivore	Bacteria	Firmicutes	Clostridia	Oscillospirales	Ruminococcaceae	Ruminococcus	Ruminococcus sp000433635	unclassified	0.0874531	528	11	9	0	3	472	2	86	195	319	2153264	2150592	0.124	28	19040	41	12037	124	4301	188	2931	94647	94647	6	18.492	0.46228	0.02658
EA_SRX1892438-bin.25	100	1.48	0	High	92.6	EA_SRX1892438	Omnivore	Bacteria	Firmicutes	Clostridia	Lachnospirales	Lachnospiraceae	UMGS1375	UMGS1375 sp900066615	unclassified	0.0809973	600	10	10	0	0	594	0	6	82	93	2916196	2915546	0.022	12	65582	15	56563	48	14885	52	14357	288454	197735	20	65.163	0.44515	0.02057
EA_SRX1892438-bin.26	84.45	0.77	75	Medium	80.6	EA_SRX1892438	Omnivore	Bacteria	Firmicutes	Clostridia	Oscillospirales	Oscillospiraceae	ER4	ER4 sp900550165	unclassified	0.0990494	343	10	8	0	3	165	58	138	268	480	1592716	1590393	0.146	62	7991	103	4785	197	2814	315	1808	55274	28256	1	3.47	0.60256	0.0191
EA_SRX1892438-bin.28	81.8	1.34	0	Medium	75.1	EA_SRX1892438	Omnivore	Bacteria	Firmicutes	Clostridia	Lachnospirales	CAG-274	CAG-274	CAG-274 sp000432155	unclassified	0.0866872	558	12	11	0	1	507	22	40	275	472	1749297	1747114	0.125	53	9025	78	5844	195	2881	282	1943	46819	34003	0	0	0.34333	0.01462
EA_SRX1892438-bin.29	95.97	1.34	66.67	High	89.27	EA_SRX1892438	Omnivore	Bacteria	Firmicutes	Clostridia	UBA1381	UBA1381	CAG-41	CAG-41 sp900066215	unclassified	0.0942354	548	14	13	0	2	516	3	44	106	266	2598536	2596699	0.071	19	40588	49	16869	62	11011	156	4843	123499	49557	15	44.358	0.38267	0.01682
EA_SRX1892438-bin.3	55.33	0	0	Medium	55.33	EA_SRX1892438	Omnivore	Bacteria	Bacteroidota	Bacteroidia	Bacteroidales	Bacteroidaceae	Paraprevotella	Paraprevotella clara	unclassified	0.103438	327	9	4	0	5	226	56	99	731	1192	2249490	2243778	0.254	222	3474	313	2434	584	1803	836	1103	13887	10159	0	0	0.4969	0.03445
EA_SRX1892438-bin.30	96.79	1.8	45.45	High	87.79	EA_SRX1892438	Omnivore	Bacteria	Bacteroidota	Bacteroidia	Bacteroidales	Bacteroidaceae	Prevotella	Prevotella copri	unclassified	0.0666906	502	8	8	0	0	502	0	0	84	101	3632979	3631279	0.047	19	67175	23	56044	51	23861	63	19472	161051	124344	31	69.811	0.46213	0.02108
EA_SRX1892438-bin.31	95.36	1.34	0	High	88.66	EA_SRX1892438	Omnivore	Bacteria	Firmicutes	Clostridia	Lachnospirales	Lachnospiraceae	Lachnospira	Lachnospira sp000437735	unclassified	0.105458	636	16	16	0	0	636	0	7	136	227	2568752	2567474	0.05	29	30172	42	18365	88	9943	131	5956	92880	86186	7	17.967	0.42378	0.01747
EA_SRX1892438-bin.35	100	0	0	High	100	EA_SRX1892438	Omnivore	Bacteria	Firmicutes	Bacilli	Erysipelotrichales	Coprobacillaceae	Catenibacterium	Catenibacterium sp000437715	unclassified	0.0837065	552	12	11	0	1	530	1	33	108	114	2357696	2357276	0.018	22	32723	23	30725	70	11254	74	10845	108122	108122	11	31.983	0.33654	0.01458
EA_SRX1892438-bin.37	98.66	0.34	0	High	96.96	EA_SRX1892438	Omnivore	Bacteria	Firmicutes	Clostridia	Oscillospirales	Acutalibacteraceae	Ruminococcus	Ruminococcus sp003526955	unclassified	0.0851584	562	12	12	0	0	556	0	6	92	112	2309701	2309321	0.016	16	45535	18	39872	56	12058	61	10857	156037	150636	11	39.666	0.38572	0.03075
EA_SRX1892438-bin.38	95.28	0.71	0	High	91.73	EA_SRX1892438	Omnivore	Bacteria	Firmicutes	Bacilli	Erysipelotrichales	Erysipelotrichaceae	Holdemanella	Holdemanella porci	unclassified	0.125305	492	13	9	2	3	406	1	101	134	151	2076984	2076533	0.022	33	22622	34	20409	93	7934	101	6886	67453	67453	3	8.79	0.34198	0.01533
EA_SRX1892438-bin.39	99.33	2.68	0	High	85.93	EA_SRX1892438	Omnivore	Bacteria	Firmicutes	Clostridia	Lachnospirales	Lachnospiraceae	Anaerostipes	Anaerostipes hadrus	unclassified	0.103065	598	16	16	0	0	598	0	0	139	201	2722199	2721517	0.025	25	37613	27	32461	81	8407	101	6429	102563	102563	14	33.49	0.37198	0.01976
EA_SRX1892438-bin.40	66.4	0.16	0	Medium	65.6	EA_SRX1892438	Omnivore	Bacteria	Firmicutes	Clostridia	Oscillospirales	Ruminococcaceae	Faecalibacterium	Faecalibacterium sp900758465	unclassified	0.0937631	504	9	6	0	4	387	24	136	272	275	1881502	1881292	0.011	55	9548	56	9438	191	3046	194	2995	49511	49511	0	0	0.61106	0.0264
EA_SRX1892438-bin.41	99.52	0	0	High	99.52	EA_SRX1892438	Omnivore	Bacteria	Firmicutes	Clostridia	Lachnospirales	Lachnospiraceae	Agathobacter	Agathobacter rectalis	unclassified	0.0742449	646	6	6	0	0	644	0	2	41	43	3096107	3095907	0.006	7	156826	7	156826	19	49421	20	49421	539165	539165	18	89.027	0.41132	0.02557
EA_SRX1892438-bin.42	87.06	2.58	22.22	Medium	74.16	EA_SRX1892438	Omnivore	Bacteria	Firmicutes	Clostridia	Lachnospirales	Lachnospiraceae	Acetatifactor	Acetatifactor sp900066565	unclassified	0.104449	547	15	12	0	4	522	3	40	317	442	2532633	2530303	0.092	74	11091	91	8709	228	4015	289	2847	49248	36741	0	0	0.48039	0.01949
EA_SRX1892438-bin.43	83.1	0.76	16.67	Medium	79.3	EA_SRX1892438	Omnivore	Bacteria	Firmicutes	Clostridia	Lachnospirales	Lachnospiraceae	Bariatricus	Bariatricus comes	unclassified	0.117556	533	18	18	1	0	533	0	0	131	189	2274379	2273439	0.041	26	28311	37	23843	76	8121	105	5708	87263	50220	8	21.411	0.42991	0.01615
EA_SRX1892438-bin.44	94.3	0.06	0	High	94	EA_SRX1892438	Omnivore	Bacteria	Firmicutes	Clostridia	Lachnospirales	Lachnospiraceae	Clostridium	Clostridium fessum	Medium	0.090281	579	13	13	0	0	579	0	0	77	89	2395517	2395307	0.009	16	51321	17	44293	49	16282	55	14605	135566	124808	17	53.922	0.49309	0.01533
EA_SRX1892438-bin.5	89.71	1.22	20	Medium	83.61	EA_SRX1892438	Omnivore	Bacteria	Firmicutes	Clostridia	Lachnospirales	Lachnospiraceae	Anaerobutyricum	Anaerobutyricum hallii	unclassified	0.0904042	569	13	13	0	1	538	1	34	232	392	2561272	2559557	0.067	53	15201	75	9797	163	5482	243	3239	46453	41753	0	0	0.38719	0.01312
EA_SRX1892438-bin.7	93.2	0.77	33.33	High	89.35	EA_SRX1892438	Omnivore	Bacteria	Firmicutes	Clostridia	Lachnospirales	Lachnospiraceae	Eisenbergiella	Eisenbergiella sp900066775	unclassified	0.0811763	579	10	10	0	1	572	0	28	183	232	2533962	2532302	0.066	36	22303	42	19310	117	6227	144	4845	84296	63213	5	12.126	0.49165	0.01898
EA_SRX1892438-bin.8	92.84	0.68	0	High	89.44	EA_SRX1892438	Omnivore	Bacteria	Firmicutes	Clostridia	Oscillospirales	Ruminococcaceae	Gemmiger	Gemmiger qucibialis	unclassified	0.0906538	543	14	13	0	1	521	4	25	301	327	2378086	2377826	0.011	68	11400	72	10620	207	3853	223	3539	39401	39401	0	0	0.56486	0.02244
EA_SRX1892438-bin.9	74.9	4.11	14.29	Medium	54.35	EA_SRX1892438	Omnivore	Bacteria	Firmicutes	Clostridia	Lachnospirales	Lachnospiraceae	Blautia	Blautia faecis	unclassified	0.106544	468	13	9	1	4	403	5	104	616	819	2882806	2880281	0.088	149	5749	179	4879	465	2269	561	1844	33863	29452	0	0	0.43904	0.01698
EA_SRX1892439-bin.0	87.27	0.4	0	Medium	85.27	EA_SRX1892439	Omnivore	Bacteria	Actinobacteriota	Actinomycetia	Actinomycetales	Bifidobacteriaceae	Bifidobacterium	Bifidobacterium longum	unclassified	0.0734156	443	11	11	0	0	440	0	13	199	367	2029903	2027918	0.098	41	13423	66	9143	133	4866	225	2557	56362	35063	2	5.293	0.60019	0.01735
EA_SRX1892439-bin.1	92.88	1.36	50	High	86.08	EA_SRX1892439	Omnivore	Bacteria	Firmicutes	Clostridia	Oscillospirales	Ruminococcaceae	Gemmiger	Gemmiger qucibialis	unclassified	0.0987323	532	13	11	1	1	503	19	49	293	371	2283555	2282715	0.037	66	11099	79	8772	205	3755	250	3015	37254	33235	0	0	0.56625	0.02354
EA_SRX1892439-bin.10	92.23	0	0	High	92.23	EA_SRX1892439	Omnivore	Bacteria	Firmicutes	Clostridia	Oscillospirales	Acutalibacteraceae	Clostridium	Clostridium leptum	Medium	0.0740135	507	10	10	0	0	507	0	0	65	142	2817299	2816348	0.034	11	97729	25	38389	35	23487	77	9750	185185	97729	21	74.229	0.50728	0.02496
EA_SRX1892439-bin.11	88.74	0.14	100	Medium	88.04	EA_SRX1892439	Omnivore	Bacteria	Firmicutes	Clostridia	Oscillospirales	Ruminococcaceae	Ruminococcus	Ruminococcus callidus	unclassified	0.160364	444	15	8	2	7	279	30	168	533	783	2037810	2034804	0.148	138	4709	173	3640	404	1957	534	1358	24904	16446	0	0	0.52056	0.03428
EA_SRX1892439-bin.12	72.27	3.36	33.33	Medium	55.47	EA_SRX1892439	Omnivore	Bacteria	Firmicutes	Clostridia	Oscillospirales	Butyricicoccaceae	Agathobaculum	Agathobaculum butyriciproducens	unclassified	0.134331	350	8	2	1	6	154	73	150	584	895	1711364	1707792	0.209	162	3310	225	2406	464	1657	628	1089	24337	11406	0	0	0.55444	0.03419
EA_SRX1892439-bin.13	98.66	0	0	High	98.66	EA_SRX1892439	Omnivore	Bacteria	Firmicutes	Clostridia	Oscillospirales	Acutalibacteraceae	Eubacterium	Eubacterium sp000436835	unclassified	0.0653308	522	7	7	0	0	522	0	0	26	27	1908201	1908101	0.005	6	87875	7	87875	18	41859	19	41859	226745	226745	11	73.515	0.38167	0.01835
EA_SRX1892439-bin.14	65.75	0.02	0	Medium	65.65	EA_SRX1892439	Omnivore	Bacteria	Firmicutes	Clostridia	Oscillospirales	Ruminococcaceae	Ruminococcus	Ruminococcus bicirculans	unclassified	0.290044	465	9	3	5	4	101	150	277	449	752	1680462	1676997	0.206	122	4243	180	2814	349	2063	519	1221	23998	23998	0	0	0.44349	0.01833
EA_SRX1892439-bin.15	83.97	1.46	0	Medium	76.67	EA_SRX1892439	Omnivore	Bacteria	Firmicutes	Clostridia	Lachnospirales	Lachnospiraceae	Mediterraneibacter	Mediterraneibacter lactaris	unclassified	0.125401	525	19	15	1	4	505	0	34	255	381	2648174	2646624	0.059	62	13485	77	9976	186	5296	237	4015	66177	57717	2	4.678	0.43392	0.02067
EA_SRX1892439-bin.16	90.14	1.48	0	High	82.74	EA_SRX1892439	Omnivore	Bacteria	Firmicutes	Clostridia	Lachnospirales	Lachnospiraceae	UMGS1375	UMGS1375 sp900066615	unclassified	0.104596	522	13	12	0	4	441	19	102	250	411	2231112	2229315	0.081	61	11758	83	8177	182	4465	266	2987	46872	32162	0	0	0.45036	0.01844
EA_SRX1892439-bin.17	96.14	1.85	28.57	High	86.89	EA_SRX1892439	Omnivore	Bacteria	Firmicutes	Clostridia	Lachnospirales	Lachnospiraceae	Roseburia	Roseburia intestinalis	unclassified	0.104856	686	15	15	0	0	684	0	3	92	119	3201746	3200306	0.045	19	61906	22	51640	58	16510	70	11780	148973	135142	25	61.273	0.43155	0.01064
EA_SRX1892439-bin.19	98.49	0.63	0	High	95.34	EA_SRX1892439	Omnivore	Bacteria	Firmicutes	Clostridia	Lachnospirales	Lachnospiraceae	Fusicatenibacter	Fusicatenibacter saccharivorans	unclassified	0.0857453	615	11	11	0	0	615	0	0	60	72	2963197	2962619	0.02	12	74546	13	66200	38	27381	41	23442	250078	250078	20	67.591	0.48205	0.01735
EA_SRX1892439-bin.20	97.32	0	0	High	97.32	EA_SRX1892439	Omnivore	Bacteria	Firmicutes	Clostridia	Oscillospirales	Acutalibacteraceae	CAG-217	CAG-217 sp000436335	unclassified	0.062942	495	7	7	0	0	495	0	0	13	18	1882563	1882333	0.012	5	161414	6	138746	10	70409	14	61532	294179	204658	13	100	0.53727	0.01391
EA_SRX1892439-bin.22	98.08	1.08	30	High	92.68	EA_SRX1892439	Omnivore	Bacteria	Firmicutes	Clostridia	Lachnospirales	Lachnospiraceae	Eisenbergiella	Eisenbergiella sp900066775	unclassified	0.072483	601	7	7	0	0	601	0	0	67	70	3016231	3015931	0.01	16	73797	16	70883	45	24112	46	22922	138902	138902	25	67.624	0.48321	0.01837
EA_SRX1892439-bin.23	82.82	2.34	0	Medium	71.12	EA_SRX1892439	Omnivore	Bacteria	Firmicutes	Clostridia	Lachnospirales	Lachnospiraceae	Mediterraneibacter	Mediterraneibacter faecis	unclassified	0.103349	527	17	17	0	0	527	0	16	157	243	1852158	1843558	0.464	38	16123	53	10408	114	5763	168	3747	51187	47456	1	2.764	0.41766	0.01281
EA_SRX1892439-bin.24	99.33	1.01	0	High	94.28	EA_SRX1892439	Omnivore	Bacteria	Firmicutes	Clostridia	Oscillospirales	Acutalibacteraceae	Ruminococcus	Ruminococcus bromii	unclassified	0.0702112	532	7	6	0	2	531	0	2	49	54	2572790	2572560	0.009	6	125667	7	125667	22	28777	24	25832	379637	293908	14	79.018	0.40378	0.04482
EA_SRX1892439-bin.26	68.04	1.79	100	Medium	59.09	EA_SRX1892439	Omnivore	Bacteria	Firmicutes	Clostridia	Oscillospirales	Ruminococcaceae	Faecalibacterium	Faecalibacterium prausnitzii	unclassified	0.0820994	493	12	10	0	2	438	0	72	154	157	2144465	2144255	0.01	29	20177	29	20177	102	6162	103	6138	199722	199722	3	14.748	0.57819	0.01984
EA_SRX1892439-bin.29	92.76	0	0	High	92.76	EA_SRX1892439	Omnivore	Bacteria	Firmicutes	Clostridia	Oscillospirales	Ruminococcaceae	Faecalibacterium	Faecalibacterium prausnitzii	unclassified	0.0720072	486	10	9	0	1	453	4	45	150	151	1988112	1988012	0.005	33	19038	34	18444	96	6455	97	6455	90040	90040	1	4.529	0.59678	0.02032
EA_SRX1892439-bin.3	97.94	3.02	0	High	82.84	EA_SRX1892439	Omnivore	Bacteria	Firmicutes	Clostridia	Lachnospirales	Lachnospiraceae	Anaerostipes	Anaerostipes hadrus	unclassified	0.119577	589	14	10	0	6	540	16	73	357	564	2365643	2363257	0.101	77	9347	98	7108	252	3146	343	2089	43585	28288	0	0	0.37791	0.01325
EA_SRX1892439-bin.30	97.32	1.06	14.29	High	92.02	EA_SRX1892439	Omnivore	Bacteria	Bacteroidota	Bacteroidia	Bacteroidales	Bacteroidaceae	Prevotella	Prevotella sp003447235	unclassified	0.0801883	411	9	6	1	2	351	10	77	225	307	2585506	2584284	0.047	47	17441	58	13952	149	5312	190	3899	65039	64693	3	7.472	0.54905	0.0461
EA_SRX1892439-bin.31	96.2	2.2	50	High	85.2	EA_SRX1892439	Omnivore	Bacteria	Firmicutes	Clostridia	Lachnospirales	Lachnospiraceae	Dorea	Dorea longicatena	unclassified	0.0906469	584	13	13	0	0	584	0	3	98	111	2440750	2440342	0.017	25	36586	27	35035	64	13660	70	11045	121039	102720	4	13.734	0.42295	0.01132
EA_SRX1892439-bin.32	89.85	1.26	25	Medium	83.55	EA_SRX1892439	Omnivore	Bacteria	Bacteroidota	Bacteroidia	Bacteroidales	Muribaculaceae	Sodaliphilus	Sodaliphilus sp004557565	unclassified	0.0947858	441	9	5	0	4	257	16	191	448	695	2532690	2529949	0.108	107	7286	150	5212	320	2825	464	1900	35624	32651	0	0	0.48472	0.03023
EA_SRX1892439-bin.33	93.3	1.28	0	High	86.9	EA_SRX1892439	Omnivore	Bacteria	Firmicutes	Clostridia	Lachnospirales	Lachnospiraceae	Agathobacter	Agathobacter faecis	unclassified	0.0858185	617	11	11	0	0	615	0	2	81	143	2246295	2240185	0.272	17	46035	25	29467	52	12632	85	7394	86894	81923	16	48.658	0.44456	0.01416
EA_SRX1892439-bin.34	93.29	0.67	50	High	89.94	EA_SRX1892439	Omnivore	Bacteria	Firmicutes	Clostridia	Oscillospirales	Oscillospiraceae	ER4	ER4 sp000765235	unclassified	0.151643	427	14	9	1	4	142	87	238	153	315	1979063	1977335	0.087	30	20910	59	10230	98	5939	197	2930	72709	40143	4	12.765	0.59198	0.01509
EA_SRX1892439-bin.35	86.6	0.69	0	Medium	83.15	EA_SRX1892439	Omnivore	Bacteria	Firmicutes	Bacilli	Erysipelotrichales	Coprobacillaceae	Faecalibacillus	Faecalibacillus intestinalis	unclassified	0.103398	546	11	8	1	3	463	28	93	489	1070	2123627	2117567	0.285	113	5377	210	3068	360	2084	679	987	21993	18211	0	0	0.29708	0.01883
EA_SRX1892439-bin.4	99.52	0.48	0	High	97.12	EA_SRX1892439	Omnivore	Bacteria	Firmicutes	Clostridia	Lachnospirales	Lachnospiraceae	Agathobacter	Agathobacter rectalis	unclassified	0.074893	649	6	5	0	1	649	0	0	55	62	3178332	3177902	0.014	8	111969	9	109950	28	27689	30	27343	372730	309206	18	79.366	0.41421	0.0234
EA_SRX1892439-bin.5	69.33	1.61	100	Medium	61.28	EA_SRX1892439	Omnivore	Bacteria	Actinobacteriota	Coriobacteriia	Coriobacteriales	Coriobacteriaceae	Collinsella	Collinsella sp900547805	unclassified	0.12902	271	11	5	2	5	172	33	80	383	463	1477521	1475775	0.118	90	4291	103	3956	297	1910	334	1761	24796	24796	0	0	0.60367	0.02427
EA_SRX1892439-bin.6	99.43	0.34	100	High	97.73	EA_SRX1892439	Omnivore	Bacteria	Actinobacteriota	Actinomycetia	Actinomycetales	Bifidobacteriaceae	Bifidobacterium	Bifidobacterium adolescentis	unclassified	0.0709667	515	9	9	0	0	512	0	3	34	37	2038777	2038567	0.01	4	143460	5	99555	20	30167	23	27008	540377	540377	11	74.462	0.59652	0.02106
EA_SRX1892439-bin.8	67.74	0.67	100	Medium	64.39	EA_SRX1892439	Omnivore	Bacteria	Firmicutes	Clostridia	UBA1381	UBA1381	CAG-41	CAG-41 sp900066215	unclassified	0.143072	427	9	4	2	5	249	56	142	642	1160	2047720	2042115	0.274	162	3527	263	2366	498	1707	789	939	35450	13798	0	0	0.38829	0.01976
EA_SRX1892441-bin.0	98.6	1.17	0	High	92.75	EA_SRX1892441	Omnivore	Bacteria	Firmicutes	Clostridia	Christensenellales	CAG-74	UBA11524	UBA11524 sp000437595	unclassified	0.100888	523	16	15	0	2	521	6	8	216	255	3282520	3281414	0.034	29	36524	35	29247	111	6793	129	5656	126793	87061	15	32.54	0.58267	0.02082
EA_SRX1892441-bin.1	98.07	1.61	16.67	High	90.02	EA_SRX1892441	Omnivore	Bacteria	Firmicutes	Clostridia	Lachnospirales	Lachnospiraceae	CAG-510	CAG-510 sp000434615	unclassified	0.0883138	603	12	12	0	0	603	0	0	63	183	2629214	2627654	0.059	13	60162	32	25289	41	21835	102	7528	170072	81456	15	55.078	0.46368	0.02269
EA_SRX1892441-bin.12	98.32	0.96	0	High	93.52	EA_SRX1892441	Omnivore	Bacteria	Bacteroidota	Bacteroidia	Bacteroidales	Rikenellaceae	Alistipes	Alistipes putredinis	unclassified	0.0824875	427	12	10	0	3	423	0	7	115	324	2389922	2387462	0.103	22	31745	57	13079	71	10302	191	3540	129551	50840	10	32.078	0.54112	0.03593
EA_SRX1892441-bin.13	82.69	3.72	14.29	Medium	64.09	EA_SRX1892441	Omnivore	Bacteria	Bacteroidota	Bacteroidia	Bacteroidales	Bacteroidaceae	Phocaeicola	Phocaeicola dorei	unclassified	0.0746974	463	11	11	0	0	463	0	0	127	434	3890364	3886972	0.087	27	49232	72	14450	84	14511	254	4510	141777	93467	25	48.569	0.41791	0.01421
EA_SRX1892441-bin.16	96.16	1.17	0	High	90.31	EA_SRX1892441	Omnivore	Bacteria	Firmicutes	Clostridia	Oscillospirales	Oscillospiraceae	ER4	ER4 sp000765235	unclassified	0.142565	443	11	4	1	7	222	39	231	103	234	2151735	2150317	0.066	23	30376	44	15212	68	11875	142	4492	96760	96760	6	20.939	0.58811	0.01753
EA_SRX1892441-bin.17	81.67	0.27	33.33	Medium	80.32	EA_SRX1892441	Omnivore	Bacteria	Bacteroidota	Bacteroidia	Bacteroidales	Barnesiellaceae	Barnesiella	Barnesiella intestinihominis	unclassified	0.118438	446	10	7	2	1	299	20	159	535	1396	2676321	2664575	0.439	128	6214	319	2646	396	2474	948	963	47528	15082	0	0	0.43435	0.02827
EA_SRX1892441-bin.19	98.66	0.34	0	High	96.96	EA_SRX1892441	Omnivore	Bacteria	Firmicutes	Clostridia	Oscillospirales	Acutalibacteraceae	Ruminococcus	Ruminococcus sp003526955	unclassified	0.0802599	545	11	11	0	0	538	0	10	54	63	2248474	2248114	0.016	10	73878	12	56946	34	17964	40	16623	301022	142851	12	56.91	0.38759	0.02101
EA_SRX1892441-bin.20	97.99	0.34	0	High	96.29	EA_SRX1892441	Omnivore	Bacteria	Firmicutes	Clostridia	Oscillospirales	Acutalibacteraceae	Fimenecus	Fimenecus sp000432435	unclassified	0.0584041	504	5	5	0	0	504	0	0	18	27	1976253	1975803	0.023	5	168274	6	142022	11	81184	14	52044	288701	226624	13	95.756	0.44436	0.03028
EA_SRX1892441-bin.3	97.96	0	0	High	97.96	EA_SRX1892441	Omnivore	Bacteria	Verrucomicrobiota	Verrucomicrobiae	Verrucomicrobiales	Akkermansiaceae	Akkermansia	Akkermansia muciniphila	unclassified	0.0731204	495	10	10	0	0	495	0	0	28	53	2709687	2709077	0.023	6	178433	12	73539	16	58351	33	35346	354551	246808	17	92.242	0.55427	0.03045
EA_SRX1892441-bin.4	84.47	1.61	16.67	Medium	76.42	EA_SRX1892441	Omnivore	Bacteria	Bacteroidota	Bacteroidia	Bacteroidales	Bacteroidaceae	Bacteroides	Bacteroides sp900557355	unclassified	0.0836226	537	12	12	0	0	537	0	0	63	117	4783108	4782478	0.013	13	137098	22	63787	38	38905	68	26158	418745	177682	33	85.566	0.43011	0.01157
EA_SRX1892441-bin.5	96.55	2.69	16.67	High	83.1	EA_SRX1892441	Omnivore	Bacteria	Firmicutes	Negativicutes	Acidaminococcales	Acidaminococcaceae	Phascolarctobacterium	Phascolarctobacterium faecium	unclassified	0.105802	605	13	13	1	0	591	22	14	141	593	2306922	2301669	0.228	31	23166	110	6037	94	7724	363	1840	77834	41804	6	16.825	0.43744	0.04173
EA_SRX1892441-bin.6	93.96	1.34	0	High	87.26	EA_SRX1892441	Omnivore	Bacteria	Firmicutes	Clostridia	Oscillospirales	Oscillospiraceae	CAG-170	CAG-170 sp002404795	unclassified	0.165899	385	13	4	2	7	198	56	201	139	173	2284870	2284260	0.027	24	26044	28	23330	88	7532	105	6347	218947	109320	7	24.93	0.61379	0.01953
EA_SRX1892441-bin.7	72.68	1.34	0	Medium	65.98	EA_SRX1892441	Omnivore	Bacteria	Firmicutes	Clostridia	Oscillospirales	Ruminococcaceae	Ruminiclostridium	Ruminiclostridium sp003512525	unclassified	0.177514	369	8	2	2	6	83	98	231	574	1160	1867915	1859611	0.445	162	3704	282	2130	453	1819	805	852	18095	11945	0	0	0.45137	0.02497
EA_SRX1892441-bin.8	98.41	0.02	0	High	98.31	EA_SRX1892441	Omnivore	Bacteria	Firmicutes	Clostridia	Lachnospirales	Lachnospiraceae	Bacteroides	Bacteroides pectinophilus	unclassified	0.101462	621	14	12	0	3	589	0	51	65	166	2552724	2551466	0.049	15	57135	31	24689	44	19803	96	8953	161868	161868	19	59.974	0.42133	0.01304
EA_SRX1892441-bin.9	76.97	1.34	50	Medium	70.27	EA_SRX1892441	Omnivore	Bacteria	Firmicutes	Clostridia	Oscillospirales	Oscillospiraceae	CAG-83	CAG-83 sp000435975	unclassified	0.0570839	319	9	9	0	0	316	0	8	163	357	1627935	1625674	0.139	34	14369	74	6705	106	5032	226	2295	43802	26963	0	0	0.61397	0.02938
EA_SRX1892442-bin.1	95.55	1.15	41.67	High	89.8	EA_SRX1892442	Omnivore	Bacteria	Firmicutes	Clostridia	Lachnospirales	Lachnospiraceae	Blautia	Blautia massiliensis	unclassified	0.085206	560	12	12	0	0	559	0	3	73	100	2808889	2808169	0.026	14	64763	17	51506	43	18799	54	15390	211597	211597	19	61.821	0.44975	0.01904
EA_SRX1892442-bin.10	88.16	2.21	100	Medium	77.11	EA_SRX1892442	Omnivore	Bacteria	Firmicutes	Clostridia	Oscillospirales	Ruminococcaceae	Faecalibacterium	Faecalibacterium prausnitzii	unclassified	0.0818111	480	8	7	1	1	407	0	102	306	355	2302343	2301583	0.033	59	10907	67	10345	205	3304	232	2998	81740	73122	1	3.55	0.58501	0.02751
EA_SRX1892442-bin.11	84.19	0	0	Medium	84.19	EA_SRX1892442	Omnivore	Bacteria	Actinobacteriota	Coriobacteriia	Coriobacteriales	Coriobacteriaceae	Collinsella	Collinsella intestinalis	unclassified	0.13272	394	14	8	2	4	286	29	112	204	628	1513222	1508216	0.331	47	9767	136	3426	141	3709	418	1210	48522	21240	0	0	0.62789	0.01917
EA_SRX1892442-bin.12	85.48	2.5	0	Medium	72.98	EA_SRX1892442	Omnivore	Bacteria	Actinobacteriota	Actinomycetia	Actinomycetales	Bifidobacteriaceae	Bifidobacterium	Bifidobacterium pseudocatenulatum	unclassified	0.0564301	380	7	7	0	1	357	11	33	252	769	1830737	1824404	0.346	46	10287	141	3607	172	3076	495	1172	119427	17557	2	9.759	0.5657	0.01868
EA_SRX1892442-bin.15	63.72	0.02	0	Medium	63.62	EA_SRX1892442	Omnivore	Bacteria	Firmicutes	Clostridia	Oscillospirales	Oscillospiraceae	CAG-103	CAG-103 sp000432375	unclassified	0.1328	273	4	2	2	1	115	86	109	372	869	1443206	1436401	0.472	102	4258	215	2272	292	2103	588	876	19466	10197	0	0	0.62611	0.03022
EA_SRX1892442-bin.16	99.33	0	0	High	99.33	EA_SRX1892442	Omnivore	Bacteria	Firmicutes	Clostridia	Oscillospirales	Acutalibacteraceae	Clostridium	Clostridium leptum	Medium	0.0638895	536	6	6	0	0	536	0	0	33	41	2904802	2904452	0.012	6	171656	9	121361	17	52586	23	43609	438436	230617	17	90.27	0.50267	0.02789
EA_SRX1892442-bin.17	97.36	1.45	0	High	90.11	EA_SRX1892442	Omnivore	Bacteria	Firmicutes	Clostridia	Lachnospirales	Lachnospiraceae	Acetatifactor	Acetatifactor sp900066565	unclassified	0.10101	627	15	15	0	0	627	0	0	103	161	3120473	3118692	0.057	22	44532	26	35192	68	15906	87	11860	120434	101578	17	43.794	0.47332	0.02049
EA_SRX1892442-bin.18	91.1	1.34	0	High	84.4	EA_SRX1892442	Omnivore	Bacteria	Firmicutes	Clostridia	Oscillospirales	Oscillospiraceae	CAG-83	CAG-83 sp000431575	unclassified	0.0558231	363	8	8	0	0	363	0	0	69	133	1896866	1895897	0.051	14	43779	27	24900	44	13662	80	7166	123374	61917	13	49.596	0.60631	0.01798
EA_SRX1892442-bin.21	73.34	1.92	0	Medium	63.74	EA_SRX1892442	Omnivore	Bacteria	Bacteroidota	Bacteroidia	Bacteroidales	Rikenellaceae	Alistipes	Alistipes shahii	unclassified	0.0871005	360	9	6	1	2	226	23	141	485	1152	2157692	2148494	0.426	123	5318	260	2586	370	2231	765	957	19552	11976	0	0	0.6077	0.02614
EA_SRX1892442-bin.22	97.96	2.21	57.14	High	86.91	EA_SRX1892442	Omnivore	Bacteria	Bacteroidota	Bacteroidia	Bacteroidales	Rikenellaceae	Alistipes	Alistipes putredinis	unclassified	0.0644315	427	9	8	0	1	410	0	42	78	147	2213330	2212320	0.046	11	59088	11	56958	38	10271	43	6757	177491	177491	13	57.232	0.54479	0.02419
EA_SRX1892442-bin.23	99.37	0	0	High	99.37	EA_SRX1892442	Omnivore	Bacteria	Firmicutes	Clostridia	Lachnospirales	Lachnospiraceae	UMGS1375	UMGS1375 sp900066615	unclassified	0.0882041	604	12	12	0	0	599	0	5	80	99	2673465	2673005	0.017	17	50685	18	48396	53	15430	58	14316	180739	172075	17	50.521	0.44551	0.02059
EA_SRX1892442-bin.3	86.43	0.17	0	Medium	85.58	EA_SRX1892442	Omnivore	Bacteria	Firmicutes	Clostridia	Lachnospirales	Anaerotignaceae	Anaerotignum	Anaerotignum faecicola	unclassified	0.0714109	448	8	7	0	2	381	10	101	335	831	1778721	1771534	0.404	79	6643	185	3041	242	2602	547	1109	26447	12909	0	0	0.4857	0.02318
EA_SRX1892442-bin.6	76.02	1.72	0	Medium	67.42	EA_SRX1892442	Omnivore	Bacteria	Firmicutes	Clostridia	Lachnospirales	Lachnospiraceae	Agathobacter	Agathobacter faecis	unclassified	0.0744076	592	8	8	0	0	592	0	0	56	71	2609954	2609443	0.02	10	81737	11	75250	31	25182	34	21610	237324	237324	19	73.381	0.43799	0.01291
EA_SRX1892442-bin.7	94.24	1.66	25	High	85.94	EA_SRX1892442	Omnivore	Bacteria	Firmicutes	Clostridia	Lachnospirales	Lachnospiraceae	Mediterraneibacter	Mediterraneibacter lactaris	unclassified	0.111708	583	18	17	0	2	563	0	36	137	245	2162118	2160695	0.066	28	25151	49	14028	94	7328	152	4652	83842	48175	3	9.166	0.43241	0.01725
EA_SRX1892442-bin.8	92.47	1.22	60	High	86.37	EA_SRX1892442	Omnivore	Bacteria	Bacteroidota	Bacteroidia	Bacteroidales	Bacteroidaceae	Phocaeicola	Phocaeicola vulgatus	unclassified	0.0962543	567	15	14	0	1	567	0	2	120	179	3896015	3895352	0.017	24	49253	30	40076	76	15748	95	12458	179486	179486	23	49.999	0.42223	0.0167
EA_SRX1892442-bin.9	96.34	0	0	High	96.34	EA_SRX1892442	Omnivore	Bacteria	Firmicutes	Clostridia	Lachnospirales	Lachnospiraceae	Agathobacter	Agathobacter rectalis	unclassified	0.0900765	619	8	8	1	1	604	3	21	128	324	2316871	2314349	0.109	32	27203	58	13038	85	10521	182	3869	58723	49596	3	6.971	0.42582	0.01741
EA_SRX1892443-bin.11	64.59	1.34	0	Medium	57.89	EA_SRX1892443	Omnivore	Bacteria	Firmicutes	Clostridia	Oscillospirales	Oscillospiraceae	CAG-83	CAG-83 sp003539495	unclassified	0.0524269	295	8	7	0	1	270	5	49	247	780	1631999	1624864	0.437	65	7901	169	3088	188	3476	518	1063	24537	13087	0	0	0.57522	0.02267
EA_SRX1892443-bin.14	83.06	2	16.67	Medium	73.06	EA_SRX1892443	Omnivore	Bacteria	Bacteroidota	Bacteroidia	Bacteroidales	Rikenellaceae	Alistipes	Alistipes finegoldii	unclassified	0.0724395	394	11	11	0	0	329	5	79	391	1166	2562847	2553044	0.383	90	8972	239	3269	278	3215	751	1115	34590	14185	0	0	0.59386	0.02747
EA_SRX1892443-bin.16	82.18	1.27	0	Medium	75.83	EA_SRX1892443	Omnivore	Bacteria	Firmicutes	Clostridia	Lachnospirales	Lachnospiraceae	Fusicatenibacter	Fusicatenibacter saccharivorans	unclassified	0.0930814	524	14	14	0	1	463	16	50	348	584	2140782	2136116	0.218	78	8482	114	5247	250	3037	379	1852	39194	26756	0	0	0.49932	0.0163
EA_SRX1892443-bin.17	89.44	0.93	33.33	Medium	84.79	EA_SRX1892443	Omnivore	Bacteria	Bacteroidota	Bacteroidia	Bacteroidales	Bacteroidaceae	Bacteroides	Bacteroides uniformis	unclassified	0.108876	560	16	15	1	0	553	0	12	233	310	3747195	3740035	0.191	50	24879	65	19651	152	7842	204	5966	85314	76233	8	13.63	0.47275	0.02544
EA_SRX1892443-bin.18	98.9	1.44	33.33	High	91.7	EA_SRX1892443	Omnivore	Bacteria	Bacteroidota	Bacteroidia	Bacteroidales	Rikenellaceae	Alistipes	Alistipes putredinis	unclassified	0.0600952	414	8	7	0	1	402	0	41	49	73	2285987	2285657	0.014	7	133821	11	64756	27	22485	40	14831	213716	185172	14	72.874	0.5424	0.02574
EA_SRX1892443-bin.19	61.2	0.29	0	Medium	59.75	EA_SRX1892443	Omnivore	Bacteria	Firmicutes	Clostridia	Lachnospirales	Lachnospiraceae	Clostridium	Clostridium scindens	Medium	0.0983054	446	11	8	0	4	300	16	172	581	1216	1691558	1680872	0.632	181	3229	304	1868	469	1736	840	706	10964	6834	0	0	0.48922	0.02278
EA_SRX1892443-bin.2	97.99	0.67	0	High	94.64	EA_SRX1892443	Omnivore	Bacteria	Firmicutes	Clostridia	Oscillospirales	Acutalibacteraceae	Clostridium	Clostridium leptum	Medium	0.0964913	555	15	15	0	0	542	2	22	195	482	3120694	3116718	0.127	32	28261	72	11901	120	7101	265	3184	108629	62443	12	27.583	0.50255	0.04038
EA_SRX1892443-bin.20	90.39	0.53	16.67	High	87.74	EA_SRX1892443	Omnivore	Bacteria	Proteobacteria	Gammaproteobacteria	Enterobacterales	Enterobacteriaceae	Escherichia	Escherichia coli	High	0.491424	1424	41	23	8	12	1078	168	353	609	1951	4151185	4134042	0.413	139	8815	406	3143	446	3391	1268	1061	45011	24439	0	0	0.51291	0.02891
EA_SRX1892443-bin.4	71.82	0.69	0	Medium	68.37	EA_SRX1892443	Omnivore	Bacteria	Firmicutes	Clostridia	Oscillospirales	Acutalibacteraceae	Fimivicinus	Fimivicinus sp900544375	unclassified	0.0870943	381	12	10	0	3	270	6	132	563	1587	2027018	2011898	0.746	163	4334	383	1708	439	1957	1111	640	14938	7520	0	0	0.52763	0.03166
EA_SRX1892443-bin.6	92.72	1.61	100	High	84.67	EA_SRX1892443	Omnivore	Bacteria	Firmicutes	Clostridia	Oscillospirales	Ruminococcaceae	Faecalibacterium	Faecalibacterium prausnitzii	unclassified	0.0709779	504	9	8	0	1	441	3	77	140	152	1936883	1936493	0.02	26	22249	30	18408	90	5788	100	5419	79684	79684	5	16.433	0.60254	0.01899
EA_SRX1892444-bin.0	94.46	1.13	60	High	88.81	EA_SRX1892444	Omnivore	Bacteria	Firmicutes	Clostridia	Lachnospirales	Lachnospiraceae	Agathobacter	Agathobacter rectalis	unclassified	0.0908558	607	10	7	0	3	558	26	51	231	309	2139683	2138373	0.061	53	12627	70	9898	161	4463	205	3754	62473	29844	1	2.92	0.42715	0.01597
EA_SRX1892444-bin.1	100	0.45	0	High	97.75	EA_SRX1892444	Omnivore	Bacteria	Actinobacteriota	Actinomycetia	Actinomycetales	Bifidobacteriaceae	Bifidobacterium	Bifidobacterium adolescentis	unclassified	0.0543262	501	3	3	0	0	501	0	0	12	15	2056760	2056460	0.015	2	443614	3	283485	7	75679	8	70761	776240	584044	8	95.429	0.59481	0.01174
EA_SRX1892444-bin.10	73.05	1.72	0	Medium	64.45	EA_SRX1892444	Omnivore	Bacteria	Firmicutes	Clostridia	Oscillospirales	Oscillospiraceae	CAG-83	CAG-83 sp000431575	unclassified	0.052247	300	8	8	0	0	276	1	41	247	383	1616146	1614497	0.102	59	8836	79	6329	179	3179	248	2166	36320	22884	0	0	0.61472	0.02481
EA_SRX1892444-bin.11	98.66	0	0	High	98.66	EA_SRX1892444	Omnivore	Bacteria	Firmicutes	Clostridia	Oscillospirales	Acutalibacteraceae	Acutalibacter	Acutalibacter stercoravium	unclassified	0.0786574	520	11	11	0	0	520	0	0	43	57	2482095	2481775	0.013	6	162895	7	136442	19	28766	23	25852	300008	224348	14	82.953	0.59745	0.03922
EA_SRX1892444-bin.12	84.2	1.63	0	Medium	76.05	EA_SRX1892444	Omnivore	Bacteria	Firmicutes	Clostridia	Christensenellales	CAG-74	UBA11524	UBA11524 sp000437595	unclassified	0.0898218	448	12	11	0	2	351	14	143	460	747	2355621	2352316	0.14	112	6336	158	4599	340	2689	493	1670	27005	20227	0	0	0.59099	0.01958
EA_SRX1892444-bin.13	56.96	0.16	0	Medium	56.16	EA_SRX1892444	Omnivore	Bacteria	Bacteroidota	Bacteroidia	Bacteroidales	Rikenellaceae	Alistipes	Alistipes communis	unclassified	0.110958	378	9	3	1	5	243	36	150	334	632	1693047	1689650	0.201	82	6476	135	3961	250	2428	409	1399	27492	18645	0	0	0.61546	0.02322
EA_SRX1892444-bin.15	89.11	1.08	0	Medium	83.71	EA_SRX1892444	Omnivore	Bacteria	Firmicutes	Clostridia	Christensenellales	CAG-74	Limiplasma	Limiplasma sp900548145	unclassified	0.0839829	418	13	11	0	2	370	0	95	195	268	2467283	2466350	0.038	42	17682	55	14510	133	5963	170	4959	65689	65689	3	7.276	0.59077	0.02243
EA_SRX1892444-bin.16	77.4	1.01	0	Medium	72.35	EA_SRX1892444	Omnivore	Bacteria	Firmicutes	Clostridia	Oscillospirales	Oscillospiraceae	CAG-83	CAG-83 sp900552475	unclassified	0.0864272	399	14	12	0	2	321	5	94	92	125	1561807	1561207	0.038	21	24943	25	19907	63	8264	82	6751	84310	70974	3	13.496	0.63258	0.01076
EA_SRX1892444-bin.17	84.46	0.67	0	Medium	81.11	EA_SRX1892444	Omnivore	Bacteria	Firmicutes	Clostridia	Oscillospirales	Butyricicoccaceae	Pseudobutyricicoccus	Pseudobutyricicoccus sp003477405	unclassified	0.0737473	379	12	12	0	0	372	0	16	233	380	1844080	1841942	0.116	46	12091	65	8125	162	3550	222	2574	38918	38918	0	0	0.56962	0.02213
EA_SRX1892444-bin.18	59.18	0	0	Medium	59.18	EA_SRX1892444	Omnivore	Bacteria	Firmicutes	Clostridia	Oscillospirales	Ruminococcaceae	Ruthenibacterium	Ruthenibacterium lactatiformans	unclassified	0.125425	367	17	13	0	6	255	23	144	563	987	2084326	2079506	0.231	146	4330	237	2782	436	1922	678	1144	28274	13954	0	0	0.60286	0.03066
EA_SRX1892444-bin.2	52.74	0	0	Medium	52.74	EA_SRX1892444	Omnivore	Bacteria	Actinobacteriota	Actinomycetia	Actinomycetales	Bifidobacteriaceae	Bifidobacterium	Bifidobacterium catenulatum	unclassified	0.104097	341	10	7	2	1	288	2	51	236	361	1430012	1428524	0.104	52	7947	73	5773	174	2902	235	2106	37789	37789	0	0	0.56034	0.01574
EA_SRX1892444-bin.21	80.88	4.4	61.11	Medium	58.88	EA_SRX1892444	Omnivore	Bacteria	Actinobacteriota	Actinomycetia	Actinomycetales	Bifidobacteriaceae	Bifidobacterium	Bifidobacterium angulatum	unclassified	0.0645022	431	9	9	0	0	425	0	11	130	161	2028397	2027877	0.026	25	27938	27	23749	78	7618	90	6577	87002	63353	4	13.208	0.59914	0.01606
EA_SRX1892444-bin.22	70.45	0.81	0	Medium	66.4	EA_SRX1892444	Omnivore	Bacteria	Actinobacteriota	Coriobacteriia	Coriobacteriales	Eggerthellaceae	CAG-1427	CAG-1427 sp000436075	unclassified	0.0493375	359	6	5	0	1	332	13	22	112	189	1352082	1351197	0.065	13	31981	14	28335	55	5104	81	2581	91190	88533	4	24.414	0.54157	0.01433
EA_SRX1892444-bin.23	71.98	0.81	0	Medium	67.93	EA_SRX1892444	Omnivore	Bacteria	Actinobacteriota	Coriobacteriia	Coriobacteriales	Eggerthellaceae	Senegalimassilia	Senegalimassilia anaerobia	unclassified	0.0480989	347	6	5	0	1	316	2	49	138	310	1505596	1503644	0.13	31	16949	61	7996	91	5736	189	2428	62804	26818	2	7.524	0.62584	0.02325
EA_SRX1892444-bin.26	81.99	1.34	0	Medium	75.29	EA_SRX1892444	Omnivore	Bacteria	Firmicutes	Clostridia	Oscillospirales	Ruminococcaceae	Angelakisella	Angelakisella sp900547385	unclassified	0.06224	332	10	10	0	0	330	0	3	55	81	1809307	1809047	0.014	11	52160	15	39924	33	17870	45	11535	138816	116600	11	52.822	0.57749	0.02801
EA_SRX1892444-bin.27	94.03	2.01	66.67	High	83.98	EA_SRX1892444	Omnivore	Bacteria	Firmicutes	Clostridia	Oscillospirales	Acutalibacteraceae	Ruminococcus	Ruminococcus bromii	unclassified	0.0820026	513	9	7	1	1	495	0	34	71	136	1896561	1895425	0.06	12	46123	18	31941	42	14093	72	6336	186270	132284	10	46.471	0.41151	0.01724
EA_SRX1892444-bin.28	56.5	0	0	Medium	56.5	EA_SRX1892444	Omnivore	Bacteria	Firmicutes	Clostridia	Oscillospirales	Oscillospiraceae	Dysosmobacter	Dysosmobacter sp001916835	unclassified	0.0482869	274	6	5	0	2	243	0	41	187	255	1003715	1002903	0.081	52	6589	60	5892	143	2819	171	2313	18656	18107	0	0	0.59655	0.01516
EA_SRX1892444-bin.30	50.79	0	0	Medium	50.79	EA_SRX1892444	Omnivore	Bacteria	Firmicutes	Clostridia	Oscillospirales	Ruminococcaceae	Ruminococcus	Ruminococcus callidus	unclassified	0.0804666	211	10	7	1	3	129	4	79	208	284	1099297	1098231	0.097	44	7268	49	6799	146	2390	176	1758	30120	30120	0	0	0.53463	0.02406
EA_SRX1892444-bin.33	56.46	0	0	Medium	56.46	EA_SRX1892444	Omnivore	Bacteria	Firmicutes	Clostridia	Christensenellales	CAG-74	Ventricola	Ventricola sp900548125	unclassified	0.104475	408	9	4	0	6	317	23	125	337	464	2088640	2086874	0.085	76	8565	91	6802	243	2951	302	2309	33659	33015	0	0	0.56754	0.02066
EA_SRX1892444-bin.34	87.88	0	0	Medium	87.88	EA_SRX1892444	Omnivore	Bacteria	Firmicutes	Clostridia	Oscillospirales	Oscillospiraceae	ER4	ER4 sp000765235	unclassified	0.151212	386	12	9	2	3	140	69	208	219	277	1764925	1759125	0.329	46	10936	59	8615	149	3924	191	3071	43646	39676	0	0	0.60033	0.01641
EA_SRX1892444-bin.35	97.32	0	0	High	97.32	EA_SRX1892444	Omnivore	Bacteria	Firmicutes	Clostridia	Oscillospirales	Acutalibacteraceae	CAG-217	CAG-217 sp000436335	unclassified	0.0521823	498	2	2	0	0	486	0	12	8	11	1900914	1900614	0.016	2	483676	2	483676	6	129970	7	98426	587121	587121	7	97.99	0.53732	0.01459
EA_SRX1892444-bin.37	97.05	1.36	50	High	90.25	EA_SRX1892444	Omnivore	Bacteria	Firmicutes	Clostridia	Oscillospirales	Ruminococcaceae	Gemmiger	Gemmiger qucibialis	unclassified	0.0820875	569	11	11	0	0	530	5	45	258	269	2627911	2627441	0.018	58	14619	60	14444	173	5074	179	5015	54615	54615	1	2.078	0.56255	0.0274
EA_SRX1892444-bin.39	83.1	0.67	0	Medium	79.75	EA_SRX1892444	Omnivore	Bacteria	Firmicutes	Clostridia	Oscillospirales	Oscillospiraceae	Evtepia	Evtepia gabavorous	unclassified	0.10179	442	18	17	0	1	419	0	23	138	275	1811016	1809374	0.091	27	19420	43	12758	92	5848	154	3218	67068	42566	3	10.056	0.60506	0.03475
EA_SRX1892444-bin.40	80.09	1.13	66.67	Medium	74.44	EA_SRX1892444	Omnivore	Bacteria	Firmicutes	Clostridia	Oscillospirales	Ruminococcaceae	SFJ001	SFJ001 sp004555865	unclassified	0.138624	421	14	6	0	9	328	6	127	133	194	1922069	1921344	0.038	25	27281	27	21929	84	6347	105	4564	64633	64633	3	9.826	0.61489	0.02757
EA_SRX1892444-bin.41	61.53	0	0	Medium	61.53	EA_SRX1892444	Omnivore	Bacteria	Firmicutes	Clostridia	Oscillospirales	Ruminococcaceae	Gemmiger	Gemmiger formicilis	unclassified	0.188408	385	11	3	3	5	150	84	175	274	307	1631426	1628486	0.18	64	7474	69	6867	205	3035	225	2706	46670	46670	0	0	0.61419	0.02414
EA_SRX1892444-bin.42	80.44	1.78	33.33	Medium	71.54	EA_SRX1892444	Omnivore	Bacteria	Actinobacteriota	Actinomycetia	Actinomycetales	Bifidobacteriaceae	Bifidobacterium	Bifidobacterium longum	unclassified	0.0513983	397	6	5	0	1	397	0	0	81	133	1686016	1681790	0.251	17	33222	27	19114	52	9076	84	6366	81016	63018	8	28.971	0.60351	0.01665
EA_SRX1892444-bin.43	99.19	0	0	High	99.19	EA_SRX1892444	Omnivore	Bacteria	Actinobacteriota	Coriobacteriia	Coriobacteriales	UMGS124	UMGS124	UMGS124 sp900539345	unclassified	0.0771736	450	11	10	0	2	431	0	42	106	124	2914654	2913034	0.056	19	42573	22	40585	63	12440	74	10762	232535	127915	14	43.109	0.62222	0.0179
EA_SRX1892444-bin.44	87.33	2.57	87.5	Medium	74.48	EA_SRX1892444	Omnivore	Bacteria	Firmicutes	Clostridia	Oscillospirales	Ruminococcaceae	Faecalibacterium	Faecalibacterium prausnitzii	unclassified	0.0819704	457	8	5	0	3	337	27	129	257	288	1730921	1727821	0.179	60	9368	67	7687	187	3168	212	2987	34808	34808	0	0	0.60476	0.01992
EA_SRX1892444-bin.45	88.21	2.44	0	Medium	76.01	EA_SRX1892444	Omnivore	Bacteria	Firmicutes	Bacilli	Erysipelotrichales	Coprobacillaceae	Catenibacterium	Catenibacterium mitsuokai	unclassified	0.132673	537	14	11	2	1	417	41	102	297	424	2223627	2221959	0.075	55	12310	70	9013	195	3345	260	2373	42390	42390	0	0	0.34088	0.01694
EA_SRX1892444-bin.47	93.96	0	0	High	93.96	EA_SRX1892444	Omnivore	Bacteria	Firmicutes	Clostridia	Oscillospirales	Oscillospiraceae	CAG-103	CAG-103 sp000432375	unclassified	0.0997532	389	6	2	1	3	218	47	160	29	35	1950187	1949767	0.022	6	98491	8	79262	18	35801	22	33994	434322	281945	13	81.28	0.62337	0.02552
EA_SRX1892444-bin.48	86.26	1.61	0	Medium	78.21	EA_SRX1892444	Omnivore	Bacteria	Firmicutes	Clostridia	Christensenellales	CAG-74	Fimadaptatus	Fimadaptatus sp900553645	unclassified	0.160206	478	18	12	1	7	267	18	281	372	582	2617387	2615082	0.088	90	9563	123	7068	261	3586	362	2377	44577	40920	0	0	0.57305	0.02107
EA_SRX1892444-bin.49	91.94	0.27	100	High	90.59	EA_SRX1892444	Omnivore	Bacteria	Actinobacteriota	Coriobacteriia	Coriobacteriales	Coriobacteriaceae	Collinsella	Collinsella sp900545055	unclassified	0.0806157	407	12	11	0	1	310	18	106	115	124	1695521	1694621	0.053	19	25496	20	24917	71	6138	76	5955	85047	79740	7	26.585	0.60049	0.01932
EA_SRX1892444-bin.51	77.43	2.55	7.69	Medium	64.68	EA_SRX1892444	Omnivore	Bacteria	Firmicutes	Clostridia	Christensenellales	CAG-74	Ventricola	Ventricola sp900542395	unclassified	0.136012	423	11	6	1	6	210	49	210	348	392	2291657	2290497	0.051	70	9687	78	8616	244	2811	267	2603	51458	44990	1	2.245	0.60781	0.02481
EA_SRX1892444-bin.52	93.1	1.88	0	High	83.7	EA_SRX1892444	Omnivore	Bacteria	Firmicutes	Clostridia	Christensenellales	CAG-74	Faecivicinus	Faecivicinus sp900553265	unclassified	0.0948047	481	13	10	0	3	380	2	146	105	171	2586870	2585261	0.062	22	38770	32	26881	67	11492	105	7243	115755	87189	14	38.592	0.62871	0.01721
EA_SRX1892444-bin.53	84.4	1.51	66.67	Medium	76.85	EA_SRX1892444	Omnivore	Bacteria	Firmicutes	Clostridia	Oscillospirales	Oscillospiraceae	CAG-83	CAG-83 sp000435555	unclassified	0.0623774	334	10	10	0	0	333	0	1	70	75	1695417	1695187	0.014	14	38989	15	37650	43	12003	45	12003	126011	126011	10	40.973	0.60697	0.01766
EA_SRX1892444-bin.54	97.99	0	0	High	97.99	EA_SRX1892444	Omnivore	Bacteria	Firmicutes	Clostridia	Oscillospirales	Acutalibacteraceae	UBA1417	UBA1417 sp003531055	unclassified	0.0631217	523	6	6	0	0	523	6	0	61	100	2386685	2384544	0.09	7	131206	9	88686	24	17063	35	10874	321393	262775	16	80.77	0.5312	0.03631
EA_SRX1892444-bin.55	94.33	2.02	0	High	84.23	EA_SRX1892444	Omnivore	Bacteria	Firmicutes	Clostridia	Christensenellales	UBA1750	Spyradocola	Spyradocola sp905193155	unclassified	0.057797	466	6	6	0	0	453	0	36	128	230	2613903	2612433	0.056	21	35035	33	21078	79	8316	128	5350	181934	93179	15	40.587	0.5881	0.0243
EA_SRX1892444-bin.56	61.82	0	0	Medium	61.82	EA_SRX1892444	Omnivore	Bacteria	Bacteroidota	Bacteroidia	Bacteroidales	UBA932	Cryptobacteroides	Cryptobacteroides sp900544195	unclassified	0.13874	303	11	3	1	8	164	46	114	253	415	1946445	1943438	0.154	57	10858	67	9735	165	3783	219	2135	31526	31526	0	0	0.52652	0.02378
EA_SRX1892444-bin.57	55.17	0	0	Medium	55.17	EA_SRX1892444	Omnivore	Bacteria	Firmicutes	Clostridia	Oscillospirales	Oscillospiraceae	ER4	ER4 sp900317525	unclassified	0.0707338	194	7	4	0	4	91	19	86	226	253	966582	965862	0.074	65	5064	69	4849	174	2321	188	2105	18989	17531	0	0	0.63632	0.01493
EA_SRX1892444-bin.58	54.79	0	0	Medium	54.79	EA_SRX1892444	Omnivore	Bacteria	Firmicutes	Clostridia	Oscillospirales	Ruminococcaceae	Gemmiger	Gemmiger sp900539695	unclassified	0.100256	382	12	10	1	3	260	10	141	302	361	1908390	1906657	0.091	78	7739	90	6907	229	3321	263	2947	30026	27013	0	0	0.59458	0.02251
EA_SRX1892444-bin.59	70.54	2.57	0	Medium	57.69	EA_SRX1892444	Omnivore	Bacteria	Firmicutes	Negativicutes	Acidaminococcales	Acidaminococcaceae	Phascolarctobacterium	Phascolarctobacterium faecium	unclassified	0.105125	498	9	6	1	3	380	42	136	351	610	1777417	1774290	0.176	36	9300	57	4637	240	2042	373	1262	69089	64396	2	7.549	0.45188	0.03019
EA_SRX1892444-bin.6	89.93	0.67	0	Medium	86.58	EA_SRX1892444	Omnivore	Bacteria	Firmicutes	Clostridia	Oscillospirales	Oscillospiraceae	CAG-83	CAG-83 sp000435975	unclassified	0.0640076	361	10	10	0	0	361	0	0	40	46	1986393	1985883	0.026	7	91889	8	69369	26	26954	27	22214	229239	229239	13	67.891	0.6112	0.01704
EA_SRX1892444-bin.60	100	0	0	High	100	EA_SRX1892444	Omnivore	Bacteria	Actinobacteriota	Coriobacteriia	Coriobacteriales	Eggerthellaceae	Slackia	Slackia isoflavoniconvertens	unclassified	0.0738928	496	9	9	0	0	462	27	9	78	84	2106070	2105740	0.016	15	46125	15	46125	44	15218	49	14604	122055	122055	12	44.333	0.57499	0.01989
EA_SRX1892444-bin.61	88.42	0	0	Medium	88.42	EA_SRX1892444	Omnivore	Bacteria	Firmicutes	Clostridia	Oscillospirales	Oscillospiraceae	UBA738	UBA738 sp003522945	unclassified	0.0516348	405	6	6	0	0	397	0	11	71	95	2170105	2169865	0.011	14	50981	18	43378	44	14923	57	11753	122554	122554	15	52.524	0.60148	0.01431
EA_SRX1892444-bin.7	83.62	1.61	50	Medium	75.57	EA_SRX1892444	Omnivore	Bacteria	Actinobacteriota	Coriobacteriia	Coriobacteriales	Coriobacteriaceae	Collinsella	Collinsella bouchesdurhonensis	unclassified	0.0637213	454	6	5	0	1	375	23	88	122	233	1718463	1717040	0.083	19	27954	33	14285	72	5859	128	3562	120376	57609	6	24.756	0.5825	0.0208
EA_SRX1892444-bin.8	80.75	2.84	57.14	Medium	66.55	EA_SRX1892444	Omnivore	Bacteria	Firmicutes	Clostridia	Oscillospirales	Butyricicoccaceae	Agathobaculum	Agathobaculum sp003481705	unclassified	0.402499	462	14	3	7	6	57	231	250	319	365	1884151	1882958	0.063	82	7328	89	6799	237	2947	256	2745	34478	34478	0	0	0.59437	0.02255
EA_SRX1892444-bin.9	96.16	1.52	0	High	88.56	EA_SRX1892444	Omnivore	Bacteria	Firmicutes	Clostridia	Lachnospirales	Lachnospiraceae	Agathobacter	Agathobacter faecis	unclassified	0.0906774	635	12	12	0	0	635	0	0	56	62	2741943	2741343	0.022	10	60951	10	60951	35	26745	36	25254	369690	369690	16	64.141	0.43851	0.0145
EA_SRX1892445-bin.0	95.24	0.91	50	High	90.69	EA_SRX1892445	Omnivore	Bacteria	Firmicutes	Clostridia	Oscillospirales	Ruminococcaceae	Ruthenibacterium	Ruthenibacterium lactatiformans	unclassified	0.0941762	514	15	15	0	0	496	1	32	249	635	2948809	2944325	0.152	50	17293	118	7778	165	5653	381	2425	52822	26732	6	10.622	0.58928	0.03492
EA_SRX1892445-bin.1	91.76	0.68	100	High	88.36	EA_SRX1892445	Omnivore	Bacteria	Bacteroidota	Bacteroidia	Bacteroidales	Bacteroidaceae	Bacteroides	Bacteroides uniformis	unclassified	0.0890646	561	13	13	0	0	561	0	0	78	113	3979409	3978969	0.011	15	84306	20	71634	45	30981	57	21182	233792	180817	32	77.237	0.46948	0.02848
EA_SRX1892445-bin.11	90.71	0	0	High	90.71	EA_SRX1892445	Omnivore	Bacteria	Firmicutes	Clostridia	Oscillospirales	Ruminococcaceae	Faecalibacterium	Faecalibacterium prausnitzii	unclassified	0.0790506	540	7	6	1	0	540	3	0	32	35	2147735	2147525	0.01	7	99027	8	99027	21	38615	22	38615	270035	166863	18	85.076	0.59012	0.01646
EA_SRX1892445-bin.12	98.55	0.48	0	High	96.15	EA_SRX1892445	Omnivore	Bacteria	Firmicutes	Clostridia	Lachnospirales	Lachnospiraceae	Agathobacter	Agathobacter rectalis	unclassified	0.0714779	616	6	6	0	0	616	0	0	37	43	2757151	2756551	0.022	8	118343	8	118343	26	39533	28	35508	298637	297319	19	79.324	0.41575	0.01258
EA_SRX1892445-bin.13	71.04	0.8	14.29	Medium	67.04	EA_SRX1892445	Omnivore	Bacteria	Firmicutes	Clostridia	Oscillospirales	Acutalibacteraceae	UBA1417	UBA1417 sp003531055	unclassified	0.0732994	340	12	10	0	2	305	7	49	370	937	1721445	1714644	0.395	84	5711	194	2637	274	2273	613	906	27911	18159	0	0	0.54023	0.02463
EA_SRX1892445-bin.14	83.04	1.34	0	Medium	76.34	EA_SRX1892445	Omnivore	Bacteria	Firmicutes	Clostridia	Oscillospirales	Oscillospiraceae	CAG-83	CAG-83 sp900552475	unclassified	0.0624135	415	9	8	0	1	393	2	21	59	97	1857949	1857533	0.022	14	48333	20	34044	37	19192	58	10868	149691	78365	10	40.735	0.62355	0.01569
EA_SRX1892445-bin.15	91.85	0.21	100	High	90.8	EA_SRX1892445	Omnivore	Bacteria	Firmicutes	Clostridia	Lachnospirales	Lachnospiraceae	Fusicatenibacter	Fusicatenibacter saccharivorans	unclassified	0.080327	539	11	11	0	0	522	0	40	253	320	2179672	2177379	0.105	55	12284	68	9830	174	4368	207	3522	39781	35487	0	0	0.49595	0.01655
EA_SRX1892445-bin.16	63.68	1.75	0	Medium	54.93	EA_SRX1892445	Omnivore	Bacteria	Firmicutes	Clostridia	Lachnospirales	Lachnospiraceae	Eubacterium	Eubacterium sp900546495	unclassified	0.114357	547	18	17	0	3	521	13	16	303	700	2560617	2555516	0.199	57	13150	131	5736	202	3755	432	1846	56731	23600	2	4.407	0.43135	0.01281
EA_SRX1892445-bin.17	99.76	0	0	High	99.76	EA_SRX1892445	Omnivore	Bacteria	Bacteroidota	Bacteroidia	Bacteroidales	Rikenellaceae	Alistipes	Alistipes shahii	unclassified	0.0771298	501	11	11	0	0	496	0	5	93	190	3246342	3244894	0.045	14	72213	29	36326	48	15944	98	8934	250373	154467	21	63.979	0.5865	0.04816
EA_SRX1892445-bin.19	92.22	0	0	High	92.22	EA_SRX1892445	Omnivore	Bacteria	Firmicutes	Clostridia	Lachnospirales	Anaerotignaceae	Anaerotignum	Anaerotignum faecicola	unclassified	0.0880537	460	14	12	0	2	417	13	47	262	526	1828792	1825189	0.197	61	9305	108	5282	187	3357	336	1845	49976	23391	0	0	0.48662	0.0206
EA_SRX1892445-bin.2	74.92	0	0	Medium	74.92	EA_SRX1892445	Omnivore	Bacteria	Firmicutes	Clostridia	Oscillospirales	Butyricicoccaceae	Pseudobutyricicoccus	Pseudobutyricicoccus sp003477405	unclassified	0.0858528	374	14	13	0	2	345	4	56	402	938	1837016	1830134	0.375	103	5440	216	2685	304	2308	635	1013	24329	12753	0	0	0.56471	0.02957
EA_SRX1892445-bin.20	92.62	3.86	11.11	High	73.32	EA_SRX1892445	Omnivore	Bacteria	Firmicutes	Clostridia	Oscillospirales	Oscillospiraceae	ER4	ER4 sp900317525	unclassified	0.0551804	365	8	7	0	1	328	0	38	34	37	1741265	1741055	0.012	6	113653	7	72495	19	34920	21	25693	239767	239767	13	77.085	0.61688	0.0207
EA_SRX1892445-bin.21	95.73	2.72	40	High	82.13	EA_SRX1892445	Omnivore	Bacteria	Firmicutes	Clostridia	Oscillospirales	Ruminococcaceae	Faecalibacterium	Faecalibacterium prausnitzii	unclassified	0.0741527	552	9	9	0	0	550	0	13	67	68	2840421	2840411	0	10	77292	10	77292	35	24450	35	24450	290735	290735	18	69.288	0.56534	0.02204
EA_SRX1892445-bin.22	66.94	3.01	23.08	Medium	51.89	EA_SRX1892445	Omnivore	Bacteria	Actinobacteriota	Actinomycetia	Actinomycetales	Bifidobacteriaceae	Bifidobacterium	Bifidobacterium longum	unclassified	0.0575018	288	9	9	0	1	251	2	42	224	495	1478542	1475172	0.228	50	8442	90	4602	165	3411	307	1501	44796	36822	0	0	0.59826	0.01475
EA_SRX1892445-bin.23	98.66	4.7	100	High	75.16	EA_SRX1892445	Omnivore	Bacteria	Firmicutes	Clostridia	Lachnospirales	Lachnospiraceae	Lachnospira	Lachnospira eligens	unclassified	0.114967	606	9	6	0	4	411	0	270	30	40	3002540	3001810	0.024	7	185906	8	131262	18	65143	23	54245	322312	245756	20	95.185	0.37485	0.01595
EA_SRX1892445-bin.26	95.92	0.06	100	High	95.62	EA_SRX1892445	Omnivore	Bacteria	Firmicutes	Clostridia	Oscillospirales	Ruminococcaceae	Gemmiger	Gemmiger formicilis	unclassified	0.0981117	569	9	6	0	5	488	4	90	78	87	2886969	2886159	0.028	16	59243	17	59243	49	21067	52	18283	179555	145685	19	56.663	0.58932	0.0417
EA_SRX1892445-bin.27	94.23	0	0	High	94.23	EA_SRX1892445	Omnivore	Bacteria	Firmicutes	Clostridia	Oscillospirales	Ruminococcaceae	Ruminococcus	Ruminococcus bicirculans	unclassified	0.236496	559	11	3	2	8	143	150	335	369	854	2528722	2522368	0.251	62	11495	151	4959	237	3029	518	1424	61365	31098	2	4.657	0.43696	0.0201
EA_SRX1892445-bin.28	94.35	0.11	100	High	93.8	EA_SRX1892445	Omnivore	Bacteria	Firmicutes	Clostridia	Lachnospirales	Lachnospiraceae	Eisenbergiella	Eisenbergiella sp900066775	unclassified	0.0982212	601	13	12	0	3	581	0	27	295	363	2519754	2517115	0.105	64	12202	75	9806	208	3969	244	3415	48572	42948	0	0	0.49391	0.01875
EA_SRX1892445-bin.3	95.3	0.19	0	High	94.35	EA_SRX1892445	Omnivore	Bacteria	Firmicutes	Clostridia	Lachnospirales	Lachnospiraceae	Mediterraneibacter	Mediterraneibacter lactaris	unclassified	0.105697	552	17	17	0	1	552	0	5	98	110	2376178	2375428	0.032	20	38533	22	33544	64	12751	71	10801	135258	135258	10	33.089	0.42902	0.01902
EA_SRX1892445-bin.34	100	0.12	100	High	99.4	EA_SRX1892445	Omnivore	Bacteria	Firmicutes	Bacilli	Lactobacillales	Streptococcaceae	Streptococcus	Streptococcus thermophilus	Medium	0.104168	734	14	13	0	1	693	4	57	87	111	1655738	1653428	0.14	20	29948	24	23365	54	10990	70	7645	83746	83746	4	14.89	0.39216	0.01616
EA_SRX1892445-bin.35	97.99	0.34	0	High	96.29	EA_SRX1892445	Omnivore	Bacteria	Firmicutes	Clostridia	Oscillospirales	Acutalibacteraceae	Fimenecus	Fimenecus sp000432435	unclassified	0.057918	499	5	5	0	0	499	0	0	10	12	2039431	2039231	0.01	2	342257	2	342257	7	69620	8	64426	773415	765604	9	98.344	0.44687	0.01821
EA_SRX1892445-bin.36	93.29	0.67	0	High	89.94	EA_SRX1892445	Omnivore	Bacteria	Firmicutes	Clostridia	Oscillospirales	Oscillospiraceae	CAG-83	CAG-83 sp000431575	unclassified	0.0607686	376	9	9	0	0	376	0	0	37	40	2142989	2142689	0.014	7	107175	7	107175	24	27431	24	27431	244976	244976	12	69.466	0.59539	0.02635
EA_SRX1892445-bin.37	99.38	1.5	0	High	91.88	EA_SRX1892445	Omnivore	Bacteria	Firmicutes	Negativicutes	Acidaminococcales	Acidaminococcaceae	Phascolarctobacterium	Phascolarctobacterium faecium	unclassified	0.0946158	642	13	13	0	0	640	0	2	91	283	2393869	2391803	0.086	18	45716	35	19811	54	13619	144	4106	107465	87533	14	42.764	0.4408	0.03148
EA_SRX1892445-bin.38	93.99	0.06	0	High	93.69	EA_SRX1892445	Omnivore	Bacteria	Firmicutes	Clostridia	Lachnospirales	Lachnospiraceae	UMGS1375	UMGS1375 sp900066615	unclassified	0.0788572	570	10	10	0	0	570	0	0	104	148	2597144	2596140	0.039	21	38256	30	27928	69	12638	91	9480	176859	92622	12	35.781	0.44564	0.01636
EA_SRX1892445-bin.39	79.09	0.81	0	Medium	75.04	EA_SRX1892445	Omnivore	Bacteria	Actinobacteriota	Coriobacteriia	Coriobacteriales	Eggerthellaceae	CAG-1427	CAG-1427 sp000436075	unclassified	0.108229	354	10	8	2	0	257	2	113	273	822	1481817	1474792	0.474	71	6586	182	2635	206	2690	548	900	22316	11249	0	0	0.53236	0.02348
EA_SRX1892445-bin.4	55.63	0	0	Medium	55.63	EA_SRX1892445	Omnivore	Bacteria	Bacteroidota	Bacteroidia	Bacteroidales	Marinifilaceae	Odoribacter	Odoribacter splanchnicus	unclassified	0.0626324	425	5	5	0	0	301	5	146	691	1397	2227316	2216809	0.472	192	3669	329	2167	542	1753	950	812	14697	14697	0	0	0.45017	0.02245
EA_SRX1892445-bin.40	73.77	0	0	Medium	73.77	EA_SRX1892445	Omnivore	Bacteria	Bacteroidota	Bacteroidia	Bacteroidales	Bacteroidaceae	Bacteroides	Bacteroides eggerthii	unclassified	0.0580311	438	7	7	0	0	438	0	0	54	98	2335970	2335364	0.026	13	63053	18	43040	37	19660	52	15902	169197	97860	17	61.04	0.46484	0.01346
EA_SRX1892445-bin.41	76.07	0	0	Medium	76.07	EA_SRX1892445	Omnivore	Bacteria	Firmicutes	Clostridia	Oscillospirales	Oscillospiraceae	Faecousia	Faecousia sp003525905	unclassified	0.232451	314	11	3	4	6	101	104	153	345	669	1741595	1737383	0.242	95	6227	154	3730	262	2586	446	1433	17447	13883	0	0	0.62183	0.02669
EA_SRX1892445-bin.42	85.01	3.65	20	Medium	66.76	EA_SRX1892445	Omnivore	Bacteria	Actinobacteriota	Actinomycetia	Actinomycetales	Bifidobacteriaceae	Bifidobacterium	Bifidobacterium bifidum	unclassified	0.0856585	408	13	11	0	3	382	2	43	148	413	1843035	1839967	0.166	32	17723	75	7080	101	6022	247	2373	69937	31093	2	6.879	0.63403	0.01039
EA_SRX1892445-bin.5	54.74	0	0	Medium	54.74	EA_SRX1892445	Omnivore	Bacteria	Firmicutes	Clostridia	Lachnospirales	Lachnospiraceae	Oliverpabstia	Oliverpabstia faecicola	unclassified	0.0831749	423	13	12	0	2	407	0	35	273	746	2135232	2128955	0.294	58	10631	135	4578	199	3704	456	1396	111881	29751	2	7.67	0.46822	0.01791
EA_SRX1892445-bin.6	95.71	1.61	50	High	87.66	EA_SRX1892445	Omnivore	Bacteria	Actinobacteriota	Coriobacteriia	Coriobacteriales	Coriobacteriaceae	Collinsella	Collinsella aerofaciens	unclassified	0.0709225	420	11	10	0	1	393	2	34	144	450	2051216	2047555	0.178	27	25891	78	7449	88	6346	268	2319	71070	41282	4	12.007	0.59897	0.02955
EA_SRX1892445-bin.7	99.33	0.67	0	High	95.98	EA_SRX1892445	Omnivore	Bacteria	Firmicutes	Clostridia	Oscillospirales	Acutalibacteraceae	Ruminococcus	Ruminococcus bromii	unclassified	0.061269	538	5	5	0	0	529	0	9	15	20	2223736	2223236	0.022	3	401057	4	216298	7	42084	11	41284	578114	536730	6	89.476	0.40675	0.027
EA_SRX1892445-bin.9	70.42	0.32	0	Medium	68.82	EA_SRX1892445	Omnivore	Bacteria	Firmicutes	Clostridia	Lachnospirales	Lachnospiraceae	Blautia	Blautia massiliensis	unclassified	0.0579437	392	8	8	0	0	392	0	0	27	32	1581704	1581384	0.02	9	74120	9	72869	20	36039	21	29065	132991	132991	17	83.59	0.44941	0.01113
EA_SRX1892446-bin.0	82.14	1.48	33.33	Medium	74.74	EA_SRX1892446	Omnivore	Bacteria	Firmicutes	Clostridia	Christensenellales	CAG-138	SFEL01	SFEL01 sp004557245	unclassified	0.0930515	332	8	5	1	4	251	19	115	334	717	1604154	1599316	0.302	86	6170	160	3177	251	2448	470	1211	25957	10868	0	0	0.53885	0.02485
EA_SRX1892446-bin.1	65.77	0	0	Medium	65.77	EA_SRX1892446	Omnivore	Bacteria	Firmicutes	Clostridia	Oscillospirales	CAG-272	CAG-724	CAG-724 sp003524145	unclassified	0.0488551	289	6	5	0	1	212	15	79	411	835	1383735	1378294	0.393	111	3910	189	2196	320	1795	567	870	18362	12702	0	0	0.49234	0.02751
EA_SRX1892446-bin.10	71.68	2.39	66.67	Medium	59.73	EA_SRX1892446	Omnivore	Bacteria	Firmicutes	Clostridia	Lachnospirales	Lachnospiraceae	Acetatifactor	Acetatifactor intestinalis	unclassified	0.0861744	491	13	11	0	2	445	11	59	361	531	1946226	1943903	0.119	102	6361	131	4758	278	2964	365	2169	24100	19570	0	0	0.4793	0.01595
EA_SRX1892446-bin.11	92.2	1.73	100	High	83.55	EA_SRX1892446	Omnivore	Bacteria	Actinobacteriota	Coriobacteriia	Coriobacteriales	Eggerthellaceae	Slackia	Slackia isoflavoniconvertens	unclassified	0.0969058	438	10	8	1	2	276	29	151	334	377	1837846	1834356	0.19	62	7169	69	6544	240	2418	272	2191	52624	52624	1	2.863	0.57739	0.02177
EA_SRX1892446-bin.14	99.33	0	0	High	99.33	EA_SRX1892446	Omnivore	Bacteria	Firmicutes	Clostridia	Oscillospirales	Acutalibacteraceae	Clostridium	Clostridium leptum	Medium	0.0733526	543	9	9	0	0	543	0	0	55	64	3046478	3045938	0.018	7	138292	8	131458	22	24727	26	22228	439775	258182	18	85.946	0.50062	0.03959
EA_SRX1892446-bin.16	85.27	1.42	50	Medium	78.17	EA_SRX1892446	Omnivore	Bacteria	Firmicutes	Clostridia	Oscillospirales	Ruminococcaceae	Gemmiger	Gemmiger qucibialis	unclassified	0.0867356	508	8	6	0	3	402	27	132	483	733	2145159	2142321	0.132	123	5769	162	4150	362	2265	490	1586	19247	19247	0	0	0.56775	0.02713
EA_SRX1892446-bin.18	85.71	2.92	0	Medium	71.11	EA_SRX1892446	Omnivore	Bacteria	Firmicutes	Clostridia	Lachnospirales	Lachnospiraceae	Dorea	Dorea formicigenerans	unclassified	0.0823952	512	12	12	0	0	482	13	18	158	223	1779817	1777742	0.117	40	15135	47	11896	113	5567	146	3810	51519	32520	1	2.895	0.41608	0.01053
EA_SRX1892446-bin.19	95.11	0	0	High	95.11	EA_SRX1892446	Omnivore	Bacteria	Firmicutes	Clostridia	Lachnospirales	Lachnospiraceae	CAG-127	CAG-127 sp900319515	unclassified	0.0969393	562	15	15	0	0	562	0	0	62	127	2445877	2445039	0.034	14	52259	21	41294	42	19297	65	10311	137763	116637	17	57.419	0.4505	0.01328
EA_SRX1892446-bin.20	96.93	0.57	0	High	94.08	EA_SRX1892446	Omnivore	Bacteria	Firmicutes	Clostridia	Lachnospirales	Lachnospiraceae	CAG-791	CAG-791 sp000431495	unclassified	0.0806165	547	11	11	0	0	547	0	0	70	191	2487343	2485669	0.067	16	59686	35	24445	47	18265	113	6815	120713	64220	18	54.608	0.51275	0.01507
EA_SRX1892446-bin.22	97.99	0.67	0	High	94.64	EA_SRX1892446	Omnivore	Bacteria	Firmicutes	Clostridia	Oscillospirales	Acutalibacteraceae	Fimenecus	Fimenecus sp000432435	unclassified	0.0632937	499	7	7	0	0	499	0	0	19	24	1981082	1980672	0.021	5	159896	6	151152	11	68745	15	59635	318297	214798	12	93.812	0.44281	0.03619
EA_SRX1892446-bin.24	97.27	0	0	High	97.27	EA_SRX1892446	Omnivore	Bacteria	Firmicutes	Clostridia	Oscillospirales	Acutalibacteraceae	CAG-177	CAG-177 sp003538135	unclassified	0.0625967	452	8	8	0	0	452	0	0	34	37	2344399	2344099	0.013	5	129091	6	129091	19	32487	21	32487	413426	275757	12	78.439	0.5166	0.03138
EA_SRX1892446-bin.25	52.05	0	0	Medium	52.05	EA_SRX1892446	Omnivore	Bacteria	Firmicutes	Clostridia	Oscillospirales	Oscillospiraceae	CAG-83	CAG-83 sp900551995	unclassified	0.0425766	222	7	6	0	1	210	4	21	195	242	1205181	1204621	0.046	45	7946	54	6821	141	3100	166	2589	28584	21039	0	0	0.62639	0.01828
EA_SRX1892446-bin.26	55.02	0	0	Medium	55.02	EA_SRX1892446	Omnivore	Bacteria	Firmicutes	Clostridia	Oscillospirales	Oscillospiraceae	ER4	ER4 sp900546295	unclassified	0.167243	282	13	8	3	4	121	47	128	128	136	1272638	1272468	0.013	28	14467	29	13982	85	4852	89	4637	42773	42773	0	0	0.598	0.0207
EA_SRX1892446-bin.28	89.08	0.29	0	Medium	87.63	EA_SRX1892446	Omnivore	Bacteria	Proteobacteria	Gammaproteobacteria	Enterobacterales	Succinivibrionaceae	Succinivibrio	Succinivibrio sp000431835	unclassified	0.288145	738	14	6	3	6	249	203	350	263	513	2018279	2015340	0.146	42	12708	60	8219	160	2943	272	1555	54638	48654	2	5.355	0.37388	0.01925
EA_SRX1892446-bin.3	86.48	1.21	0	Medium	80.43	EA_SRX1892446	Omnivore	Bacteria	Bacteroidota	Bacteroidia	Bacteroidales	UBA932	Cryptobacteroides	Cryptobacteroides sp000435075	unclassified	0.0887185	392	8	4	0	4	237	2	185	315	731	2370247	2365481	0.201	76	10149	165	4796	228	3610	474	1753	42568	20380	0	0	0.48434	0.01878
EA_SRX1892446-bin.30	97.64	0	0	High	97.64	EA_SRX1892446	Omnivore	Bacteria	Firmicutes	Bacilli	Erysipelotrichales	Coprobacillaceae	Catenibacterium	Catenibacterium sp000437715	unclassified	0.0777577	558	10	10	0	0	522	3	46	182	282	2109289	2108098	0.056	31	20363	39	14982	111	5083	152	3449	75945	75945	6	16.917	0.33917	0.01477
EA_SRX1892446-bin.31	76.41	3.14	100	Medium	60.71	EA_SRX1892446	Omnivore	Bacteria	Firmicutes	Clostridia	Lachnospirales	Lachnospiraceae	Mediterraneibacter	Mediterraneibacter faecis	unclassified	0.0978882	524	15	14	0	2	498	5	60	291	409	1815778	1804158	0.64	65	8266	100	5245	212	3001	306	2254	51925	51925	1	2.86	0.42037	0.01477
EA_SRX1892446-bin.34	80.03	0.45	0	Medium	77.78	EA_SRX1892446	Omnivore	Bacteria	Firmicutes	Negativicutes	Acidaminococcales	Acidaminococcaceae	Phascolarctobacterium	Phascolarctobacterium succinatutens	unclassified	0.0738035	456	10	9	0	1	390	10	95	496	930	1698667	1692986	0.334	131	3945	215	2486	382	1840	635	992	19058	16396	0	0	0.48869	0.02702
EA_SRX1892446-bin.35	94.57	0.75	0	High	90.82	EA_SRX1892446	Omnivore	Bacteria	Firmicutes	Bacilli	Lactobacillales	Streptococcaceae	Streptococcus	Streptococcus thermophilus	Medium	0.114806	687	13	8	0	5	584	14	120	190	406	1499598	1497035	0.171	38	11802	74	6147	125	3613	244	1837	39836	39836	0	0	0.39728	0.01755
EA_SRX1892446-bin.36	96.76	0	0	High	96.76	EA_SRX1892446	Omnivore	Bacteria	Firmicutes	Clostridia	Oscillospirales	Acutalibacteraceae	CAG-488	CAG-488 sp000434055	unclassified	0.0772263	461	10	7	0	3	409	0	68	95	270	2191989	2190065	0.088	17	37365	48	15013	57	11655	156	4000	183571	48704	10	38.304	0.44627	0.02566
EA_SRX1892446-bin.39	86.77	1.17	75	Medium	80.92	EA_SRX1892446	Omnivore	Bacteria	Firmicutes	Clostridia	Oscillospirales	Oscillospiraceae	CAG-83	CAG-83 sp000435555	unclassified	0.0583329	315	9	9	0	1	299	0	17	107	110	1849912	1849612	0.016	18	33508	19	31415	61	8440	64	8091	93590	93590	10	34.498	0.60684	0.02427
EA_SRX1892446-bin.4	99.31	0.48	0	High	96.91	EA_SRX1892446	Omnivore	Bacteria	Firmicutes	Clostridia	Lachnospirales	Lachnospiraceae	Agathobacter	Agathobacter rectalis	unclassified	0.0740128	658	5	4	0	1	658	0	0	56	79	2756307	2755548	0.028	13	62161	14	60523	38	26438	42	23305	197085	197085	21	67.458	0.41792	0.01476
EA_SRX1892446-bin.40	92.74	0.67	0	High	89.39	EA_SRX1892446	Omnivore	Bacteria	Firmicutes	Clostridia	Oscillospirales	Oscillospiraceae	CAG-83	CAG-83 sp900545495	unclassified	0.0705019	397	11	11	0	0	397	0	4	64	65	1991357	1991347	0.001	15	45441	15	45441	42	17336	42	17336	133776	133776	13	46.231	0.60966	0.01914
EA_SRX1892446-bin.41	70.15	1.67	40	Medium	61.8	EA_SRX1892446	Omnivore	Bacteria	Firmicutes	Clostridia	Oscillospirales	Ruminococcaceae	Faecalibacterium	Faecalibacterium prausnitzii	unclassified	0.0724648	348	6	4	0	3	227	17	141	399	429	1614515	1612235	0.141	106	5013	113	4608	311	2082	331	2027	17404	17404	0	0	0.59358	0.02472
EA_SRX1892446-bin.42	96.64	0.84	0	High	92.44	EA_SRX1892446	Omnivore	Bacteria	Firmicutes	Clostridia	Oscillospirales	Acutalibacteraceae	UBA737	UBA737 sp900543215	unclassified	0.0525902	413	6	6	0	0	412	0	1	40	53	1958912	1958644	0.014	6	134510	6	127352	18	18205	19	18205	263052	222901	11	78.486	0.44094	0.03962
EA_SRX1892446-bin.43	93.55	0.4	0	High	91.55	EA_SRX1892446	Omnivore	Bacteria	Actinobacteriota	Coriobacteriia	Coriobacteriales	Eggerthellaceae	CAG-1427	CAG-1427 sp900553605	unclassified	0.0762017	442	8	6	1	1	390	5	74	143	426	2003296	2000168	0.156	23	22426	83	7232	93	6288	269	2431	142015	32264	6	24.082	0.53224	0.02322
EA_SRX1892446-bin.46	60.31	0	0	Medium	60.31	EA_SRX1892446	Omnivore	Bacteria	Firmicutes	Clostridia	Oscillospirales	Ruminococcaceae	Faecalibacterium	Faecalibacterium prausnitzii	unclassified	0.0810144	380	8	7	1	0	276	5	148	307	365	1847285	1846335	0.051	73	8266	86	6864	227	3008	259	2701	27414	27414	0	0	0.59288	0.02601
EA_SRX1892446-bin.48	96.75	0.63	0	High	93.6	EA_SRX1892446	Omnivore	Bacteria	Bacteroidota	Bacteroidia	Bacteroidales	UBA932	Cryptobacteroides	Cryptobacteroides sp000431015	unclassified	0.101432	424	11	7	0	4	268	8	212	74	120	2665512	2664163	0.051	16	60372	20	48227	47	15920	66	11730	131369	93558	21	60.819	0.53148	0.02464
EA_SRX1892446-bin.5	84.62	1.9	50	Medium	75.12	EA_SRX1892446	Omnivore	Bacteria	Firmicutes	Clostridia	Oscillospirales	Oscillospiraceae	CAG-83	CAG-83 sp900549395	unclassified	0.041137	320	5	5	0	0	316	0	8	193	258	1637119	1636286	0.051	46	11775	56	9543	139	4235	171	3446	51012	41797	1	3.116	0.58681	0.02568
EA_SRX1892446-bin.6	66.27	1.75	0	Medium	57.52	EA_SRX1892446	Omnivore	Bacteria	Firmicutes	Bacilli	Erysipelotrichales	Erysipelotrichaceae	Holdemanella	Holdemanella porci	unclassified	0.140447	393	12	7	1	7	274	59	112	268	285	1502327	1501527	0.053	57	7684	62	7123	193	2520	206	2411	29106	29106	0	0	0.34495	0.01469
EA_SRX1892446-bin.7	73.73	1.61	100	Medium	65.68	EA_SRX1892446	Omnivore	Bacteria	Actinobacteriota	Coriobacteriia	Coriobacteriales	Coriobacteriaceae	Collinsella	NA	unclassified	0.125967	317	10	6	2	2	170	58	112	464	757	1467802	1463936	0.263	135	3610	191	2564	367	1754	523	1074	14946	8297	0	0	0.60249	0.02019
EA_SRX1892446-bin.9	93.81	1.55	0	High	86.06	EA_SRX1892446	Omnivore	Bacteria	Firmicutes	Clostridia	Lachnospirales	Lachnospiraceae	CAG-510	CAG-510 sp000434615	unclassified	0.106231	584	17	17	0	0	584	0	0	226	598	2580857	2576601	0.165	45	17171	106	7008	156	5083	356	2142	72437	32326	2	4.864	0.46927	0.02223
EA_SRX1892447-bin.0	100	0.81	0	High	95.95	EA_SRX1892447	Omnivore	Bacteria	Actinobacteriota	Coriobacteriia	Coriobacteriales	Coriobacteriaceae	Collinsella	Collinsella sp900551205	unclassified	0.083111	461	9	7	1	2	418	4	63	56	61	2279808	2279398	0.018	12	69685	12	67390	34	22075	36	22075	148486	148486	15	60.951	0.59784	0.0192
EA_SRX1892447-bin.1	99.52	0	0	High	99.52	EA_SRX1892447	Omnivore	Bacteria	Firmicutes	Clostridia	Lachnospirales	Lachnospiraceae	Agathobacter	Agathobacter rectalis	unclassified	0.0930425	639	9	9	1	0	639	0	0	67	77	2850392	2850022	0.013	13	75544	14	71612	36	29360	38	26500	257493	254781	26	78.34	0.41316	0.02407
EA_SRX1892447-bin.10	99.24	0.85	20	High	94.99	EA_SRX1892447	Omnivore	Bacteria	Actinobacteriota	Actinomycetia	Actinomycetales	Bifidobacteriaceae	Bifidobacterium	Bifidobacterium pseudocatenulatum	unclassified	0.0699781	502	9	9	0	0	500	0	2	72	148	2207285	2206491	0.036	15	51015	23	29967	42	17708	78	7807	114169	91996	15	50.249	0.56351	0.0203
EA_SRX1892447-bin.11	68.1	0.86	100	Medium	63.8	EA_SRX1892447	Omnivore	Bacteria	Firmicutes	Clostridia	Lachnospirales	Lachnospiraceae	Ruminococcus	Ruminococcus gnavus	unclassified	0.122582	502	18	16	1	3	438	8	99	387	686	2097171	2093828	0.159	79	7300	132	4711	281	2479	437	1613	30955	21168	0	0	0.44698	0.01533
EA_SRX1892447-bin.12	99.3	1.17	0	High	93.45	EA_SRX1892447	Omnivore	Bacteria	Firmicutes	Clostridia	Christensenellales	CAG-74	UBA11524	UBA11524 sp000437595	unclassified	0.0820865	515	12	12	0	0	514	0	1	67	72	3311988	3311488	0.015	11	90639	12	82835	40	23401	43	21481	326039	258571	22	72.671	0.57543	0.03961
EA_SRX1892447-bin.13	98.63	0	0	High	98.63	EA_SRX1892447	Omnivore	Bacteria	Firmicutes	Clostridia	Oscillospirales	Ruminococcaceae	Ruminococcus	Ruminococcus bicirculans	unclassified	0.0701151	572	7	7	0	0	554	11	10	63	76	2719195	2718885	0.011	7	123760	8	116464	28	19095	33	16932	279079	245588	14	72.54	0.43018	0.02754
EA_SRX1892447-bin.14	97.32	0	0	High	97.32	EA_SRX1892447	Omnivore	Bacteria	Firmicutes	Clostridia	Oscillospirales	Acutalibacteraceae	CAG-217	CAG-217 sp000436335	unclassified	0.0509781	487	1	1	0	0	487	0	0	5	6	1963824	1963724	0.005	2	868207	2	730308	3	161475	4	161475	898893	868207	3	98.205	0.53142	0.03329
EA_SRX1892447-bin.15	68.97	0	0	Medium	68.97	EA_SRX1892447	Omnivore	Bacteria	Firmicutes	Clostridia	Oscillospirales	Acutalibacteraceae	UMGS1071	UMGS1071 sp900542375	unclassified	0.0591775	352	8	8	0	0	317	22	29	287	611	1137277	1133660	0.318	80	4651	133	2720	224	2149	397	969	17343	9259	0	0	0.39961	0.01519
EA_SRX1892447-bin.16	80.38	3.16	50	Medium	64.58	EA_SRX1892447	Omnivore	Bacteria	Firmicutes	Clostridia	Lachnospirales	Lachnospiraceae	Blautia	Blautia obeum	unclassified	0.0757468	514	10	10	0	0	514	10	16	80	92	2135551	2134801	0.035	18	40940	20	35341	52	12864	57	11051	96163	96163	9	31.655	0.43562	0.00829
EA_SRX1892447-bin.17	96.36	0.75	50	High	92.61	EA_SRX1892447	Omnivore	Bacteria	Bacteroidota	Bacteroidia	Bacteroidales	Bacteroidaceae	Phocaeicola	Phocaeicola vulgatus	unclassified	0.0987866	593	15	15	0	0	591	0	2	174	397	4095257	4092523	0.067	35	36325	59	20639	112	10042	194	5618	127228	121458	20	34.933	0.42535	0.02069
EA_SRX1892447-bin.18	96.46	0.97	0	High	91.61	EA_SRX1892447	Omnivore	Bacteria	Firmicutes	Clostridia	Lachnospirales	Lachnospiraceae	Acetatifactor	Acetatifactor sp900066565	unclassified	0.10114	629	15	15	0	0	629	0	0	128	151	3006370	3004790	0.053	25	36307	28	30148	83	10492	95	9465	137476	137476	14	34.777	0.47394	0.01874
EA_SRX1892447-bin.2	90.04	0	0	High	90.04	EA_SRX1892447	Omnivore	Bacteria	Firmicutes	Clostridia	Lachnospirales	Lachnospiraceae	Eubacterium	Eubacterium sp003491505	unclassified	0.0948257	590	14	14	0	0	588	2	0	178	342	2265297	2263428	0.083	31	19575	50	13472	115	5570	181	3414	93539	61816	8	22.195	0.41383	0.01422
EA_SRX1892447-bin.20	85.05	2.4	0	Medium	73.05	EA_SRX1892447	Omnivore	Bacteria	Firmicutes	Negativicutes	Acidaminococcales	Acidaminococcaceae	Phascolarctobacterium	Phascolarctobacterium faecium	unclassified	0.0915697	574	11	10	0	2	511	25	92	333	707	1900919	1896628	0.226	70	7905	138	4040	237	2732	449	1368	35059	26851	0	0	0.4507	0.03156
EA_SRX1892447-bin.21	75.04	1.42	33.33	Medium	67.94	EA_SRX1892447	Omnivore	Bacteria	Firmicutes	Clostridia	Peptostreptococcales	Anaerovoracaceae	Copromorpha	Copromorpha sp900549125	unclassified	0.0989821	440	11	10	1	1	322	39	118	306	631	1546514	1542875	0.235	84	6073	149	3465	229	2768	422	1308	19016	12750	0	0	0.48595	0.02299
EA_SRX1892447-bin.26	94.09	2.08	66.67	High	83.69	EA_SRX1892447	Omnivore	Bacteria	Firmicutes	Clostridia	Lachnospirales	Lachnospiraceae	Fusicatenibacter	Fusicatenibacter saccharivorans	unclassified	0.0935633	554	13	11	0	3	536	2	27	266	347	2404570	2401108	0.144	53	12887	68	10461	184	4069	232	3218	51195	47565	1	2.129	0.49267	0.0196
EA_SRX1892447-bin.28	100	0	0	High	100	EA_SRX1892447	Omnivore	Bacteria	Firmicutes	Clostridia	Oscillospirales	Ruminococcaceae	Faecalibacterium	Faecalibacterium prausnitzii	unclassified	0.0776483	557	10	10	0	0	552	0	6	80	84	2742337	2742027	0.011	8	115990	8	115990	36	13834	38	13562	252668	252668	19	74.125	0.57355	0.04654
EA_SRX1892447-bin.3	95.56	0.34	0	High	93.86	EA_SRX1892447	Omnivore	Bacteria	Firmicutes	Clostridia	Oscillospirales	Acutalibacteraceae	Clostridium	Clostridium leptum	Medium	0.0939731	500	15	15	0	0	481	0	48	303	758	2764672	2759498	0.187	61	12840	151	5774	208	4643	474	1832	53338	23401	2	3.801	0.50613	0.03928
EA_SRX1892447-bin.31	60.72	0.29	100	Medium	59.27	EA_SRX1892447	Omnivore	Bacteria	Firmicutes	Clostridia	Lachnospirales	Lachnospiraceae	Mediterraneibacter	Mediterraneibacter faecis	unclassified	0.0650179	436	9	9	0	0	436	0	0	30	36	1193102	1192952	0.013	8	54547	9	49431	21	24849	24	17411	103625	103374	9	54.503	0.4152	0.00636
EA_SRX1892447-bin.32	97.09	0	0	High	97.09	EA_SRX1892447	Omnivore	Bacteria	Firmicutes	Clostridia	Oscillospirales	Ruminococcaceae	CAG-115	CAG-115 sp003531585	unclassified	0.0809094	553	11	11	0	0	547	0	11	138	209	3090757	3089841	0.03	21	44549	28	33596	77	8760	108	6490	180600	119418	17	45.051	0.52295	0.0412
EA_SRX1892447-bin.33	100	0.12	0	High	99.4	EA_SRX1892447	Omnivore	Bacteria	Actinobacteriota	Coriobacteriia	Coriobacteriales	Eggerthellaceae	CAG-1427	CAG-1427 sp900538545	unclassified	0.0530972	449	5	5	0	0	449	0	0	17	18	1920989	1920889	0.005	2	572663	2	572663	8	49882	8	49882	594595	594595	7	87.687	0.54556	0.02399
EA_SRX1892447-bin.34	79.43	0.63	100	Medium	76.28	EA_SRX1892447	Omnivore	Bacteria	Firmicutes	Clostridia	Lachnospirales	Lachnospiraceae	Blautia	Blautia faecis	unclassified	0.0865821	440	14	14	0	0	428	4	39	417	602	2455074	2452911	0.088	112	7271	142	5670	317	3090	406	2349	41949	21073	0	0	0.4384	0.01525
EA_SRX1892447-bin.36	99.52	0.16	0	High	98.72	EA_SRX1892447	Omnivore	Bacteria	Bacteroidota	Bacteroidia	Bacteroidales	Rikenellaceae	Tidjanibacter	Tidjanibacter inops	unclassified	0.0557833	411	7	7	0	0	411	0	0	20	23	2433464	2433254	0.009	3	230005	3	230005	10	71485	11	57751	805909	748148	11	92.425	0.56086	0.02016
EA_SRX1892447-bin.37	88.59	1.07	66.67	Medium	83.24	EA_SRX1892447	Omnivore	Bacteria	Firmicutes	Clostridia	Oscillospirales	Oscillospiraceae	CAG-83	CAG-83 sp003539495	unclassified	0.0643259	364	10	10	0	0	364	0	11	41	52	1848639	1848169	0.025	8	74975	11	56939	25	22845	32	22269	223937	117520	13	69.379	0.57544	0.01631
EA_SRX1892447-bin.39	90.6	0.67	0	High	87.25	EA_SRX1892447	Omnivore	Bacteria	Firmicutes	Clostridia	Oscillospirales	Oscillospiraceae	CAG-83	CAG-83 sp000431575	unclassified	0.0513333	355	7	7	0	0	355	0	0	46	59	1827097	1826607	0.027	8	68844	11	48799	29	21866	34	17029	260236	141441	10	58.65	0.60677	0.02013
EA_SRX1892447-bin.4	97.76	0.67	0	High	94.41	EA_SRX1892447	Omnivore	Bacteria	Firmicutes	Clostridia	Oscillospirales	Acutalibacteraceae	Ruminococcus	Ruminococcus bromii	unclassified	0.0658787	528	7	7	0	0	528	0	2	40	86	1950329	1949599	0.037	7	84400	14	43619	25	26707	45	13822	280265	126316	10	63.799	0.41241	0.01711
EA_SRX1892447-bin.41	55.06	0.95	50	Medium	50.31	EA_SRX1892447	Omnivore	Bacteria	Firmicutes	Clostridia	Lachnospirales	Lachnospiraceae	Blautia	Blautia sp003474435	unclassified	0.0569416	425	7	7	0	0	425	0	0	39	44	1982530	1982120	0.021	8	89514	8	89514	22	27556	22	27556	182030	182030	16	79.419	0.4432	0.00738
EA_SRX1892447-bin.42	75.57	1.34	50	Medium	68.87	EA_SRX1892447	Omnivore	Bacteria	Firmicutes	Clostridia	Oscillospirales	Ruminococcaceae	Ruminococcus	Ruminococcus sp000433635	unclassified	0.0959746	408	6	2	1	3	197	13	208	410	622	1359754	1356846	0.214	109	3847	144	2937	318	1759	426	1168	19776	13033	0	0	0.4784	0.01834
EA_SRX1892447-bin.43	96.64	1.34	0	High	89.94	EA_SRX1892447	Omnivore	Bacteria	Firmicutes	Clostridia	UBA1381	UBA1381	CAG-41	CAG-41 sp900066215	unclassified	0.08157	563	11	11	0	0	556	0	9	34	57	2549538	2548768	0.03	7	136053	9	89863	22	33205	29	27418	270594	239982	15	80.205	0.38162	0.012
EA_SRX1892447-bin.5	82.56	2.65	30	Medium	69.31	EA_SRX1892447	Omnivore	Bacteria	Firmicutes	Clostridia	Lachnospirales	Lachnospiraceae	Anaerostipes	Anaerostipes hadrus	unclassified	0.120181	559	19	17	0	3	494	13	109	308	479	2126320	2124080	0.105	64	9888	80	8298	212	3231	276	2163	34371	32444	0	0	0.37648	0.01686
EA_SRX1892447-bin.6	95.97	0	0	High	95.97	EA_SRX1892447	Omnivore	Bacteria	Firmicutes	Clostridia	Lachnospirales	Lachnospiraceae	Butyribacter	Butyribacter sp003529475	unclassified	0.0947081	602	14	13	0	1	602	0	0	101	125	2655988	2655150	0.032	20	43059	22	36863	63	12252	71	11309	120865	120865	14	40.166	0.42477	0.01692
EA_SRX1892447-bin.8	99.45	0.63	0	High	96.3	EA_SRX1892447	Omnivore	Bacteria	Firmicutes	Clostridia	Lachnospirales	Lachnospiraceae	UMGS1375	UMGS1375 sp900066615	unclassified	0.0934811	608	13	13	0	1	606	0	3	128	175	2874172	2873162	0.035	24	36540	29	31552	84	9794	97	8720	152239	152239	11	31.537	0.4461	0.025
EA_SRX1892448-bin.0	99.52	0.06	0	High	99.22	EA_SRX1892448	Omnivore	Bacteria	Firmicutes	Clostridia	Lachnospirales	Lachnospiraceae	Agathobacter	Agathobacter rectalis	unclassified	0.0753963	651	6	6	0	0	649	8	2	58	64	2945926	2945326	0.02	10	102115	11	91309	32	26883	34	26883	265786	219267	23	80.567	0.4126	0.02044
EA_SRX1892448-bin.1	56.3	0	0	Medium	56.3	EA_SRX1892448	Omnivore	Bacteria	Firmicutes	Clostridia	Lachnospirales	Lachnospiraceae	Blautia	Blautia massiliensis	unclassified	0.0774366	461	11	10	0	1	406	3	96	394	437	1939560	1937312	0.116	103	5821	112	5339	297	2519	325	2245	34633	20205	0	0	0.45778	0.01617
EA_SRX1892448-bin.11	92.28	0	0	High	92.28	EA_SRX1892448	Omnivore	Bacteria	Firmicutes	Clostridia	Oscillospirales	Acutalibacteraceae	Eubacterium	Eubacterium sp000436835	unclassified	0.0698783	499	8	7	0	2	479	0	28	95	185	1672782	1671558	0.073	15	38183	19	23811	53	7485	81	4909	98651	97644	8	34.559	0.38616	0.01611
EA_SRX1892448-bin.13	95.36	0.73	0	High	91.71	EA_SRX1892448	Omnivore	Bacteria	Firmicutes	Clostridia	Oscillospirales	Oscillospiraceae	ER4	ER4 sp000765235	unclassified	0.148484	417	12	7	1	5	168	83	219	178	272	1904607	1903425	0.062	39	16384	58	11171	119	5849	171	3550	46445	42722	0	0	0.59364	0.01571
EA_SRX1892448-bin.14	52.97	0.48	0	Medium	50.57	EA_SRX1892448	Omnivore	Bacteria	Firmicutes	Clostridia	Lachnospirales	Lachnospiraceae	Agathobacter	Agathobacter faecis	unclassified	0.0535629	424	6	6	0	0	423	0	1	50	57	1765063	1764903	0.009	11	60075	12	52469	31	20848	33	16724	140479	130681	13	56.156	0.4434	0.01286
EA_SRX1892448-bin.18	94.37	2.06	16.67	High	84.07	EA_SRX1892448	Omnivore	Bacteria	Bacteroidota	Bacteroidia	Bacteroidales	UBA932	Cryptobacteroides	Cryptobacteroides sp000431015	unclassified	0.127011	417	10	6	2	2	219	39	181	92	192	2525205	2523537	0.066	16	47960	33	24272	51	11196	105	6490	195988	77973	13	44.5	0.5334	0.02705
EA_SRX1892448-bin.21	92.51	0.32	0	High	90.91	EA_SRX1892448	Omnivore	Bacteria	Firmicutes	Negativicutes	Veillonellales	Dialisteraceae	Dialister	Dialister sp000434475	unclassified	0.148021	505	12	9	0	4	215	100	228	430	608	1870746	1868165	0.138	111	5470	147	4010	322	2183	432	1683	19515	16854	0	0	0.53124	0.02314
EA_SRX1892448-bin.22	85.28	0.88	0	Medium	80.88	EA_SRX1892448	Omnivore	Bacteria	Actinobacteriota	Coriobacteriia	Coriobacteriales	Eggerthellaceae	CAG-1427	CAG-1427 sp900553605	unclassified	0.0525923	406	6	6	0	0	373	1	50	49	103	1711742	1711007	0.043	7	78329	18	30985	24	18335	58	8256	298363	73967	10	64.038	0.53776	0.02036
EA_SRX1892448-bin.24	79.46	0.49	0	Medium	77.01	EA_SRX1892448	Omnivore	Bacteria	Bacteroidota	Bacteroidia	Bacteroidales	Bacteroidaceae	Prevotella	Prevotella pectinovora	unclassified	0.0815089	415	8	5	0	3	243	18	164	375	626	2403621	2400477	0.131	92	8583	136	5846	273	3163	400	2169	28517	20892	0	0	0.50027	0.02788
EA_SRX1892448-bin.25	75.8	2.17	0	Medium	64.95	EA_SRX1892448	Omnivore	Bacteria	Firmicutes	Clostridia	Lachnospirales	Lachnospiraceae	CAG-194	CAG-194 sp000432915	unclassified	0.0860127	499	13	12	0	1	481	16	29	229	449	1934996	1931878	0.161	60	10880	89	6783	167	4141	273	2482	39755	31565	0	0	0.45687	0.01196
EA_SRX1892448-bin.27	97.99	1.01	50	High	92.94	EA_SRX1892448	Omnivore	Bacteria	Firmicutes	Clostridia	Oscillospirales	Acutalibacteraceae	Fimenecus	Fimenecus sp000432435	unclassified	0.0576266	496	5	5	0	0	496	0	0	12	14	1936214	1936014	0.01	3	252964	3	252964	7	102144	9	74107	501066	501066	8	94.696	0.4456	0.02655
EA_SRX1892448-bin.28	75.06	0	0	Medium	75.06	EA_SRX1892448	Omnivore	Bacteria	Actinobacteriota	Coriobacteriia	Coriobacteriales	Eggerthellaceae	Slackia	Slackia isoflavoniconvertens	unclassified	0.0609871	349	9	8	0	1	310	6	68	252	643	1675570	1671013	0.272	54	8903	120	4280	179	3206	400	1273	52642	25523	1	3.142	0.57613	0.01693
EA_SRX1892448-bin.29	90.77	1.01	0	High	85.72	EA_SRX1892448	Omnivore	Bacteria	Firmicutes	Clostridia	Oscillospirales	Oscillospiraceae	CAG-103	CAG-103 sp900543625	unclassified	0.141657	405	9	4	1	6	192	73	192	182	495	1861290	1857747	0.19	40	14307	98	5856	126	4923	316	1945	60821	27878	2	6.013	0.61912	0.02413
EA_SRX1892448-bin.3	90.16	0.63	100	High	87.01	EA_SRX1892448	Omnivore	Bacteria	Firmicutes	Clostridia	Lachnospirales	Lachnospiraceae	Fusicatenibacter	Fusicatenibacter saccharivorans	unclassified	0.0953767	570	13	11	0	3	542	0	57	285	396	2241604	2240013	0.071	65	10403	76	8798	204	3738	259	2812	44829	44829	0	0	0.49569	0.01903
EA_SRX1892448-bin.33	61.9	0	0	Medium	61.9	EA_SRX1892448	Omnivore	Bacteria	Bacteroidota	Bacteroidia	Bacteroidales	Bacteroidaceae	Prevotella	Prevotella sp900313215	unclassified	0.0556224	388	7	6	0	1	333	2	71	300	491	2218863	2216707	0.097	76	9478	106	6752	221	3746	315	2459	44850	41480	0	0	0.4797	0.02928
EA_SRX1892448-bin.35	95.3	0.84	25	High	91.1	EA_SRX1892448	Omnivore	Bacteria	Firmicutes	Clostridia	Oscillospirales	Acutalibacteraceae	UBA1417	UBA1417 sp003531055	unclassified	0.071777	503	9	8	0	1	437	6	84	174	422	2300698	2297805	0.126	31	20439	54	10289	108	5860	233	2557	96402	89912	5	16.294	0.534	0.0307
EA_SRX1892448-bin.4	60.61	1.16	75	Medium	54.81	EA_SRX1892448	Omnivore	Bacteria	Proteobacteria	Gammaproteobacteria	Enterobacterales	Pasteurellaceae	Haemophilus	Haemophilus sp900756155	Low	0.106723	624	8	6	0	2	374	46	225	402	604	1115098	1112676	0.217	115	2977	148	2302	321	1654	420	1071	18445	15098	0	0	0.39966	0.01786
EA_SRX1892448-bin.5	93.17	2.88	0	High	78.77	EA_SRX1892448	Omnivore	Bacteria	Bacteroidota	Bacteroidia	Bacteroidales	UBA932	Cryptobacteroides	Cryptobacteroides sp000435075	unclassified	0.0906174	419	9	4	1	4	366	5	68	217	469	2927714	2924653	0.105	40	20789	77	10533	141	5971	273	3113	77377	59428	4	8.937	0.48085	0.024
EA_SRX1892449-bin.1	97.06	3.26	18.18	High	80.76	EA_SRX1892449	Omnivore	Bacteria	Actinobacteriota	Actinomycetia	Actinomycetales	Bifidobacteriaceae	Bifidobacterium	Bifidobacterium longum	unclassified	0.0683458	480	9	9	0	0	480	0	0	96	168	2519120	2518096	0.041	17	48523	22	40940	48	17477	70	9647	125731	122617	13	44.056	0.60081	0.01915
EA_SRX1892449-bin.11	74.06	0	0	Medium	74.06	EA_SRX1892449	Omnivore	Bacteria	Firmicutes	Clostridia	Oscillospirales	Butyricicoccaceae	Agathobaculum	Agathobaculum butyriciproducens	unclassified	0.0956247	396	8	6	0	3	235	57	137	405	870	1697603	1692125	0.323	103	5120	184	2846	309	2120	570	997	19148	15080	0	0	0.56279	0.02519
EA_SRX1892449-bin.12	58.69	0.81	100	Medium	54.64	EA_SRX1892449	Omnivore	Bacteria	Firmicutes	Clostridia	Oscillospirales	Acutalibacteraceae	UBA1417	UBA1417 sp003531055	unclassified	0.0622612	279	7	5	0	2	140	16	128	367	701	1282809	1278622	0.326	102	4045	160	2560	285	1844	468	985	16408	10929	0	0	0.54744	0.02154
EA_SRX1892449-bin.13	90.3	0.68	100	High	86.9	EA_SRX1892449	Omnivore	Bacteria	Firmicutes	Clostridia	Oscillospirales	Ruminococcaceae	Faecalibacterium	Faecalibacterium prausnitzii	unclassified	0.061645	493	6	6	0	1	475	0	36	125	136	2006372	2005272	0.055	20	31560	20	31492	68	6763	73	6248	100628	100628	8	27.769	0.59193	0.02083
EA_SRX1892449-bin.17	99.52	1.44	33.33	High	92.32	EA_SRX1892449	Omnivore	Bacteria	Bacteroidota	Bacteroidia	Bacteroidales	Rikenellaceae	Alistipes	Alistipes putredinis	unclassified	0.0716252	430	11	10	0	1	428	0	2	37	65	2105331	2104912	0.02	7	89176	9	80884	25	24779	31	22410	203322	191764	13	70.846	0.54896	0.01721
EA_SRX1892449-bin.18	98.86	0.77	25	High	95.01	EA_SRX1892449	Omnivore	Bacteria	Actinobacteriota	Actinomycetia	Actinomycetales	Bifidobacteriaceae	Bifidobacterium	Bifidobacterium adolescentis	unclassified	0.063169	503	7	7	0	0	492	0	11	49	69	2316915	2314915	0.086	7	100455	9	98663	24	26371	34	17195	285716	223586	14	74.453	0.59258	0.01623
EA_SRX1892449-bin.19	97.65	2.52	0	High	85.05	EA_SRX1892449	Omnivore	Bacteria	Firmicutes	Clostridia	Oscillospirales	Acutalibacteraceae	Ruminococcus	Ruminococcus sp003526955	unclassified	0.0869998	550	12	11	0	2	531	5	26	150	229	2333956	2332394	0.067	31	22811	45	16378	99	7173	141	4923	80263	53206	6	16.653	0.38995	0.0325
EA_SRX1892449-bin.2	74.7	1.34	33.33	Medium	68	EA_SRX1892449	Omnivore	Bacteria	Firmicutes	Clostridia	Oscillospirales	Oscillospiraceae	CAG-83	CAG-83 sp000435975	unclassified	0.0638357	275	11	11	0	0	255	1	21	194	429	1430072	1427125	0.206	48	9692	82	5448	142	3775	262	1773	31695	15356	0	0	0.62621	0.01973
EA_SRX1892449-bin.20	98.07	4.84	30	High	73.87	EA_SRX1892449	Omnivore	Bacteria	Actinobacteriota	Coriobacteriia	Coriobacteriales	Coriobacteriaceae	Collinsella	Collinsella sp900544725	unclassified	0.122322	457	14	8	1	5	331	44	105	201	383	1998723	1996857	0.093	46	13757	81	7879	140	5251	249	2659	43296	31194	0	0	0.60273	0.02024
EA_SRX1892449-bin.21	98.64	5.44	7.14	Medium	71.44	EA_SRX1892449	Omnivore	Bacteria	Firmicutes	Clostridia	Oscillospirales	Ruminococcaceae	Gemmiger	Gemmiger qucibialis	unclassified	0.11546	592	16	15	1	2	578	0	49	443	570	4261939	4260061	0.044	91	14617	94	13388	308	4625	340	3686	75929	75929	5	6.811	0.54212	0.042
EA_SRX1892449-bin.4	100	0.12	0	High	99.4	EA_SRX1892449	Omnivore	Bacteria	Actinobacteriota	Coriobacteriia	Coriobacteriales	Eggerthellaceae	CAG-1427	CAG-1427 sp000435675	unclassified	0.0500916	443	4	4	0	0	442	0	1	9	11	1767547	1767527	0.001	2	424144	3	331971	4	195777	5	195777	686445	424144	5	95.276	0.54016	0.02825
EA_SRX1892449-bin.5	59.83	0	0	Medium	59.83	EA_SRX1892449	Omnivore	Bacteria	Firmicutes	Clostridia	Oscillospirales	Oscillospiraceae	ER4	ER4 sp000765235	unclassified	0.136575	333	6	3	1	3	146	105	148	416	729	1560215	1556321	0.25	113	4427	164	3061	322	1991	482	1171	32765	32765	0	0	0.60207	0.02077
EA_SRX1892449-bin.7	93.29	0	0	High	93.29	EA_SRX1892449	Omnivore	Bacteria	Firmicutes	Clostridia	Oscillospirales	Oscillospiraceae	CAG-103	CAG-103 sp000432375	unclassified	0.0798141	378	6	4	0	3	217	0	190	44	53	1970022	1969796	0.011	5	136291	5	122177	18	23340	21	20485	322311	322311	11	78.295	0.62322	0.06507
EA_SRX1892449-bin.8	97.56	1.21	33.33	High	91.51	EA_SRX1892449	Omnivore	Bacteria	Firmicutes	Clostridia	Lachnospirales	Lachnospiraceae	Agathobacter	Agathobacter rectalis	unclassified	0.0878845	643	11	11	0	0	641	0	6	61	68	2774832	2774132	0.025	13	58329	15	55783	39	28623	42	20248	191211	191211	20	65.409	0.41538	0.01444
EA_SRX1892450-bin.0	98.11	0	0	High	98.11	EA_SRX1892450	Omnivore	Bacteria	Firmicutes	Bacilli	Erysipelotrichales	Coprobacillaceae	Catenibacterium	Catenibacterium mitsuokai	unclassified	0.097852	557	12	10	1	2	506	9	58	168	176	2263262	2262732	0.023	33	19746	35	19236	110	6545	114	6401	72461	71158	5	13.223	0.34089	0.01715
EA_SRX1892450-bin.1	77.34	0.91	11.11	Medium	72.79	EA_SRX1892450	Omnivore	Bacteria	Firmicutes	Clostridia	TANB77	CAG-508	CAG-245	CAG-245 sp000434195	unclassified	0.0848775	241	8	4	0	4	90	40	119	55	63	1366983	1366633	0.026	10	53078	11	46353	34	11526	36	11218	105192	105192	10	50.459	0.29909	0.01299
EA_SRX1892450-bin.10	67.08	1.08	66.67	Medium	61.68	EA_SRX1892450	Omnivore	Bacteria	Firmicutes	Clostridia	Lachnospirales	Lachnospiraceae	Blautia	Blautia massiliensis	unclassified	0.0846992	520	12	11	0	1	464	4	95	310	379	1872093	1870523	0.084	81	7510	90	6665	232	3207	261	2709	33840	25068	0	0	0.4572	0.01759
EA_SRX1892450-bin.11	97.7	0.23	100	High	96.55	EA_SRX1892450	Omnivore	Bacteria	Actinobacteriota	Actinomycetia	Actinomycetales	Bifidobacteriaceae	Bifidobacterium	Bifidobacterium bifidum	unclassified	0.0598152	461	7	6	0	1	459	0	2	23	37	2129348	2128938	0.019	5	161602	8	114693	13	39851	24	33398	312363	153833	10	84.433	0.62802	0.01031
EA_SRX1892450-bin.12	81.54	0.67	0	Medium	78.19	EA_SRX1892450	Omnivore	Bacteria	Firmicutes	Clostridia	Oscillospirales	Oscillospiraceae	Evtepia	Evtepia gabavorous	unclassified	0.0983528	445	15	13	1	1	426	3	29	116	203	1940288	1939362	0.048	16	32591	21	29429	64	7494	93	4644	120195	109104	8	34.387	0.60051	0.04182
EA_SRX1892450-bin.13	92.97	1.59	0	High	85.02	EA_SRX1892450	Omnivore	Bacteria	Actinobacteriota	Actinomycetia	Actinomycetales	Bifidobacteriaceae	Bifidobacterium	Bifidobacterium pseudocatenulatum	unclassified	0.0581291	445	7	7	0	0	432	0	14	86	148	2106609	2105752	0.041	9	67409	12	47740	35	11703	50	8110	362853	228104	12	59.07	0.56786	0.01511
EA_SRX1892450-bin.14	76.2	1.34	0	Medium	69.5	EA_SRX1892450	Omnivore	Bacteria	Firmicutes	Clostridia	TANB77	CAG-508	CAG-269	CAG-269 sp000431335	unclassified	0.0742054	304	10	7	0	3	216	0	119	48	56	1449089	1448559	0.037	9	51283	10	49739	27	17227	30	12358	140240	140240	10	54.116	0.26642	0.01683
EA_SRX1892450-bin.16	98.79	0	0	High	98.79	EA_SRX1892450	Omnivore	Bacteria	Actinobacteriota	Coriobacteriia	Coriobacteriales	Coriobacteriaceae	Collinsella	Collinsella sp900548365	unclassified	0.0642737	480	8	8	0	0	449	0	35	24	43	2151688	2151310	0.018	5	201227	7	105622	14	53349	23	28061	320493	223731	14	90.773	0.6369	0.01517
EA_SRX1892450-bin.17	86.73	0	0	Medium	86.73	EA_SRX1892450	Omnivore	Bacteria	Firmicutes	Clostridia	Oscillospirales	Ruminococcaceae	Gemmiger	Gemmiger formicilis	unclassified	0.0945637	524	7	6	0	4	389	5	176	92	99	2035472	2035312	0.008	18	33474	18	33307	57	12174	60	11069	109685	109685	9	33.355	0.60804	0.01633
EA_SRX1892450-bin.18	99.19	0.23	0	High	98.04	EA_SRX1892450	Omnivore	Bacteria	Actinobacteriota	Coriobacteriia	Coriobacteriales	Eggerthellaceae	CAG-1427	CAG-1427 sp000435475	unclassified	0.0725716	457	7	5	1	1	426	0	38	34	61	2055005	2054652	0.017	6	123079	7	86615	17	35968	24	20629	248727	248727	13	81.968	0.45504	0.03152
EA_SRX1892450-bin.2	99.19	0.81	0	High	95.14	EA_SRX1892450	Omnivore	Bacteria	Actinobacteriota	Coriobacteriia	Coriobacteriales	Coriobacteriaceae	Collinsella	Collinsella sp900547765	unclassified	0.0679773	458	9	8	0	1	421	14	47	64	65	2074145	2074135	0	12	50691	12	48836	40	17480	41	16889	258156	258156	12	50.687	0.59993	0.01865
EA_SRX1892450-bin.20	83.77	2.71	40	Medium	70.22	EA_SRX1892450	Omnivore	Bacteria	Firmicutes	Clostridia	Christensenellales	CAG-74	Ventricola	Ventricola sp900542395	unclassified	0.140462	462	13	7	1	7	276	34	188	306	634	2055322	2051777	0.172	71	9129	121	5004	223	3290	389	1625	51609	23768	1	2.511	0.60925	0.02062
EA_SRX1892450-bin.21	75.4	1.01	50	Medium	70.35	EA_SRX1892450	Omnivore	Bacteria	Firmicutes	Clostridia	Oscillospirales	Oscillospiraceae	CAG-83	CAG-83 sp000435975	unclassified	0.0592588	279	10	10	0	0	269	0	10	114	158	1475659	1474985	0.046	31	15298	35	13869	85	6990	103	5398	56232	55896	1	3.811	0.62295	0.01959
EA_SRX1892450-bin.23	90.47	5.65	25	Medium	62.22	EA_SRX1892450	Omnivore	Bacteria	Bacteroidota	Bacteroidia	Bacteroidales	Rikenellaceae	Alistipes	Alistipes shahii	unclassified	0.0918137	472	12	9	1	2	412	7	75	435	679	2757674	2754039	0.132	73	12072	88	9600	273	2456	367	1620	43081	37985	0	0	0.61138	0.02138
EA_SRX1892450-bin.25	50	0	0	Medium	50	EA_SRX1892450	Omnivore	Bacteria	Firmicutes	Clostridia	Christensenellales	CAG-74	Limiplasma	Limiplasma sp900548145	unclassified	0.0487917	274	6	6	0	1	196	11	79	314	596	1429477	1426100	0.236	81	5226	122	3551	240	2298	385	1153	32286	32286	0	0	0.60517	0.01862
EA_SRX1892450-bin.26	90.87	1.14	25	High	85.17	EA_SRX1892450	Omnivore	Bacteria	Bacteroidota	Bacteroidia	Bacteroidales	Rikenellaceae	Alistipes	Alistipes putredinis	unclassified	0.0573675	385	8	8	0	0	383	0	5	31	38	2293085	2292475	0.027	5	159979	5	150372	15	33711	18	31147	323447	317334	13	88.281	0.54473	0.02675
EA_SRX1892450-bin.27	93.95	0.62	0	High	90.85	EA_SRX1892450	Omnivore	Bacteria	Desulfobacterota	Desulfovibrionia	Desulfovibrionales	Desulfovibrionaceae	Desulfovibrio	Desulfovibrio sp900556755	unclassified	0.0843223	551	12	12	0	0	506	0	52	250	491	2626503	2623402	0.118	48	16152	81	9406	167	4760	286	2592	80591	49493	3	7.107	0.64226	0.02648
EA_SRX1892450-bin.28	50	0	0	Medium	50	EA_SRX1892450	Omnivore	Bacteria	Firmicutes	Clostridia	Oscillospirales	Ruminococcaceae	Angelakisella	Angelakisella sp900547385	unclassified	0.0408628	166	6	4	0	2	132	1	33	201	456	987867	984992	0.291	50	6002	97	3000	152	2473	298	1162	25130	10638	0	0	0.59548	0.02289
EA_SRX1892450-bin.29	97.65	0.34	100	High	95.95	EA_SRX1892450	Omnivore	Bacteria	Firmicutes	Clostridia	Oscillospirales	Oscillospiraceae	ER4	ER4 sp000765235	unclassified	0.125443	444	11	5	1	5	198	8	263	41	47	2117878	2117638	0.011	12	61016	13	59385	29	33063	31	28952	168385	159558	20	73.089	0.58576	0.0133
EA_SRX1892450-bin.30	70.2	1.68	0	Medium	61.8	EA_SRX1892450	Omnivore	Bacteria	Firmicutes	Clostridia	Oscillospirales	Oscillospiraceae	CAG-83	CAG-83 sp000435555	unclassified	0.0705854	253	12	11	0	2	233	0	20	171	245	1442950	1441886	0.074	41	11481	47	9510	124	4356	147	3528	56403	56403	1	3.909	0.61677	0.02205
EA_SRX1892450-bin.31	97.46	1.85	80	High	88.21	EA_SRX1892450	Omnivore	Bacteria	Firmicutes	Clostridia	Lachnospirales	Lachnospiraceae	Agathobacter	Agathobacter rectalis	unclassified	0.082169	631	9	9	0	1	631	0	10	77	83	2800799	2800289	0.018	15	51689	16	50514	48	19509	50	16105	249296	249296	17	54.019	0.41478	0.01986
EA_SRX1892450-bin.32	94.68	0	0	High	94.68	EA_SRX1892450	Omnivore	Bacteria	Firmicutes	Clostridia	Lachnospirales	Lachnospiraceae	Coprococcus	Coprococcus eutactus	unclassified	0.0836446	530	12	12	0	0	520	10	0	33	40	2822295	2821775	0.018	8	109614	10	87475	23	45228	27	41403	377663	330758	22	89.372	0.441	0.01046
EA_SRX1892450-bin.35	95.91	2.07	25	High	85.56	EA_SRX1892450	Omnivore	Bacteria	Firmicutes	Clostridia	Oscillospirales	Oscillospiraceae	CAG-83	CAG-83 sp900552475	unclassified	0.0880185	462	13	11	0	3	438	1	32	100	148	2177413	2176753	0.03	20	32591	31	23732	65	10625	89	8010	113444	63132	10	32.671	0.6213	0.01927
EA_SRX1892450-bin.36	93.29	6.71	100	Medium	59.74	EA_SRX1892450	Omnivore	Bacteria	Firmicutes	Clostridia	Oscillospirales	Oscillospiraceae	CAG-103	CAG-103 sp000432375	unclassified	0.096554	387	6	3	1	2	183	44	181	25	38	2073321	2072893	0.021	5	149859	6	90824	16	44799	20	39070	342476	342476	13	85.01	0.62418	0.02626
EA_SRX1892450-bin.37	95.75	1.08	40	High	90.35	EA_SRX1892450	Omnivore	Bacteria	Firmicutes	Clostridia	Oscillospirales	Ruminococcaceae	Gemmiger	Gemmiger qucibialis	unclassified	0.0900457	538	13	11	0	2	475	2	93	358	393	2282540	2280036	0.11	79	8952	86	8226	252	2989	274	2847	32052	32052	0	0	0.56702	0.026
EA_SRX1892450-bin.38	95.24	0	0	High	95.24	EA_SRX1892450	Omnivore	Bacteria	Firmicutes	Clostridia	Oscillospirales	Ruminococcaceae	Ruthenibacterium	Ruthenibacterium lactatiformans	unclassified	0.104335	528	17	17	0	1	516	0	22	200	305	2740661	2738986	0.061	42	21985	49	17707	129	6123	175	4283	69004	56127	5	10.877	0.59529	0.02902
EA_SRX1892450-bin.4	91.89	1.28	50	High	85.49	EA_SRX1892450	Omnivore	Bacteria	Bacteroidota	Bacteroidia	Bacteroidales	Rikenellaceae	Alistipes	Alistipes onderdonkii	unclassified	0.0590028	448	7	7	0	0	441	5	12	90	118	2734959	2734499	0.017	18	46247	23	36064	58	15430	70	13667	135241	118030	16	46.716	0.59514	0.01728
EA_SRX1892450-bin.6	73.1	0.67	0	Medium	69.75	EA_SRX1892450	Omnivore	Bacteria	Firmicutes	Clostridia	Oscillospirales	Ruminococcaceae	Faecalibacterium	Faecalibacterium prausnitzii	unclassified	0.0768566	379	10	8	0	3	283	12	94	263	356	1591832	1590823	0.063	63	8346	74	6475	193	3012	229	2459	34274	30283	0	0	0.60891	0.02091
EA_SRX1892450-bin.7	97.27	0	0	High	97.27	EA_SRX1892450	Omnivore	Bacteria	Firmicutes	Clostridia	Oscillospirales	Acutalibacteraceae	CAG-177	CAG-177 sp003514385	unclassified	0.0531646	457	5	5	0	0	441	0	16	23	23	2258067	2258067	0	6	143281	6	143281	15	61665	15	61665	303353	303353	16	92.761	0.51504	0.02212
EA_SRX1892450-bin.8	84.7	1.53	66.67	Medium	77.05	EA_SRX1892450	Omnivore	Bacteria	Firmicutes	Clostridia	Oscillospirales	Ruminococcaceae	Faecalibacterium	Faecalibacterium prausnitzii	unclassified	0.0585973	448	7	7	0	0	438	0	16	109	124	1746119	1745946	0.01	23	23630	23	22840	71	7733	76	7040	112396	112396	3	12.633	0.59469	0.01619
EA_SRX1892450-bin.9	97.58	0	0	High	97.58	EA_SRX1892450	Omnivore	Bacteria	Actinobacteriota	Coriobacteriia	Coriobacteriales	Eggerthellaceae	Ellagibacter	Ellagibacter isourolithinifaciens	unclassified	0.0589132	475	5	4	0	1	428	0	82	29	33	2298521	2298121	0.017	6	120180	7	120180	18	43645	19	43645	401225	288768	16	86.635	0.61327	0.01128
EA_SRX1892451-bin.0	100	0.81	0	High	95.95	EA_SRX1892451	Omnivore	Bacteria	Actinobacteriota	Coriobacteriia	Coriobacteriales	Coriobacteriaceae	Collinsella	Collinsella sp900541065	unclassified	0.0598065	464	7	7	0	0	446	2	22	39	43	2288814	2288504	0.014	8	88554	9	81229	25	32883	26	30507	300542	300542	17	77.493	0.59981	0.01887
EA_SRX1892451-bin.1	92.62	0	0	High	92.62	EA_SRX1892451	Omnivore	Bacteria	Firmicutes	Clostridia	Oscillospirales	Oscillospiraceae	CAG-103	CAG-103 sp900757655	unclassified	0.0776784	381	7	3	0	4	290	0	122	12	14	2051827	2051627	0.01	3	234420	3	234420	9	75996	11	60687	679791	540451	12	100	0.61921	0.01294
EA_SRX1892451-bin.10	98.07	0.19	0	High	97.12	EA_SRX1892451	Omnivore	Bacteria	Firmicutes	Clostridia	Lachnospirales	Lachnospiraceae	Mediterraneibacter	Mediterraneibacter lactaris	unclassified	0.097863	577	15	15	0	0	577	0	1	106	110	2480831	2480431	0.016	22	38806	23	36961	69	11626	71	11626	124588	96885	11	32.723	0.43114	0.02628
EA_SRX1892451-bin.11	77.59	3.45	0	Medium	60.34	EA_SRX1892451	Omnivore	Bacteria	Firmicutes	Clostridia	Lachnospirales	Lachnospiraceae	Agathobacter	Agathobacter faecis	unclassified	0.087221	634	11	11	0	0	634	0	0	68	77	2646230	2645420	0.031	13	75604	13	73986	42	19121	45	17707	185483	185483	20	67.507	0.43828	0.01734
EA_SRX1892451-bin.13	97.6	5.32	75	Medium	71	EA_SRX1892451	Omnivore	Bacteria	Bacteroidota	Bacteroidia	Bacteroidales	Rikenellaceae	Alistipes	Alistipes putredinis	unclassified	0.0641128	432	9	8	0	1	430	0	2	31	34	2280820	2280520	0.013	6	148205	7	144075	19	33713	22	33713	277527	277527	12	77.707	0.54661	0.02227
EA_SRX1892451-bin.14	98.46	1.27	0	High	92.11	EA_SRX1892451	Omnivore	Bacteria	Firmicutes	Clostridia	Lachnospirales	Lachnospiraceae	Fusicatenibacter	Fusicatenibacter saccharivorans	unclassified	0.0967964	620	14	14	0	0	620	0	0	59	65	3142765	3142255	0.016	12	82810	12	82810	36	26060	37	24813	206819	206819	23	74.765	0.47809	0.01999
EA_SRX1892451-bin.16	97.53	2.22	83.33	High	86.43	EA_SRX1892451	Omnivore	Bacteria	Firmicutes	Clostridia	Lachnospirales	Lachnospiraceae	Blautia	Blautia massiliensis	unclassified	0.0908391	589	13	13	0	0	585	0	5	66	72	2988282	2987952	0.011	13	64501	13	64501	45	23289	45	23289	164187	164187	21	65.369	0.44687	0.0222
EA_SRX1892451-bin.17	97.76	5.7	78.57	Medium	69.26	EA_SRX1892451	Omnivore	Bacteria	Firmicutes	Clostridia	UBA1381	UBA1381	CAG-41	CAG-41 sp900066215	unclassified	0.104632	588	13	9	1	3	546	3	68	130	285	2730923	2728758	0.079	23	36365	39	19296	73	11878	151	4212	178433	97939	12	32.949	0.38254	0.01916
EA_SRX1892451-bin.18	96.64	1.01	66.67	High	91.59	EA_SRX1892451	Omnivore	Bacteria	Firmicutes	Clostridia	Oscillospirales	Oscillospiraceae	Dysosmobacter	Dysosmobacter sp001916835	unclassified	0.0864368	452	14	14	0	0	452	0	0	89	139	2393106	2392358	0.031	16	36496	29	24979	59	13619	87	8516	247446	70660	10	40.101	0.57967	0.01786
EA_SRX1892451-bin.19	99.46	0	0	High	99.46	EA_SRX1892451	Omnivore	Bacteria	Firmicutes	Clostridia	Lachnospirales	Lachnospiraceae	Agathobacter	Agathobacter rectalis	unclassified	0.073871	641	6	6	0	0	641	0	0	57	65	2792106	2791306	0.029	10	91407	11	70908	37	26222	39	23200	328575	328575	17	65.077	0.41437	0.01759
EA_SRX1892451-bin.20	50.78	0	0	Medium	50.78	EA_SRX1892451	Omnivore	Bacteria	Bacteroidota	Bacteroidia	Bacteroidales	Bacteroidaceae	Paraprevotella	Paraprevotella clara	unclassified	0.0594285	383	5	3	0	2	306	17	97	1017	1800	3565879	3556736	0.256	236	4141	370	2639	768	1775	1204	1043	53101	24579	1	1.489	0.51008	0.0238
EA_SRX1892451-bin.22	98.64	0	0	High	98.64	EA_SRX1892451	Omnivore	Bacteria	Firmicutes	Clostridia	Oscillospirales	Ruminococcaceae	Gemmiger	Gemmiger sp900540595	unclassified	0.0778661	543	8	7	0	2	458	5	112	59	63	3181577	3181267	0.01	9	104565	10	94158	33	27447	34	27447	345039	345039	20	75.793	0.57709	0.04451
EA_SRX1892451-bin.23	98.66	0	0	High	98.66	EA_SRX1892451	Omnivore	Bacteria	Firmicutes	Clostridia	Oscillospirales	Acutalibacteraceae	Clostridium	Clostridium leptum	Medium	0.0734336	543	9	9	0	0	543	0	8	60	115	3327178	3326024	0.035	9	141320	18	63243	29	22278	59	18358	274792	177009	21	83.119	0.49872	0.02982
EA_SRX1892451-bin.24	95.79	0.19	0	High	94.84	EA_SRX1892451	Omnivore	Bacteria	Firmicutes	Clostridia	Lachnospirales	Lachnospiraceae	Eisenbergiella	Eisenbergiella sp900066775	unclassified	0.0728761	606	7	6	0	1	604	0	2	69	71	2902477	2902367	0.004	15	60594	15	60594	47	23145	48	22455	175868	175868	17	54.119	0.48382	0.01829
EA_SRX1892451-bin.25	78.85	0.19	0	Medium	77.9	EA_SRX1892451	Omnivore	Bacteria	Firmicutes	Clostridia	Lachnospirales	Lachnospiraceae	Mediterraneibacter	Mediterraneibacter faecis	unclassified	0.0786202	549	10	10	0	1	549	0	0	92	93	2259342	2259242	0.004	14	54768	14	54768	50	10166	50	10166	129484	129484	16	55.846	0.41117	0.01986
EA_SRX1892451-bin.26	99.55	0.45	100	High	97.3	EA_SRX1892451	Omnivore	Bacteria	Actinobacteriota	Actinomycetia	Actinomycetales	Bifidobacteriaceae	Bifidobacterium	Bifidobacterium adolescentis	unclassified	0.0609458	505	6	6	0	0	504	0	2	36	36	2052084	2052084	0	6	120087	6	120087	17	38685	17	38685	262709	262709	15	86.467	0.59538	0.01906
EA_SRX1892451-bin.28	96.38	1.05	0	High	91.13	EA_SRX1892451	Omnivore	Bacteria	Bacteroidota	Bacteroidia	Bacteroidales	Bacteroidaceae	Bacteroides	Bacteroides uniformis	unclassified	0.0852972	561	12	12	0	0	561	0	0	59	80	4152139	4151929	0.005	10	149193	12	104915	35	38046	46	27438	361048	316045	27	81.959	0.46903	0.0183
EA_SRX1892451-bin.29	98.66	2.68	100	High	85.26	EA_SRX1892451	Omnivore	Bacteria	Firmicutes	Clostridia	Oscillospirales	Acutalibacteraceae	UBA1417	UBA1417 sp003531055	unclassified	0.0654199	523	7	7	0	0	523	0	0	32	37	2665744	2665334	0.015	6	162951	7	125456	19	47030	21	37491	402128	279715	16	85.091	0.52417	0.0384
EA_SRX1892451-bin.3	66.93	1.01	0	Medium	61.88	EA_SRX1892451	Omnivore	Bacteria	Firmicutes	Clostridia	Oscillospirales	Butyricicoccaceae	Agathobaculum	Agathobaculum butyriciproducens	unclassified	0.127278	361	10	5	0	7	187	48	179	429	849	1647272	1642242	0.305	105	4755	175	2804	327	1921	560	1002	22841	15716	0	0	0.5612	0.02878
EA_SRX1892451-bin.30	96.17	0.51	100	High	93.62	EA_SRX1892451	Omnivore	Bacteria	Firmicutes	Clostridia	Oscillospirales	Ruminococcaceae	Faecalibacterium	Faecalibacterium prausnitzii	unclassified	0.0663539	534	7	7	0	0	525	0	23	88	99	2047295	2047095	0.01	17	42171	18	36438	51	11445	55	8386	142231	142231	13	42.212	0.59683	0.02514
EA_SRX1892451-bin.31	94.25	0	0	High	94.25	EA_SRX1892451	Omnivore	Bacteria	Firmicutes	Clostridia	Oscillospirales	Ruminococcaceae	Ruthenibacterium	Ruthenibacterium lactatiformans	unclassified	0.102032	507	17	17	0	0	484	0	33	226	408	2957185	2954255	0.099	37	24526	51	15830	140	5537	213	3225	82639	54957	8	16.999	0.59052	0.03679
EA_SRX1892451-bin.33	92.39	1.15	42.86	High	86.64	EA_SRX1892451	Omnivore	Bacteria	Firmicutes	Clostridia	Oscillospirales	Oscillospiraceae	CAG-83	CAG-83 sp000431575	unclassified	0.0548346	349	8	8	0	0	349	0	0	60	103	1835308	1834760	0.03	13	50080	18	34251	38	13651	60	9355	103134	103134	13	50.301	0.60858	0.02598
EA_SRX1892451-bin.34	98.89	0	0	High	98.89	EA_SRX1892451	Omnivore	Bacteria	Firmicutes	Clostridia	Oscillospirales	Ruminococcaceae	Faecalibacterium	Faecalibacterium prausnitzii	unclassified	0.0755152	548	9	9	0	1	525	0	46	114	128	3029521	3028898	0.021	15	69498	15	69498	58	10660	60	10660	180060	180060	21	64.345	0.56609	0.04021
EA_SRX1892451-bin.4	97.15	2.87	7.69	High	82.8	EA_SRX1892451	Omnivore	Bacteria	Firmicutes	Clostridia	Lachnospirales	Lachnospiraceae	Anaerostipes	Anaerostipes hadrus	unclassified	0.0982425	588	15	15	0	0	531	3	56	170	222	2378946	2374826	0.173	36	19847	42	16872	114	6392	141	5311	83658	65874	4	10.775	0.37247	0.01447
EA_SRX1892451-bin.5	81.71	0.84	0	Medium	77.51	EA_SRX1892451	Omnivore	Bacteria	Firmicutes	Clostridia	Oscillospirales	Oscillospiraceae	Dysosmobacter	Dysosmobacter welbionis	unclassified	0.101403	466	15	14	0	3	391	5	106	307	621	2199552	2196029	0.16	55	10897	96	6107	208	2983	372	1736	92928	57397	1	4.225	0.62419	0.0229
EA_SRX1892451-bin.7	88.44	0	0	Medium	88.44	EA_SRX1892451	Omnivore	Bacteria	Actinobacteriota	Coriobacteriia	Coriobacteriales	Eggerthellaceae	Eggerthella	Eggerthella lenta	unclassified	0.201882	468	13	10	4	3	308	30	173	504	1293	3109543	3100679	0.285	101	8685	246	3545	353	2755	828	1188	68496	29704	2	4.078	0.6437	0.03328
EA_SRX1892452-bin.0	79.05	1.36	50	Medium	72.25	EA_SRX1892452	Omnivore	Bacteria	Firmicutes	Clostridia	Oscillospirales	Ruminococcaceae	Faecalibacterium	Faecalibacterium prausnitzii	unclassified	0.091794	434	10	8	0	2	265	23	203	297	358	1644371	1638862	0.335	68	7741	90	5877	216	2482	267	2334	39019	23531	0	0	0.60925	0.02172
EA_SRX1892452-bin.1	100	0	0	High	100	EA_SRX1892452	Omnivore	Bacteria	Actinobacteriota	Actinomycetia	Actinomycetales	Bifidobacteriaceae	Bifidobacterium	Bifidobacterium adolescentis	unclassified	0.0639489	507	7	7	0	0	506	0	1	27	28	2136166	2136066	0.005	5	125352	5	108068	16	42784	16	42784	428981	428981	15	88.98	0.5945	0.02249
EA_SRX1892452-bin.10	97.73	0.44	50	High	95.53	EA_SRX1892452	Omnivore	Bacteria	Firmicutes	Clostridia	Lachnospirales	Lachnospiraceae	Blautia	Blautia massiliensis	unclassified	0.137444	590	17	16	2	1	589	1	2	165	208	3357058	3355971	0.032	29	35932	33	30277	101	9712	120	8457	110765	110765	15	32.576	0.44158	0.03546
EA_SRX1892452-bin.11	61.61	0	0	Medium	61.61	EA_SRX1892452	Omnivore	Bacteria	Firmicutes	Clostridia	Oscillospirales	Ruminococcaceae	Faecalibacterium	Faecalibacterium prausnitzii	unclassified	0.0689028	394	9	8	0	2	331	2	88	254	328	1763412	1762534	0.05	53	10521	60	9521	173	3118	200	2784	48623	43359	0	0	0.60064	0.01996
EA_SRX1892452-bin.12	96.64	0	0	High	96.64	EA_SRX1892452	Omnivore	Bacteria	Firmicutes	Clostridia	Oscillospirales	Acutalibacteraceae	UBA1417	UBA1417 sp003531055	unclassified	0.0620184	541	5	5	0	0	541	0	0	27	28	2462516	2462416	0.004	7	123494	7	123494	18	51842	19	49514	266342	266342	18	90.284	0.52982	0.02477
EA_SRX1892452-bin.13	99.66	0.68	100	High	96.26	EA_SRX1892452	Omnivore	Bacteria	Firmicutes	Clostridia	Oscillospirales	Ruminococcaceae	Faecalibacterium	Faecalibacterium prausnitzii	unclassified	0.0697685	537	8	8	0	0	531	0	23	57	64	2356751	2356321	0.018	12	65758	12	60553	34	21509	38	16750	241326	241326	17	64.374	0.58125	0.02196
EA_SRX1892452-bin.14	97.51	0.68	0	High	94.11	EA_SRX1892452	Omnivore	Bacteria	Firmicutes	Clostridia	Oscillospirales	Ruminococcaceae	Gemmiger	Gemmiger qucibialis	unclassified	0.0837795	546	12	12	0	0	523	0	27	222	226	2233354	2233134	0.01	56	13430	56	13422	157	4932	160	4850	41098	41098	0	0	0.56438	0.02223
EA_SRX1892452-bin.16	99.03	0.16	100	High	98.23	EA_SRX1892452	Omnivore	Bacteria	Firmicutes	Clostridia	Lachnospirales	Lachnospiraceae	Agathobacter	Agathobacter rectalis	unclassified	0.074138	619	7	7	0	0	619	0	0	64	68	2752383	2751983	0.015	13	70572	14	66558	37	22143	39	21159	180416	180416	23	73.03	0.41547	0.03075
EA_SRX1892452-bin.17	80.79	0	0	Medium	80.79	EA_SRX1892452	Omnivore	Bacteria	Firmicutes	Clostridia	Oscillospirales	Oscillospiraceae	Dysosmobacter	Dysosmobacter sp001916835	unclassified	0.0683263	386	10	10	0	1	338	4	62	245	401	1534605	1532840	0.115	69	7550	87	6031	185	3475	248	2300	26717	20463	0	0	0.59156	0.02297
EA_SRX1892452-bin.18	57.14	0	0	Medium	57.14	EA_SRX1892452	Omnivore	Bacteria	Firmicutes	Clostridia	Oscillospirales	Ruminococcaceae	Gemmiger	Gemmiger sp900540595	unclassified	0.100518	356	13	9	0	4	188	24	169	188	231	1823320	1822839	0.026	47	12603	52	11586	135	4891	153	4212	39109	39109	0	0	0.60413	0.0205
EA_SRX1892452-bin.2	96.87	0.69	50	High	93.42	EA_SRX1892452	Omnivore	Bacteria	Firmicutes	Clostridia	Lachnospirales	Lachnospiraceae	Fusicatenibacter	Fusicatenibacter saccharivorans	unclassified	0.087646	606	12	11	0	1	598	0	14	108	140	2874546	2873835	0.025	22	45373	23	39722	69	13360	82	10471	110088	107624	17	42.919	0.48212	0.02565
EA_SRX1892452-bin.20	98.53	0	0	High	98.53	EA_SRX1892452	Omnivore	Bacteria	Bacteroidota	Bacteroidia	Bacteroidales	Rikenellaceae	Alistipes	Alistipes shahii	unclassified	0.0681887	478	9	8	0	1	459	0	43	150	338	2685167	2682874	0.085	28	30824	49	17556	92	8724	165	4228	104436	85957	8	20.837	0.60359	0.02791
EA_SRX1892452-bin.3	96.47	0	0	High	96.47	EA_SRX1892452	Omnivore	Bacteria	Firmicutes	Clostridia	Oscillospirales	Ruminococcaceae	Ruthenibacterium	Ruthenibacterium lactatiformans	unclassified	0.0996026	536	16	16	0	0	536	0	11	109	206	3027240	3026266	0.032	13	49050	23	35588	59	12644	94	7405	273298	172276	12	49.399	0.58972	0.03382
EA_SRX1892452-bin.4	92.79	0.17	100	High	91.94	EA_SRX1892452	Omnivore	Bacteria	Firmicutes	Clostridia	Oscillospirales	Oscillospiraceae	Lawsonibacter	Lawsonibacter sp900066825	unclassified	0.0711326	478	10	9	0	1	471	0	15	96	187	1954537	1953506	0.053	19	32781	31	19327	64	10290	98	6272	133816	125821	5	21.978	0.62432	0.01612
EA_SRX1892452-bin.5	82.3	2.42	37.5	Medium	70.2	EA_SRX1892452	Omnivore	Bacteria	Bacteroidota	Bacteroidia	Bacteroidales	Bacteroidaceae	Bacteroides	Bacteroides ovatus	unclassified	0.108501	526	12	6	0	6	475	12	67	966	1736	5432715	5422421	0.189	208	7521	342	4553	707	2625	1125	1641	62052	27976	1	1.142	0.41574	0.02937
EA_SRX1892452-bin.6	59.59	0.87	0	Medium	55.24	EA_SRX1892452	Omnivore	Bacteria	Firmicutes	Negativicutes	Veillonellales	Dialisteraceae	Dialister	Dialister invisus	unclassified	0.0819351	288	11	10	1	1	238	22	50	304	543	1299598	1296500	0.238	58	5440	93	3260	226	1974	351	1213	44321	44321	0	0	0.46452	0.03622
EA_SRX1892452-bin.7	86.92	0.23	100	Medium	85.77	EA_SRX1892452	Omnivore	Bacteria	Firmicutes	Clostridia	Oscillospirales	Ruminococcaceae	Gemmiger	Gemmiger formicilis	unclassified	0.10928	513	8	4	1	3	310	28	223	132	143	2043662	2043102	0.027	26	23447	27	22991	84	6728	89	6050	71709	71709	6	18.898	0.61065	0.01937
EA_SRX1892452-bin.8	74.2	0.47	0	Medium	71.85	EA_SRX1892452	Omnivore	Bacteria	Firmicutes	Clostridia	Oscillospirales	Oscillospiraceae	Flavonifractor	Flavonifractor plautii	unclassified	0.117023	430	19	16	0	4	372	8	103	353	726	2242222	2237664	0.203	79	7939	135	5081	255	3100	441	1588	39711	25601	0	0	0.64684	0.01977
EA_SRX1892452-bin.9	81.38	1.52	25	Medium	73.78	EA_SRX1892452	Omnivore	Bacteria	Actinobacteriota	Actinomycetia	Actinomycetales	Bifidobacteriaceae	Bifidobacterium	Bifidobacterium pseudocatenulatum	unclassified	0.0701704	410	11	10	0	1	401	0	11	152	324	1842765	1840328	0.132	26	26690	46	11935	90	5357	168	2666	61301	45673	3	9.198	0.56552	0.02096
EA_SRX1947528-bin.0	82.42	1.47	0	Medium	75.07	EA_SRX1947528	Omnivore	Bacteria	Firmicutes	Clostridia	Lachnospirales	Lachnospiraceae	Eisenbergiella	Eisenbergiella sp900066775	unclassified	0.0893275	544	12	12	0	2	494	1	69	334	478	2323483	2321586	0.082	81	9010	102	6818	242	3384	318	2516	48708	48708	0	0	0.49645	0.01673
EA_SRX1947528-bin.1	97.18	1.13	81.82	High	91.53	EA_SRX1947528	Omnivore	Bacteria	Actinobacteriota	Actinomycetia	Actinomycetales	Bifidobacteriaceae	Bifidobacterium	Bifidobacterium longum	unclassified	0.0714833	504	9	9	0	1	498	0	6	55	69	2332497	2332087	0.018	11	76358	13	59031	31	27750	38	16776	151655	149953	17	67.818	0.59969	0.01404
EA_SRX1947528-bin.10	54.48	0	0	Medium	54.48	EA_SRX1947528	Omnivore	Bacteria	Firmicutes	Clostridia	Lachnospirales	Lachnospiraceae	Dorea	Dorea longicatena	unclassified	0.0683753	284	9	8	1	0	284	1	0	68	78	1318592	1318312	0.021	18	27272	19	25611	46	10894	48	10246	51160	51160	1	3.88	0.43007	0.00864
EA_SRX1947528-bin.11	97.32	0.02	100	High	97.22	EA_SRX1947528	Omnivore	Bacteria	Firmicutes	Clostridia	Oscillospirales	Oscillospiraceae	ER4	ER4 sp000765235	unclassified	0.122998	434	10	6	1	3	165	24	299	50	65	2117075	2116655	0.02	12	65364	17	48597	32	21236	42	17460	152730	99637	16	62.871	0.5876	0.02
EA_SRX1947528-bin.12	97.97	1.06	25	High	92.67	EA_SRX1947528	Omnivore	Bacteria	Firmicutes	Clostridia	Lachnospirales	Lachnospiraceae	Roseburia	Roseburia hominis	unclassified	0.104585	639	16	15	0	1	637	0	6	93	108	2671789	2671189	0.022	24	35339	25	33691	65	16326	70	14201	100211	100211	14	35.585	0.50412	0.01268
EA_SRX1947528-bin.13	76.63	0	0	Medium	76.63	EA_SRX1947528	Omnivore	Bacteria	Firmicutes	Clostridia	Lachnospirales	Lachnospiraceae	Butyribacter	Butyribacter sp003529475	unclassified	0.110985	485	15	11	1	4	443	11	48	269	402	1725201	1723663	0.089	66	7814	90	5973	202	3303	267	2430	32938	19970	0	0	0.43592	0.01325
EA_SRX1947528-bin.14	71.36	2.46	33.33	Medium	59.06	EA_SRX1947528	Omnivore	Bacteria	Bacteroidota	Bacteroidia	Bacteroidales	Bacteroidaceae	Phocaeicola	Phocaeicola vulgatus	unclassified	0.102657	452	16	13	0	4	435	1	17	334	401	3369428	3366598	0.084	67	14880	79	13363	223	4679	263	3932	79116	79116	3	6.095	0.42485	0.01449
EA_SRX1947528-bin.15	67.52	0.02	0	Medium	67.42	EA_SRX1947528	Omnivore	Bacteria	Firmicutes	Clostridia	Lachnospirales	Lachnospiraceae	Butyribacter	Butyribacter intestini	unclassified	0.113507	361	14	10	1	5	293	20	84	294	398	2044778	2043386	0.068	63	9539	78	7482	210	3264	261	2661	44684	36003	0	0	0.37292	0.01447
EA_SRX1947528-bin.16	96.91	1.64	20	High	88.71	EA_SRX1947528	Omnivore	Bacteria	Firmicutes	Clostridia	Lachnospirales	Lachnospiraceae	UMGS1375	UMGS1375 sp900066615	unclassified	0.0824145	571	11	11	0	0	560	0	27	130	164	2517575	2517143	0.017	30	27863	33	25737	87	10150	96	9148	94228	94228	6	16.267	0.4507	0.01877
EA_SRX1947528-bin.17	80.01	0.63	0	Medium	76.86	EA_SRX1947528	Omnivore	Bacteria	Firmicutes	Clostridia	Lachnospirales	Lachnospiraceae	Limivivens	Limivivens sp900543575	unclassified	0.103796	551	16	15	0	1	446	0	134	462	739	2807273	2804252	0.108	101	8390	146	5441	334	2928	480	1988	35046	31306	0	0	0.50259	0.02292
EA_SRX1947528-bin.19	83.7	0	0	Medium	83.7	EA_SRX1947528	Omnivore	Bacteria	Firmicutes	Clostridia	Lachnospirales	Lachnospiraceae	Mediterraneibacter	Mediterraneibacter torques	unclassified	0.107204	554	18	17	0	1	532	0	24	200	313	1978658	1977148	0.076	36	16236	49	11260	126	4461	172	3150	66151	48938	2	5.875	0.42765	0.01928
EA_SRX1947528-bin.20	98.88	0.67	0	High	95.53	EA_SRX1947528	Omnivore	Bacteria	Firmicutes	Clostridia	Oscillospirales	Butyricicoccaceae	Agathobaculum	Agathobaculum butyriciproducens	unclassified	0.0983134	537	15	15	0	1	492	13	59	109	124	2871372	2870322	0.037	17	48560	20	39187	64	11554	73	10155	151371	151371	16	48.858	0.54573	0.02668
EA_SRX1947528-bin.22	71.52	0.95	0	Medium	66.77	EA_SRX1947528	Omnivore	Bacteria	Firmicutes	Clostridia	Lachnospirales	Lachnospiraceae	Blautia	Blautia massiliensis	unclassified	0.145176	496	10	7	3	1	494	2	2	100	107	2741970	2741270	0.026	9	113453	9	113453	32	18085	33	18066	222573	222573	17	74.373	0.44825	0.04738
EA_SRX1947528-bin.23	75.26	1.67	33.33	Medium	66.91	EA_SRX1947528	Omnivore	Bacteria	Actinobacteriota	Actinomycetia	Actinomycetales	Bifidobacteriaceae	Bifidobacterium	Bifidobacterium adolescentis	unclassified	0.0694588	376	11	10	0	1	327	1	64	191	333	1666170	1664729	0.086	44	12334	62	8249	136	4293	204	2463	40223	27655	0	0	0.59728	0.02022
EA_SRX1947528-bin.24	97.99	0.34	0	High	96.29	EA_SRX1947528	Omnivore	Bacteria	Firmicutes	Clostridia	Oscillospirales	Acutalibacteraceae	Fimenecus	Fimenecus sp000432435	unclassified	0.0572385	492	5	5	0	0	492	0	0	15	19	2067037	2066637	0.019	4	244501	5	183232	8	122496	11	50425	461318	301095	8	92.385	0.44174	0.02697
EA_SRX1947528-bin.27	96.63	0.96	0	High	91.83	EA_SRX1947528	Omnivore	Bacteria	Bacteroidota	Bacteroidia	Bacteroidales	Rikenellaceae	Alistipes	Alistipes putredinis	unclassified	0.0573939	431	7	7	0	0	430	0	1	35	51	2096760	2096420	0.016	7	97777	11	61832	21	32969	32	23961	228044	182809	16	80.967	0.54667	0.01778
EA_SRX1947528-bin.3	72.71	1.34	0	Medium	66.01	EA_SRX1947528	Omnivore	Bacteria	Firmicutes	Clostridia	Oscillospirales	Oscillospiraceae	Evtepia	Evtepia gabavorous	unclassified	0.117893	403	17	15	1	4	375	1	57	315	585	1836759	1833976	0.152	84	7007	134	4633	239	3038	394	1716	27374	19342	0	0	0.59005	0.0438
EA_SRX1947528-bin.30	89.78	0	0	Medium	89.78	EA_SRX1947528	Omnivore	Bacteria	Firmicutes	Clostridia	Lachnospirales	Lachnospiraceae	Mediterraneibacter	Mediterraneibacter lactaris	unclassified	0.113172	546	17	16	1	1	538	1	9	154	214	1832265	1831215	0.057	36	15049	44	12867	109	5875	132	4608	62330	55317	1	3.402	0.43894	0.01291
EA_SRX1947528-bin.33	94.17	1.93	0	High	84.52	EA_SRX1947528	Omnivore	Bacteria	Firmicutes	Clostridia	Lachnospirales	Lachnospiraceae	Agathobacter	Agathobacter faecis	unclassified	0.0819435	629	9	9	0	1	629	0	6	96	114	2729342	2729072	0.01	22	45169	23	42516	59	17572	64	15260	95635	95635	15	38.711	0.44245	0.01498
EA_SRX1947528-bin.34	94.87	3.58	20	High	76.97	EA_SRX1947528	Omnivore	Bacteria	Firmicutes	Clostridia	Oscillospirales	Oscillospiraceae	Dysosmobacter	Dysosmobacter sp905200545	unclassified	0.0682684	479	9	9	0	0	479	0	0	84	104	2322764	2322294	0.02	16	46646	19	38751	54	13369	63	11517	118196	104786	13	45.273	0.60731	0.01815
EA_SRX1947528-bin.35	99.33	0	0	High	99.33	EA_SRX1947528	Omnivore	Bacteria	Firmicutes	Clostridia	Oscillospirales	Acutalibacteraceae	Clostridium	Clostridium leptum	Medium	0.0727843	536	9	9	0	0	536	0	0	71	86	3074671	3074161	0.017	9	106233	10	90357	31	18952	38	17237	311271	311271	21	81.96	0.50019	0.04098
EA_SRX1947528-bin.36	98.64	0.68	0	High	95.24	EA_SRX1947528	Omnivore	Bacteria	Firmicutes	Clostridia	Oscillospirales	Ruminococcaceae	Gemmiger	Gemmiger qucibialis	unclassified	0.0933543	576	14	13	0	1	538	1	58	298	304	2869873	2869453	0.015	63	13437	64	13401	198	4669	202	4404	72257	72257	2	4.513	0.55819	0.0249
EA_SRX1947528-bin.39	97.78	0.63	0	High	94.63	EA_SRX1947528	Omnivore	Bacteria	Firmicutes	Negativicutes	Veillonellales	Dialisteraceae	Dialister	Dialister invisus	unclassified	0.0594743	455	7	7	0	0	455	0	0	21	32	1920178	1919618	0.029	4	225887	4	201491	10	70979	14	46083	348728	348728	11	94.386	0.45369	0.02718
EA_SRX1947528-bin.4	53.66	0	0	Medium	53.66	EA_SRX1947528	Omnivore	Bacteria	Firmicutes	Clostridia	Lachnospirales	Lachnospiraceae	Blautia	Blautia faecis	unclassified	0.0669861	413	10	10	0	0	395	0	22	148	175	1530595	1527895	0.176	31	17326	34	13764	97	4166	117	3768	45265	45265	0	0	0.44407	0.01007
EA_SRX1947528-bin.40	97.95	0	0	High	97.95	EA_SRX1947528	Omnivore	Bacteria	Firmicutes	Clostridia	Oscillospirales	Ruminococcaceae	Ruminococcus	Ruminococcus bicirculans	unclassified	0.0614305	535	5	5	0	0	535	0	0	11	15	2488563	2488163	0.016	3	450155	4	260832	8	134914	9	91390	502166	450155	9	98.498	0.43244	0.00713
EA_SRX1947528-bin.41	99.33	1.01	0	High	94.28	EA_SRX1947528	Omnivore	Bacteria	Firmicutes	Clostridia	Oscillospirales	Acutalibacteraceae	Ruminococcus	Ruminococcus bromii	unclassified	0.0779518	559	10	10	0	0	558	0	1	44	55	2462545	2461715	0.034	4	219513	5	161219	19	20477	26	16916	418507	379389	10	79.092	0.40817	0.03564
EA_SRX1947528-bin.42	93.35	0.67	100	High	90	EA_SRX1947528	Omnivore	Bacteria	Firmicutes	Clostridia	Oscillospirales	Ruminococcaceae	Ruminococcus	Ruminococcus callidus	unclassified	0.115368	557	17	14	0	4	441	1	132	301	348	2538703	2537841	0.034	59	12786	67	11320	199	3630	225	3258	95328	85630	2	6.148	0.50963	0.03711
EA_SRX1947528-bin.43	99.03	0.4	100	High	97.03	EA_SRX1947528	Omnivore	Bacteria	Firmicutes	Clostridia	Lachnospirales	Lachnospiraceae	Agathobacter	Agathobacter rectalis	unclassified	0.0724389	649	5	5	0	0	644	0	8	52	55	2764152	2763852	0.011	11	75618	12	70068	35	29565	37	25929	223383	223383	19	68.792	0.41409	0.01718
EA_SRX1947528-bin.45	88.96	1.67	60	Medium	80.61	EA_SRX1947528	Omnivore	Bacteria	Bacteroidota	Bacteroidia	Bacteroidales	Bacteroidaceae	Bacteroides	Bacteroides uniformis	unclassified	0.076267	536	10	10	0	0	536	0	6	72	114	3578675	3577969	0.02	14	84139	17	68105	43	27833	52	20591	228546	208400	24	70.52	0.47473	0.01314
EA_SRX1947528-bin.46	93.04	2.03	40	High	82.89	EA_SRX1947528	Omnivore	Bacteria	Firmicutes	Clostridia	Lachnospirales	Lachnospiraceae	Acetatifactor	Acetatifactor intestinalis	unclassified	0.0914051	595	13	13	0	0	593	0	10	107	119	2690910	2689890	0.038	19	46673	22	37534	63	11597	70	10942	157097	118911	17	47.583	0.47167	0.01457
EA_SRX1947528-bin.48	100	1.61	50	High	91.95	EA_SRX1947528	Omnivore	Bacteria	Actinobacteriota	Coriobacteriia	Coriobacteriales	Coriobacteriaceae	Collinsella	Collinsella sp002391315	unclassified	0.0578578	439	7	6	0	1	435	0	6	20	28	1976775	1976065	0.036	4	166317	5	150424	12	41004	16	35467	397531	326043	11	88.636	0.59719	0.01307
EA_SRX1947528-bin.49	97.99	1.01	0	High	92.94	EA_SRX1947528	Omnivore	Bacteria	Firmicutes	Clostridia	UBA1381	UBA1381	CAG-41	CAG-41 sp900066215	unclassified	0.0854843	584	11	9	0	2	532	0	79	90	153	2842040	2840780	0.044	14	74373	18	51080	47	16021	66	8202	218125	152771	19	61.568	0.38282	0.02092
EA_SRX1947528-bin.50	95.6	0.52	100	High	93	EA_SRX1947528	Omnivore	Bacteria	Firmicutes	Clostridia	Oscillospirales	Ruminococcaceae	Ruminococcus	Ruminococcus sp000980705	unclassified	0.0828431	534	12	12	0	0	499	0	37	88	97	2334160	2333710	0.019	15	54024	16	53092	50	12835	53	11351	119033	119033	17	54.71	0.52433	0.03174
EA_SRX1947528-bin.51	75.16	0.63	0	Medium	72.01	EA_SRX1947528	Omnivore	Bacteria	Firmicutes	Clostridia	Lachnospirales	Lachnospiraceae	Fusicatenibacter	Fusicatenibacter saccharivorans	unclassified	0.0789115	525	11	11	0	0	509	0	29	141	222	2013808	2005798	0.398	24	26533	38	14628	87	6047	140	3802	74073	54364	8	23.248	0.49614	0.01479
EA_SRX1947528-bin.52	90.88	0.02	0	High	90.78	EA_SRX1947528	Omnivore	Bacteria	Firmicutes	Clostridia	Oscillospirales	Oscillospiraceae	Faecousia	Faecousia sp900540635	unclassified	0.083812	479	13	13	0	0	479	0	0	74	94	2690629	2689889	0.028	15	57273	16	48866	46	20719	51	16760	223183	188415	16	53.789	0.56495	0.02236
EA_SRX1947528-bin.7	85.82	0.65	33.33	Medium	82.57	EA_SRX1947528	Omnivore	Bacteria	Firmicutes	Clostridia	Lachnospirales	Lachnospiraceae	Blautia	Blautia obeum	unclassified	0.0993469	534	12	12	1	2	530	3	4	155	228	2617741	2610441	0.279	27	29917	39	19941	90	8017	135	5186	96841	88484	9	25.564	0.42263	0.01926
EA_SRX1947528-bin.8	77.91	1.02	0	Medium	72.81	EA_SRX1947528	Omnivore	Bacteria	Firmicutes	Clostridia	Lachnospirales	Lachnospiraceae	CAG-882	CAG-882 sp003486385	unclassified	0.159335	548	20	15	1	6	390	51	183	550	685	2320788	2319123	0.072	127	5521	149	4730	403	2002	474	1736	23986	20258	0	0	0.44825	0.01553
EA_SRX1947528-bin.9	97.8	0	0	High	97.8	EA_SRX1947528	Omnivore	Bacteria	Firmicutes	Clostridia	Lachnospirales	Lachnospiraceae	CAG-127	CAG-127 sp900319515	unclassified	0.102469	588	16	16	0	0	588	0	0	60	78	2491206	2490664	0.022	13	62080	13	61434	39	19959	43	19235	202533	201718	18	63.373	0.45008	0.01467
EA_SRX1947530-bin.1	73.54	0.6	0	Medium	70.54	EA_SRX1947530	Omnivore	Bacteria	Firmicutes	Negativicutes	Acidaminococcales	Acidaminococcaceae	Acidaminococcus	Acidaminococcus intestini	unclassified	0.0881413	458	8	5	0	3	269	28	176	470	758	1502342	1498718	0.241	135	3614	178	2612	370	1821	521	1091	28824	11281	0	0	0.51327	0.01772
EA_SRX1947530-bin.12	71.59	0	0	Medium	71.59	EA_SRX1947530	Omnivore	Bacteria	Firmicutes	Clostridia	Oscillospirales	Ruminococcaceae	Angelakisella	Angelakisella sp900547385	unclassified	0.0934649	322	13	9	0	5	295	0	33	354	713	1552391	1548190	0.271	94	5255	167	3041	268	2241	479	1167	23415	15827	0	0	0.57433	0.03353
EA_SRX1947530-bin.13	88.39	0.5	50	Medium	85.89	EA_SRX1947530	Omnivore	Bacteria	Firmicutes	Clostridia	Lachnospirales	Lachnospiraceae	Agathobacter	Agathobacter rectalis	unclassified	0.0672814	579	5	5	0	1	578	0	3	74	84	2961827	2960827	0.034	10	80617	10	71420	38	21296	42	19093	222153	222153	19	70.352	0.40992	0.02505
EA_SRX1947530-bin.15	87.89	3.54	0	Medium	70.19	EA_SRX1947530	Omnivore	Bacteria	Firmicutes	Bacilli	Erysipelotrichales	Erysipelotrichaceae	Holdemanella	Holdemanella porci	unclassified	0.115989	447	16	11	1	4	334	22	114	444	781	2598547	2594350	0.162	67	9711	109	5312	304	2346	476	1547	52934	46006	1	2.037	0.34213	0.02082
EA_SRX1947530-bin.16	92.45	0.63	0	High	89.3	EA_SRX1947530	Omnivore	Bacteria	Firmicutes	Clostridia	Lachnospirales	Lachnospiraceae	Fusicatenibacter	Fusicatenibacter saccharivorans	unclassified	0.106703	596	17	17	0	0	583	1	15	201	289	2449058	2440708	0.341	39	19546	55	13546	129	5546	185	4090	84548	60656	4	10.717	0.49268	0.01646
EA_SRX1947530-bin.17	87.84	0	0	Medium	87.84	EA_SRX1947530	Omnivore	Bacteria	Firmicutes	Clostridia	Lachnospirales	Lachnospiraceae	Mediterraneibacter	Mediterraneibacter torques	unclassified	0.102803	509	17	17	0	0	508	8	0	155	318	1975288	1973108	0.11	25	23738	46	12271	98	5080	170	3170	76138	42527	5	14.833	0.42696	0.01664
EA_SRX1947530-bin.18	98.88	0.19	0	High	97.93	EA_SRX1947530	Omnivore	Bacteria	Bacteroidota	Bacteroidia	Bacteroidales	Bacteroidaceae	Paraprevotella	Paraprevotella clara	unclassified	0.0713359	518	9	9	0	0	518	0	0	21	27	3947573	3947153	0.011	5	291469	6	269872	14	92553	15	70979	626383	624871	17	96.442	0.48374	0.01496
EA_SRX1947530-bin.19	97.2	1.28	0	High	90.8	EA_SRX1947530	Omnivore	Bacteria	Firmicutes	Clostridia	Christensenellales	CAG-74	UBA11524	UBA11524 sp000437595	unclassified	0.086665	517	13	13	0	0	490	2	49	197	312	2805050	2803670	0.049	39	20769	63	14573	129	6121	193	4419	76286	49054	9	19.127	0.58535	0.01692
EA_SRX1947530-bin.2	98.29	0	0	High	98.29	EA_SRX1947530	Omnivore	Bacteria	Firmicutes	Clostridia	Oscillospirales	Ruminococcaceae	Ruminococcus	Ruminococcus bicirculans	unclassified	0.0734658	572	8	8	0	0	502	12	68	52	68	2746301	2745781	0.019	6	156504	7	155524	24	31058	28	26600	421714	256600	14	76.694	0.42908	0.02339
EA_SRX1947530-bin.22	100	0	0	High	100	EA_SRX1947530	Omnivore	Bacteria	Firmicutes	Negativicutes	Veillonellales	Megasphaeraceae	Megasphaera	Megasphaera sp000417505	unclassified	0.11251	621	18	18	0	0	609	5	19	90	104	2263104	2262964	0.006	17	42627	18	41977	53	12867	57	10729	163910	163910	12	40.551	0.54333	0.03628
EA_SRX1947530-bin.23	95.97	0.02	100	High	95.87	EA_SRX1947530	Omnivore	Bacteria	Firmicutes	Clostridia	Oscillospirales	Oscillospiraceae	ER4	ER4 sp000765235	unclassified	0.12706	411	8	3	0	5	102	48	297	39	42	2192010	2191800	0.01	7	85918	7	76201	23	28940	24	28940	322857	322857	15	76.369	0.58409	0.01802
EA_SRX1947530-bin.25	88.49	0.67	0	Medium	85.14	EA_SRX1947530	Omnivore	Bacteria	Firmicutes	Clostridia	Oscillospirales	Oscillospiraceae	CAG-83	CAG-83 sp000431575	unclassified	0.0559198	368	8	8	0	0	361	0	7	125	206	1884614	1883547	0.057	26	23726	41	15697	83	7195	130	4887	130182	47789	4	15.705	0.60615	0.03154
EA_SRX1947530-bin.26	96.08	5.74	0	Medium	67.38	EA_SRX1947530	Omnivore	Bacteria	Firmicutes	Clostridia	Oscillospirales	Acutalibacteraceae	Acutalibacter	Acutalibacter timonensis	unclassified	0.128296	586	20	18	1	2	568	11	28	346	766	5420799	5416089	0.087	50	26773	131	12783	219	6429	445	3625	165841	48688	23	32.902	0.517	0.04157
EA_SRX1947530-bin.27	87.9	1.88	33.33	Medium	78.5	EA_SRX1947530	Omnivore	Bacteria	Actinobacteriota	Coriobacteriia	Coriobacteriales	Coriobacteriaceae	Collinsella	Collinsella sp900554585	unclassified	0.133878	400	12	7	2	4	281	46	96	215	490	1938064	1935064	0.155	46	12254	96	5973	148	4336	307	2039	51132	30794	1	2.638	0.60042	0.02062
EA_SRX1947530-bin.28	94.22	0.34	0	High	92.52	EA_SRX1947530	Omnivore	Bacteria	Firmicutes	Clostridia	Oscillospirales	Ruminococcaceae	Faecalibacterium	Faecalibacterium prausnitzii	unclassified	0.057632	499	5	5	0	0	493	0	8	57	62	2048599	2048369	0.011	11	66792	11	66792	33	17777	35	15533	186159	169671	11	52.887	0.58908	0.018
EA_SRX1947530-bin.3	99.44	0.99	0	High	94.49	EA_SRX1947530	Omnivore	Bacteria	Bacteroidota	Bacteroidia	Bacteroidales	Rikenellaceae	Alistipes	Alistipes putredinis	unclassified	0.053879	427	6	6	0	0	426	0	6	60	62	2426825	2426715	0.005	7	108595	7	108595	23	22587	23	22587	377740	377740	17	82.584	0.54829	0.02143
EA_SRX1947530-bin.30	97.32	0.11	0	High	96.77	EA_SRX1947530	Omnivore	Bacteria	Firmicutes	Clostridia	Oscillospirales	Ruminococcaceae	Ruminococcus	Ruminococcus callidus	unclassified	0.113258	540	16	13	0	4	412	5	151	300	334	2444532	2443635	0.037	59	12145	64	11426	204	3678	216	3362	64282	64282	2	4.797	0.51242	0.03326
EA_SRX1947530-bin.31	88.62	1.76	0	Medium	79.82	EA_SRX1947530	Omnivore	Bacteria	Firmicutes	Clostridia	Lachnospirales	Lachnospiraceae	Agathobacter	Agathobacter faecis	unclassified	0.0839062	591	11	11	0	0	591	0	0	81	118	2303764	2303083	0.03	20	42562	23	30977	53	15558	68	11829	95435	91397	13	37.967	0.44584	0.01143
EA_SRX1947530-bin.33	90.56	0.36	100	High	88.76	EA_SRX1947530	Omnivore	Bacteria	Firmicutes	Clostridia	Oscillospirales	Ruminococcaceae	Gemmiger	Gemmiger qucibialis	unclassified	0.0739266	464	11	10	0	1	446	1	30	288	406	1957756	1956419	0.068	73	8569	96	6817	211	3487	278	2685	42811	27021	0	0	0.57073	0.02239
EA_SRX1947530-bin.34	100	0.6	0	High	97	EA_SRX1947530	Omnivore	Bacteria	Firmicutes	Negativicutes	Acidaminococcales	Acidaminococcaceae	Phascolarctobacterium	Phascolarctobacterium succinatutens	unclassified	0.0965278	616	14	14	0	0	616	0	0	59	84	2019629	2018929	0.035	13	57459	15	44774	36	18115	42	17822	100638	100638	14	54.901	0.47949	0.02518
EA_SRX1947530-bin.36	97.32	0	0	High	97.32	EA_SRX1947530	Omnivore	Bacteria	Firmicutes	Clostridia	Oscillospirales	Acutalibacteraceae	CAG-217	CAG-217 sp000436335	unclassified	0.0551872	493	4	4	0	0	493	0	0	8	10	1923280	1923080	0.01	3	325634	3	289763	6	160146	7	106656	443998	416525	7	98.842	0.53451	0.01064
EA_SRX1947530-bin.37	97.32	0.34	0	High	95.62	EA_SRX1947530	Omnivore	Bacteria	Firmicutes	Clostridia	Oscillospirales	Acutalibacteraceae	Fimenecus	Fimenecus sp000432435	unclassified	0.0554907	496	4	4	0	0	496	0	0	14	18	1876092	1875782	0.017	3	254787	4	133347	10	76040	12	50070	403987	403987	12	96.96	0.44748	0.01997
EA_SRX1947530-bin.39	99.82	2.4	50	High	87.82	EA_SRX1947530	Omnivore	Bacteria	Actinobacteriota	Actinomycetia	Actinomycetales	Bifidobacteriaceae	Bifidobacterium	Bifidobacterium longum	unclassified	0.0643915	512	7	7	0	0	511	0	1	48	55	2190406	2190156	0.011	8	73851	8	68288	30	22860	31	22860	298634	298634	13	66.671	0.60123	0.01228
EA_SRX1947530-bin.4	90.97	0	0	High	90.97	EA_SRX1947530	Omnivore	Bacteria	Firmicutes	Clostridia	Oscillospirales	Ruminococcaceae	Faecalibacterium	Faecalibacterium prausnitzii	unclassified	0.102584	524	13	10	1	3	491	5	63	167	173	2109616	2109286	0.016	32	19361	32	17921	107	5895	110	5877	94246	94246	7	19.953	0.58784	0.02335
EA_SRX1947530-bin.41	99.33	1.01	0	High	94.28	EA_SRX1947530	Omnivore	Bacteria	Firmicutes	Clostridia	Oscillospirales	Acutalibacteraceae	Ruminococcus	Ruminococcus bromii	unclassified	0.0761912	532	6	4	1	1	521	1	10	35	55	2310465	2309795	0.029	4	266516	5	163923	13	31879	18	22413	356567	356567	12	89.058	0.40686	0.03095
EA_SRX1947530-bin.43	55.23	0.34	0	Medium	53.53	EA_SRX1947530	Omnivore	Bacteria	Firmicutes	Clostridia	Lachnospirales	Lachnospiraceae	Eubacterium	Eubacterium sp003491505	unclassified	0.0682279	363	11	10	0	1	352	7	25	307	540	1302094	1299497	0.199	82	5209	114	3588	239	2245	340	1387	15869	13621	0	0	0.42421	0.0148
EA_SRX1947530-bin.44	62.41	0	0	Medium	62.41	EA_SRX1947530	Omnivore	Bacteria	Bacteroidota	Bacteroidia	Bacteroidales	Bacteroidaceae	Bacteroides	Bacteroides uniformis	unclassified	0.0710964	515	9	9	0	0	515	0	0	42	67	3374763	3374345	0.012	8	122735	9	111136	26	40293	31	33687	400867	400867	21	84.07	0.4726	0.01301
EA_SRX1947530-bin.45	61.61	1.79	100	Medium	52.66	EA_SRX1947530	Omnivore	Bacteria	Firmicutes	Clostridia	Oscillospirales	Ruminococcaceae	Faecalibacterium	Faecalibacterium prausnitzii	unclassified	0.082293	435	12	11	0	1	327	0	131	287	319	1938860	1938450	0.021	63	10300	65	9756	201	2851	213	2718	62635	62111	1	3.231	0.57818	0.02326
EA_SRX1947530-bin.46	98.39	1.08	33.33	High	92.99	EA_SRX1947530	Omnivore	Bacteria	Actinobacteriota	Coriobacteriia	Coriobacteriales	Atopobiaceae	Tractidigestivibacter	Tractidigestivibacter sp900768455	unclassified	0.0720956	481	10	10	0	0	479	0	9	71	247	2312414	2310471	0.084	10	69641	42	15641	37	16104	144	5048	269242	87625	13	59.68	0.62842	0.01689
EA_SRX1947530-bin.47	91.21	1.06	0	High	85.91	EA_SRX1947530	Omnivore	Bacteria	Actinobacteriota	Actinomycetia	Actinomycetales	Bifidobacteriaceae	Bifidobacterium	Bifidobacterium adolescentis	unclassified	0.0658549	448	9	9	0	0	446	0	5	87	161	2005006	2004259	0.037	16	40147	25	23405	52	11556	89	5971	140122	61303	10	38.301	0.59265	0.01636
EA_SRX1947530-bin.5	95.45	0.52	0	High	92.85	EA_SRX1947530	Omnivore	Bacteria	Firmicutes	Bacilli	Lactobacillales	Lactobacillaceae	Ligilactobacillus	Ligilactobacillus ruminis	unclassified	0.101272	639	15	13	0	2	613	1	32	137	218	1903018	1900961	0.108	24	26096	32	15739	83	5874	118	4181	120772	105040	3	11.894	0.44593	0.01962
EA_SRX1947530-bin.7	95.3	0.73	50	High	91.65	EA_SRX1947530	Omnivore	Bacteria	Firmicutes	Clostridia	Oscillospirales	Oscillospiraceae	CAG-103	CAG-103 sp900543625	unclassified	0.0842745	438	7	5	0	3	272	23	171	43	50	2133201	2132951	0.012	10	85064	11	67360	26	24115	32	23319	173096	173096	19	80.867	0.61506	0.02411
EA_SRX1947530-bin.8	97.99	0	0	High	97.99	EA_SRX1947530	Omnivore	Bacteria	Firmicutes	Clostridia	Oscillospirales	Acutalibacteraceae	Clostridium	Clostridium leptum	Medium	0.0929033	545	14	14	0	1	533	0	14	235	327	2789965	2786793	0.114	39	20589	48	15958	144	5024	188	3786	99689	83620	8	18.108	0.50511	0.04092
EA_SRX1947534-bin.0	96.42	0.34	100	High	94.72	EA_SRX1947534	Omnivore	Bacteria	Firmicutes	Clostridia	Oscillospirales	Acutalibacteraceae	CAG-964	CAG-964 sp000435335	unclassified	0.0852943	549	11	11	0	1	478	21	70	120	299	1855240	1852620	0.141	23	24234	57	10067	74	7035	186	3125	116318	35080	4	16.611	0.40829	0.02283
EA_SRX1947534-bin.10	97.96	1.11	0	High	92.41	EA_SRX1947534	Omnivore	Bacteria	Bacteroidota	Bacteroidia	Bacteroidales	Bacteroidaceae	Prevotella	Prevotella sp000434975	unclassified	0.0644218	429	9	9	0	0	427	0	2	136	223	3173875	3172391	0.047	27	34518	40	23460	84	11905	128	7175	135381	101156	16	36.81	0.50397	0.04143
EA_SRX1947534-bin.11	100	0	0	High	100	EA_SRX1947534	Omnivore	Bacteria	Firmicutes	Clostridia	Lachnospirales	Lachnospiraceae	CAG-632	CAG-632 sp002406015	unclassified	0.0789136	610	9	9	0	0	610	0	0	27	30	2577920	2577800	0.005	3	186278	3	186278	13	48918	14	41465	911666	911666	11	86.628	0.41752	0.02554
EA_SRX1947534-bin.13	85.7	4.73	32	Medium	62.05	EA_SRX1947534	Omnivore	Bacteria	Firmicutes	Clostridia	Oscillospirales	Oscillospiraceae	ER4	ER4 sp900317525	unclassified	0.11021	316	10	7	0	5	117	43	190	274	342	1398076	1397216	0.062	75	6642	85	5795	207	2568	241	2227	19838	19838	0	0	0.62704	0.01882
EA_SRX1947534-bin.14	79.93	2.68	50	Medium	66.53	EA_SRX1947534	Omnivore	Bacteria	Firmicutes	Clostridia	Oscillospirales	Oscillospiraceae	CAG-83	CAG-83 sp900554275	unclassified	0.056335	319	9	8	0	1	309	0	17	106	114	1641201	1640941	0.016	24	23009	25	21888	72	6901	77	6489	113333	98877	2	10.49	0.61048	0.02403
EA_SRX1947534-bin.15	97.27	1.36	0	High	90.47	EA_SRX1947534	Omnivore	Bacteria	Firmicutes	Clostridia	Lachnospirales	Lachnospiraceae	Mediterraneibacter	Mediterraneibacter faecis	unclassified	0.114634	586	19	19	0	0	586	0	14	96	119	2478729	2477539	0.048	17	44745	19	37590	60	11617	71	9464	159156	153797	15	47.398	0.41147	0.01429
EA_SRX1947534-bin.16	100	0	0	High	100	EA_SRX1947534	Omnivore	Bacteria	Firmicutes	Bacilli	Erysipelotrichales	Coprobacillaceae	Catenibacterium	Catenibacterium mitsuokai	unclassified	0.0828798	555	11	11	0	1	532	10	23	133	167	2322711	2322065	0.028	29	25647	35	21233	86	8802	103	6589	123195	53369	6	17.415	0.33998	0.01629
EA_SRX1947534-bin.17	97.99	0	0	High	97.99	EA_SRX1947534	Omnivore	Bacteria	Firmicutes	Clostridia	Oscillospirales	Ruminococcaceae	Ruminococcus	Ruminococcus sp002438605	unclassified	0.0817815	501	8	6	1	1	456	23	38	111	147	2298121	2297105	0.044	16	40306	20	34644	65	8319	81	6858	201832	201832	11	41.06	0.37878	0.03014
EA_SRX1947534-bin.18	52.21	0	0	Medium	52.21	EA_SRX1947534	Omnivore	Bacteria	Firmicutes	Clostridia	Oscillospirales	Oscillospiraceae	Limivicinus	Limivicinus sp900549865	unclassified	0.0988711	272	8	4	1	4	103	26	169	459	747	1534549	1531059	0.227	138	3609	186	2697	370	1931	510	1198	16468	15341	0	0	0.59339	0.02467
EA_SRX1947534-bin.2	100	0.63	0	High	96.85	EA_SRX1947534	Omnivore	Bacteria	Firmicutes	Negativicutes	Veillonellales	Dialisteraceae	Dialister	Dialister sp000434475	unclassified	0.0959773	572	10	7	1	3	530	4	51	136	145	2252735	2251835	0.04	22	28144	24	26256	81	8194	86	7400	185768	185768	7	26.192	0.52055	0.02683
EA_SRX1947534-bin.20	97.99	0	0	High	97.99	EA_SRX1947534	Omnivore	Bacteria	Firmicutes	Clostridia	Lachnospirales	Lachnospiraceae	CAG-303	CAG-303 sp900539455	unclassified	0.0647688	569	5	5	0	0	569	0	0	18	25	2266022	2265322	0.031	2	314568	4	149010	9	58913	13	51858	999709	705943	10	93.729	0.33998	0.01446
EA_SRX1947534-bin.22	91.95	1.68	33.33	High	83.55	EA_SRX1947534	Omnivore	Bacteria	Firmicutes	Clostridia	Lachnospirales	Lachnospiraceae	Bacteroides	Bacteroides pectinophilus	unclassified	0.13183	544	15	13	0	5	361	41	206	287	658	2209574	2205296	0.194	63	10742	130	5097	197	3773	420	1757	49588	25518	0	0	0.42441	0.01358
EA_SRX1947534-bin.24	77.02	0.67	0	Medium	73.67	EA_SRX1947534	Omnivore	Bacteria	Firmicutes	Clostridia	Oscillospirales	Oscillospiraceae	CAG-83	CAG-83 sp900555735	unclassified	0.0650227	296	11	11	0	0	286	3	15	105	120	1735618	1735378	0.014	19	27381	22	23057	64	7651	75	6860	109819	109819	7	26.518	0.59875	0.01349
EA_SRX1947534-bin.25	65.62	1.12	0	Medium	60.02	EA_SRX1947534	Omnivore	Bacteria	Firmicutes	Bacilli	RF39	UBA660	UMGS2068	UMGS2068 sp900769635	unclassified	0.103976	209	8	2	1	5	36	26	162	168	375	919227	916886	0.255	43	6934	77	3936	123	2709	236	1228	29628	12742	0	0	0.32209	0.02195
EA_SRX1947534-bin.26	82	0	0	Medium	82	EA_SRX1947534	Omnivore	Bacteria	Firmicutes	Clostridia	Oscillospirales	Oscillospiraceae	Limivicinus	Limivicinus sp900547315	unclassified	0.0637772	337	9	8	0	2	291	10	52	83	107	1842865	1842522	0.019	18	32302	21	27756	56	12059	65	9232	130744	128327	6	25.016	0.56838	0.01942
EA_SRX1947534-bin.27	98.82	0	0	High	98.82	EA_SRX1947534	Omnivore	Bacteria	Firmicutes	Clostridia	Lachnospirales	Lachnospiraceae	Agathobacter	Agathobacter rectalis	unclassified	0.073292	641	5	5	0	1	640	0	2	83	99	2835195	2833685	0.053	10	76467	13	55335	41	17893	49	12804	318331	276992	15	61.2	0.41381	0.02901
EA_SRX1947534-bin.28	97.09	0	0	High	97.09	EA_SRX1947534	Omnivore	Bacteria	Firmicutes	Clostridia	Oscillospirales	Acutalibacteraceae	CAG-488	CAG-488 sp000434055	unclassified	0.0762643	486	11	11	0	0	486	0	0	29	39	2339126	2338576	0.024	6	138823	7	123842	16	54296	20	27302	279030	268596	16	90.271	0.44549	0.02374
EA_SRX1947534-bin.30	97.05	0	0	High	97.05	EA_SRX1947534	Omnivore	Bacteria	Firmicutes	Clostridia	Oscillospirales	Acutalibacteraceae	CAG-177	CAG-177 sp000431775	unclassified	0.0561668	451	6	6	0	0	450	0	13	16	17	2266135	2266035	0.004	4	215923	4	215923	11	64613	11	64613	467504	445438	12	93.806	0.52852	0.0147
EA_SRX1947534-bin.32	100	0.45	0	High	97.75	EA_SRX1947534	Omnivore	Bacteria	Actinobacteriota	Actinomycetia	Actinomycetales	Bifidobacteriaceae	Bifidobacterium	Bifidobacterium adolescentis	unclassified	0.0557942	499	4	4	0	0	499	0	0	29	37	2110691	2110611	0.004	4	242466	4	242466	13	48966	13	48966	416323	416323	12	89.763	0.59192	0.02965
EA_SRX1947534-bin.35	99.66	0.02	100	High	99.56	EA_SRX1947534	Omnivore	Bacteria	Firmicutes	Clostridia	Lachnospirales	Lachnospiraceae	Butyrivibrio	Butyrivibrio sp000431815	unclassified	0.0932504	566	14	14	0	0	566	0	0	53	116	2229022	2228262	0.034	9	91837	16	36155	30	16422	63	10123	189119	166940	15	71.523	0.41966	0.01563
EA_SRX1947534-bin.37	59.8	0.38	0	Medium	57.9	EA_SRX1947534	Omnivore	Bacteria	Bacteroidota	Bacteroidia	Bacteroidales	Muribaculaceae	Limisoma	Limisoma sp000437795	unclassified	0.0797351	331	2	2	0	0	126	54	172	559	1065	1578087	1571976	0.387	175	3061	269	2000	449	1738	730	784	15845	7343	0	0	0.50727	0.03709
EA_SRX1947534-bin.38	79.21	1.69	0	Medium	70.76	EA_SRX1947534	Omnivore	Bacteria	Firmicutes	Bacilli	RF39	UBA660	Onthousia	Onthousia sp000438295	unclassified	0.0680246	201	8	5	1	2	148	8	70	180	201	933423	932223	0.129	45	6275	49	6023	135	2548	146	2319	29985	27206	0	0	0.28079	0.01599
EA_SRX1947534-bin.39	97.99	0.67	0	High	94.64	EA_SRX1947534	Omnivore	Bacteria	Firmicutes	Clostridia	Oscillospirales	Ruminococcaceae	CAG-115	CAG-115 sp000432175	unclassified	0.0730664	573	8	7	0	1	566	8	14	117	140	3201577	3200607	0.03	21	49546	24	44488	64	11520	74	10488	140381	121193	20	49.512	0.51187	0.04237
EA_SRX1947534-bin.4	87.33	2.07	16.67	Medium	76.98	EA_SRX1947534	Omnivore	Bacteria	Firmicutes	Clostridia	Lachnospirales	Lachnospiraceae	CAG-95	CAG-95 sp000438155	unclassified	0.106183	583	17	17	0	0	583	0	1	146	273	2691952	2689853	0.078	32	27914	52	15869	97	9261	173	4770	90162	47939	6	15.689	0.44515	0.01446
EA_SRX1947534-bin.40	95	0	0	High	95	EA_SRX1947534	Omnivore	Bacteria	Bacteroidota	Bacteroidia	Bacteroidales	UBA932	Cryptobacteroides	Cryptobacteroides sp900541925	unclassified	0.0492896	376	6	6	0	0	373	0	3	35	35	2363158	2363158	0	8	114767	8	114767	20	37040	20	37040	259210	259210	17	85.837	0.55861	0.02119
EA_SRX1947534-bin.41	88.37	0	0	Medium	88.37	EA_SRX1947534	Omnivore	Bacteria	Firmicutes	Clostridia	Oscillospirales	Oscillospiraceae	Faecousia	Faecousia sp900553805	unclassified	0.067045	442	9	9	0	1	442	0	0	112	118	2255026	2254606	0.019	22	33535	24	32250	69	9762	72	9598	82328	82328	11	30.857	0.59323	0.02637
EA_SRX1947534-bin.43	66.44	1.18	0	Medium	60.54	EA_SRX1947534	Omnivore	Bacteria	Firmicutes	Bacilli	Erysipelotrichales	Erysipelotrichaceae	Holdemanella	Holdemanella biformis	unclassified	0.160024	318	11	6	3	3	194	52	97	409	707	1513208	1509906	0.218	113	4299	165	2812	321	1956	476	1201	54896	48430	1	3.628	0.33667	0.01499
EA_SRX1947534-bin.44	89.13	0.69	50	Medium	85.68	EA_SRX1947534	Omnivore	Bacteria	Firmicutes	Clostridia	Oscillospirales	Acutalibacteraceae	Eubacterium	Eubacterium sp000434995	unclassified	0.0899302	493	11	11	1	1	471	1	24	240	583	1732294	1728402	0.225	54	10300	116	4541	166	3489	370	1538	27437	19660	0	0	0.36996	0.02243
EA_SRX1947534-bin.47	98.55	3.19	0	High	82.6	EA_SRX1947534	Omnivore	Bacteria	Firmicutes	Clostridia	Lachnospirales	Lachnospiraceae	CAG-510	CAG-510 sp900550475	unclassified	0.0835058	628	10	10	0	0	628	0	0	29	32	2957039	2956739	0.01	3	344599	4	162631	17	43454	19	43242	625978	625978	13	83.807	0.5057	0.02165
EA_SRX1947534-bin.50	93.65	1.11	0	High	88.1	EA_SRX1947534	Omnivore	Bacteria	Bacteroidota	Bacteroidia	Bacteroidales	UBA932	Cryptobacteroides	Cryptobacteroides sp000433355	unclassified	0.0533645	423	6	6	0	0	381	9	35	41	59	3346845	3345045	0.054	7	188795	11	100955	24	41082	34	26183	316920	237815	18	82.179	0.51365	0.01681
EA_SRX1947534-bin.6	99.38	0.29	0	High	97.93	EA_SRX1947534	Omnivore	Bacteria	Proteobacteria	Gammaproteobacteria	Enterobacterales	Succinivibrionaceae	Succinivibrio	Succinivibrio sp000431835	unclassified	0.278998	799	10	0	3	7	21	93	703	32	36	2388211	2387811	0.017	6	134710	6	134710	19	34757	21	29753	328205	328205	15	82.871	0.36794	0.00942
EA_SRX1947534-bin.7	93.73	0	0	High	93.73	EA_SRX1947534	Omnivore	Bacteria	Firmicutes	Clostridia	Lachnospirales	Lachnospiraceae	Eubacterium	Eubacterium sp003491505	unclassified	0.099933	564	16	15	0	1	559	1	7	316	695	2476840	2472514	0.175	77	10617	145	5306	228	3803	442	1976	37767	21002	0	0	0.40943	0.02047
EA_SRX1947534-bin.8	97.96	0	0	High	97.96	EA_SRX1947534	Omnivore	Bacteria	Verrucomicrobiota	Verrucomicrobiae	Verrucomicrobiales	Akkermansiaceae	Akkermansia	Akkermansia muciniphila	unclassified	0.0894188	504	14	14	0	0	504	0	0	29	31	2671224	2671114	0.004	7	149626	7	149626	18	56669	19	49926	418310	418310	19	92.087	0.55539	0.03289
EA_SRX1947534-bin.9	99.33	0	0	High	99.33	EA_SRX1947534	Omnivore	Bacteria	Firmicutes	Clostridia	Lachnospirales	Lachnospiraceae	CAG-590	CAG-590 sp000431135	unclassified	0.104338	620	16	16	0	0	605	0	28	95	133	2670596	2669586	0.038	19	42127	23	35791	64	12603	77	10667	239444	204232	13	41.213	0.4077	0.01926
EA_SRX1947538-bin.0	55.02	0.85	0	Medium	50.77	EA_SRX1947538	Omnivore	Bacteria	Firmicutes	Clostridia	Oscillospirales	Ruminococcaceae	Faecalibacterium	Faecalibacterium prausnitzii	unclassified	0.0774424	280	5	3	0	2	122	51	135	501	1302	1771123	1750441	1.168	139	4028	299	1863	394	1899	876	672	20818	8374	0	0	0.59284	0.03814
EA_SRX1947538-bin.1	95.62	1.25	14.29	High	89.37	EA_SRX1947538	Omnivore	Bacteria	Firmicutes	Bacilli	Erysipelotrichales	Erysipelotrichaceae	Holdemanella	Holdemanella porci	unclassified	0.133835	481	13	10	2	4	413	28	61	188	495	2078745	2074253	0.216	43	16377	94	6637	125	5475	304	2087	39238	25665	0	0	0.34265	0.01758
EA_SRX1947538-bin.4	93.7	0	0	High	93.7	EA_SRX1947538	Omnivore	Bacteria	Firmicutes	Bacilli	Erysipelotrichales	Coprobacillaceae	Catenibacterium	Catenibacterium sp000437715	unclassified	0.08486	514	11	8	0	3	471	16	51	197	640	2169825	2163259	0.303	33	16744	90	6457	131	4808	371	1558	113764	46213	6	19.366	0.33639	0.01499
EA_SRX1947538-bin.5	79.73	0.85	60	Medium	75.48	EA_SRX1947538	Omnivore	Bacteria	Bacteroidota	Bacteroidia	Bacteroidales	Bacteroidaceae	Phocaeicola	Phocaeicola plebeius	unclassified	0.0669445	485	7	6	0	1	455	24	41	444	1591	3463494	3438713	0.715	91	11750	293	3410	306	3498	986	1010	65309	23224	2	3.602	0.45204	0.04284
EA_SRX1947538-bin.6	56.02	0.32	0	Medium	54.42	EA_SRX1947538	Omnivore	Bacteria	Firmicutes	Clostridia	Lachnospirales	Lachnospiraceae	UMGS1375	UMGS1375 sp900066615	unclassified	0.104007	407	10	6	1	4	260	19	164	379	1228	1864540	1845899	1	93	5942	245	2269	289	2536	799	701	37846	14529	0	0	0.44835	0.02161
EA_SRX1947538-bin.8	95.78	0.34	0	High	94.08	EA_SRX1947538	Omnivore	Bacteria	Bacteroidota	Bacteroidia	Bacteroidales	Bacteroidaceae	Prevotella	Prevotella copri	unclassified	0.0636462	503	7	7	0	0	503	0	0	70	84	3371763	3370622	0.034	17	63889	21	54289	45	27273	56	21605	216545	170875	29	70.634	0.46453	0.01616
EA_SRX1947542-bin.0	97.95	0	0	High	97.95	EA_SRX1947542	Omnivore	Bacteria	Actinobacteriota	Coriobacteriia	Coriobacteriales	Eggerthellaceae	CAG-1427	CAG-1427 sp000436075	unclassified	0.064246	467	7	6	0	2	437	0	33	78	177	1832043	1831053	0.054	16	38842	33	15194	51	10194	109	5456	99689	54129	6	27.507	0.53223	0.02161
EA_SRX1947542-bin.1	72.33	0.32	0	Medium	70.73	EA_SRX1947542	Omnivore	Bacteria	Firmicutes	Negativicutes	Veillonellales	Dialisteraceae	Dialister	Dialister hominis	unclassified	0.126292	468	16	12	0	5	264	28	215	404	544	1524688	1523238	0.095	108	4473	132	3858	306	1971	381	1545	15704	12326	0	0	0.49971	0.03562
EA_SRX1947542-bin.10	90.81	1.89	71.43	High	81.36	EA_SRX1947542	Omnivore	Bacteria	Bacteroidota	Bacteroidia	Bacteroidales	Bacteroidaceae	Bacteroides	Bacteroides stercoris	unclassified	0.0903714	525	14	14	0	0	513	0	12	126	153	3235623	3235263	0.011	27	38905	32	32551	82	13765	94	11118	151081	90276	16	35.943	0.46829	0.02537
EA_SRX1947542-bin.11	94.35	0.19	0	High	93.4	EA_SRX1947542	Omnivore	Bacteria	Firmicutes	Clostridia	Lachnospirales	Lachnospiraceae	Eisenbergiella	Eisenbergiella sp900066775	unclassified	0.0711099	586	7	7	0	0	586	0	0	60	62	2785962	2785762	0.007	16	59443	17	57074	44	27051	45	25406	175864	175864	20	58.358	0.48462	0.01527
EA_SRX1947542-bin.12	56.73	0	0	Medium	56.73	EA_SRX1947542	Omnivore	Bacteria	Firmicutes	Clostridia	UBA1381	UBA1381	CAG-41	CAG-41 sp900066215	unclassified	0.142808	313	7	2	2	4	117	79	126	535	895	1372716	1369050	0.267	167	2745	227	1967	434	1604	627	847	10578	8733	0	0	0.39086	0.02177
EA_SRX1947542-bin.13	58.7	0.19	0	Medium	57.75	EA_SRX1947542	Omnivore	Bacteria	Bacteroidota	Bacteroidia	Bacteroidales	Muribaculaceae	Sodaliphilus	Sodaliphilus sp004557565	unclassified	0.0810722	282	7	3	0	4	121	22	150	667	904	1680572	1678147	0.144	210	2710	258	2215	536	1564	664	1115	10041	8435	0	0	0.49493	0.03295
EA_SRX1947542-bin.15	98.66	0	0	High	98.66	EA_SRX1947542	Omnivore	Bacteria	Firmicutes	Clostridia	Oscillospirales	Acutalibacteraceae	Eubacterium	Eubacterium sp000436835	unclassified	0.0653308	522	7	7	0	0	522	0	0	36	38	1870302	1870192	0.006	7	75904	7	63442	25	26821	26	26158	256964	256964	10	61.423	0.38217	0.01825
EA_SRX1947542-bin.16	71.43	2.68	100	Medium	58.03	EA_SRX1947542	Omnivore	Bacteria	Firmicutes	Clostridia	Oscillospirales	Ruminococcaceae	Faecalibacterium	Faecalibacterium prausnitzii	unclassified	0.0748465	443	10	9	0	2	371	3	87	314	325	1924152	1923682	0.024	71	8200	73	7997	226	2781	232	2756	39114	39114	0	0	0.58028	0.02304
EA_SRX1947542-bin.17	91.1	3.1	25	High	75.6	EA_SRX1947542	Omnivore	Bacteria	Firmicutes	Clostridia	Lachnospirales	Lachnospiraceae	Dorea	Dorea longicatena	unclassified	0.0921157	548	14	14	0	0	547	0	5	167	185	2228387	2227127	0.057	37	19504	38	18874	117	6378	124	5854	59515	59515	1	2.671	0.42323	0.01353
EA_SRX1947542-bin.19	71.21	3.14	83.33	Medium	55.51	EA_SRX1947542	Omnivore	Bacteria	Actinobacteriota	Coriobacteriia	Coriobacteriales	Coriobacteriaceae	Collinsella	Collinsella sp900547805	unclassified	0.167127	342	13	8	3	5	233	33	92	366	414	1708335	1704525	0.223	73	5536	85	4942	273	2183	308	1994	33575	28383	0	0	0.60498	0.02357
[truncated: 2,230 more rows]

## Sheet: Table_S2_b_distribution
Table S2b. Distribution of number of metagenome-assembled genomes (MAGs) per diet per quality.
Diet	MAG Quality	Number of MAGs
Ancient	High	53
	Medium	64
Ketogenic	High	223
	Medium	199
Omnivore	High	1275
	Medium	1095
Vegan	High	95
	Medium	173
Vegetarian	High	160
	Medium	229
