# Supplementary material for: Integrating comparative genomics and risk classification by assessing virulence, antimicrobial resistance, and plasmid spread in microbial communities with gSpreadComp
Source: Gigascience. 2025 Jun 26;14:giaf072. doi: 10.1093/gigascience/giaf072 (PMC12199706; doi:10.1093/gigascience/giaf072)
Supplement: giaf072_Supplemental_Files [file giaf072_supplemental_files.zip › 03_Kasmanas_gSpread_AddFile3_Table_S3.xlsx]

## Sheet: Table_S3_a_ARG_annotation
Table S3a. DeepARG (https://github.com/gaarangoa/deeparg) antimicrobial resistance gene (ARG) annotation table. gSpreadComp expects to receive a gene annotation csv table in a similar format, indicating the Genome column as "Genome", the target gene column as "Gene_id", and the sequence name from the fasta file where the gene was annotated as "Gene_sequence_location". The probability and identity…
Library	Genome	Gene_id	Gene_class	Gene_sequence_location	probability	identity
EA_ERX1174263	EA_ERX1174263-bin.0	MEL	MLS	EA_ERX1174263-bin.0_NODE_589_length_3061_cov_6.082169	0.981521	30.3
EA_ERX1174263	EA_ERX1174263-bin.0	CHRB	MLS	EA_ERX1174263-bin.0_NODE_1052_length_2191_cov_5.822097	1	37.9
EA_ERX1174263	EA_ERX1174263-bin.0	MDTK	multidrug	EA_ERX1174263-bin.0_NODE_245_length_4700_cov_5.385145	0.999972	49.3
EA_ERX1174263	EA_ERX1174263-bin.0	MDTK	multidrug	EA_ERX1174263-bin.0_NODE_455_length_3490_cov_7.305095	0.999815	30.9
EA_ERX1174263	EA_ERX1174263-bin.0	BACTERIAL_REGULATORY_PROTEIN_LUXR	unclassified	EA_ERX1174263-bin.0_NODE_557_length_3176_cov_5.535405	0.998466	34.3
EA_ERX1174263	EA_ERX1174263-bin.0	MULTIDRUG_ABC_TRANSPORTER	multidrug	EA_ERX1174263-bin.0_k99_14806_length_4015_cov_19.0000	0.999831	34.2
EA_ERX1174263	EA_ERX1174263-bin.0	PBP-1B	beta-lactam	EA_ERX1174263-bin.0_NODE_56_length_8667_cov_6.271482	0.999186	37.4
EA_ERX1174263	EA_ERX1174263-bin.0	APH(3')-I	aminoglycoside	EA_ERX1174263-bin.0_NODE_27_length_12680_cov_7.095525	0.977777	38.4
EA_ERX1174263	EA_ERX1174263-bin.0	HP1181	multidrug	EA_ERX1174263-bin.0_NODE_220_length_4872_cov_6.865684	0.996553	32.7
EA_ERX1174263	EA_ERX1174263-bin.0	OMPR	multidrug	EA_ERX1174263-bin.0_NODE_177_length_5189_cov_5.397156	0.999519	46.6
EA_ERX1174263	EA_ERX1174263-bin.0	SUL4	sulfonamide	EA_ERX1174263-bin.0_NODE_121_length_6066_cov_7.752287	0.977823	39.1
EA_ERX1174263	EA_ERX1174263-bin.0	VANR	glycopeptide	EA_ERX1174263-bin.0_NODE_75_length_7457_cov_6.748311	0.999786	40.5
EA_ERX1174263	EA_ERX1174263-bin.0	BRUCELLA_SUIS_MPRF	peptide	EA_ERX1174263-bin.0_k99_8881_length_2891_cov_26.0000	0.860726	37.3
EA_ERX1174263	EA_ERX1174263-bin.0	DFRA3	diaminopyrimidine	EA_ERX1174263-bin.0_NODE_997_length_2263_cov_7.065670	1	51.6
EA_ERX1174263	EA_ERX1174263-bin.0	VANR	glycopeptide	EA_ERX1174263-bin.0_NODE_956_length_2307_cov_5.317940	0.997283	37.3
EA_ERX1174263	EA_ERX1174263-bin.0	OMPR	multidrug	EA_ERX1174263-bin.0_NODE_935_length_2330_cov_4.817582	0.999989	42.1
EA_ERX1174263	EA_ERX1174263-bin.0	RPSD_(RAMA_OR_SUD2)	unclassified	EA_ERX1174263-bin.0_NODE_200_length_5003_cov_6.183913	0.990679	34.2
EA_ERX1174263	EA_ERX1174263-bin.0	VANR	glycopeptide	EA_ERX1174263-bin.0_NODE_577_length_3080_cov_4.795372	0.952807	42.9
EA_ERX1174263	EA_ERX1174263-bin.0	LPEB	MLS	EA_ERX1174263-bin.0_NODE_17_length_14144_cov_6.504436	0.985458	87.1
EA_ERX1174263	EA_ERX1174263-bin.0	OPRM	multidrug	EA_ERX1174263-bin.0_NODE_345_length_3942_cov_5.454335	0.999999	38.5
EA_ERX1174263	EA_ERX1174263-bin.0	PENA	beta-lactam	EA_ERX1174263-bin.0_NODE_150_length_5663_cov_7.199536	0.999996	40.8
EA_ERX1174263	EA_ERX1174263-bin.0	CHLORAMPHENICOL_EXPORTER	phenicol	EA_ERX1174263-bin.0_NODE_219_length_4877_cov_5.997719	0.999989	37.6
EA_ERX1174263	EA_ERX1174263-bin.0	MULTIDRUG_ABC_TRANSPORTER	multidrug	EA_ERX1174263-bin.0_NODE_63_length_8342_cov_6.448413	0.97691	31.2
EA_ERX1174263	EA_ERX1174263-bin.0	PATA	fluoroquinolone	EA_ERX1174263-bin.0_NODE_74_length_7618_cov_7.288907	0.961855	30.6
EA_ERX1174263	EA_ERX1174263-bin.0	CAMP-REGULATORY_PROTEIN	unclassified	EA_ERX1174263-bin.0_NODE_593_length_3042_cov_6.903582	0.99542	63.4
EA_ERX1174263	EA_ERX1174263-bin.0	OMPR	multidrug	EA_ERX1174263-bin.0_NODE_31_length_11512_cov_5.455180	0.994347	46.4
EA_ERX1174263	EA_ERX1174263-bin.0	VANR	glycopeptide	EA_ERX1174263-bin.0_NODE_39_length_10134_cov_5.553527	0.887026	42.1
EA_ERX1174263	EA_ERX1174263-bin.0	MEXJ	multidrug	EA_ERX1174263-bin.0_NODE_454_length_3506_cov_5.995653	0.999975	64.3
EA_ERX1174263	EA_ERX1174263-bin.0	OMPR	multidrug	EA_ERX1174263-bin.0_NODE_867_length_2446_cov_7.288164	0.997071	33.8
EA_ERX1174263	EA_ERX1174263-bin.0	ACRA	multidrug	EA_ERX1174263-bin.0_NODE_323_length_4039_cov_4.924448	0.999997	37.1
EA_ERX1174263	EA_ERX1174263-bin.0	GOLS	multidrug	EA_ERX1174263-bin.0_NODE_171_length_5235_cov_5.671429	0.997776	55.6
EA_ERX1174263	EA_ERX1174263-bin.0	PATA	fluoroquinolone	EA_ERX1174263-bin.0_NODE_248_length_4685_cov_6.588769	0.950682	30.7
EA_ERX1174263	EA_ERX1174263-bin.0	VANR	glycopeptide	EA_ERX1174263-bin.0_NODE_992_length_2268_cov_5.063263	0.944231	35
EA_ERX1174263	EA_ERX1174263-bin.0	VANG	glycopeptide	EA_ERX1174263-bin.0_NODE_469_length_3441_cov_7.444182	0.999995	30.8
EA_ERX1174263	EA_ERX1174263-bin.0	MEXT	multidrug	EA_ERX1174263-bin.0_NODE_1406_length_1882_cov_5.562124	0.999994	61.8
EA_ERX1174263	EA_ERX1174263-bin.0	OPRN	multidrug	EA_ERX1174263-bin.0_k99_3163_length_1598_cov_20.0000	0.999999	75.9
EA_ERX1174263	EA_ERX1174263-bin.0	MULTIDRUG_ABC_TRANSPORTER	multidrug	EA_ERX1174263-bin.0_NODE_340_length_3956_cov_5.989490	0.993072	31.4
EA_ERX1174263	EA_ERX1174263-bin.0	NMCR	beta-lactam	EA_ERX1174263-bin.0_NODE_1193_length_2040_cov_8.368766	0.996337	30.7
EA_ERX1174263	EA_ERX1174263-bin.0	TRUNCATED_PUTATIVE_RESPONSE_REGULATOR_ARLR	unclassified	EA_ERX1174263-bin.0_NODE_595_length_3038_cov_6.776735	0.999616	39
EA_ERX1174263	EA_ERX1174263-bin.0	MEXB	multidrug	EA_ERX1174263-bin.0_NODE_212_length_4898_cov_6.160851	0.998939	79.8
EA_ERX1174263	EA_ERX1174263-bin.0	MEXT	multidrug	EA_ERX1174263-bin.0_NODE_654_length_2868_cov_5.240313	0.999801	34.6
EA_ERX1174263	EA_ERX1174263-bin.0	VANR	glycopeptide	EA_ERX1174263-bin.0_NODE_346_length_3939_cov_5.810762	0.982169	40.5
EA_ERX1174263	EA_ERX1174263-bin.0	TRANSCRIPTIONAL_REGULATORY_PROTEIN_CPXR_CPXR	unclassified	EA_ERX1174263-bin.0_NODE_50_length_8928_cov_5.341824	0.81637	32.7
EA_ERX1174263	EA_ERX1174263-bin.0	VANR	glycopeptide	EA_ERX1174263-bin.0_NODE_142_length_5742_cov_6.718305	0.9987	36
EA_ERX1174263	EA_ERX1174263-bin.0	OMPR	multidrug	EA_ERX1174263-bin.0_NODE_2101_length_1554_cov_4.404270	0.999833	57
EA_ERX1174263	EA_ERX1174263-bin.0	CLASS_C	beta-lactam	EA_ERX1174263-bin.0_k99_2639_length_1563_cov_21.0000	0.911745	53.6
EA_ERX1174263	EA_ERX1174263-bin.0	SAT-3	nucleoside	EA_ERX1174263-bin.0_NODE_874_length_2436_cov_5.144057	0.996148	41.9
EA_ERX1174263	EA_ERX1174263-bin.0	VANR	glycopeptide	EA_ERX1174263-bin.0_NODE_1042_length_2211_cov_5.802412	0.99781	40.8
EA_ERX1174263	EA_ERX1174263-bin.0	VAND	glycopeptide	EA_ERX1174263-bin.0_NODE_83_length_6960_cov_6.165532	1	36.5
EA_ERX1174263	EA_ERX1174263-bin.0	VAND	glycopeptide	EA_ERX1174263-bin.0_NODE_472_length_3433_cov_8.580817	0.993845	31.5
EA_ERX1174263	EA_ERX1174263-bin.0	ARNA	peptide	EA_ERX1174263-bin.0_NODE_623_length_2962_cov_12.286206	0.864485	82.4
EA_ERX1174263	EA_ERX1174263-bin.0	VANR	glycopeptide	EA_ERX1174263-bin.0_NODE_34_length_11205_cov_4.903587	0.991072	40.8
EA_ERX1174263	EA_ERX1174263-bin.0	PENA	beta-lactam	EA_ERX1174263-bin.0_NODE_525_length_3266_cov_5.497353	0.99999	39
EA_ERX1174263	EA_ERX1174263-bin.0	MTRR	multidrug	EA_ERX1174263-bin.0_k99_2240_length_2260_cov_19.0000	0.999996	33.8
EA_ERX1174263	EA_ERX1174263-bin.0	OPRN	multidrug	EA_ERX1174263-bin.0_NODE_79_length_7339_cov_6.712109	0.999024	33.9
EA_ERX1174263	EA_ERX1174263-bin.0	YKKC	multidrug	EA_ERX1174263-bin.0_NODE_566_length_3136_cov_6.086336	0.99999	42.2
EA_ERX1174263	EA_ERX1174263-bin.0	GOLS	multidrug	EA_ERX1174263-bin.0_NODE_2008_length_1584_cov_8.500327	0.978319	38.1
EA_ERX1174263	EA_ERX1174263-bin.0	MARR	multidrug	EA_ERX1174263-bin.0_NODE_739_length_2684_cov_4.911373	0.999999	43.3
EA_ERX1174263	EA_ERX1174263-bin.0	VANH	glycopeptide	EA_ERX1174263-bin.0_NODE_1660_length_1733_cov_6.290226	0.960735	33
EA_ERX1174263	EA_ERX1174263-bin.0	EPTA	peptide	EA_ERX1174263-bin.0_NODE_48_length_9093_cov_5.410157	0.998187	42.6
EA_ERX1174263	EA_ERX1174263-bin.0	VANR	glycopeptide	EA_ERX1174263-bin.0_NODE_1271_length_1980_cov_3.814026	0.85147	42.7
EA_ERX1174263	EA_ERX1174263-bin.0	PBP-1A	beta-lactam	EA_ERX1174263-bin.0_NODE_11_length_17548_cov_7.576631	0.999996	39.2
EA_ERX1174263	EA_ERX1174263-bin.0	PATA	fluoroquinolone	EA_ERX1174263-bin.0_NODE_1399_length_1886_cov_5.357728	0.94495	30.1
EA_ERX1174263	EA_ERX1174263-bin.0	MDTD	multidrug	EA_ERX1174263-bin.0_NODE_46_length_9441_cov_6.952376	1	47.6
EA_ERX1174263	EA_ERX1174263-bin.0	VANR	glycopeptide	EA_ERX1174263-bin.0_NODE_102_length_6347_cov_5.495709	0.999756	50.7
EA_ERX1174263	EA_ERX1174263-bin.0	CARA	MLS	EA_ERX1174263-bin.0_NODE_97_length_6507_cov_7.072071	0.996678	31.1
EA_ERX1174263	EA_ERX1174263-bin.0	EMRA	multidrug	EA_ERX1174263-bin.0_NODE_1213_length_2028_cov_6.734921	0.996418	43.6
EA_ERX1174263	EA_ERX1174263-bin.0	CHLORAMPHENICOL_EXPORTER	phenicol	EA_ERX1174263-bin.0_NODE_131_length_5904_cov_6.813643	0.99999	39.9
EA_ERX1174263	EA_ERX1174263-bin.0	OMPR	multidrug	EA_ERX1174263-bin.0_NODE_21_length_13459_cov_8.017308	0.999969	39.9
EA_ERX1174263	EA_ERX1174263-bin.0	GOLS	multidrug	EA_ERX1174263-bin.0_NODE_364_length_3881_cov_3.897020	0.971163	37.8
EA_ERX1174269	EA_ERX1174269-bin.1	MARR	multidrug	EA_ERX1174269-bin.1_NODE_338_length_16733_cov_37.161830	0.999999	43.3
EA_ERX1174269	EA_ERX1174269-bin.1	VANR	glycopeptide	EA_ERX1174269-bin.1_NODE_9_length_120345_cov_45.533012	0.999946	40.5
EA_ERX1174269	EA_ERX1174269-bin.1	EMRA	multidrug	EA_ERX1174269-bin.1_NODE_98_length_36677_cov_43.963656	0.941215	40.9
EA_ERX1174269	EA_ERX1174269-bin.1	VANR	glycopeptide	EA_ERX1174269-bin.1_NODE_60_length_47996_cov_41.927661	0.994492	36.1
EA_ERX1174269	EA_ERX1174269-bin.1	VANR	glycopeptide	EA_ERX1174269-bin.1_NODE_618_length_11726_cov_28.389855	0.869085	31.3
EA_ERX1174269	EA_ERX1174269-bin.1	OPRN	multidrug	EA_ERX1174269-bin.1_NODE_106_length_35393_cov_42.724518	0.999999	33.9
EA_ERX1174269	EA_ERX1174269-bin.1	CARA	MLS	EA_ERX1174269-bin.1_NODE_41_length_58129_cov_49.363295	0.997207	31.1
EA_ERX1174269	EA_ERX1174269-bin.1	MULTIDRUG_ABC_TRANSPORTER	multidrug	EA_ERX1174269-bin.1_NODE_6_length_132359_cov_36.618092	0.999635	34
EA_ERX1174269	EA_ERX1174269-bin.1	COB(I)ALAMIN_ADENOLSYLTRANSFERASE	unclassified	EA_ERX1174269-bin.1_NODE_17_length_96797_cov_47.578611	0.999292	31.4
EA_ERX1174269	EA_ERX1174269-bin.1	MULTIDRUG_ABC_TRANSPORTER	multidrug	EA_ERX1174269-bin.1_NODE_12_length_110725_cov_48.386094	0.979268	31.2
EA_ERX1174269	EA_ERX1174269-bin.1	PBP-1B	beta-lactam	EA_ERX1174269-bin.1_NODE_101_length_35873_cov_47.498688	0.999186	37.4
EA_ERX1174269	EA_ERX1174269-bin.1	CLASS_C	beta-lactam	EA_ERX1174269-bin.1_NODE_23_length_86135_cov_41.648234	0.911745	53.8
EA_ERX1174269	EA_ERX1174269-bin.1	BACTERIAL_REGULATORY_PROTEIN_LUXR	unclassified	EA_ERX1174269-bin.1_NODE_1248_length_7050_cov_40.134382	0.947375	30.1
EA_ERX1174269	EA_ERX1174269-bin.1	MEXB	multidrug	EA_ERX1174269-bin.1_NODE_16_length_97716_cov_47.095125	0.999809	87.1
EA_ERX1174269	EA_ERX1174269-bin.1	MULTIDRUG_ABC_TRANSPORTER	multidrug	EA_ERX1174269-bin.1_NODE_37_length_62525_cov_50.108388	0.82406	71.2
EA_ERX1174269	EA_ERX1174269-bin.1	BRUCELLA_SUIS_MPRF	peptide	EA_ERX1174269-bin.1_NODE_2049_length_4482_cov_43.870341	0.911711	37
EA_ERX1174269	EA_ERX1174269-bin.1	BACA	bacitracin	EA_ERX1174269-bin.1_NODE_163_length_25767_cov_42.442206	0.98712	85.6
EA_ERX1174269	EA_ERX1174269-bin.1	PATA	fluoroquinolone	EA_ERX1174269-bin.1_NODE_1630_length_5671_cov_46.765670	0.932494	30.7
EA_ERX1174269	EA_ERX1174269-bin.1	MEXT	multidrug	EA_ERX1174269-bin.1_NODE_90_length_38249_cov_42.221920	0.999996	61.8
EA_ERX1174269	EA_ERX1174269-bin.1	MDTD	multidrug	EA_ERX1174269-bin.1_NODE_28_length_75655_cov_47.696243	1	47.6
EA_ERX1174269	EA_ERX1174269-bin.1	TRIC	triclosan	EA_ERX1174269-bin.1_NODE_26_length_80980_cov_42.242607	0.987254	81.4
EA_ERX1174269	EA_ERX1174269-bin.1	CMEB	multidrug	EA_ERX1174269-bin.1_NODE_21_length_87816_cov_37.607776	0.956988	44.4
EA_ERX1174269	EA_ERX1174269-bin.1	BICYCLOMYCIN-MULTIDRUG_EFFLUX_PROTEIN_BCR	multidrug	EA_ERX1174269-bin.1_NODE_5_length_136727_cov_46.524401	0.999997	30.8
EA_ERX1174269	EA_ERX1174269-bin.1	VANR	glycopeptide	EA_ERX1174269-bin.1_NODE_318_length_17502_cov_40.879521	0.998339	36.4
EA_ERX1174269	EA_ERX1174269-bin.1	NMCR	beta-lactam	EA_ERX1174269-bin.1_NODE_2012_length_4562_cov_37.870868	0.996337	31.2
EA_ERX1174269	EA_ERX1174269-bin.1	EMRA	multidrug	EA_ERX1174269-bin.1_NODE_40_length_58251_cov_42.338786	0.996418	43.6
EA_ERX1174269	EA_ERX1174269-bin.1	PENA	beta-lactam	EA_ERX1174269-bin.1_NODE_63_length_46958_cov_37.129885	0.999935	35.1
EA_ERX1174269	EA_ERX1174269-bin.1	PENA	beta-lactam	EA_ERX1174269-bin.1_NODE_64_length_46554_cov_38.312523	0.99999	39
EA_ERX1174269	EA_ERX1174269-bin.1	VANR	glycopeptide	EA_ERX1174269-bin.1_NODE_369_length_16146_cov_48.144864	0.999728	35.3
EA_ERX1174269	EA_ERX1174269-bin.1	GOLS	multidrug	EA_ERX1174269-bin.1_NODE_307_length_17946_cov_48.613493	0.978319	38.1
EA_ERX1174269	EA_ERX1174269-bin.1	OMPR	multidrug	EA_ERX1174269-bin.1_NODE_24_length_83459_cov_55.973994	0.999864	39.9
EA_ERX1174269	EA_ERX1174269-bin.1	APH(3')-I	aminoglycoside	EA_ERX1174269-bin.1_NODE_34_length_68905_cov_55.262469	0.977777	38.2
EA_ERX1174269	EA_ERX1174269-bin.1	TRANSCRIPTIONAL_REGULATORY_PROTEIN_CPXR_CPXR	unclassified	EA_ERX1174269-bin.1_NODE_59_length_48648_cov_47.875105	0.998909	38.5
EA_ERX1174269	EA_ERX1174269-bin.1	PBP-1A	beta-lactam	EA_ERX1174269-bin.1_NODE_44_length_56340_cov_50.660904	0.999996	39.2
EA_ERX1174269	EA_ERX1174269-bin.1	EMRE	multidrug	EA_ERX1174269-bin.1_NODE_4_length_147767_cov_42.981444	0.99471	84.7
EA_ERX1174269	EA_ERX1174269-bin.1	CHLORAMPHENICOL_AND_FLORFENICOL_RESISTANCE	phenicol	EA_ERX1174269-bin.1_NODE_83_length_40816_cov_47.710655	0.999724	33.8
EA_ERX1174269	EA_ERX1174269-bin.1	RPOB2	multidrug	EA_ERX1174269-bin.1_NODE_119_length_32375_cov_79.074783	0.995365	49.3
EA_ERX1174269	EA_ERX1174269-bin.1	BCRA	bacitracin	EA_ERX1174269-bin.1_NODE_1671_length_5535_cov_45.981569	0.997368	32.7
EA_ERX1174269	EA_ERX1174269-bin.1	TRUNCATED_PUTATIVE_RESPONSE_REGULATOR_ARLR	unclassified	EA_ERX1174269-bin.1_NODE_99_length_36220_cov_45.744809	0.999475	39
EA_ERX1174269	EA_ERX1174269-bin.1	CHLORAMPHENICOL_EXPORTER	phenicol	EA_ERX1174269-bin.1_NODE_14_length_102297_cov_48.874670	0.99999	39.9
EA_ERX1174269	EA_ERX1174269-bin.1	MDTK	multidrug	EA_ERX1174269-bin.1_NODE_22_length_86979_cov_41.904296	0.999972	49.3
EA_ERX1174269	EA_ERX1174269-bin.1	MDTK	multidrug	EA_ERX1174269-bin.1_NODE_1185_length_7386_cov_50.205565	0.999815	30.9
EA_ERX1174269	EA_ERX1174269-bin.1	CAMP-REGULATORY_PROTEIN	unclassified	EA_ERX1174269-bin.1_NODE_49_length_54253_cov_54.942562	0.959972	63.4
EA_ERX1174269	EA_ERX1174269-bin.1	SUL4	sulfonamide	EA_ERX1174269-bin.1_NODE_230_length_21321_cov_55.087228	0.977823	39.1
EA_ERX1174269	EA_ERX1174269-bin.1	VANR	glycopeptide	EA_ERX1174269-bin.1_NODE_1107_length_7754_cov_24.806728	0.89768	36.8
EA_ERX1174269	EA_ERX1174269-bin.1	VANTRL	glycopeptide	EA_ERX1174269-bin.1_NODE_339_length_16731_cov_53.775246	0.935087	31.7
EA_ERX1174269	EA_ERX1174269-bin.1	PENA	beta-lactam	EA_ERX1174269-bin.1_NODE_36_length_65505_cov_47.959037	0.999996	40.8
EA_ERX1174269	EA_ERX1174269-bin.1	TAEA	pleuromutilin	EA_ERX1174269-bin.1_NODE_877_length_9204_cov_45.763471	0.950151	33.1
EA_ERX1174269	EA_ERX1174269-bin.1	PATA	fluoroquinolone	EA_ERX1174269-bin.1_NODE_124_length_30899_cov_51.334522	0.92873	30.6
EA_ERX1174269	EA_ERX1174269-bin.1	ARNA	peptide	EA_ERX1174269-bin.1_NODE_2214_length_4130_cov_83.449816	0.864485	82.4
EA_ERX1174269	EA_ERX1174269-bin.1	MEXF	multidrug	EA_ERX1174269-bin.1_NODE_43_length_56627_cov_40.220781	1	92.4
EA_ERX1174269	EA_ERX1174269-bin.1	PENA	beta-lactam	EA_ERX1174269-bin.1_NODE_18_length_93053_cov_51.214263	0.999932	38.3
EA_ERX1174269	EA_ERX1174269-bin.1	EPTA	peptide	EA_ERX1174269-bin.1_NODE_42_length_56743_cov_41.070473	0.992134	42.6
EA_ERX1174269	EA_ERX1174269-bin.1	ROSA	fosmidomycin	EA_ERX1174269-bin.1_NODE_19_length_92994_cov_38.959791	0.999275	60.1
EA_ERX1174269	EA_ERX1174269-bin.1	LMRA	MLS	EA_ERX1174269-bin.1_NODE_50_length_54184_cov_38.899444	0.988638	30.1
EA_ERX1174269	EA_ERX1174269-bin.3	FOSA	fosfomycin	EA_ERX1174269-bin.3_NODE_253_length_20167_cov_12.833433	0.83214	68.7
EA_ERX1174269	EA_ERX1174269-bin.3	MEXT	multidrug	EA_ERX1174269-bin.3_NODE_186_length_23836_cov_13.201800	0.999974	61.9
EA_ERX1174269	EA_ERX1174269-bin.3	RPSD_(RAMA_OR_SUD2)	unclassified	EA_ERX1174269-bin.3_NODE_72_length_44155_cov_15.037460	0.870174	30.4
EA_ERX1174269	EA_ERX1174269-bin.3	VANR	glycopeptide	EA_ERX1174269-bin.3_NODE_214_length_22575_cov_14.092229	0.986372	37.8
EA_ERX1174269	EA_ERX1174269-bin.3	MEXT	multidrug	EA_ERX1174269-bin.3_NODE_2848_length_3060_cov_4.983694	0.999702	35.5
EA_ERX1174269	EA_ERX1174269-bin.3	MEXT	multidrug	EA_ERX1174269-bin.3_NODE_445_length_14414_cov_9.246257	0.999948	70.2
EA_ERX1174269	EA_ERX1174269-bin.3	EMRA	multidrug	EA_ERX1174269-bin.3_NODE_3453_length_2439_cov_4.400587	0.995983	40.6
EA_ERX1174269	EA_ERX1174269-bin.3	BAER	multidrug	EA_ERX1174269-bin.3_NODE_697_length_10699_cov_13.925122	0.999978	46.4
EA_ERX1174269	EA_ERX1174269-bin.3	MEXT	multidrug	EA_ERX1174269-bin.3_NODE_1097_length_7785_cov_10.573351	0.984388	32.5
EA_ERX1174269	EA_ERX1174269-bin.3	TRANSCRIPTIONAL_REGULATORY_PROTEIN_CPXR_CPXR	unclassified	EA_ERX1174269-bin.3_NODE_47_length_54742_cov_11.652129	0.999735	37.4
EA_ERX1174269	EA_ERX1174269-bin.3	TRIC	triclosan	EA_ERX1174269-bin.3_NODE_127_length_30305_cov_13.529256	0.869773	82.8
EA_ERX1174269	EA_ERX1174269-bin.3	BACTERIAL_REGULATORY_PROTEIN_LUXR	unclassified	EA_ERX1174269-bin.3_NODE_205_length_22914_cov_12.452776	0.996885	35.3
EA_ERX1174269	EA_ERX1174269-bin.3	PENA	beta-lactam	EA_ERX1174269-bin.3_NODE_1532_length_6016_cov_12.580440	0.999993	39.7
EA_ERX1174269	EA_ERX1174269-bin.3	VAND	glycopeptide	EA_ERX1174269-bin.3_NODE_154_length_27061_cov_14.029216	1	38.8
EA_ERX1174269	EA_ERX1174269-bin.3	TRUNCATED_PUTATIVE_RESPONSE_REGULATOR_ARLR	unclassified	EA_ERX1174269-bin.3_NODE_1230_length_7143_cov_12.108775	0.983456	39.6
EA_ERX1174269	EA_ERX1174269-bin.3	OMPR	multidrug	EA_ERX1174269-bin.3_NODE_45_length_56309_cov_15.338963	0.99902	33.3
EA_ERX1174269	EA_ERX1174269-bin.3	PENA	beta-lactam	EA_ERX1174269-bin.3_NODE_20_length_91832_cov_15.494078	0.999996	40.6
EA_ERX1174269	EA_ERX1174269-bin.3	MULTIDRUG_ABC_TRANSPORTER	multidrug	EA_ERX1174269-bin.3_NODE_33_length_68954_cov_16.206665	0.885531	73.3
EA_ERX1174269	EA_ERX1174269-bin.3	MTRA	multidrug	EA_ERX1174269-bin.3_NODE_229_length_21456_cov_15.037942	0.998942	41.6
EA_ERX1174269	EA_ERX1174269-bin.3	ESCHERICHIA_COLI_LAMB	multidrug	EA_ERX1174269-bin.3_NODE_35_length_68258_cov_12.907761	0.99609	32.3
EA_ERX1174269	EA_ERX1174269-bin.3	VAND	glycopeptide	EA_ERX1174269-bin.3_NODE_200_length_23121_cov_9.259950	0.901024	32.8
EA_ERX1174269	EA_ERX1174269-bin.3	OMPR	multidrug	EA_ERX1174269-bin.3_NODE_61_length_47945_cov_16.485362	0.989414	47.3
EA_ERX1174269	EA_ERX1174269-bin.3	OPCM	multidrug	EA_ERX1174269-bin.3_NODE_390_length_15586_cov_9.884875	0.999997	36.7
EA_ERX1174269	EA_ERX1174269-bin.3	TLCC	MLS	EA_ERX1174269-bin.3_NODE_15_length_100877_cov_16.736308	0.830078	31.1
EA_ERX1174269	EA_ERX1174269-bin.3	NMCR	beta-lactam	EA_ERX1174269-bin.3_NODE_484_length_13739_cov_14.556270	0.996337	32.1
EA_ERX1174269	EA_ERX1174269-bin.3	OPCM	multidrug	EA_ERX1174269-bin.3_NODE_114_length_33427_cov_14.831056	0.999848	31.8
EA_ERX1174269	EA_ERX1174269-bin.3	VANR	glycopeptide	EA_ERX1174269-bin.3_NODE_46_length_54939_cov_10.845255	0.99471	40.2
EA_ERX1174269	EA_ERX1174269-bin.3	PATA	fluoroquinolone	EA_ERX1174269-bin.3_NODE_1593_length_5806_cov_15.872022	0.935852	30.9
EA_ERX1174269	EA_ERX1174269-bin.3	MACB	MLS	EA_ERX1174269-bin.3_NODE_600_length_11960_cov_9.804620	0.926409	48.4
EA_ERX1174269	EA_ERX1174269-bin.3	VANR	glycopeptide	EA_ERX1174269-bin.3_NODE_2958_length_2904_cov_11.647596	0.854008	39.6
EA_ERX1174269	EA_ERX1174269-bin.3	PBP-1B	beta-lactam	EA_ERX1174269-bin.3_NODE_88_length_38328_cov_17.760562	0.997695	37.6
EA_ERX1174269	EA_ERX1174269-bin.3	VANR	glycopeptide	EA_ERX1174269-bin.3_NODE_666_length_11123_cov_11.171937	0.998723	40
EA_ERX1174269	EA_ERX1174269-bin.3	MEXT	multidrug	EA_ERX1174269-bin.3_NODE_244_length_20462_cov_10.739599	0.999996	92.8
EA_ERX1174269	EA_ERX1174269-bin.3	OMPR	multidrug	EA_ERX1174269-bin.3_NODE_487_length_13688_cov_11.784200	0.999881	56.2
EA_ERX1174269	EA_ERX1174269-bin.3	RPOB2	multidrug	EA_ERX1174269-bin.3_NODE_3084_length_2772_cov_20.246964	0.995365	48
EA_ERX1174269	EA_ERX1174269-bin.3	BACTERIAL_REGULATORY_PROTEIN_LUXR	unclassified	EA_ERX1174269-bin.3_NODE_218_length_22211_cov_14.752031	0.998624	38.2
EA_ERX1174269	EA_ERX1174269-bin.3	MDTK	multidrug	EA_ERX1174269-bin.3_NODE_324_length_17264_cov_13.879424	0.999963	45.4
EA_ERX1174269	EA_ERX1174269-bin.3	MULTIDRUG_ABC_TRANSPORTER	multidrug	EA_ERX1174269-bin.3_NODE_110_length_34661_cov_14.678119	0.998669	30.9
EA_ERX1174269	EA_ERX1174269-bin.3	VANR	glycopeptide	EA_ERX1174269-bin.3_NODE_457_length_14258_cov_12.336337	0.999811	32.2
EA_ERX1174269	EA_ERX1174269-bin.3	COB(I)ALAMIN_ADENOLSYLTRANSFERASE	unclassified	EA_ERX1174269-bin.3_NODE_39_length_59614_cov_14.278279	0.999999	46.7
EA_ERX1174269	EA_ERX1174269-bin.3	BICYCLOMYCIN-MULTIDRUG_EFFLUX_PROTEIN_BCR	multidrug	EA_ERX1174269-bin.3_NODE_235_length_21153_cov_14.439568	0.999998	31.3
EA_ERX1174269	EA_ERX1174269-bin.3	VANH	glycopeptide	EA_ERX1174269-bin.3_NODE_2003_length_4570_cov_9.981838	0.963543	30.7
EA_ERX1174269	EA_ERX1174269-bin.3	CHLORAMPHENICOL_EXPORTER	phenicol	EA_ERX1174269-bin.3_NODE_82_length_40971_cov_12.734383	0.999975	37.4
EA_ERX1174269	EA_ERX1174269-bin.3	TAEA	pleuromutilin	EA_ERX1174269-bin.3_NODE_227_length_21474_cov_15.589850	0.948734	32.9
EA_ERX1174269	EA_ERX1174269-bin.3	OMPR	multidrug	EA_ERX1174269-bin.3_NODE_247_length_20375_cov_13.449163	0.999709	46.7
EA_ERX1174269	EA_ERX1174269-bin.3	BCRA	bacitracin	EA_ERX1174269-bin.3_NODE_349_length_16412_cov_9.519044	0.861959	31.3
EA_ERX1174269	EA_ERX1174269-bin.3	MEXT	multidrug	EA_ERX1174269-bin.3_NODE_866_length_9280_cov_12.239783	0.999614	34.2
EA_ERX1174269	EA_ERX1174269-bin.3	MEXD	multidrug	EA_ERX1174269-bin.3_NODE_1481_length_6181_cov_9.962455	0.954643	63
EA_ERX1174269	EA_ERX1174269-bin.3	PATA	fluoroquinolone	EA_ERX1174269-bin.3_NODE_94_length_37663_cov_10.910312	0.915818	31.6
EA_ERX1174269	EA_ERX1174269-bin.3	ROSA	fosmidomycin	EA_ERX1174269-bin.3_NODE_590_length_12125_cov_12.497100	0.999275	59.4
EA_ERX1174269	EA_ERX1174269-bin.3	VANR	glycopeptide	EA_ERX1174269-bin.3_NODE_4950_length_1582_cov_14.979699	0.857341	38.6
EA_ERX1174269	EA_ERX1174269-bin.3	VANH	glycopeptide	EA_ERX1174269-bin.3_NODE_271_length_19374_cov_11.147264	1	40.9
EA_ERX1174269	EA_ERX1174269-bin.3	EFRB	multidrug	EA_ERX1174269-bin.3_NODE_1213_length_7231_cov_21.208891	0.858829	30.5
EA_ERX1174269	EA_ERX1174269-bin.3	TOLC	multidrug	EA_ERX1174269-bin.3_NODE_449_length_14328_cov_9.689063	0.811015	31.8
EA_ERX1174269	EA_ERX1174269-bin.3	SAT-3	nucleoside	EA_ERX1174269-bin.3_NODE_62_length_47341_cov_10.497864	0.996148	43
EA_ERX1174269	EA_ERX1174269-bin.3	BACA	bacitracin	EA_ERX1174269-bin.3_NODE_342_length_16670_cov_10.254649	0.99816	34.6
EA_ERX1174269	EA_ERX1174269-bin.3	VAND	glycopeptide	EA_ERX1174269-bin.3_NODE_325_length_17229_cov_15.844998	0.82085	30.2
EA_ERX1174269	EA_ERX1174269-bin.3	EMRD	multidrug	EA_ERX1174269-bin.3_NODE_363_length_16202_cov_9.370843	0.999537	30.1
EA_ERX1174269	EA_ERX1174269-bin.3	HP1181	multidrug	EA_ERX1174269-bin.3_NODE_1198_length_7296_cov_19.398288	0.996553	32.1
EA_ERX1174269	EA_ERX1174269-bin.3	ADEL	multidrug	EA_ERX1174269-bin.3_NODE_1886_length_4837_cov_4.488499	0.96893	36.2
EA_ERX1174269	EA_ERX1174269-bin.3	TRANSCRIPTIONAL_REGULATORY_PROTEIN_CPXR_CPXR	unclassified	EA_ERX1174269-bin.3_NODE_166_length_25462_cov_11.906168	0.986591	50.4
EA_ERX1174269	EA_ERX1174269-bin.3	MDTD	multidrug	EA_ERX1174269-bin.3_NODE_131_length_29901_cov_14.670609	1	46.5
EA_ERX1174269	EA_ERX1174269-bin.3	TET43	tetracycline	EA_ERX1174269-bin.3_NODE_459_length_14205_cov_13.422403	0.932522	30.8
EA_ERX1174269	EA_ERX1174269-bin.3	RIFAMPIN_MONOOXYGENASE	rifamycin	EA_ERX1174269-bin.3_NODE_1386_length_6509_cov_4.867369	0.999974	31.5
EA_ERX1174269	EA_ERX1174269-bin.3	VANR	glycopeptide	EA_ERX1174269-bin.3_NODE_67_length_45454_cov_12.011917	0.998919	56.1
EA_ERX1174269	EA_ERX1174269-bin.3	PATA	fluoroquinolone	EA_ERX1174269-bin.3_NODE_1814_length_5065_cov_7.055489	0.940311	34
EA_ERX1174269	EA_ERX1174269-bin.3	CAMP-REGULATORY_PROTEIN	unclassified	EA_ERX1174269-bin.3_NODE_68_length_45050_cov_17.108034	0.969783	64.9
EA_ERX1174269	EA_ERX1174269-bin.3	OMPR	multidrug	EA_ERX1174269-bin.3_NODE_8_length_124670_cov_16.503206	0.999972	39.9
EA_ERX1174269	EA_ERX1174269-bin.3	VANR	glycopeptide	EA_ERX1174269-bin.3_NODE_87_length_38368_cov_11.612455	0.891755	36.7
EA_ERX1174269	EA_ERX1174269-bin.3	OMPR	multidrug	EA_ERX1174269-bin.3_NODE_141_length_28480_cov_29.246438	0.999959	35.7
EA_ERX1174269	EA_ERX1174269-bin.3	KDPE	aminoglycoside	EA_ERX1174269-bin.3_NODE_52_length_52957_cov_13.175381	0.981804	50.7
EA_ERX1174269	EA_ERX1174269-bin.3	EMRA	multidrug	EA_ERX1174269-bin.3_NODE_1238_length_7093_cov_9.913186	0.953624	34
EA_ERX1174269	EA_ERX1174269-bin.3	APH(3')-I	aminoglycoside	EA_ERX1174269-bin.3_NODE_3085_length_2770_cov_10.286556	0.977777	30.7
EA_ERX1174269	EA_ERX1174269-bin.3	PBP-1A	beta-lactam	EA_ERX1174269-bin.3_NODE_29_length_72517_cov_16.335900	0.999996	40
EA_ERX1174269	EA_ERX1174269-bin.3	LMRA	MLS	EA_ERX1174269-bin.3_NODE_511_length_13320_cov_9.862872	0.976783	30.8
EA_ERX1174269	EA_ERX1174269-bin.3	YOJI	peptide	EA_ERX1174269-bin.3_NODE_300_length_18225_cov_9.911282	0.828311	34
EA_ERX1174269	EA_ERX1174269-bin.3	BACTERIAL_REGULATORY_PROTEIN_LUXR	unclassified	EA_ERX1174269-bin.3_NODE_3356_length_2527_cov_29.871764	0.998117	37.7
EA_ERX1174269	EA_ERX1174269-bin.3	NMCR	beta-lactam	EA_ERX1174269-bin.3_NODE_149_length_27579_cov_15.953640	0.996116	30
EA_ERX1174269	EA_ERX1174269-bin.3	MDTD	multidrug	EA_ERX1174269-bin.3_NODE_2933_length_2931_cov_6.206885	0.999998	45.5
EA_ERX1174269	EA_ERX1174269-bin.3	MEXA	multidrug	EA_ERX1174269-bin.3_NODE_3795_length_2186_cov_3.738620	0.999012	44.2
EA_ERX1174269	EA_ERX1174269-bin.3	RPSD_(RAMA_OR_SUD2)	unclassified	EA_ERX1174269-bin.3_NODE_652_length_11340_cov_15.084448	0.953772	32.1
EA_ERX1174269	EA_ERX1174269-bin.3	PMRF	peptide	EA_ERX1174269-bin.3_NODE_213_length_22586_cov_12.689672	0.923324	32.6
EA_ERX1174269	EA_ERX1174269-bin.3	EMRB-QACA_FAMILY_MAJOR_FACILITATOR_TRANSPORTER	multidrug	EA_ERX1174269-bin.3_NODE_983_length_8400_cov_9.227801	0.999638	30.7
EA_ERX1174269	EA_ERX1174269-bin.3	EMRB	multidrug	EA_ERX1174269-bin.3_NODE_153_length_27282_cov_11.807875	0.997352	50.5
EA_ERX1174269	EA_ERX1174269-bin.3	OPRN	multidrug	EA_ERX1174269-bin.3_NODE_96_length_37082_cov_15.791747	0.999999	30.6
EA_ERX1174269	EA_ERX1174269-bin.3	MEXT	multidrug	EA_ERX1174269-bin.3_NODE_102_length_35836_cov_10.252816	0.962071	30.8
EA_ERX1174269	EA_ERX1174269-bin.3	VANR	glycopeptide	EA_ERX1174269-bin.3_NODE_1938_length_4730_cov_9.936471	0.993972	37.4
EA_ERX1174269	EA_ERX1174269-bin.3	OLEB	MLS	EA_ERX1174269-bin.3_NODE_25_length_81872_cov_17.478275	0.999191	31.1
EA_ERX1174269	EA_ERX1174269-bin.3	MEXF	multidrug	EA_ERX1174269-bin.3_NODE_206_length_22914_cov_10.014349	1	98
EA_ERX1174269	EA_ERX1174269-bin.3	VANR	glycopeptide	EA_ERX1174269-bin.3_NODE_182_length_24177_cov_11.379488	0.998225	41.3
EA_ERX1174269	EA_ERX1174269-bin.3	MEXB	multidrug	EA_ERX1174269-bin.3_NODE_203_length_22961_cov_12.133371	0.999262	77.5
EA_ERX1174269	EA_ERX1174269-bin.3	BACA	bacitracin	EA_ERX1174269-bin.3_NODE_174_length_24745_cov_11.885217	0.989985	92.7
EA_ERX1174269	EA_ERX1174269-bin.3	ROSB	fosmidomycin	EA_ERX1174269-bin.3_NODE_107_length_35325_cov_12.968897	0.999498	31.3
EA_ERX1174269	EA_ERX1174269-bin.3	BCRA	bacitracin	EA_ERX1174269-bin.3_NODE_376_length_15976_cov_15.759249	0.8303	43.8
EA_ERX1174270	EA_ERX1174270-bin.1	KDPE	aminoglycoside	EA_ERX1174270-bin.1_NODE_70_length_60492_cov_24.709681	0.982171	50.7
EA_ERX1174270	EA_ERX1174270-bin.1	MVAT	multidrug	EA_ERX1174270-bin.1_NODE_71_length_60345_cov_26.070144	0.997155	46.7
EA_ERX1174270	EA_ERX1174270-bin.1	OMPR	multidrug	EA_ERX1174270-bin.1_NODE_103_length_41339_cov_26.987356	0.999965	39.9
EA_ERX1174270	EA_ERX1174270-bin.1	PENA	beta-lactam	EA_ERX1174270-bin.1_NODE_29_length_108341_cov_26.076233	0.999996	40.6
EA_ERX1174270	EA_ERX1174270-bin.1	MULTIDRUG_ABC_TRANSPORTER	multidrug	EA_ERX1174270-bin.1_NODE_62_length_65305_cov_27.242069	0.885531	73.3
EA_ERX1174270	EA_ERX1174270-bin.1	PMRF	peptide	EA_ERX1174270-bin.1_NODE_46_length_80951_cov_24.725265	0.923324	33.2
EA_ERX1174270	EA_ERX1174270-bin.1	OLEB	MLS	EA_ERX1174270-bin.1_NODE_66_length_62536_cov_30.148365	0.999202	31.1
EA_ERX1174270	EA_ERX1174270-bin.1	MEXB	multidrug	EA_ERX1174270-bin.1_NODE_44_length_82847_cov_24.893854	0.999262	77.5
EA_ERX1174270	EA_ERX1174270-bin.1	YOJI	peptide	EA_ERX1174270-bin.1_NODE_157_length_23516_cov_22.713823	0.828311	34
EA_ERX1174270	EA_ERX1174270-bin.1	EMRB	multidrug	EA_ERX1174270-bin.1_NODE_61_length_65351_cov_24.421726	0.997352	50.5
EA_ERX1174270	EA_ERX1174270-bin.1	EFRB	multidrug	EA_ERX1174270-bin.1_NODE_363_length_7231_cov_30.679905	0.858829	30.5
EA_ERX1174270	EA_ERX1174270-bin.1	TET43	tetracycline	EA_ERX1174270-bin.1_NODE_204_length_14205_cov_25.937527	0.932509	30.8
EA_ERX1174270	EA_ERX1174270-bin.1	VANH	glycopeptide	EA_ERX1174270-bin.1_NODE_25_length_113231_cov_24.149281	1	40.9
EA_ERX1174270	EA_ERX1174270-bin.1	VANR	glycopeptide	EA_ERX1174270-bin.1_NODE_248_length_10136_cov_13.283305	0.954043	36.8
EA_ERX1174270	EA_ERX1174270-bin.1	TRANSCRIPTIONAL_REGULATORY_PROTEIN_CPXR_CPXR	unclassified	EA_ERX1174270-bin.1_NODE_87_length_50639_cov_23.283331	0.986591	50.4
EA_ERX1174270	EA_ERX1174270-bin.1	ADEL	multidrug	EA_ERX1174270-bin.1_NODE_24_length_115779_cov_26.064801	0.970761	39.5
EA_ERX1174270	EA_ERX1174270-bin.1	MEXT	multidrug	EA_ERX1174270-bin.1_NODE_31_length_99734_cov_23.348649	0.999984	69.8
EA_ERX1174270	EA_ERX1174270-bin.1	TRUNCATED_PUTATIVE_RESPONSE_REGULATOR_ARLR	unclassified	EA_ERX1174270-bin.1_NODE_189_length_16565_cov_26.839188	0.962736	35.3
EA_ERX1174270	EA_ERX1174270-bin.1	HP1181	multidrug	EA_ERX1174270-bin.1_NODE_322_length_7692_cov_30.686133	0.996553	32.1
EA_ERX1174270	EA_ERX1174270-bin.1	APH(3')-I	aminoglycoside	EA_ERX1174270-bin.1_NODE_142_length_28834_cov_27.705688	0.930057	33.6
EA_ERX1174270	EA_ERX1174270-bin.1	DFRA3	diaminopyrimidine	EA_ERX1174270-bin.1_NODE_111_length_39675_cov_26.402171	0.972988	51.6
EA_ERX1174270	EA_ERX1174270-bin.1	VANB	glycopeptide	EA_ERX1174270-bin.1_NODE_131_length_30454_cov_24.654495	0.938025	37.7
EA_ERX1174270	EA_ERX1174270-bin.1	PATA	fluoroquinolone	EA_ERX1174270-bin.1_NODE_462_length_6230_cov_26.942834	0.935462	30.9
EA_ERX1174270	EA_ERX1174270-bin.1	OMPR	multidrug	EA_ERX1174270-bin.1_NODE_90_length_49172_cov_28.484435	0.903371	38.4
EA_ERX1174270	EA_ERX1174270-bin.1	ROSB	fosmidomycin	EA_ERX1174270-bin.1_NODE_33_length_99076_cov_26.390927	0.998889	31.1
EA_ERX1174270	EA_ERX1174270-bin.1	MEXT	multidrug	EA_ERX1174270-bin.1_NODE_54_length_70054_cov_23.632495	0.999993	61.9
EA_ERX1174270	EA_ERX1174270-bin.1	OLEB	MLS	EA_ERX1174270-bin.1_NODE_27_length_112071_cov_28.107413	0.996401	31.1
EA_ERX1174270	EA_ERX1174270-bin.1	ROSA	fosmidomycin	EA_ERX1174270-bin.1_NODE_43_length_84080_cov_28.881619	0.998434	59.4
EA_ERX1174270	EA_ERX1174270-bin.1	COB(I)ALAMIN_ADENOLSYLTRANSFERASE	unclassified	EA_ERX1174270-bin.1_NODE_13_length_127530_cov_25.203428	0.999999	46.7
EA_ERX1174270	EA_ERX1174270-bin.1	MDTK	multidrug	EA_ERX1174270-bin.1_NODE_113_length_39158_cov_27.625297	0.999877	32.9
EA_ERX1174270	EA_ERX1174270-bin.1	FOSA	fosfomycin	EA_ERX1174270-bin.1_NODE_170_length_21070_cov_27.559077	0.83214	68.7
EA_ERX1174270	EA_ERX1174270-bin.1	MDTD	multidrug	EA_ERX1174270-bin.1_NODE_78_length_57255_cov_27.275839	1	46.3
EA_ERX1174270	EA_ERX1174270-bin.1	OMPR	multidrug	EA_ERX1174270-bin.1_NODE_68_length_61963_cov_25.836629	0.999727	56.2
EA_ERX1174270	EA_ERX1174270-bin.1	MEXT	multidrug	EA_ERX1174270-bin.1_NODE_7_length_180595_cov_23.617747	0.999827	92.8
EA_ERX1174270	EA_ERX1174270-bin.1	MULTIDRUG_ABC_TRANSPORTER	multidrug	EA_ERX1174270-bin.1_NODE_137_length_29483_cov_25.278544	0.998669	30.9
EA_ERX1174270	EA_ERX1174270-bin.1	LMRA	MLS	EA_ERX1174270-bin.1_NODE_50_length_73567_cov_21.462183	0.988638	30.8
EA_ERX1174270	EA_ERX1174270-bin.1	VANR	glycopeptide	EA_ERX1174270-bin.1_NODE_101_length_41777_cov_23.412061	0.999866	32.2
EA_ERX1174270	EA_ERX1174270-bin.1	BAER	multidrug	EA_ERX1174270-bin.1_NODE_64_length_63328_cov_26.459959	0.999919	45.9
EA_ERX1174270	EA_ERX1174270-bin.1	OPRN	multidrug	EA_ERX1174270-bin.1_NODE_161_length_22487_cov_25.254502	0.999999	30.6
EA_ERX1174270	EA_ERX1174270-bin.1	MEXD	multidrug	EA_ERX1174270-bin.1_NODE_49_length_73678_cov_22.475449	0.954643	63
EA_ERX1174270	EA_ERX1174270-bin.1	TETA(48)	tetracycline	EA_ERX1174270-bin.1_NODE_72_length_59987_cov_23.652406	0.922553	43.8
EA_ERX1174270	EA_ERX1174270-bin.1	TAEA	pleuromutilin	EA_ERX1174270-bin.1_NODE_17_length_124546_cov_23.658473	0.908397	32.9
EA_ERX1174270	EA_ERX1174270-bin.1	VANR	glycopeptide	EA_ERX1174270-bin.1_NODE_92_length_48506_cov_23.965883	0.999447	40
EA_ERX1174270	EA_ERX1174270-bin.1	ROSA	fosmidomycin	EA_ERX1174270-bin.1_NODE_148_length_27232_cov_23.693454	0.999239	59.3
EA_ERX1174270	EA_ERX1174270-bin.1	VAND	glycopeptide	EA_ERX1174270-bin.1_NODE_57_length_68468_cov_21.607180	0.92293	44
EA_ERX1174270	EA_ERX1174270-bin.1	RPSD_(RAMA_OR_SUD2)	unclassified	EA_ERX1174270-bin.1_NODE_177_length_19742_cov_28.358917	0.953772	32.1
EA_ERX1174270	EA_ERX1174270-bin.1	EMRD	multidrug	EA_ERX1174270-bin.1_NODE_173_length_20581_cov_21.223668	0.999537	30.1
EA_ERX1174270	EA_ERX1174270-bin.1	MYRA	MLS	EA_ERX1174270-bin.1_NODE_20_length_121179_cov_26.458051	0.811448	82.8
EA_ERX1174270	EA_ERX1174270-bin.1	BACA	bacitracin	EA_ERX1174270-bin.1_NODE_110_length_39702_cov_24.181981	0.996662	31.7
EA_ERX1174270	EA_ERX1174270-bin.1	PBP-1A	beta-lactam	EA_ERX1174270-bin.1_NODE_18_length_123380_cov_27.138017	0.999996	39.9
EA_ERX1174270	EA_ERX1174270-bin.1	VANR	glycopeptide	EA_ERX1174270-bin.1_NODE_48_length_78374_cov_23.972140	0.853535	36.7
EA_ERX1174270	EA_ERX1174270-bin.1	ACRB	multidrug	EA_ERX1174270-bin.1_NODE_42_length_87081_cov_24.273585	0.955055	63.5
EA_ERX1174270	EA_ERX1174270-bin.1	CAMP-REGULATORY_PROTEIN	unclassified	EA_ERX1174270-bin.1_NODE_88_length_49818_cov_28.056749	0.969783	64.9
EA_ERX1174270	EA_ERX1174270-bin.1	MACB	MLS	EA_ERX1174270-bin.1_NODE_183_length_18223_cov_20.959709	0.918333	48.4
EA_ERX1174270	EA_ERX1174270-bin.1	OMPR	multidrug	EA_ERX1174270-bin.1_NODE_136_length_29505_cov_27.731613	0.999925	41.6
EA_ERX1174270	EA_ERX1174270-bin.1	MDTD	multidrug	EA_ERX1174270-bin.1_NODE_104_length_41327_cov_22.138908	1	45.7
EA_ERX1174270	EA_ERX1174270-bin.1	PBP-1B	beta-lactam	EA_ERX1174270-bin.1_NODE_94_length_46843_cov_29.800975	0.997695	37.6
EA_ERX1174270	EA_ERX1174270-bin.1	VAND	glycopeptide	EA_ERX1174270-bin.1_NODE_124_length_34888_cov_25.763443	1	38.8
EA_ERX1174270	EA_ERX1174270-bin.1	PATA	fluoroquinolone	EA_ERX1174270-bin.1_NODE_132_length_30317_cov_30.603034	0.914656	31.4
EA_ERX1174270	EA_ERX1174270-bin.1	BICYCLOMYCIN-MULTIDRUG_EFFLUX_PROTEIN_BCR	multidrug	EA_ERX1174270-bin.1_NODE_168_length_21319_cov_26.045006	0.999998	31.3
EA_ERX1174270	EA_ERX1174270-bin.1	OPCM	multidrug	EA_ERX1174270-bin.1_NODE_63_length_64529_cov_25.683128	0.999974	31.8
EA_ERX1174270	EA_ERX1174270-bin.1	MEXF	multidrug	EA_ERX1174270-bin.1_NODE_40_length_89207_cov_22.424500	1	97.9
EA_ERX1174270	EA_ERX1174270-bin.1	VANR	glycopeptide	EA_ERX1174270-bin.1_NODE_184_length_18196_cov_25.035059	0.944371	35.5
EA_ERX1174270	EA_ERX1174270-bin.2	VANR	glycopeptide	EA_ERX1174270-bin.2_NODE_91_length_48533_cov_38.022134	0.993407	36.1
EA_ERX1174270	EA_ERX1174270-bin.2	MEXT	multidrug	EA_ERX1174270-bin.2_NODE_60_length_66892_cov_33.990050	0.999928	61.8
EA_ERX1174270	EA_ERX1174270-bin.2	APH(3')-I	aminoglycoside	EA_ERX1174270-bin.2_NODE_112_length_39239_cov_43.478792	0.977777	38.4
EA_ERX1174270	EA_ERX1174270-bin.2	MDTK	multidrug	EA_ERX1174270-bin.2_NODE_19_length_123344_cov_43.623065	0.999815	30.9
EA_ERX1174270	EA_ERX1174270-bin.2	APH(3')-I	aminoglycoside	EA_ERX1174270-bin.2_NODE_265_length_9262_cov_42.616705	0.862602	30.9
EA_ERX1174270	EA_ERX1174270-bin.2	PENA	beta-lactam	EA_ERX1174270-bin.2_NODE_38_length_93043_cov_41.150557	0.999932	38.3
EA_ERX1174270	EA_ERX1174270-bin.2	OMPR	multidrug	EA_ERX1174270-bin.2_NODE_12_length_132931_cov_42.728883	0.993243	34.5
EA_ERX1174270	EA_ERX1174270-bin.2	VANR	glycopeptide	EA_ERX1174270-bin.2_NODE_147_length_27307_cov_39.620211	0.999307	36.4
EA_ERX1174270	EA_ERX1174270-bin.2	BCRA	bacitracin	EA_ERX1174270-bin.2_NODE_156_length_23822_cov_35.695586	0.997368	32.7
EA_ERX1174270	EA_ERX1174270-bin.2	RPSD_(RAMA_OR_SUD2)	unclassified	EA_ERX1174270-bin.2_NODE_36_length_96291_cov_40.769618	0.990679	34.2
EA_ERX1174270	EA_ERX1174270-bin.2	EMRB	multidrug	EA_ERX1174270-bin.2_NODE_58_length_67626_cov_36.370706	0.999521	50.5
EA_ERX1174270	EA_ERX1174270-bin.2	TAEA	pleuromutilin	EA_ERX1174270-bin.2_NODE_8_length_167947_cov_35.086079	0.950151	32.9
EA_ERX1174270	EA_ERX1174270-bin.2	TRANSCRIPTIONAL_REGULATORY_PROTEIN_CPXR_CPXR	unclassified	EA_ERX1174270-bin.2_NODE_89_length_49645_cov_38.941339	0.999312	38.5
EA_ERX1174270	EA_ERX1174270-bin.2	PENA	beta-lactam	EA_ERX1174270-bin.2_NODE_73_length_59726_cov_35.238122	0.999935	35.1
EA_ERX1174270	EA_ERX1174270-bin.2	PBP-1A	beta-lactam	EA_ERX1174270-bin.2_NODE_67_length_62473_cov_41.421465	0.999996	39.2
EA_ERX1174270	EA_ERX1174270-bin.2	SUL4	sulfonamide	EA_ERX1174270-bin.2_NODE_127_length_33095_cov_42.826453	0.977823	39.1
EA_ERX1174270	EA_ERX1174270-bin.2	MDTK	multidrug	EA_ERX1174270-bin.2_NODE_4_length_228059_cov_36.734606	0.999972	49.3
EA_ERX1174270	EA_ERX1174270-bin.2	MULTIDRUG_ABC_TRANSPORTER	multidrug	EA_ERX1174270-bin.2_NODE_2_length_240098_cov_39.618606	0.82406	70.9
EA_ERX1174270	EA_ERX1174270-bin.2	CAMP-REGULATORY_PROTEIN	unclassified	EA_ERX1174270-bin.2_NODE_80_length_54398_cov_44.477007	0.959972	63.4
EA_ERX1174270	EA_ERX1174270-bin.2	CLASS_C	beta-lactam	EA_ERX1174270-bin.2_NODE_10_length_162996_cov_36.952504	0.911745	53.6
EA_ERX1174270	EA_ERX1174270-bin.2	PENA	beta-lactam	EA_ERX1174270-bin.2_NODE_16_length_124746_cov_37.644401	0.999954	40.8
EA_ERX1174270	EA_ERX1174270-bin.2	CMEB	multidrug	EA_ERX1174270-bin.2_NODE_32_length_99273_cov_33.166734	0.956988	44.4
EA_ERX1174270	EA_ERX1174270-bin.2	CHLORAMPHENICOL_EXPORTER	phenicol	EA_ERX1174270-bin.2_NODE_223_length_12635_cov_39.987122	0.99999	39.9
EA_ERX1174270	EA_ERX1174270-bin.2	MEXB	multidrug	EA_ERX1174270-bin.2_NODE_3_length_232594_cov_39.139942	0.999809	87
EA_ERX1174270	EA_ERX1174270-bin.2	PBP-1B	beta-lactam	EA_ERX1174270-bin.2_NODE_123_length_35873_cov_39.690323	0.999186	37.4
EA_ERX1174270	EA_ERX1174270-bin.2	MDTD	multidrug	EA_ERX1174270-bin.2_NODE_51_length_73247_cov_39.596363	1	47.6
EA_ERX1174270	EA_ERX1174270-bin.2	HP1181	multidrug	EA_ERX1174270-bin.2_NODE_330_length_7600_cov_43.351889	0.996553	32.7
EA_ERX1174270	EA_ERX1174270-bin.2	GOLS	multidrug	EA_ERX1174270-bin.2_NODE_160_length_22999_cov_38.538616	0.997776	38.1
EA_ERX1174270	EA_ERX1174270-bin.2	VANR	glycopeptide	EA_ERX1174270-bin.2_NODE_125_length_34438_cov_39.576070	0.991389	40.8
EA_ERX1174270	EA_ERX1174270-bin.2	ROSA	fosmidomycin	EA_ERX1174270-bin.2_NODE_79_length_55557_cov_35.003910	0.999275	60.1
EA_ERX1174270	EA_ERX1174270-bin.2	PATA	fluoroquinolone	EA_ERX1174270-bin.2_NODE_128_length_32873_cov_40.057194	0.92873	30.6
EA_ERX1174270	EA_ERX1174270-bin.2	CARA	MLS	EA_ERX1174270-bin.2_NODE_93_length_47281_cov_41.547304	0.99628	31.1
EA_ERX1174270	EA_ERX1174270-bin.2	MULTIDRUG_ABC_TRANSPORTER	multidrug	EA_ERX1174270-bin.2_NODE_41_length_88914_cov_32.514197	0.999745	33.7
EA_ERX1174270	EA_ERX1174270-bin.2	BACTERIAL_REGULATORY_PROTEIN_LUXR	unclassified	EA_ERX1174270-bin.2_NODE_165_length_21754_cov_42.618001	0.998466	38.1
EA_ERX1174270	EA_ERX1174270-bin.2	ARNA	peptide	EA_ERX1174270-bin.2_NODE_1027_length_4130_cov_67.443436	0.864485	82.4
EA_ERX1174270	EA_ERX1174270-bin.2	TRUNCATED_PUTATIVE_RESPONSE_REGULATOR_ARLR	unclassified	EA_ERX1174270-bin.2_NODE_122_length_36220_cov_39.515664	0.999616	39
EA_ERX1174270	EA_ERX1174270-bin.2	BACA	bacitracin	EA_ERX1174270-bin.2_NODE_151_length_25666_cov_36.406974	0.989985	85.9
EA_ERX1174270	EA_ERX1174270-bin.2	TRIC	triclosan	EA_ERX1174270-bin.2_NODE_21_length_119847_cov_36.605950	0.987254	81.4
EA_ERX1174270	EA_ERX1174270-bin.2	EPTA	peptide	EA_ERX1174270-bin.2_NODE_35_length_96363_cov_37.063401	0.991372	42.6
EA_ERX1174270	EA_ERX1174270-bin.2	PENA	beta-lactam	EA_ERX1174270-bin.2_NODE_65_length_62700_cov_34.600878	0.99999	39
EA_ERX1174270	EA_ERX1174270-bin.2	MULTIDRUG_ABC_TRANSPORTER	multidrug	EA_ERX1174270-bin.2_NODE_6_length_183848_cov_38.562404	0.978478	31.2
EA_ERX1174270	EA_ERX1174270-bin.2	BRUCELLA_SUIS_MPRF	peptide	EA_ERX1174270-bin.2_NODE_289_length_8631_cov_34.811451	0.911711	37.1
EA_ERX1174270	EA_ERX1174270-bin.2	VANR	glycopeptide	EA_ERX1174270-bin.2_NODE_30_length_107719_cov_33.256316	0.952515	42.9
EA_ERX1174270	EA_ERX1174270-bin.2	MEXF	multidrug	EA_ERX1174270-bin.2_NODE_52_length_72447_cov_32.933860	1	93
EA_ERX1174270	EA_ERX1174270-bin.2	PATA	fluoroquinolone	EA_ERX1174270-bin.2_NODE_117_length_36898_cov_39.143121	0.932898	30.7
EA_ERX1174271	EA_ERX1174271-bin.1	VANB	glycopeptide	EA_ERX1174271-bin.1_NODE_1187_length_5071_cov_28.193182	0.965531	37.7
EA_ERX1174271	EA_ERX1174271-bin.1	OMPR	multidrug	EA_ERX1174271-bin.1_NODE_243_length_35088_cov_28.622156	0.99986	56.2
EA_ERX1174271	EA_ERX1174271-bin.1	VAND	glycopeptide	EA_ERX1174271-bin.1_NODE_298_length_30532_cov_23.026479	0.900493	32.8
EA_ERX1174271	EA_ERX1174271-bin.1	VANR	glycopeptide	EA_ERX1174271-bin.1_NODE_415_length_23685_cov_27.878333	0.983833	37.8
EA_ERX1174271	EA_ERX1174271-bin.1	BAER	multidrug	EA_ERX1174271-bin.1_NODE_94_length_63328_cov_28.171716	0.999929	45.9
EA_ERX1174271	EA_ERX1174271-bin.1	VANR	glycopeptide	EA_ERX1174271-bin.1_NODE_453_length_21289_cov_24.388952	0.998881	56.1
EA_ERX1174271	EA_ERX1174271-bin.1	BICYCLOMYCIN-MULTIDRUG_EFFLUX_PROTEIN_BCR	multidrug	EA_ERX1174271-bin.1_NODE_452_length_21358_cov_26.996714	0.999998	31.3
EA_ERX1174271	EA_ERX1174271-bin.1	OMPR	multidrug	EA_ERX1174271-bin.1_NODE_231_length_36700_cov_29.351017	0.999648	46.7
EA_ERX1174271	EA_ERX1174271-bin.1	EMRA	multidrug	EA_ERX1174271-bin.1_NODE_472_length_20459_cov_22.904234	0.953624	34
EA_ERX1174271	EA_ERX1174271-bin.1	NMCR	beta-lactam	EA_ERX1174271-bin.1_NODE_223_length_36894_cov_33.283287	0.996337	32.1
EA_ERX1174271	EA_ERX1174271-bin.1	TRUNCATED_PUTATIVE_RESPONSE_REGULATOR_ARLR	unclassified	EA_ERX1174271-bin.1_NODE_26_length_115328_cov_24.521918	0.985318	39.6
EA_ERX1174271	EA_ERX1174271-bin.1	VANR	glycopeptide	EA_ERX1174271-bin.1_NODE_264_length_33052_cov_29.871746	0.832748	36.7
EA_ERX1174271	EA_ERX1174271-bin.1	VANR	glycopeptide	EA_ERX1174271-bin.1_NODE_1504_length_3282_cov_28.245119	0.999978	35.7
EA_ERX1174271	EA_ERX1174271-bin.1	MEXT	multidrug	EA_ERX1174271-bin.1_NODE_229_length_36743_cov_24.911333	0.999999	61.9
EA_ERX1174271	EA_ERX1174271-bin.1	MDTD	multidrug	EA_ERX1174271-bin.1_NODE_116_length_57208_cov_29.085140	1	46.3
EA_ERX1174271	EA_ERX1174271-bin.1	OMPR	multidrug	EA_ERX1174271-bin.1_NODE_43_length_91499_cov_27.960982	0.969095	47.3
EA_ERX1174271	EA_ERX1174271-bin.1	MULTIDRUG_ABC_TRANSPORTER	multidrug	EA_ERX1174271-bin.1_NODE_145_length_48516_cov_28.598976	0.885531	73.3
EA_ERX1174271	EA_ERX1174271-bin.1	PBP-1B	beta-lactam	EA_ERX1174271-bin.1_NODE_210_length_38329_cov_30.535925	0.997695	37.6
EA_ERX1174271	EA_ERX1174271-bin.1	PATA	fluoroquinolone	EA_ERX1174271-bin.1_NODE_604_length_15601_cov_27.571079	0.920028	30.9
EA_ERX1174271	EA_ERX1174271-bin.1	DFRA3	diaminopyrimidine	EA_ERX1174271-bin.1_NODE_490_length_19570_cov_27.213016	0.972988	51.6
EA_ERX1174271	EA_ERX1174271-bin.1	VANR	glycopeptide	EA_ERX1174271-bin.1_NODE_363_length_26618_cov_25.670406	0.999236	40
EA_ERX1174271	EA_ERX1174271-bin.1	MULTIDRUG_ABC_TRANSPORTER	multidrug	EA_ERX1174271-bin.1_NODE_15_length_150668_cov_26.361503	0.998669	30.9
EA_ERX1174271	EA_ERX1174271-bin.1	BACA	bacitracin	EA_ERX1174271-bin.1_NODE_197_length_40372_cov_25.605576	0.996662	31.7
EA_ERX1174271	EA_ERX1174271-bin.1	BRUCELLA_SUIS_MPRF	peptide	EA_ERX1174271-bin.1_NODE_621_length_15069_cov_27.842214	0.911711	36.6
EA_ERX1174271	EA_ERX1174271-bin.1	ESCHERICHIA_COLI_LAMB	multidrug	EA_ERX1174271-bin.1_NODE_198_length_39869_cov_26.302055	0.99609	32.3
EA_ERX1174271	EA_ERX1174271-bin.1	YKKD	multidrug	EA_ERX1174271-bin.1_NODE_1603_length_2944_cov_29.265144	0.999999	42.2
EA_ERX1174271	EA_ERX1174271-bin.1	VANR	glycopeptide	EA_ERX1174271-bin.1_NODE_867_length_9260_cov_24.705595	0.95813	36.8
EA_ERX1174271	EA_ERX1174271-bin.1	MDTK	multidrug	EA_ERX1174271-bin.1_NODE_124_length_52860_cov_26.182994	0.999963	45.4
EA_ERX1174271	EA_ERX1174271-bin.1	OMPR	multidrug	EA_ERX1174271-bin.1_NODE_22_length_122131_cov_30.260682	0.998194	38.4
EA_ERX1174271	EA_ERX1174271-bin.1	TET43	tetracycline	EA_ERX1174271-bin.1_NODE_640_length_14288_cov_26.832010	0.932213	30.8
EA_ERX1174271	EA_ERX1174271-bin.1	VANR	glycopeptide	EA_ERX1174271-bin.1_NODE_69_length_74478_cov_24.805289	0.999132	40.2
EA_ERX1174271	EA_ERX1174271-bin.1	ARNA	peptide	EA_ERX1174271-bin.1_NODE_1323_length_4130_cov_123.020368	0.864485	82.4
EA_ERX1174271	EA_ERX1174271-bin.1	OMPR	multidrug	EA_ERX1174271-bin.1_NODE_123_length_53377_cov_30.689715	0.999972	39.9
EA_ERX1174271	EA_ERX1174271-bin.1	YOJI	peptide	EA_ERX1174271-bin.1_NODE_420_length_23481_cov_23.542816	0.828311	34
EA_ERX1174271	EA_ERX1174271-bin.1	TRUNCATED_PUTATIVE_RESPONSE_REGULATOR_ARLR	unclassified	EA_ERX1174271-bin.1_NODE_2512_length_1815_cov_27.959091	0.979678	31.9
EA_ERX1174271	EA_ERX1174271-bin.1	EMRB	multidrug	EA_ERX1174271-bin.1_NODE_68_length_74907_cov_28.186007	0.997352	50.5
EA_ERX1174271	EA_ERX1174271-bin.1	BACTERIAL_REGULATORY_PROTEIN_LUXR	unclassified	EA_ERX1174271-bin.1_NODE_57_length_82257_cov_27.867704	0.998466	38.2
EA_ERX1174271	EA_ERX1174271-bin.1	MEXB	multidrug	EA_ERX1174271-bin.1_NODE_212_length_37880_cov_25.818453	0.999262	77.5
EA_ERX1174271	EA_ERX1174271-bin.1	OPCM	multidrug	EA_ERX1174271-bin.1_NODE_331_length_28749_cov_29.630027	0.999974	31.8
EA_ERX1174271	EA_ERX1174271-bin.1	RPSD_(RAMA_OR_SUD2)	unclassified	EA_ERX1174271-bin.1_NODE_508_length_18643_cov_28.803529	0.953772	32.1
EA_ERX1174271	EA_ERX1174271-bin.1	ACRB	multidrug	EA_ERX1174271-bin.1_NODE_7_length_182260_cov_25.506265	0.955055	63.5
EA_ERX1174271	EA_ERX1174271-bin.1	PATA	fluoroquinolone	EA_ERX1174271-bin.1_NODE_39_length_98154_cov_23.532666	0.856015	37.4
EA_ERX1174271	EA_ERX1174271-bin.1	MEXT	multidrug	EA_ERX1174271-bin.1_NODE_549_length_17392_cov_22.271904	0.999989	69.8
EA_ERX1174271	EA_ERX1174271-bin.1	MDTK	multidrug	EA_ERX1174271-bin.1_NODE_32_length_107782_cov_31.055325	0.999853	32.9
EA_ERX1174271	EA_ERX1174271-bin.1	CHLORAMPHENICOL_AND_FLORFENICOL_RESISTANCE	phenicol	EA_ERX1174271-bin.1_NODE_449_length_21456_cov_35.631139	0.999724	34.7
EA_ERX1174271	EA_ERX1174271-bin.1	MTRA	multidrug	EA_ERX1174271-bin.1_NODE_460_length_21060_cov_27.958581	0.998972	41.6
EA_ERX1174271	EA_ERX1174271-bin.1	PMRF	peptide	EA_ERX1174271-bin.1_NODE_86_length_66513_cov_26.613184	0.923324	33.2
EA_ERX1174271	EA_ERX1174271-bin.1	VANR	glycopeptide	EA_ERX1174271-bin.1_NODE_471_length_20469_cov_30.648183	0.995435	38.2
EA_ERX1174271	EA_ERX1174271-bin.1	RPOB2	multidrug	EA_ERX1174271-bin.1_NODE_1687_length_2772_cov_33.390136	0.995365	48
EA_ERX1174271	EA_ERX1174271-bin.1	PATA	fluoroquinolone	EA_ERX1174271-bin.1_NODE_352_length_27401_cov_33.192606	0.894645	31.4
EA_ERX1174271	EA_ERX1174271-bin.1	NMCR	beta-lactam	EA_ERX1174271-bin.1_NODE_98_length_62400_cov_37.801652	0.996173	30
EA_ERX1174271	EA_ERX1174271-bin.1	ROSA	fosmidomycin	EA_ERX1174271-bin.1_NODE_468_length_20566_cov_32.122130	0.999275	59.4
EA_ERX1174271	EA_ERX1174271-bin.1	PATA	fluoroquinolone	EA_ERX1174271-bin.1_NODE_2169_length_2092_cov_3.557683	0.961855	36.5
EA_ERX1174271	EA_ERX1174271-bin.1	SUL4	sulfonamide	EA_ERX1174271-bin.1_NODE_495_length_19227_cov_32.603536	0.984864	41
EA_ERX1174271	EA_ERX1174271-bin.1	VANR	glycopeptide	EA_ERX1174271-bin.1_NODE_244_length_34923_cov_23.464093	0.999851	32.2
EA_ERX1174271	EA_ERX1174271-bin.1	VAND	glycopeptide	EA_ERX1174271-bin.1_NODE_164_length_44758_cov_28.261951	1	38.8
EA_ERX1174271	EA_ERX1174271-bin.1	BCRA	bacitracin	EA_ERX1174271-bin.1_NODE_458_length_21138_cov_26.341792	0.861364	43.8
EA_ERX1174271	EA_ERX1174271-bin.1	SAT-3	nucleoside	EA_ERX1174271-bin.1_NODE_238_length_36138_cov_22.968850	0.996148	43
EA_ERX1174271	EA_ERX1174271-bin.1	ROSB	fosmidomycin	EA_ERX1174271-bin.1_NODE_37_length_99457_cov_27.259009	0.99979	50.7
EA_ERX1174271	EA_ERX1174271-bin.1	MDTD	multidrug	EA_ERX1174271-bin.1_NODE_20_length_130313_cov_21.795529	0.999901	45.7
EA_ERX1174271	EA_ERX1174271-bin.1	VANH	glycopeptide	EA_ERX1174271-bin.1_NODE_64_length_76147_cov_23.501774	1	40.9
EA_ERX1174271	EA_ERX1174271-bin.1	LMRA	MLS	EA_ERX1174271-bin.1_NODE_439_length_21932_cov_20.916579	0.97674	30.8
EA_ERX1174271	EA_ERX1174271-bin.1	MEXD	multidrug	EA_ERX1174271-bin.1_NODE_82_length_69185_cov_23.950557	0.954643	63
EA_ERX1174271	EA_ERX1174271-bin.1	MACB	MLS	EA_ERX1174271-bin.1_NODE_530_length_18110_cov_21.980338	0.918333	48.4
EA_ERX1174271	EA_ERX1174271-bin.1	PBP-1A	beta-lactam	EA_ERX1174271-bin.1_NODE_47_length_86397_cov_29.929965	0.999996	40
EA_ERX1174271	EA_ERX1174271-bin.1	TRIC	triclosan	EA_ERX1174271-bin.1_NODE_221_length_37036_cov_26.753468	0.869773	82.8
EA_ERX1174271	EA_ERX1174271-bin.1	OPRN	multidrug	EA_ERX1174271-bin.1_NODE_433_length_22490_cov_27.740227	0.999999	30.6
EA_ERX1174271	EA_ERX1174271-bin.1	MEXF	multidrug	EA_ERX1174271-bin.1_NODE_6_length_187272_cov_23.938825	1	97.9
EA_ERX1174271	EA_ERX1174271-bin.1	OLEB	MLS	EA_ERX1174271-bin.1_NODE_34_length_102325_cov_31.166764	0.996401	31.1
EA_ERX1174271	EA_ERX1174271-bin.1	CAMP-REGULATORY_PROTEIN	unclassified	EA_ERX1174271-bin.1_NODE_138_length_49671_cov_30.304499	0.969783	64.9
EA_ERX1174271	EA_ERX1174271-bin.1	HP1181	multidrug	EA_ERX1174271-bin.1_NODE_1269_length_4481_cov_30.975825	0.996553	32.1
EA_ERX1174271	EA_ERX1174271-bin.2	OMPR	multidrug	EA_ERX1174271-bin.2_NODE_25_length_115397_cov_82.965269	0.999872	39.9
EA_ERX1174271	EA_ERX1174271-bin.2	BICYCLOMYCIN-MULTIDRUG_EFFLUX_PROTEIN_BCR	multidrug	EA_ERX1174271-bin.2_NODE_17_length_142758_cov_71.680140	0.999996	30.8
EA_ERX1174271	EA_ERX1174271-bin.2	MDTK	multidrug	EA_ERX1174271-bin.2_NODE_1_length_357218_cov_69.845634	0.999986	49.3
EA_ERX1174271	EA_ERX1174271-bin.2	PENA	beta-lactam	EA_ERX1174271-bin.2_NODE_102_length_60958_cov_64.274781	0.99999	39
EA_ERX1174271	EA_ERX1174271-bin.2	VANR	glycopeptide	EA_ERX1174271-bin.2_NODE_204_length_39069_cov_69.080945	0.999696	35.3
EA_ERX1174271	EA_ERX1174271-bin.2	BACTERIAL_REGULATORY_PROTEIN_LUXR	unclassified	EA_ERX1174271-bin.2_NODE_1018_length_7050_cov_63.507505	0.947375	30.1
EA_ERX1174271	EA_ERX1174271-bin.2	TRIC	triclosan	EA_ERX1174271-bin.2_NODE_23_length_119847_cov_67.912006	0.987254	81.4
EA_ERX1174271	EA_ERX1174271-bin.2	PENA	beta-lactam	EA_ERX1174271-bin.2_NODE_58_length_81029_cov_64.588127	0.999935	35.1
EA_ERX1174271	EA_ERX1174271-bin.2	VANR	glycopeptide	EA_ERX1174271-bin.2_NODE_167_length_44164_cov_73.911515	0.980839	40.8
EA_ERX1174271	EA_ERX1174271-bin.2	VANR	glycopeptide	EA_ERX1174271-bin.2_NODE_250_length_34616_cov_66.745175	0.993212	36.1
EA_ERX1174271	EA_ERX1174271-bin.2	BACA	bacitracin	EA_ERX1174271-bin.2_NODE_374_length_25666_cov_73.952520	0.989985	85.9
EA_ERX1174271	EA_ERX1174271-bin.2	CMEB	multidrug	EA_ERX1174271-bin.2_NODE_36_length_100934_cov_62.496258	0.956988	44.4
EA_ERX1174271	EA_ERX1174271-bin.2	EMRB	multidrug	EA_ERX1174271-bin.2_NODE_89_length_65477_cov_68.543395	0.999521	50.5
EA_ERX1174271	EA_ERX1174271-bin.2	MULTIDRUG_ABC_TRANSPORTER	multidrug	EA_ERX1174271-bin.2_NODE_5_length_196280_cov_62.428325	0.999745	33.7
EA_ERX1174271	EA_ERX1174271-bin.2	ROSA	fosmidomycin	EA_ERX1174271-bin.2_NODE_42_length_92957_cov_62.586694	0.999275	60.1
EA_ERX1174271	EA_ERX1174271-bin.2	PBP-1B	beta-lactam	EA_ERX1174271-bin.2_NODE_217_length_37294_cov_75.947850	0.999186	37.4
EA_ERX1174271	EA_ERX1174271-bin.2	EPTA	peptide	EA_ERX1174271-bin.2_NODE_41_length_95716_cov_67.598311	0.991372	42.6
EA_ERX1174271	EA_ERX1174271-bin.2	PBP-1A	beta-lactam	EA_ERX1174271-bin.2_NODE_18_length_138907_cov_75.168381	0.934245	39.2
EA_ERX1174271	EA_ERX1174271-bin.2	CHLORAMPHENICOL_EXPORTER	phenicol	EA_ERX1174271-bin.2_NODE_31_length_108260_cov_74.224102	0.99999	39.9
EA_ERX1174271	EA_ERX1174271-bin.2	PATA	fluoroquinolone	EA_ERX1174271-bin.2_NODE_228_length_36782_cov_70.114221	0.932898	30.7
EA_ERX1174271	EA_ERX1174271-bin.2	TLCC	MLS	EA_ERX1174271-bin.2_NODE_19_length_131413_cov_79.560986	0.840705	31.1
EA_ERX1174271	EA_ERX1174271-bin.2	OPRN	multidrug	EA_ERX1174271-bin.2_NODE_83_length_69094_cov_69.778879	0.999999	33.9
EA_ERX1174271	EA_ERX1174271-bin.2	APH(3')-I	aminoglycoside	EA_ERX1174271-bin.2_NODE_45_length_90049_cov_81.925484	0.977777	38.4
EA_ERX1174271	EA_ERX1174271-bin.2	SUL4	sulfonamide	EA_ERX1174271-bin.2_NODE_201_length_39312_cov_85.212905	0.977823	39.1
EA_ERX1174271	EA_ERX1174271-bin.2	VANR	glycopeptide	EA_ERX1174271-bin.2_NODE_353_length_27307_cov_73.516072	0.999028	36.4
EA_ERX1174271	EA_ERX1174271-bin.2	MDTK	multidrug	EA_ERX1174271-bin.2_NODE_995_length_7387_cov_76.188216	0.999815	30.9
EA_ERX1174271	EA_ERX1174271-bin.2	TRANSCRIPTIONAL_REGULATORY_PROTEIN_CPXR_CPXR	unclassified	EA_ERX1174271-bin.2_NODE_139_length_49667_cov_74.978977	0.998947	38.5
EA_ERX1174271	EA_ERX1174271-bin.2	PENA	beta-lactam	EA_ERX1174271-bin.2_NODE_14_length_152832_cov_77.464861	0.999932	38.3
EA_ERX1174271	EA_ERX1174271-bin.2	TRUNCATED_PUTATIVE_RESPONSE_REGULATOR_ARLR	unclassified	EA_ERX1174271-bin.2_NODE_237_length_36220_cov_71.876317	0.999518	39
EA_ERX1174271	EA_ERX1174271-bin.2	MEXB	multidrug	EA_ERX1174271-bin.2_NODE_2_length_253962_cov_73.276652	0.999809	87
EA_ERX1174271	EA_ERX1174271-bin.2	PATA	fluoroquinolone	EA_ERX1174271-bin.2_NODE_273_length_32321_cov_75.064712	0.92873	30.6
EA_ERX1174271	EA_ERX1174271-bin.2	CLASS_C	beta-lactam	EA_ERX1174271-bin.2_NODE_48_length_86159_cov_67.936426	0.911745	53.6
EA_ERX1174271	EA_ERX1174271-bin.2	BRUCELLA_SUIS_MPRF	peptide	EA_ERX1174271-bin.2_NODE_542_length_17638_cov_74.460843	0.878387	37.1
EA_ERX1174271	EA_ERX1174271-bin.2	MEXF	multidrug	EA_ERX1174271-bin.2_NODE_73_length_72447_cov_63.697011	1	93
EA_ERX1174271	EA_ERX1174271-bin.2	COB(I)ALAMIN_ADENOLSYLTRANSFERASE	unclassified	EA_ERX1174271-bin.2_NODE_24_length_119800_cov_80.108481	0.999937	31.4
EA_ERX1174271	EA_ERX1174271-bin.2	CAMP-REGULATORY_PROTEIN	unclassified	EA_ERX1174271-bin.2_NODE_120_length_54315_cov_82.409325	0.959972	63.4
EA_ERX1174271	EA_ERX1174271-bin.2	MULTIDRUG_ABC_TRANSPORTER	multidrug	EA_ERX1174271-bin.2_NODE_46_length_87656_cov_74.450908	0.978478	31.2
EA_ERX1174271	EA_ERX1174271-bin.2	MULTIDRUG_ABC_TRANSPORTER	multidrug	EA_ERX1174271-bin.2_NODE_56_length_82321_cov_74.974011	0.82406	70.9
EA_ERX1174271	EA_ERX1174271-bin.2	TAEA	pleuromutilin	EA_ERX1174271-bin.2_NODE_90_length_65469_cov_65.537652	0.949823	32.9
EA_ERX1174271	EA_ERX1174271-bin.2	PENA	beta-lactam	EA_ERX1174271-bin.2_NODE_88_length_65609_cov_72.955548	0.999996	40.8
EA_ERX1174271	EA_ERX1174271-bin.2	GOLS	multidrug	EA_ERX1174271-bin.2_NODE_489_length_19701_cov_72.799450	0.978319	38.1
EA_ERX1174272	EA_ERX1174272-bin.0	ROSA	fosmidomycin	EA_ERX1174272-bin.0_NODE_59_length_65707_cov_34.205554	0.998434	59.4
EA_ERX1174272	EA_ERX1174272-bin.0	EMRD	multidrug	EA_ERX1174272-bin.0_NODE_413_length_21604_cov_25.812938	0.999537	30.1
EA_ERX1174272	EA_ERX1174272-bin.0	MARR	multidrug	EA_ERX1174272-bin.0_NODE_1618_length_4371_cov_28.195088	0.999947	35.6
EA_ERX1174272	EA_ERX1174272-bin.0	MTRA	multidrug	EA_ERX1174272-bin.0_NODE_133_length_44137_cov_30.633955	0.998943	41.6
EA_ERX1174272	EA_ERX1174272-bin.0	MEXK	multidrug	EA_ERX1174272-bin.0_NODE_5_length_175320_cov_30.432922	0.999012	82.8
EA_ERX1174272	EA_ERX1174272-bin.0	BCRA	bacitracin	EA_ERX1174272-bin.0_NODE_1656_length_4202_cov_28.513624	0.995248	32.7
EA_ERX1174272	EA_ERX1174272-bin.0	ADEL	multidrug	EA_ERX1174272-bin.0_NODE_14_length_126277_cov_31.118704	0.973662	39.5
EA_ERX1174272	EA_ERX1174272-bin.0	VAND	glycopeptide	EA_ERX1174272-bin.0_NODE_1059_length_8394_cov_18.969781	0.89739	32.8
EA_ERX1174272	EA_ERX1174272-bin.0	BAER	multidrug	EA_ERX1174272-bin.0_NODE_71_length_63109_cov_31.314032	0.999963	46.4
EA_ERX1174272	EA_ERX1174272-bin.0	MEXF	multidrug	EA_ERX1174272-bin.0_NODE_1_length_265087_cov_27.171655	1	97.9
EA_ERX1174272	EA_ERX1174272-bin.0	VANR	glycopeptide	EA_ERX1174272-bin.0_NODE_127_length_45423_cov_27.345883	0.99886	56.1
EA_ERX1174272	EA_ERX1174272-bin.0	EMRB	multidrug	EA_ERX1174272-bin.0_NODE_75_length_60356_cov_27.455299	0.997352	50.5
EA_ERX1174272	EA_ERX1174272-bin.0	VANR	glycopeptide	EA_ERX1174272-bin.0_NODE_242_length_30285_cov_29.318392	0.99925	40
EA_ERX1174272	EA_ERX1174272-bin.0	PATA	fluoroquinolone	EA_ERX1174272-bin.0_NODE_155_length_39653_cov_33.867771	0.914656	31.4
EA_ERX1174272	EA_ERX1174272-bin.0	BICYCLOMYCIN-MULTIDRUG_EFFLUX_PROTEIN_BCR	multidrug	EA_ERX1174272-bin.0_NODE_421_length_21277_cov_31.212515	0.999998	31.3
EA_ERX1174272	EA_ERX1174272-bin.0	VANH	glycopeptide	EA_ERX1174272-bin.0_NODE_137_length_43118_cov_27.473492	1	40.9
EA_ERX1174272	EA_ERX1174272-bin.0	EMRA	multidrug	EA_ERX1174272-bin.0_NODE_446_length_20543_cov_25.809254	0.953624	34
EA_ERX1174272	EA_ERX1174272-bin.0	RPSD_(RAMA_OR_SUD2)	unclassified	EA_ERX1174272-bin.0_NODE_507_length_18543_cov_32.834650	0.953772	32.1
EA_ERX1174272	EA_ERX1174272-bin.0	KDPE	aminoglycoside	EA_ERX1174272-bin.0_NODE_36_length_79866_cov_29.600907	0.982171	50.7
EA_ERX1174272	EA_ERX1174272-bin.0	DFRA3	diaminopyrimidine	EA_ERX1174272-bin.0_NODE_470_length_19570_cov_30.294850	0.972988	51.6
EA_ERX1174272	EA_ERX1174272-bin.0	BACA	bacitracin	EA_ERX1174272-bin.0_NODE_592_length_16296_cov_26.629333	0.998531	34.6
EA_ERX1174272	EA_ERX1174272-bin.0	PATA	fluoroquinolone	EA_ERX1174272-bin.0_NODE_189_length_35654_cov_30.756538	0.901355	30.9
EA_ERX1174272	EA_ERX1174272-bin.0	PBP-1A	beta-lactam	EA_ERX1174272-bin.0_NODE_386_length_22524_cov_32.625261	0.999996	39.9
EA_ERX1174272	EA_ERX1174272-bin.0	VAND	glycopeptide	EA_ERX1174272-bin.0_NODE_196_length_34886_cov_30.802819	1	38.8
EA_ERX1174272	EA_ERX1174272-bin.0	PENA	beta-lactam	EA_ERX1174272-bin.0_NODE_44_length_72570_cov_27.178970	0.977413	39.7
EA_ERX1174272	EA_ERX1174272-bin.0	PMRF	peptide	EA_ERX1174272-bin.0_NODE_57_length_66289_cov_30.282302	0.923324	33.2
EA_ERX1174272	EA_ERX1174272-bin.0	MDTD	multidrug	EA_ERX1174272-bin.0_NODE_156_length_39596_cov_19.565615	0.999999	45.7
EA_ERX1174272	EA_ERX1174272-bin.0	MULTIDRUG_ABC_TRANSPORTER	multidrug	EA_ERX1174272-bin.0_NODE_131_length_44979_cov_30.310124	0.998669	30.9
EA_ERX1174272	EA_ERX1174272-bin.0	CAMP-REGULATORY_PROTEIN	unclassified	EA_ERX1174272-bin.0_NODE_109_length_49647_cov_33.017543	0.969783	64.9
EA_ERX1174272	EA_ERX1174272-bin.0	ACRB	multidrug	EA_ERX1174272-bin.0_NODE_466_length_19813_cov_28.067163	0.954655	63.5
EA_ERX1174272	EA_ERX1174272-bin.0	APH(3')-I	aminoglycoside	EA_ERX1174272-bin.0_NODE_382_length_22825_cov_32.700439	0.930976	33.8
EA_ERX1174272	EA_ERX1174272-bin.0	MACB	MLS	EA_ERX1174272-bin.0_NODE_528_length_18081_cov_24.471264	0.918333	48.4
EA_ERX1174272	EA_ERX1174272-bin.0	OPCM	multidrug	EA_ERX1174272-bin.0_NODE_29_length_91946_cov_27.803332	0.999987	31.8
EA_ERX1174272	EA_ERX1174272-bin.0	OMPR	multidrug	EA_ERX1174272-bin.0_NODE_34_length_81998_cov_28.163931	0.999734	56.2
EA_ERX1174272	EA_ERX1174272-bin.0	VANR	glycopeptide	EA_ERX1174272-bin.0_NODE_697_length_13709_cov_29.521386	0.997594	36.4
EA_ERX1174272	EA_ERX1174272-bin.0	CHLORAMPHENICOL_EXPORTER	phenicol	EA_ERX1174272-bin.0_NODE_141_length_42280_cov_28.700864	0.999975	37.4
EA_ERX1174272	EA_ERX1174272-bin.0	MEXT	multidrug	EA_ERX1174272-bin.0_NODE_124_length_46333_cov_27.380570	1	61.9
EA_ERX1174272	EA_ERX1174272-bin.0	MDTK	multidrug	EA_ERX1174272-bin.0_NODE_565_length_17227_cov_28.583042	0.999963	45.4
EA_ERX1174272	EA_ERX1174272-bin.0	OMPR	multidrug	EA_ERX1174272-bin.0_NODE_169_length_37233_cov_30.566276	0.99965	46.7
EA_ERX1174272	EA_ERX1174272-bin.0	TAEA	pleuromutilin	EA_ERX1174272-bin.0_NODE_60_length_65635_cov_27.889982	0.970259	32.9
EA_ERX1174272	EA_ERX1174272-bin.0	TET43	tetracycline	EA_ERX1174272-bin.0_NODE_679_length_14375_cov_30.492668	0.932213	30.8
EA_ERX1174272	EA_ERX1174272-bin.0	MULTIDRUG_ABC_TRANSPORTER	multidrug	EA_ERX1174272-bin.0_NODE_77_length_59487_cov_32.003416	0.885531	73.3
EA_ERX1174272	EA_ERX1174272-bin.0	MDTK	multidrug	EA_ERX1174272-bin.0_NODE_21_length_107381_cov_33.665626	0.99981	32.9
EA_ERX1174272	EA_ERX1174272-bin.0	COB(I)ALAMIN_ADENOLSYLTRANSFERASE	unclassified	EA_ERX1174272-bin.0_NODE_19_length_112087_cov_29.244582	0.999999	46.7
EA_ERX1174272	EA_ERX1174272-bin.0	BACTERIAL_REGULATORY_PROTEIN_LUXR	unclassified	EA_ERX1174272-bin.0_NODE_699_length_13689_cov_28.184832	0.998466	35.3
EA_ERX1174272	EA_ERX1174272-bin.0	MDTD	multidrug	EA_ERX1174272-bin.0_NODE_84_length_57245_cov_33.133957	1	46.3
EA_ERX1174272	EA_ERX1174272-bin.0	MEXT	multidrug	EA_ERX1174272-bin.0_NODE_532_length_18014_cov_25.160198	0.99995	71.1
EA_ERX1174272	EA_ERX1174272-bin.0	OMPR	multidrug	EA_ERX1174272-bin.0_NODE_95_length_53317_cov_35.295896	0.999964	39.9
EA_ERX1174272	EA_ERX1174272-bin.0	LMRA	MLS	EA_ERX1174272-bin.0_NODE_404_length_21888_cov_22.124261	0.97674	30.8
EA_ERX1174272	EA_ERX1174272-bin.0	TRANSCRIPTIONAL_REGULATORY_PROTEIN_CPXR_CPXR	unclassified	EA_ERX1174272-bin.0_NODE_120_length_47174_cov_27.751374	0.986591	50.4
EA_ERX1174272	EA_ERX1174272-bin.0	CHLORAMPHENICOL_AND_FLORFENICOL_RESISTANCE	phenicol	EA_ERX1174272-bin.0_NODE_91_length_55371_cov_30.917438	0.999031	32.3
EA_ERX1174272	EA_ERX1174272-bin.0	VANR	glycopeptide	EA_ERX1174272-bin.0_NODE_194_length_34923_cov_26.977028	0.999844	32.2
EA_ERX1174272	EA_ERX1174272-bin.0	OMPR	multidrug	EA_ERX1174272-bin.0_NODE_106_length_49967_cov_34.043937	0.901396	38.4
EA_ERX1174272	EA_ERX1174272-bin.0	OPRN	multidrug	EA_ERX1174272-bin.0_NODE_395_length_22067_cov_30.721606	0.999999	30.6
EA_ERX1174272	EA_ERX1174272-bin.0	BRUCELLA_SUIS_MPRF	peptide	EA_ERX1174272-bin.0_NODE_344_length_24044_cov_31.359165	0.911711	36.6
EA_ERX1174272	EA_ERX1174272-bin.0	YOJI	peptide	EA_ERX1174272-bin.0_NODE_371_length_23259_cov_26.656051	0.828311	34
EA_ERX1174272	EA_ERX1174272-bin.0	VANR	glycopeptide	EA_ERX1174272-bin.0_NODE_400_length_21968_cov_32.344316	0.979071	37.8
EA_ERX1174273	EA_ERX1174273-bin.0	MEXT	multidrug	EA_ERX1174273-bin.0_NODE_3088_length_2610_cov_5.010959	0.993153	37.6
EA_ERX1174273	EA_ERX1174273-bin.0	BACTERIAL_REGULATORY_PROTEIN_LUXR	unclassified	EA_ERX1174273-bin.0_NODE_3269_length_2527_cov_35.756877	0.998106	37.7
EA_ERX1174273	EA_ERX1174273-bin.0	VANR	glycopeptide	EA_ERX1174273-bin.0_NODE_309_length_19039_cov_17.602981	0.998857	56.1
EA_ERX1174273	EA_ERX1174273-bin.0	MTRA	multidrug	EA_ERX1174273-bin.0_NODE_46_length_77931_cov_23.850711	0.999506	41.6
EA_ERX1174273	EA_ERX1174273-bin.0	MEXT	multidrug	EA_ERX1174273-bin.0_NODE_335_length_17523_cov_14.883501	0.999958	70.5
EA_ERX1174273	EA_ERX1174273-bin.0	EMRA	multidrug	EA_ERX1174273-bin.0_NODE_292_length_20499_cov_16.294267	0.968623	31.4
EA_ERX1174273	EA_ERX1174273-bin.0	VANR	glycopeptide	EA_ERX1174273-bin.0_NODE_175_length_34949_cov_16.438786	0.999836	32.2
EA_ERX1174273	EA_ERX1174273-bin.0	VANR	glycopeptide	EA_ERX1174273-bin.0_NODE_70_length_61225_cov_18.573909	0.999242	40
EA_ERX1174273	EA_ERX1174273-bin.0	RPSD_(RAMA_OR_SUD2)	unclassified	EA_ERX1174273-bin.0_NODE_935_length_5230_cov_19.737971	0.934624	30.3
EA_ERX1174273	EA_ERX1174273-bin.0	EFRB	multidrug	EA_ERX1174273-bin.0_NODE_618_length_7252_cov_28.394053	0.858829	30.5
EA_ERX1174273	EA_ERX1174273-bin.0	VANR	glycopeptide	EA_ERX1174273-bin.0_NODE_430_length_11298_cov_18.137864	0.999957	50.7
EA_ERX1174273	EA_ERX1174273-bin.0	VANR	glycopeptide	EA_ERX1174273-bin.0_NODE_610_length_7341_cov_19.929316	0.977676	40.8
EA_ERX1174273	EA_ERX1174273-bin.0	BACTERIAL_REGULATORY_PROTEIN_LUXR	unclassified	EA_ERX1174273-bin.0_NODE_273_length_22215_cov_22.996074	0.99856	38.2
EA_ERX1174273	EA_ERX1174273-bin.0	VANR	glycopeptide	EA_ERX1174273-bin.0_NODE_1624_length_3747_cov_32.853467	0.999975	35.7
EA_ERX1174273	EA_ERX1174273-bin.0	BACA	bacitracin	EA_ERX1174273-bin.0_NODE_125_length_42716_cov_18.080354	0.996701	31.2
EA_ERX1174273	EA_ERX1174273-bin.0	MACB	MLS	EA_ERX1174273-bin.0_NODE_205_length_29352_cov_16.760010	0.955047	48.4
EA_ERX1174273	EA_ERX1174273-bin.0	VAND	glycopeptide	EA_ERX1174273-bin.0_NODE_112_length_45954_cov_22.671387	0.999999	34.8
EA_ERX1174273	EA_ERX1174273-bin.0	MEXT	multidrug	EA_ERX1174273-bin.0_NODE_130_length_42282_cov_18.715182	0.999998	61.9
EA_ERX1174273	EA_ERX1174273-bin.0	TRIC	triclosan	EA_ERX1174273-bin.0_NODE_158_length_37192_cov_19.684789	0.869773	82.8
EA_ERX1174273	EA_ERX1174273-bin.0	ROSA	fosmidomycin	EA_ERX1174273-bin.0_NODE_17_length_115021_cov_23.453873	0.998434	59.6
EA_ERX1174273	EA_ERX1174273-bin.0	VAND	glycopeptide	EA_ERX1174273-bin.0_NODE_499_length_9588_cov_17.397461	1	38.8
EA_ERX1174273	EA_ERX1174273-bin.0	TLCC	MLS	EA_ERX1174273-bin.0_NODE_57_length_71386_cov_23.992051	0.826145	31.1
EA_ERX1174273	EA_ERX1174273-bin.0	PBP-1A	beta-lactam	EA_ERX1174273-bin.0_NODE_19_length_106053_cov_22.443622	0.999996	40.2
EA_ERX1174273	EA_ERX1174273-bin.0	EMRB-QACA_FAMILY_MAJOR_FACILITATOR_TRANSPORTER	multidrug	EA_ERX1174273-bin.0_NODE_384_length_14122_cov_15.060567	0.963265	30.9
EA_ERX1174273	EA_ERX1174273-bin.0	OPCM	multidrug	EA_ERX1174273-bin.0_NODE_305_length_19299_cov_16.124766	0.999997	36.7
EA_ERX1174273	EA_ERX1174273-bin.0	MDTD	multidrug	EA_ERX1174273-bin.0_NODE_114_length_45474_cov_21.939343	1	46.7
EA_ERX1174273	EA_ERX1174273-bin.0	EMRB-QACA_FAMILY_MAJOR_FACILITATOR_TRANSPORTER	multidrug	EA_ERX1174273-bin.0_NODE_160_length_36981_cov_14.512755	0.995431	30.7
EA_ERX1174273	EA_ERX1174273-bin.0	BICYCLOMYCIN-MULTIDRUG_EFFLUX_PROTEIN_BCR	multidrug	EA_ERX1174273-bin.0_NODE_161_length_36893_cov_20.025137	0.999998	31.3
EA_ERX1174273	EA_ERX1174273-bin.0	CHLORAMPHENICOL_AND_FLORFENICOL_RESISTANCE	phenicol	EA_ERX1174273-bin.0_NODE_194_length_31791_cov_26.430237	0.999724	34.7
EA_ERX1174273	EA_ERX1174273-bin.0	RPSD_(RAMA_OR_SUD2)	unclassified	EA_ERX1174273-bin.0_NODE_298_length_19986_cov_21.212082	0.954447	32.5
EA_ERX1174273	EA_ERX1174273-bin.0	BCRA	bacitracin	EA_ERX1174273-bin.0_NODE_141_length_40259_cov_20.254403	0.827858	43.8
EA_ERX1174273	EA_ERX1174273-bin.0	BCRA	bacitracin	EA_ERX1174273-bin.0_NODE_347_length_16405_cov_13.966667	0.903625	31.3
EA_ERX1174273	EA_ERX1174273-bin.0	MEXF	multidrug	EA_ERX1174273-bin.0_NODE_96_length_50067_cov_17.632408	1	98
EA_ERX1174273	EA_ERX1174273-bin.0	BCRC	bacitracin	EA_ERX1174273-bin.0_NODE_5147_length_1943_cov_35.994174	0.968773	32.9
EA_ERX1174273	EA_ERX1174273-bin.0	EMRD	multidrug	EA_ERX1174273-bin.0_NODE_216_length_27895_cov_14.453125	0.999537	30.1
EA_ERX1174273	EA_ERX1174273-bin.0	VANR	glycopeptide	EA_ERX1174273-bin.0_NODE_516_length_9091_cov_23.514166	0.997304	38.6
EA_ERX1174273	EA_ERX1174273-bin.0	SAT-3	nucleoside	EA_ERX1174273-bin.0_NODE_182_length_34429_cov_17.015797	0.996148	43
EA_ERX1174273	EA_ERX1174273-bin.0	OMPR	multidrug	EA_ERX1174273-bin.0_NODE_81_length_54187_cov_22.906155	0.90092	38.4
EA_ERX1174273	EA_ERX1174273-bin.0	PBP-1B	beta-lactam	EA_ERX1174273-bin.0_NODE_153_length_38328_cov_24.125180	0.994817	37.6
EA_ERX1174273	EA_ERX1174273-bin.0	HP1181	multidrug	EA_ERX1174273-bin.0_NODE_614_length_7296_cov_26.995028	0.996553	32.1
EA_ERX1174273	EA_ERX1174273-bin.0	PMRF	peptide	EA_ERX1174273-bin.0_NODE_49_length_77014_cov_19.157473	0.923324	32.6
EA_ERX1174273	EA_ERX1174273-bin.0	ACRB	multidrug	EA_ERX1174273-bin.0_NODE_382_length_14262_cov_16.879566	0.955158	63.7
EA_ERX1174273	EA_ERX1174273-bin.0	TRUNCATED_PUTATIVE_RESPONSE_REGULATOR_ARLR	unclassified	EA_ERX1174273-bin.0_NODE_91_length_51656_cov_19.090366	0.933962	36.7
EA_ERX1174273	EA_ERX1174273-bin.0	TRANSCRIPTIONAL_REGULATORY_PROTEIN_CPXR_CPXR	unclassified	EA_ERX1174273-bin.0_NODE_348_length_16396_cov_16.210575	0.999766	37.4
EA_ERX1174273	EA_ERX1174273-bin.0	PATA	fluoroquinolone	EA_ERX1174273-bin.0_NODE_174_length_35017_cov_20.956696	0.880301	30.9
EA_ERX1174273	EA_ERX1174273-bin.0	PENA	beta-lactam	EA_ERX1174273-bin.0_NODE_383_length_14138_cov_16.828091	0.999993	39.7
EA_ERX1174273	EA_ERX1174273-bin.0	PATA	fluoroquinolone	EA_ERX1174273-bin.0_NODE_369_length_14992_cov_6.972685	0.961855	36.5
EA_ERX1174273	EA_ERX1174273-bin.0	OMPR	multidrug	EA_ERX1174273-bin.0_NODE_408_length_12332_cov_27.028671	0.999959	35.7
EA_ERX1174273	EA_ERX1174273-bin.0	LMRA	MLS	EA_ERX1174273-bin.0_NODE_2961_length_2669_cov_12.410865	0.962902	30.5
EA_ERX1174273	EA_ERX1174273-bin.0	BACTERIAL_REGULATORY_PROTEIN_LUXR	unclassified	EA_ERX1174273-bin.0_NODE_304_length_19484_cov_20.572495	0.996867	35.3
EA_ERX1174273	EA_ERX1174273-bin.0	OMPR	multidrug	EA_ERX1174273-bin.0_NODE_168_length_35925_cov_21.108865	0.989414	47.3
EA_ERX1174273	EA_ERX1174273-bin.0	COB(I)ALAMIN_ADENOLSYLTRANSFERASE	unclassified	EA_ERX1174273-bin.0_NODE_344_length_16559_cov_21.460373	0.999999	46.7
EA_ERX1174273	EA_ERX1174273-bin.0	TRANSCRIPTIONAL_REGULATORY_PROTEIN_CPXR_CPXR	unclassified	EA_ERX1174273-bin.0_NODE_88_length_52477_cov_16.669871	0.986591	50.4
EA_ERX1174273	EA_ERX1174273-bin.0	MEXT	multidrug	EA_ERX1174273-bin.0_NODE_20_length_105899_cov_16.606619	0.999742	92.8
EA_ERX1174273	EA_ERX1174273-bin.0	BAER	multidrug	EA_ERX1174273-bin.0_NODE_62_length_67664_cov_21.406159	0.999936	46.4
EA_ERX1174273	EA_ERX1174273-bin.0	RPOB2	multidrug	EA_ERX1174273-bin.0_NODE_2771_length_2772_cov_28.322046	0.995365	48
EA_ERX1174273	EA_ERX1174273-bin.0	VANR	glycopeptide	EA_ERX1174273-bin.0_NODE_199_length_30557_cov_21.219986	0.978095	37.8
EA_ERX1174273	EA_ERX1174273-bin.0	OMPR	multidrug	EA_ERX1174273-bin.0_NODE_129_length_42330_cov_23.779302	0.999972	39.9
EA_ERX1174273	EA_ERX1174273-bin.0	YOJI	peptide	EA_ERX1174273-bin.0_NODE_261_length_23031_cov_16.454866	0.828311	34
EA_ERX1174273	EA_ERX1174273-bin.0	TRUNCATED_PUTATIVE_RESPONSE_REGULATOR_ARLR	unclassified	EA_ERX1174273-bin.0_NODE_424_length_11622_cov_17.578456	0.983585	39.6
EA_ERX1174273	EA_ERX1174273-bin.0	EMRB	multidrug	EA_ERX1174273-bin.0_NODE_85_length_53156_cov_17.379597	0.997352	50.5
EA_ERX1174273	EA_ERX1174273-bin.0	MEXB	multidrug	EA_ERX1174273-bin.0_NODE_44_length_81156_cov_19.627033	0.999262	77.5
EA_ERX1174273	EA_ERX1174273-bin.0	CHLORAMPHENICOL_EXPORTER	phenicol	EA_ERX1174273-bin.0_NODE_192_length_32445_cov_17.632757	0.999977	37.4
EA_ERX1174273	EA_ERX1174273-bin.0	MDTK	multidrug	EA_ERX1174273-bin.0_NODE_121_length_43627_cov_20.699670	0.999963	45.4
EA_ERX1174273	EA_ERX1174273-bin.0	OPRN	multidrug	EA_ERX1174273-bin.0_NODE_165_length_36151_cov_24.621315	0.999999	31
EA_ERX1174273	EA_ERX1174273-bin.0	MULTIDRUG_ABC_TRANSPORTER	multidrug	EA_ERX1174273-bin.0_NODE_68_length_63188_cov_22.633029	0.885531	73.3
EA_ERX1174273	EA_ERX1174273-bin.0	PENA	beta-lactam	EA_ERX1174273-bin.0_NODE_24_length_100642_cov_22.758120	0.999996	40.6
EA_ERX1174273	EA_ERX1174273-bin.0	OMPR	multidrug	EA_ERX1174273-bin.0_NODE_547_length_8488_cov_19.455947	0.999709	46.7
EA_ERX1174273	EA_ERX1174273-bin.0	VANB	glycopeptide	EA_ERX1174273-bin.0_NODE_281_length_21402_cov_21.023282	0.996522	40.8
EA_ERX1174273	EA_ERX1174273-bin.0	CAMP-REGULATORY_PROTEIN	unclassified	EA_ERX1174273-bin.0_NODE_97_length_49848_cov_24.388147	0.969783	64.9
EA_ERX1174273	EA_ERX1174273-bin.0	APH(3')-I	aminoglycoside	EA_ERX1174273-bin.0_NODE_7996_length_1504_cov_27.769496	0.896593	32.6
EA_ERX1174273	EA_ERX1174273-bin.0	SUL4	sulfonamide	EA_ERX1174273-bin.0_NODE_322_length_18479_cov_26.416902	0.984864	41
EA_ERX1174273	EA_ERX1174273-bin.0	ROSB	fosmidomycin	EA_ERX1174273-bin.0_NODE_241_length_24772_cov_20.131043	0.99932	31.3
EA_ERX1174273	EA_ERX1174273-bin.0	MULTIDRUG_ABC_TRANSPORTER	multidrug	EA_ERX1174273-bin.0_NODE_78_length_57281_cov_19.514696	0.998669	30.9
EA_ERX1174273	EA_ERX1174273-bin.0	TRUNCATED_PUTATIVE_RESPONSE_REGULATOR_ARLR	unclassified	EA_ERX1174273-bin.0_NODE_5845_length_1815_cov_34.223864	0.979456	31.9
EA_ERX1174273	EA_ERX1174273-bin.0	PATA	fluoroquinolone	EA_ERX1174273-bin.0_NODE_436_length_11127_cov_26.254697	0.895439	31.6
EA_ERX1174273	EA_ERX1174273-bin.0	VANH	glycopeptide	EA_ERX1174273-bin.0_NODE_89_length_52131_cov_18.462670	1	40.9
EA_ERX1174273	EA_ERX1174273-bin.0	VANR	glycopeptide	EA_ERX1174273-bin.0_NODE_581_length_7750_cov_29.935802	0.961044	36.8
EA_ERX1174273	EA_ERX1174273-bin.0	OMPR	multidrug	EA_ERX1174273-bin.0_NODE_178_length_34823_cov_19.852882	0.999866	56.2
EA_ERX1174273	EA_ERX1174273-bin.0	OLEB	MLS	EA_ERX1174273-bin.0_NODE_71_length_60985_cov_22.454161	0.997327	31.1
EA_ERX1174273	EA_ERX1174273-bin.0	MEXD	multidrug	EA_ERX1174273-bin.0_NODE_259_length_23059_cov_9.702834	0.82382	59.9
EA_ERX1174273	EA_ERX1174273-bin.2	PATA	fluoroquinolone	EA_ERX1174273-bin.2_NODE_195_length_31615_cov_62.947877	0.92873	30.6
EA_ERX1174273	EA_ERX1174273-bin.2	MULTIDRUG_ABC_TRANSPORTER	multidrug	EA_ERX1174273-bin.2_NODE_11_length_132028_cov_44.316807	0.999638	34
EA_ERX1174273	EA_ERX1174273-bin.2	PBP-1A	beta-lactam	EA_ERX1174273-bin.2_NODE_10_length_133378_cov_62.233148	0.934245	39.2
EA_ERX1174273	EA_ERX1174273-bin.2	PENA	beta-lactam	EA_ERX1174273-bin.2_NODE_32_length_93043_cov_63.447036	0.999932	38.3
EA_ERX1174273	EA_ERX1174273-bin.2	VANR	glycopeptide	EA_ERX1174273-bin.2_NODE_107_length_48228_cov_48.706392	0.993946	36.1
EA_ERX1174273	EA_ERX1174273-bin.2	CHLORAMPHENICOL_EXPORTER	phenicol	EA_ERX1174273-bin.2_NODE_18_length_107021_cov_62.810818	0.99999	39.9
EA_ERX1174273	EA_ERX1174273-bin.2	ROSA	fosmidomycin	EA_ERX1174273-bin.2_NODE_33_length_92994_cov_49.063450	0.999275	60.1
EA_ERX1174273	EA_ERX1174273-bin.2	MULTIDRUG_ABC_TRANSPORTER	multidrug	EA_ERX1174273-bin.2_NODE_36_length_87654_cov_61.501010	0.979312	31.2
EA_ERX1174273	EA_ERX1174273-bin.2	CLASS_C	beta-lactam	EA_ERX1174273-bin.2_NODE_37_length_86149_cov_53.648349	0.911745	53.8
EA_ERX1174273	EA_ERX1174273-bin.2	MEXF	multidrug	EA_ERX1174273-bin.2_NODE_80_length_56627_cov_49.627643	1	92.4
EA_ERX1174273	EA_ERX1174273-bin.2	GOLS	multidrug	EA_ERX1174273-bin.2_NODE_301_length_19701_cov_59.563982	0.978059	38.1
EA_ERX1174273	EA_ERX1174273-bin.2	EPTA	peptide	EA_ERX1174273-bin.2_NODE_21_length_105196_cov_48.935800	0.991372	42.6
EA_ERX1174273	EA_ERX1174273-bin.2	PENA	beta-lactam	EA_ERX1174273-bin.2_NODE_52_length_76097_cov_46.875411	0.999935	35.1
EA_ERX1174273	EA_ERX1174273-bin.2	MULTIDRUG_ABC_TRANSPORTER	multidrug	EA_ERX1174273-bin.2_NODE_67_length_63603_cov_64.579106	0.82406	70.9
EA_ERX1174273	EA_ERX1174273-bin.2	EMRE	multidrug	EA_ERX1174273-bin.2_NODE_28_length_95789_cov_54.283609	0.99471	84.7
EA_ERX1174273	EA_ERX1174273-bin.2	SUL4	sulfonamide	EA_ERX1174273-bin.2_NODE_300_length_19810_cov_70.799443	0.977823	39.1
EA_ERX1174273	EA_ERX1174273-bin.2	CMEB	multidrug	EA_ERX1174273-bin.2_NODE_35_length_87808_cov_46.038061	0.956988	44.4
EA_ERX1174273	EA_ERX1174273-bin.2	PBP-1B	beta-lactam	EA_ERX1174273-bin.2_NODE_173_length_35038_cov_60.178001	0.999186	37.4
EA_ERX1174273	EA_ERX1174273-bin.2	VANR	glycopeptide	EA_ERX1174273-bin.2_NODE_232_length_25420_cov_52.635521	0.983667	40.8
EA_ERX1174273	EA_ERX1174273-bin.2	ARNA	peptide	EA_ERX1174273-bin.2_NODE_1367_length_4130_cov_98.282209	0.864485	82.4
EA_ERX1174273	EA_ERX1174273-bin.2	EMRA	multidrug	EA_ERX1174273-bin.2_NODE_75_length_58257_cov_52.610409	0.996418	43.6
EA_ERX1174273	EA_ERX1174273-bin.2	VANR	glycopeptide	EA_ERX1174273-bin.2_NODE_145_length_39531_cov_54.906627	0.999717	35.3
EA_ERX1174273	EA_ERX1174273-bin.2	MDTK	multidrug	EA_ERX1174273-bin.2_NODE_8_length_139022_cov_50.244979	0.999972	49.3
EA_ERX1174273	EA_ERX1174273-bin.2	OMPR	multidrug	EA_ERX1174273-bin.2_NODE_25_length_98721_cov_69.193015	0.999864	39.9
EA_ERX1174273	EA_ERX1174273-bin.2	PENA	beta-lactam	EA_ERX1174273-bin.2_NODE_64_length_65575_cov_60.289087	0.999996	40.8
EA_ERX1174273	EA_ERX1174273-bin.2	VANTRL	glycopeptide	EA_ERX1174273-bin.2_NODE_353_length_16112_cov_69.159993	0.935087	31.7
EA_ERX1174273	EA_ERX1174273-bin.2	TRIC	triclosan	EA_ERX1174273-bin.2_NODE_14_length_119996_cov_54.561209	0.987254	81.4
EA_ERX1174273	EA_ERX1174273-bin.2	NMCR	beta-lactam	EA_ERX1174273-bin.2_NODE_38_length_85205_cov_81.157393	0.996337	30.7
EA_ERX1174273	EA_ERX1174273-bin.2	BACA	bacitracin	EA_ERX1174273-bin.2_NODE_228_length_25767_cov_50.943062	0.989985	85.9
EA_ERX1174273	EA_ERX1174273-bin.2	VANR	glycopeptide	EA_ERX1174273-bin.2_NODE_507_length_9374_cov_47.722180	0.998239	36.4
EA_ERX1174273	EA_ERX1174273-bin.2	BICYCLOMYCIN-MULTIDRUG_EFFLUX_PROTEIN_BCR	multidrug	EA_ERX1174273-bin.2_NODE_6_length_142937_cov_58.649571	0.999996	30.8
EA_ERX1174273	EA_ERX1174273-bin.2	TRUNCATED_PUTATIVE_RESPONSE_REGULATOR_ARLR	unclassified	EA_ERX1174273-bin.2_NODE_164_length_36209_cov_58.951209	0.999489	39
EA_ERX1174273	EA_ERX1174273-bin.2	PATA	fluoroquinolone	EA_ERX1174273-bin.2_NODE_204_length_29430_cov_59.567285	0.932898	30.7
EA_ERX1174273	EA_ERX1174273-bin.2	COB(I)ALAMIN_ADENOLSYLTRANSFERASE	unclassified	EA_ERX1174273-bin.2_NODE_34_length_89563_cov_57.285170	0.999291	31.4
EA_ERX1174273	EA_ERX1174273-bin.2	TRANSCRIPTIONAL_REGULATORY_PROTEIN_CPXR_CPXR	unclassified	EA_ERX1174273-bin.2_NODE_100_length_49667_cov_57.986132	0.998958	38.5
EA_ERX1174273	EA_ERX1174273-bin.2	MEXB	multidrug	EA_ERX1174273-bin.2_NODE_26_length_98093_cov_59.092332	0.999809	87
EA_ERX1174273	EA_ERX1174273-bin.2	LMRA	MLS	EA_ERX1174273-bin.2_NODE_202_length_29997_cov_47.940251	0.988638	30.1
EA_ERX1174273	EA_ERX1174273-bin.2	BACTERIAL_REGULATORY_PROTEIN_LUXR	unclassified	EA_ERX1174273-bin.2_NODE_61_length_67784_cov_64.055456	0.998612	38.1
EA_ERX1174273	EA_ERX1174273-bin.2	CARA	MLS	EA_ERX1174273-bin.2_NODE_313_length_18773_cov_63.909819	0.997207	31.1
EA_ERX1174273	EA_ERX1174273-bin.2	CAMP-REGULATORY_PROTEIN	unclassified	EA_ERX1174273-bin.2_NODE_79_length_56658_cov_69.404095	0.959972	63.4
EA_ERX1174273	EA_ERX1174273-bin.2	BRUCELLA_SUIS_MPRF	peptide	EA_ERX1174273-bin.2_NODE_1275_length_4271_cov_56.046964	0.911711	37.1
EA_ERX1174273	EA_ERX1174273-bin.2	MEXT	multidrug	EA_ERX1174273-bin.2_NODE_446_length_10754_cov_47.987008	0.999996	61.8
EA_ERX1174273	EA_ERX1174273-bin.2	VANR	glycopeptide	EA_ERX1174273-bin.2_NODE_201_length_30133_cov_63.495911	0.999792	40.5
EA_ERX1174273	EA_ERX1174273-bin.2	OPRN	multidrug	EA_ERX1174273-bin.2_NODE_51_length_76197_cov_55.556723	0.999999	33.9
EA_ERX1174273	EA_ERX1174273-bin.2	PENA	beta-lactam	EA_ERX1174273-bin.2_NODE_117_length_44639_cov_48.235219	0.99999	39
EA_ERX1174273	EA_ERX1174273-bin.2	TAEA	pleuromutilin	EA_ERX1174273-bin.2_NODE_513_length_9204_cov_55.466827	0.950151	33.1
EA_ERX1174273	EA_ERX1174273-bin.2	MDTK	multidrug	EA_ERX1174273-bin.2_NODE_606_length_7387_cov_66.700627	0.999815	30.9
EA_ERX1174273	EA_ERX1174273-bin.2	APH(3')-I	aminoglycoside	EA_ERX1174273-bin.2_NODE_144_length_39652_cov_68.720206	0.977777	38.4
EA_ERX1174273	EA_ERX1174273-bin.3	MECD	beta-lactam	EA_ERX1174273-bin.3_NODE_7_length_140161_cov_18.515759	0.999996	33.4
EA_ERX1174273	EA_ERX1174273-bin.3	VANR	glycopeptide	EA_ERX1174273-bin.3_NODE_139_length_40445_cov_18.549839	0.999999	46.5
EA_ERX1174273	EA_ERX1174273-bin.3	VANTRL	glycopeptide	EA_ERX1174273-bin.3_NODE_310_length_18885_cov_19.195380	0.935087	36.4
EA_ERX1174273	EA_ERX1174273-bin.3	MEPA	multidrug	EA_ERX1174273-bin.3_NODE_77_length_57559_cov_18.145764	0.999807	31.1
EA_ERX1174273	EA_ERX1174273-bin.3	YKKC	multidrug	EA_ERX1174273-bin.3_NODE_512_length_9229_cov_19.616416	1	48.1
EA_ERX1174273	EA_ERX1174273-bin.3	VANRI	glycopeptide	EA_ERX1174273-bin.3_NODE_295_length_20319_cov_18.776056	0.999999	46.5
EA_ERX1174273	EA_ERX1174273-bin.3	MTRA	multidrug	EA_ERX1174273-bin.3_NODE_110_length_46750_cov_19.112389	0.999961	39.1
EA_ERX1174273	EA_ERX1174273-bin.3	MULTIDRUG_ABC_TRANSPORTER	multidrug	EA_ERX1174273-bin.3_NODE_23_length_100664_cov_18.479500	0.999573	36.5
EA_ERX1174273	EA_ERX1174273-bin.3	MDTG	multidrug	EA_ERX1174273-bin.3_NODE_155_length_37592_cov_19.278605	0.999976	46.6
EA_ERX1174273	EA_ERX1174273-bin.3	VANR	glycopeptide	EA_ERX1174273-bin.3_NODE_193_length_31998_cov_17.540275	0.98813	53.8
EA_ERX1174273	EA_ERX1174273-bin.3	BCRA	bacitracin	EA_ERX1174273-bin.3_NODE_124_length_42952_cov_17.784111	0.999913	41.7
EA_ERX1174273	EA_ERX1174273-bin.3	CYSTATHIONINE_BETA-LYASE_PATB	unclassified	EA_ERX1174273-bin.3_NODE_47_length_77325_cov_19.123968	0.999756	39.7
EA_ERX1174273	EA_ERX1174273-bin.3	PATA	fluoroquinolone	EA_ERX1174273-bin.3_NODE_58_length_70482_cov_19.452241	0.961855	35.3
EA_ERX1174273	EA_ERX1174273-bin.3	VANRI	glycopeptide	EA_ERX1174273-bin.3_NODE_283_length_21308_cov_18.095092	0.999717	52.7
EA_ERX1174273	EA_ERX1174273-bin.3	CARA	MLS	EA_ERX1174273-bin.3_NODE_303_length_19624_cov_18.930349	0.999777	35.8
EA_ERX1174273	EA_ERX1174273-bin.3	BACA	bacitracin	EA_ERX1174273-bin.3_NODE_31_length_93133_cov_18.498378	0.984826	53.6
EA_ERX1174273	EA_ERX1174273-bin.3	KASUGAMYCIN_RESISTANCE_PROTEIN_KSGA	aminoglycoside	EA_ERX1174273-bin.3_NODE_93_length_51264_cov_18.946943	0.999997	44.3
EA_ERX1174273	EA_ERX1174273-bin.3	VANRI	glycopeptide	EA_ERX1174273-bin.3_NODE_412_length_12052_cov_18.202801	0.981961	44.4
EA_ERX1174273	EA_ERX1174273-bin.3	EFRA	multidrug	EA_ERX1174273-bin.3_NODE_122_length_43148_cov_19.241965	0.967236	48.5
EA_ERX1174273	EA_ERX1174273-bin.3	MTRA	multidrug	EA_ERX1174273-bin.3_NODE_172_length_35195_cov_18.681901	0.997236	37.8
EA_ERX1174273	EA_ERX1174273-bin.3	ADEC	multidrug	EA_ERX1174273-bin.3_NODE_179_length_34777_cov_17.911843	0.997532	42.4
EA_ERX1174273	EA_ERX1174273-bin.3	MTRA	multidrug	EA_ERX1174273-bin.3_NODE_247_length_23951_cov_18.044903	0.99998	39.8
EA_ERX1174273	EA_ERX1174273-bin.3	MDTG	multidrug	EA_ERX1174273-bin.3_NODE_211_length_28385_cov_17.960925	0.999939	47.9
EA_ERX1174273	EA_ERX1174273-bin.3	MEPA	multidrug	EA_ERX1174273-bin.3_NODE_30_length_93494_cov_19.138593	0.999998	51.8
EA_ERX1174273	EA_ERX1174273-bin.3	VGAB	MLS	EA_ERX1174273-bin.3_NODE_212_length_28054_cov_19.559591	1	43.2
EA_ERX1174273	EA_ERX1174273-bin.3	VANRI	glycopeptide	EA_ERX1174273-bin.3_NODE_264_length_22836_cov_18.895000	0.999905	47.7
EA_ERX1174273	EA_ERX1174273-bin.3	MDTK	fluoroquinolone	EA_ERX1174273-bin.3_NODE_288_length_20835_cov_18.499904	0.957776	39.9
EA_ERX1174273	EA_ERX1174273-bin.3	MTRA	multidrug	EA_ERX1174273-bin.3_NODE_76_length_57696_cov_19.148696	0.999365	42.2
EA_ERX1174273	EA_ERX1174273-bin.3	VANL	glycopeptide	EA_ERX1174273-bin.3_NODE_418_length_11850_cov_18.726918	0.999995	30.1
EA_ERX1174273	EA_ERX1174273-bin.3	AAC(3)-VII	aminoglycoside	EA_ERX1174273-bin.3_NODE_929_length_5264_cov_19.146477	1	33.1
EA_ERX1174273	EA_ERX1174273-bin.3	VANRI	glycopeptide	EA_ERX1174273-bin.3_NODE_689_length_6541_cov_17.625964	0.999984	39.9
EA_ERX1174273	EA_ERX1174273-bin.3	MULTIDRUG_ABC_TRANSPORTER	multidrug	EA_ERX1174273-bin.3_NODE_60_length_68886_cov_17.975316	0.999799	35.5
EA_ERX1174273	EA_ERX1174273-bin.3	MEPA	multidrug	EA_ERX1174273-bin.3_NODE_267_length_22413_cov_18.847303	0.9999	30.9
EA_ERX1174273	EA_ERX1174273-bin.3	EMRB-QACA_FAMILY_MAJOR_FACILITATOR_TRANSPORTER	multidrug	EA_ERX1174273-bin.3_NODE_133_length_41599_cov_19.755946	0.999651	38.2
EA_ERX1174273	EA_ERX1174273-bin.3	CHRB	MLS	EA_ERX1174273-bin.3_NODE_45_length_79808_cov_18.252893	0.984955	31.4
EA_ERX1174273	EA_ERX1174273-bin.3	EMRB-QACA_FAMILY_MAJOR_FACILITATOR_TRANSPORTER	multidrug	EA_ERX1174273-bin.3_NODE_185_length_33562_cov_18.973319	0.960918	57.2
EA_ERX1174273	EA_ERX1174273-bin.3	RPOB2	multidrug	EA_ERX1174273-bin.3_NODE_366_length_15113_cov_22.092575	0.995365	54.3
EA_ERX1174273	EA_ERX1174273-bin.3	VANR	glycopeptide	EA_ERX1174273-bin.3_NODE_248_length_23940_cov_18.257735	0.960538	34.7
EA_ERX1174273	EA_ERX1174273-bin.3	EFRA	multidrug	EA_ERX1174273-bin.3_NODE_405_length_12453_cov_19.055735	0.860667	39.8
EA_ERX1174273	EA_ERX1174273-bin.3	DFRK	diaminopyrimidine	EA_ERX1174273-bin.3_NODE_29_length_95156_cov_20.206160	1	35.5
EA_ERX1174273	EA_ERX1174273-bin.3	VANH	glycopeptide	EA_ERX1174273-bin.3_NODE_526_length_8885_cov_19.326387	0.999957	32.6
EA_ERX1174273	EA_ERX1174273-bin.3	VANR	glycopeptide	EA_ERX1174273-bin.3_NODE_55_length_72923_cov_19.169443	0.999773	54.1
EA_ERX1174273	EA_ERX1174273-bin.3	SUL4	sulfonamide	EA_ERX1174273-bin.3_NODE_42_length_82550_cov_18.486963	0.973057	48
EA_ERX1174273	EA_ERX1174273-bin.3	MULTIDRUG_ABC_TRANSPORTER	multidrug	EA_ERX1174273-bin.3_NODE_83_length_53965_cov_18.485884	0.996844	34.1
EA_ERX1174273	EA_ERX1174273-bin.3	TETP	tetracycline	EA_ERX1174273-bin.3_NODE_135_length_40879_cov_18.737801	0.999995	36.3
EA_ERX1174274	EA_ERX1174274-bin.1	ADER	multidrug	EA_ERX1174274-bin.1_NODE_1607_length_5221_cov_29.621370	0.999961	39.1
EA_ERX1174274	EA_ERX1174274-bin.1	VANR	glycopeptide	EA_ERX1174274-bin.1_NODE_207_length_17119_cov_49.950070	0.999821	44.2
EA_ERX1174274	EA_ERX1174274-bin.1	VANRI	glycopeptide	EA_ERX1174274-bin.1_NODE_2241_length_4140_cov_59.259731	0.99974	42
EA_ERX1174274	EA_ERX1174274-bin.1	BACA	bacitracin	EA_ERX1174274-bin.1_NODE_24_length_54007_cov_28.970233	0.970414	68.4
EA_ERX1174274	EA_ERX1174274-bin.1	MULTIDRUG_ABC_TRANSPORTER	multidrug	EA_ERX1174274-bin.1_NODE_119_length_23126_cov_43.312774	0.991331	30.7
EA_ERX1174274	EA_ERX1174274-bin.1	VANR	glycopeptide	EA_ERX1174274-bin.1_NODE_192_length_17794_cov_38.388410	0.999958	43.9
EA_ERX1174274	EA_ERX1174274-bin.1	TAEA	pleuromutilin	EA_ERX1174274-bin.1_NODE_685_length_8962_cov_18.006736	0.850677	50.8
EA_ERX1174274	EA_ERX1174274-bin.1	TETB(60)	tetracycline	EA_ERX1174274-bin.1_NODE_45_length_34399_cov_43.126252	0.87779	47.6
EA_ERX1174274	EA_ERX1174274-bin.1	BCRA	bacitracin	EA_ERX1174274-bin.1_NODE_18_length_61930_cov_28.777406	0.853747	45
EA_ERX1174274	EA_ERX1174274-bin.1	VANRI	glycopeptide	EA_ERX1174274-bin.1_NODE_904_length_7603_cov_39.118309	0.999999	47.6
EA_ERX1174274	EA_ERX1174274-bin.1	VAND	glycopeptide	EA_ERX1174274-bin.1_NODE_11_length_75971_cov_30.458823	0.999776	31.5
EA_ERX1174274	EA_ERX1174274-bin.1	STAPHYLOCOCCUS_MUPA_CONFERRING_RESISTANCE_TO_MUPIROCIN	mupirocin	EA_ERX1174274-bin.1_NODE_362_length_12790_cov_47.724931	0.989604	43.7
EA_ERX1174274	EA_ERX1174274-bin.1	EFRA	multidrug	EA_ERX1174274-bin.1_NODE_2015_length_4477_cov_40.186793	0.999854	48.2
EA_ERX1174274	EA_ERX1174274-bin.1	CDEA	multidrug	EA_ERX1174274-bin.1_NODE_3372_length_3081_cov_21.799405	0.994412	32.1
EA_ERX1174274	EA_ERX1174274-bin.1	VANE	glycopeptide	EA_ERX1174274-bin.1_NODE_2253_length_4130_cov_23.497178	1	40
EA_ERX1174274	EA_ERX1174274-bin.1	VANR	glycopeptide	EA_ERX1174274-bin.1_NODE_1350_length_5906_cov_29.269697	0.981417	35.6
EA_ERX1174274	EA_ERX1174274-bin.1	MULTIDRUG_ABC_TRANSPORTER	multidrug	EA_ERX1174274-bin.1_NODE_1457_length_5567_cov_19.326379	0.999308	35.4
EA_ERX1174274	EA_ERX1174274-bin.1	VANRI	glycopeptide	EA_ERX1174274-bin.1_NODE_53_length_31597_cov_25.049965	0.999985	42.9
EA_ERX1174274	EA_ERX1174274-bin.1	BCRA	bacitracin	EA_ERX1174274-bin.1_NODE_166_length_19148_cov_42.793066	0.999543	44.7
EA_ERX1174274	EA_ERX1174274-bin.1	VANRI	glycopeptide	EA_ERX1174274-bin.1_NODE_1208_length_6397_cov_25.943078	0.999991	45
EA_ERX1174274	EA_ERX1174274-bin.1	MECA	beta-lactam	EA_ERX1174274-bin.1_NODE_16_length_64293_cov_27.629970	0.999999	35.3
EA_ERX1174274	EA_ERX1174274-bin.1	VANTRL	glycopeptide	EA_ERX1174274-bin.1_NODE_126_length_22619_cov_23.540862	0.902905	31.3
EA_ERX1174274	EA_ERX1174274-bin.1	EFRA	multidrug	EA_ERX1174274-bin.1_NODE_377_length_12461_cov_27.634693	0.99989	57.1
EA_ERX1174274	EA_ERX1174274-bin.1	BCRA	bacitracin	EA_ERX1174274-bin.1_NODE_230_length_15881_cov_21.423607	0.998916	36.9
EA_ERX1174274	EA_ERX1174274-bin.1	CLBB	phenicol	EA_ERX1174274-bin.1_NODE_7_length_85632_cov_29.120056	0.999724	37.5
EA_ERX1174274	EA_ERX1174274-bin.1	MEPA	multidrug	EA_ERX1174274-bin.1_NODE_2326_length_4055_cov_22.972500	0.999998	47.4
EA_ERX1174274	EA_ERX1174274-bin.1	EMRB-QACA_FAMILY_MAJOR_FACILITATOR_TRANSPORTER	multidrug	EA_ERX1174274-bin.1_NODE_1278_length_6126_cov_43.137374	0.998676	45.2
EA_ERX1174274	EA_ERX1174274-bin.1	KASUGAMYCIN_RESISTANCE_PROTEIN_KSGA	aminoglycoside	EA_ERX1174274-bin.1_NODE_50_length_33093_cov_48.786428	1	34.9
EA_ERX1174274	EA_ERX1174274-bin.1	VANRI	glycopeptide	EA_ERX1174274-bin.1_NODE_38_length_36275_cov_35.233876	0.998812	47.1
EA_ERX1174274	EA_ERX1174274-bin.1	VANH	glycopeptide	EA_ERX1174274-bin.1_NODE_953_length_7346_cov_30.342340	1	34.2
EA_ERX1174274	EA_ERX1174274-bin.1	VANRI	glycopeptide	EA_ERX1174274-bin.1_NODE_17_length_62405_cov_27.998557	0.999815	45.6
EA_ERX1174274	EA_ERX1174274-bin.1	SUL4	sulfonamide	EA_ERX1174274-bin.1_NODE_129_length_22297_cov_26.418982	0.973824	49.5
EA_ERX1174274	EA_ERX1174274-bin.1	EMRB-QACA_FAMILY_MAJOR_FACILITATOR_TRANSPORTER	multidrug	EA_ERX1174274-bin.1_NODE_3809_length_2791_cov_28.145102	0.999976	52.8
EA_ERX1174274	EA_ERX1174274-bin.2	CDEA	multidrug	EA_ERX1174274-bin.2_NODE_187_length_18163_cov_9.159488	0.990357	30.3
EA_ERX1174274	EA_ERX1174274-bin.2	MULTIDRUG_ABC_TRANSPORTER	multidrug	EA_ERX1174274-bin.2_NODE_1331_length_5967_cov_12.066813	0.998821	39
EA_ERX1174274	EA_ERX1174274-bin.2	CHLORAMPHENICOL_AND_FLORFENICOL_RESISTANCE	phenicol	EA_ERX1174274-bin.2_NODE_1347_length_5914_cov_10.607783	0.999724	36
EA_ERX1174274	EA_ERX1174274-bin.2	VANTRL	glycopeptide	EA_ERX1174274-bin.2_NODE_185_length_18195_cov_10.208875	0.935087	32.7
EA_ERX1174274	EA_ERX1174274-bin.2	MAJOR_FACILITATOR_SUPERFAMILY_TRANSPORTER	multidrug	EA_ERX1174274-bin.2_NODE_368_length_12658_cov_20.301912	0.999607	32.4
EA_ERX1174274	EA_ERX1174274-bin.2	BACA	bacitracin	EA_ERX1174274-bin.2_NODE_43_length_34566_cov_8.901828	0.902081	59.8
EA_ERX1174274	EA_ERX1174274-bin.2	VANRI	glycopeptide	EA_ERX1174274-bin.2_NODE_162_length_19387_cov_15.052814	0.999996	43.4
EA_ERX1174274	EA_ERX1174274-bin.2	SUL4	sulfonamide	EA_ERX1174274-bin.2_NODE_699_length_8820_cov_10.137593	0.968341	47.2
EA_ERX1174274	EA_ERX1174274-bin.2	VANR	glycopeptide	EA_ERX1174274-bin.2_NODE_264_length_14970_cov_9.819175	0.998342	31.6
EA_ERX1174274	EA_ERX1174274-bin.2	VANR	glycopeptide	EA_ERX1174274-bin.2_NODE_48_length_33337_cov_9.460099	0.999985	43.3
EA_ERX1174274	EA_ERX1174274-bin.2	TRUNCATED_PUTATIVE_RESPONSE_REGULATOR_ARLR	unclassified	EA_ERX1174274-bin.2_NODE_329_length_13633_cov_14.572470	0.999844	42.2
EA_ERX1174274	EA_ERX1174274-bin.2	STAPHYLOCOCCUS_MUPA_CONFERRING_RESISTANCE_TO_MUPIROCIN	mupirocin	EA_ERX1174274-bin.2_NODE_282_length_14626_cov_10.435523	0.996795	44
EA_ERX1174274	EA_ERX1174274-bin.2	MEPA	multidrug	EA_ERX1174274-bin.2_NODE_340_length_13347_cov_9.513015	0.999716	33.6
EA_ERX1174274	EA_ERX1174274-bin.2	VANTRL	glycopeptide	EA_ERX1174274-bin.2_NODE_399_length_12144_cov_18.329804	0.910868	32.7
EA_ERX1174274	EA_ERX1174274-bin.2	KASUGAMYCIN_RESISTANCE_PROTEIN_KSGA	aminoglycoside	EA_ERX1174274-bin.2_NODE_364_length_12759_cov_17.304943	1	37.4
EA_ERX1174274	EA_ERX1174274-bin.2	CYSTATHIONINE_BETA-LYASE_PATB	unclassified	EA_ERX1174274-bin.2_NODE_874_length_7776_cov_14.071752	0.998115	36.1
EA_ERX1174274	EA_ERX1174274-bin.2	VGAB	MLS	EA_ERX1174274-bin.2_NODE_1400_length_5744_cov_28.031992	0.999873	35.2
EA_ERX1174274	EA_ERX1174274-bin.2	VANR	glycopeptide	EA_ERX1174274-bin.2_NODE_2225_length_4162_cov_10.131726	0.999315	42.5
EA_ERX1174274	EA_ERX1174274-bin.2	TRUNCATED_PUTATIVE_RESPONSE_REGULATOR_ARLR	unclassified	EA_ERX1174274-bin.2_NODE_1355_length_5880_cov_19.235708	0.973979	37.3
EA_ERX1174274	EA_ERX1174274-bin.2	TAEA	pleuromutilin	EA_ERX1174274-bin.2_NODE_250_length_15343_cov_9.225209	0.938292	52.6
EA_ERX1174274	EA_ERX1174274-bin.2	PENA	beta-lactam	EA_ERX1174274-bin.2_NODE_940_length_7410_cov_10.585316	0.999356	30.3
EA_ERX1174274	EA_ERX1174274-bin.2	VANS	glycopeptide	EA_ERX1174274-bin.2_NODE_197_length_17508_cov_7.653183	0.996548	36.5
EA_ERX1174274	EA_ERX1174274-bin.2	CYSTATHIONINE_BETA-LYASE_PATB	unclassified	EA_ERX1174274-bin.2_NODE_175_length_18460_cov_11.093996	0.999767	36
EA_ERX1174274	EA_ERX1174274-bin.2	LISTERIA_MONOCYTOGENES_MPRF	peptide	EA_ERX1174274-bin.2_NODE_1279_length_6119_cov_16.880112	0.942082	35.4
EA_ERX1174274	EA_ERX1174274-bin.2	VANG	glycopeptide	EA_ERX1174274-bin.2_NODE_91_length_25708_cov_20.539586	0.999992	66.7
EA_ERX1174274	EA_ERX1174274-bin.2	MEPA	multidrug	EA_ERX1174274-bin.2_NODE_587_length_9859_cov_10.546818	0.972513	34.4
EA_ERX1174274	EA_ERX1174274-bin.2	VANR	glycopeptide	EA_ERX1174274-bin.2_NODE_3283_length_3159_cov_5.401740	0.999998	50.2
EA_ERX1174274	EA_ERX1174274-bin.2	VANRI	glycopeptide	EA_ERX1174274-bin.2_NODE_532_length_10372_cov_9.052632	0.999999	48.5
EA_ERX1174274	EA_ERX1174274-bin.2	CDEA	multidrug	EA_ERX1174274-bin.2_NODE_2476_length_3886_cov_8.557035	0.951895	31.2
EA_ERX1174274	EA_ERX1174274-bin.2	BCRA	bacitracin	EA_ERX1174274-bin.2_NODE_303_length_14181_cov_9.086082	0.999482	44.3
EA_ERX1174274	EA_ERX1174274-bin.2	CDEA	multidrug	EA_ERX1174274-bin.2_NODE_1145_length_6601_cov_9.397189	0.994412	43.1
EA_ERX1174274	EA_ERX1174274-bin.2	MACB	MLS	EA_ERX1174274-bin.2_NODE_535_length_10321_cov_10.688389	0.912168	32.2
EA_ERX1174274	EA_ERX1174274-bin.2	OMPR	multidrug	EA_ERX1174274-bin.2_NODE_987_length_7181_cov_8.714426	0.994136	40.1
EA_ERX1174274	EA_ERX1174274-bin.3	VANR	glycopeptide	EA_ERX1174274-bin.3_NODE_799_length_8142_cov_72.026339	0.99952	40.6
EA_ERX1174274	EA_ERX1174274-bin.3	CYSTATHIONINE_BETA-LYASE_PATB	unclassified	EA_ERX1174274-bin.3_NODE_967_length_7255_cov_81.766389	0.999756	39.8
EA_ERX1174274	EA_ERX1174274-bin.3	VANR	glycopeptide	EA_ERX1174274-bin.3_NODE_31_length_41988_cov_105.707939	0.999918	39.6
EA_ERX1174274	EA_ERX1174274-bin.3	MULTIDRUG_ABC_TRANSPORTER	multidrug	EA_ERX1174274-bin.3_NODE_571_length_10023_cov_91.730437	0.999004	36.4
EA_ERX1174274	EA_ERX1174274-bin.3	VANRI	glycopeptide	EA_ERX1174274-bin.3_NODE_112_length_23616_cov_90.123297	0.999999	49.1
EA_ERX1174274	EA_ERX1174274-bin.3	LISTERIA_MONOCYTOGENES_MPRF	peptide	EA_ERX1174274-bin.3_NODE_10_length_76126_cov_119.661658	0.899845	35.7
EA_ERX1174274	EA_ERX1174274-bin.3	SUL4	sulfonamide	EA_ERX1174274-bin.3_NODE_52_length_32395_cov_92.678510	0.977212	48
EA_ERX1174274	EA_ERX1174274-bin.3	PENA	beta-lactam	EA_ERX1174274-bin.3_NODE_25_length_52865_cov_97.388070	0.999504	44.9
EA_ERX1174274	EA_ERX1174274-bin.3	VANR	glycopeptide	EA_ERX1174274-bin.3_NODE_19_length_61094_cov_92.846328	0.999996	50
EA_ERX1174274	EA_ERX1174274-bin.3	MECC	beta-lactam	EA_ERX1174274-bin.3_NODE_14_length_69807_cov_90.136412	0.999948	50.6
EA_ERX1174274	EA_ERX1174274-bin.3	MEPA	multidrug	EA_ERX1174274-bin.3_NODE_819_length_8073_cov_100.715390	0.999793	32.6
EA_ERX1174274	EA_ERX1174274-bin.3	VANR	glycopeptide	EA_ERX1174274-bin.3_NODE_93_length_25337_cov_85.922593	0.999988	40.6
EA_ERX1174274	EA_ERX1174274-bin.3	VANL	glycopeptide	EA_ERX1174274-bin.3_NODE_286_length_14586_cov_90.234877	0.999999	31.2
EA_ERX1174274	EA_ERX1174274-bin.3	VANTRL	glycopeptide	EA_ERX1174274-bin.3_NODE_1353_length_5899_cov_96.702943	0.935087	31.5
EA_ERX1174274	EA_ERX1174274-bin.3	BACA	bacitracin	EA_ERX1174274-bin.3_NODE_8_length_77074_cov_91.232086	0.970799	61.2
EA_ERX1174274	EA_ERX1174274-bin.3	TETT	tetracycline	EA_ERX1174274-bin.3_NODE_701_length_8809_cov_78.451222	0.994866	32.5
EA_ERX1174274	EA_ERX1174274-bin.3	RPOB2	multidrug	EA_ERX1174274-bin.3_NODE_268_length_14844_cov_62.150247	0.995365	55
EA_ERX1174274	EA_ERX1174274-bin.3	VANR	glycopeptide	EA_ERX1174274-bin.3_NODE_557_length_10149_cov_89.275609	0.999339	40.7
EA_ERX1174274	EA_ERX1174274-bin.3	TETB	tetracycline	EA_ERX1174274-bin.3_NODE_914_length_7540_cov_89.268804	0.999728	45.9
EA_ERX1174274	EA_ERX1174274-bin.4	VANTRL	glycopeptide	EA_ERX1174274-bin.4_NODE_224_length_16020_cov_92.444535	0.935087	32.7
EA_ERX1174274	EA_ERX1174274-bin.4	COB(I)ALAMIN_ADENOLSYLTRANSFERASE	unclassified	EA_ERX1174274-bin.4_NODE_805_length_8133_cov_106.756747	1	36.1
EA_ERX1174274	EA_ERX1174274-bin.4	SUL4	sulfonamide	EA_ERX1174274-bin.4_NODE_39_length_35800_cov_79.451364	0.972768	50.7
EA_ERX1174274	EA_ERX1174274-bin.4	VANG	glycopeptide	EA_ERX1174274-bin.4_NODE_184_length_18202_cov_85.024026	0.999998	32.9
EA_ERX1174274	EA_ERX1174274-bin.4	BCRA	bacitracin	EA_ERX1174274-bin.4_NODE_325_length_13745_cov_82.404748	0.999705	47.7
EA_ERX1174274	EA_ERX1174274-bin.4	BACA	bacitracin	EA_ERX1174274-bin.4_NODE_1458_length_5555_cov_100.958000	0.966695	99.3
EA_ERX1174274	EA_ERX1174274-bin.4	VANR	glycopeptide	EA_ERX1174274-bin.4_NODE_613_length_9632_cov_105.306568	0.999957	43.9
EA_ERX1174274	EA_ERX1174274-bin.4	LISTERIA_MONOCYTOGENES_MPRF	peptide	EA_ERX1174274-bin.4_NODE_2867_length_3519_cov_87.753464	0.966768	34.9
EA_ERX1174274	EA_ERX1174274-bin.4	VANH	glycopeptide	EA_ERX1174274-bin.4_NODE_1417_length_5695_cov_110.440426	1	35.4
EA_ERX1174274	EA_ERX1174274-bin.4	CHLORAMPHENICOL_AND_FLORFENICOL_RESISTANCE	phenicol	EA_ERX1174274-bin.4_NODE_21_length_56182_cov_100.370535	0.999724	36.5
EA_ERX1174274	EA_ERX1174274-bin.4	VANR	glycopeptide	EA_ERX1174274-bin.4_NODE_3379_length_3077_cov_82.816347	0.999992	34.4
EA_ERX1174274	EA_ERX1174274-bin.4	EMRB-QACA_FAMILY_MAJOR_FACILITATOR_TRANSPORTER	multidrug	EA_ERX1174274-bin.4_NODE_1394_length_5763_cov_88.206903	0.999077	56.2
EA_ERX1174274	EA_ERX1174274-bin.4	VANR	glycopeptide	EA_ERX1174274-bin.4_NODE_3589_length_2926_cov_105.067921	0.999999	51.5
EA_ERX1174274	EA_ERX1174274-bin.4	MULTIDRUG_ABC_TRANSPORTER	multidrug	EA_ERX1174274-bin.4_NODE_1138_length_6609_cov_109.518309	0.999842	53.3
EA_ERX1174274	EA_ERX1174274-bin.4	MAJOR_FACILITATOR_SUPERFAMILY_TRANSPORTER	multidrug	EA_ERX1174274-bin.4_NODE_556_length_10150_cov_90.889153	0.996203	31.4
EA_ERX1174274	EA_ERX1174274-bin.4	VANR	glycopeptide	EA_ERX1174274-bin.4_NODE_432_length_11672_cov_91.478609	0.99989	38.1
EA_ERX1174274	EA_ERX1174274-bin.4	TAEA	pleuromutilin	EA_ERX1174274-bin.4_NODE_1556_length_5316_cov_87.997909	0.99254	33.5
EA_ERX1174274	EA_ERX1174274-bin.4	VANRI	glycopeptide	EA_ERX1174274-bin.4_NODE_306_length_14118_cov_102.125791	0.999769	43.9
EA_ERX1174274	EA_ERX1174274-bin.4	VANY	glycopeptide	EA_ERX1174274-bin.4_NODE_798_length_8153_cov_79.503211	0.999999	30.7
EA_ERX1174274	EA_ERX1174274-bin.4	EFRA	multidrug	EA_ERX1174274-bin.4_NODE_1727_length_5004_cov_116.368357	0.999952	46.7
EA_ERX1174274	EA_ERX1174274-bin.7	MDTG	multidrug	EA_ERX1174274-bin.7_NODE_5829_length_1994_cov_6.717380	0.999925	46.1
EA_ERX1174274	EA_ERX1174274-bin.7	VGAB	MLS	EA_ERX1174274-bin.7_NODE_6256_length_1888_cov_10.097109	0.999846	41.4
EA_ERX1174274	EA_ERX1174274-bin.7	CYSTATHIONINE_BETA-LYASE_PATB	unclassified	EA_ERX1174274-bin.7_NODE_1100_length_6726_cov_9.505621	0.807382	30
EA_ERX1174274	EA_ERX1174274-bin.7	VANH	glycopeptide	EA_ERX1174274-bin.7_NODE_1231_length_6289_cov_7.671158	1	33.8
EA_ERX1174274	EA_ERX1174274-bin.7	VANR	glycopeptide	EA_ERX1174274-bin.7_NODE_4787_length_2334_cov_7.670908	0.999999	51.5
EA_ERX1174274	EA_ERX1174274-bin.7	EMRB-QACA_FAMILY_MAJOR_FACILITATOR_TRANSPORTER	multidrug	EA_ERX1174274-bin.7_NODE_739_length_8552_cov_7.222902	0.999902	54
EA_ERX1174274	EA_ERX1174274-bin.7	CDEA	multidrug	EA_ERX1174274-bin.7_NODE_5546_length_2073_cov_5.953419	0.994412	46.3
EA_ERX1174274	EA_ERX1174274-bin.7	VANY	glycopeptide	EA_ERX1174274-bin.7_NODE_2302_length_4077_cov_7.123322	0.999982	33.7
EA_ERX1174274	EA_ERX1174274-bin.7	COB(I)ALAMIN_ADENOLSYLTRANSFERASE	unclassified	EA_ERX1174274-bin.7_NODE_589_length_9843_cov_7.507152	1	36.9
EA_ERX1174274	EA_ERX1174274-bin.7	VANH	glycopeptide	EA_ERX1174274-bin.7_NODE_716_length_8688_cov_7.669871	0.999612	32.3
EA_ERX1174274	EA_ERX1174274-bin.7	MAJOR_FACILITATOR_SUPERFAMILY_TRANSPORTER	multidrug	EA_ERX1174274-bin.7_NODE_467_length_11172_cov_7.324368	0.996203	31.7
EA_ERX1174274	EA_ERX1174274-bin.7	TETP	tetracycline	EA_ERX1174274-bin.7_NODE_2076_length_4388_cov_8.213940	0.971952	32.7
EA_ERX1174274	EA_ERX1174274-bin.7	VANR	glycopeptide	EA_ERX1174274-bin.7_NODE_2878_length_3506_cov_7.434367	0.999279	45.1
EA_ERX1174274	EA_ERX1174274-bin.7	VANR	glycopeptide	EA_ERX1174274-bin.7_NODE_3402_length_3063_cov_7.574468	0.999974	40.3
EA_ERX1174274	EA_ERX1174274-bin.7	BCRA	bacitracin	EA_ERX1174274-bin.7_NODE_2639_length_3713_cov_6.947786	0.999269	44
EA_ERX1174274	EA_ERX1174274-bin.7	MEPA	multidrug	EA_ERX1174274-bin.7_NODE_3367_length_3084_cov_5.378343	0.999899	31.4
EA_ERX1174274	EA_ERX1174274-bin.7	EFRA	multidrug	EA_ERX1174274-bin.7_NODE_1922_length_4632_cov_8.393271	0.98273	49
EA_ERX1174274	EA_ERX1174274-bin.7	OMPR	multidrug	EA_ERX1174274-bin.7_NODE_5976_length_1956_cov_5.400842	0.999996	39.9
EA_ERX1174274	EA_ERX1174274-bin.7	SUL4	sulfonamide	EA_ERX1174274-bin.7_NODE_590_length_9842_cov_7.765097	0.977962	50.5
EA_ERX1174274	EA_ERX1174274-bin.7	TAEA	pleuromutilin	EA_ERX1174274-bin.7_NODE_348_length_13177_cov_7.690062	0.900774	38.2
EA_ERX1174274	EA_ERX1174274-bin.7	VANR	glycopeptide	EA_ERX1174274-bin.7_NODE_3200_length_3232_cov_6.239534	0.999733	34.8
EA_ERX1174274	EA_ERX1174274-bin.7	BCRC	bacitracin	EA_ERX1174274-bin.7_NODE_158_length_19655_cov_7.809133	0.968773	33.8
EA_ERX1174274	EA_ERX1174274-bin.7	VANG	glycopeptide	EA_ERX1174274-bin.7_NODE_5468_length_2096_cov_7.863792	0.999998	32.6
EA_ERX1174274	EA_ERX1174274-bin.7	TETA(48)	tetracycline	EA_ERX1174274-bin.7_NODE_6551_length_1825_cov_3.721469	0.998242	32.1
EA_ERX1174274	EA_ERX1174274-bin.7	VANRI	glycopeptide	EA_ERX1174274-bin.7_NODE_6733_length_1784_cov_6.471949	0.999999	46.6
EA_ERX1174274	EA_ERX1174274-bin.7	CHLORAMPHENICOL_AND_FLORFENICOL_RESISTANCE	phenicol	EA_ERX1174274-bin.7_NODE_1453_length_5584_cov_8.042503	0.999429	36.6
EA_ERX1174274	EA_ERX1174274-bin.7	VANR	glycopeptide	EA_ERX1174274-bin.7_NODE_2621_length_3727_cov_7.724673	0.999864	38.4
EA_ERX1174274	EA_ERX1174274-bin.7	EFRB	multidrug	EA_ERX1174274-bin.7_NODE_245_length_15430_cov_8.339642	0.998444	50.2
EA_ERX1174274	EA_ERX1174274-bin.7	VANRI	glycopeptide	EA_ERX1174274-bin.7_NODE_721_length_8660_cov_7.940383	0.999835	41.9
EA_ERX1174274	EA_ERX1174274-bin.7	DFRG	diaminopyrimidine	EA_ERX1174274-bin.7_NODE_2031_length_4462_cov_6.974132	0.999999	39.5
EA_ERX1174274	EA_ERX1174274-bin.7	CDEA	multidrug	EA_ERX1174274-bin.7_NODE_3522_length_2980_cov_7.179145	0.999754	47.2
EA_ERX1174274	EA_ERX1174274-bin.7	VANR	glycopeptide	EA_ERX1174274-bin.7_NODE_4155_length_2598_cov_6.107747	0.864551	57.4
EA_ERX1174274	EA_ERX1174274-bin.7	CDEA	multidrug	EA_ERX1174274-bin.7_NODE_546_length_10252_cov_7.882024	0.996772	30.2
EA_ERX1174274	EA_ERX1174274-bin.7	VANRI	glycopeptide	EA_ERX1174274-bin.7_NODE_1267_length_6177_cov_7.135740	0.999982	41.6
EA_ERX1174274	EA_ERX1174274-bin.7	CDEA	multidrug	EA_ERX1174274-bin.7_NODE_4533_length_2435_cov_8.348739	0.999718	34.1
EA_ERX1174274	EA_ERX1174274-bin.7	BCRA	bacitracin	EA_ERX1174274-bin.7_NODE_4553_length_2427_cov_8.134064	0.99949	48
EA_ERX1174274	EA_ERX1174274-bin.7	CAMP-REGULATORY_PROTEIN	unclassified	EA_ERX1174274-bin.7_NODE_6973_length_1735_cov_8.108929	0.99542	32.4
EA_ERX1174274	EA_ERX1174274-bin.7	KASUGAMYCIN_RESISTANCE_PROTEIN_KSGA	aminoglycoside	EA_ERX1174274-bin.7_NODE_354_length_13033_cov_8.365696	1	34.7
EA_ERX1174274	EA_ERX1174274-bin.8	VANRI	glycopeptide	EA_ERX1174274-bin.8_NODE_2930_length_3459_cov_7.777321	0.999997	44.6
EA_ERX1174274	EA_ERX1174274-bin.8	RAMA	multidrug	EA_ERX1174274-bin.8_k99_25012_length_1070_cov_22.0000	0.99477	31
EA_ERX1174274	EA_ERX1174274-bin.8	VANR	glycopeptide	EA_ERX1174274-bin.8_NODE_3531_length_2972_cov_8.564964	0.999866	32
EA_ERX1174274	EA_ERX1174274-bin.8	MECA	beta-lactam	EA_ERX1174274-bin.8_NODE_1849_length_4755_cov_6.157447	0.999999	34.4
EA_ERX1174274	EA_ERX1174274-bin.8	VANR	glycopeptide	EA_ERX1174274-bin.8_NODE_1876_length_4710_cov_8.146509	0.999992	40.7
EA_ERX1174274	EA_ERX1174274-bin.8	MTRA	multidrug	EA_ERX1174274-bin.8_NODE_1880_length_4704_cov_8.815659	0.997686	33.8
EA_ERX1174274	EA_ERX1174274-bin.8	VANU	glycopeptide	EA_ERX1174274-bin.8_NODE_308_length_14087_cov_6.868444	0.995718	51.4
EA_ERX1174274	EA_ERX1174274-bin.8	VANTRL	glycopeptide	EA_ERX1174274-bin.8_NODE_1188_length_6454_cov_8.421003	0.935087	34.8
EA_ERX1174274	EA_ERX1174274-bin.8	PENA	beta-lactam	EA_ERX1174274-bin.8_NODE_1156_length_6574_cov_8.204479	0.999912	31
EA_ERX1174274	EA_ERX1174274-bin.8	VANRI	glycopeptide	EA_ERX1174274-bin.8_NODE_1488_length_5487_cov_8.423969	0.99995	48.2
EA_ERX1174274	EA_ERX1174274-bin.8	ADEC	multidrug	EA_ERX1174274-bin.8_NODE_4045_length_2652_cov_7.881017	0.997532	43.9
EA_ERX1174274	EA_ERX1174274-bin.8	EFRA	multidrug	EA_ERX1174274-bin.8_NODE_2119_length_4310_cov_8.075441	0.976722	46.5
EA_ERX1174274	EA_ERX1174274-bin.8	MECD	beta-lactam	EA_ERX1174274-bin.8_NODE_262_length_15062_cov_7.984007	0.999995	34.9
EA_ERX1174274	EA_ERX1174274-bin.8	EFRA	multidrug	EA_ERX1174274-bin.8_NODE_6275_length_1882_cov_9.805692	0.997512	55.7
EA_ERX1174274	EA_ERX1174274-bin.8	CDEA	multidrug	EA_ERX1174274-bin.8_NODE_298_length_14243_cov_8.330772	0.984246	30.2
EA_ERX1174274	EA_ERX1174274-bin.8	CDEA	multidrug	EA_ERX1174274-bin.8_NODE_3249_length_3187_cov_10.226692	0.998447	34.3
EA_ERX1174274	EA_ERX1174274-bin.8	KASUGAMYCIN_RESISTANCE_PROTEIN_KSGA	aminoglycoside	EA_ERX1174274-bin.8_NODE_1430_length_5657_cov_8.102285	1	35.2
EA_ERX1174274	EA_ERX1174274-bin.8	VAND	glycopeptide	EA_ERX1174274-bin.8_NODE_926_length_7470_cov_8.341875	0.999894	31.6
EA_ERX1174274	EA_ERX1174274-bin.8	VANZ	glycopeptide	EA_ERX1174274-bin.8_NODE_1351_length_5905_cov_7.715043	0.865385	44.3
EA_ERX1174274	EA_ERX1174274-bin.8	DFRF	diaminopyrimidine	EA_ERX1174274-bin.8_NODE_27_length_46807_cov_12.984043	0.999999	54
EA_ERX1174274	EA_ERX1174274-bin.8	BCRA	bacitracin	EA_ERX1174274-bin.8_NODE_1882_length_4703_cov_8.165663	0.998558	37.3
EA_ERX1174274	EA_ERX1174274-bin.8	EDEQ	polyamine:peptide	EA_ERX1174274-bin.8_NODE_503_length_10677_cov_9.530409	0.995148	34.8
EA_ERX1174274	EA_ERX1174274-bin.8	MTRA	multidrug	EA_ERX1174274-bin.8_NODE_742_length_8538_cov_8.567959	0.98137	40.9
EA_ERX1174274	EA_ERX1174274-bin.8	CATA	phenicol	EA_ERX1174274-bin.8_NODE_301_length_14195_cov_8.396040	1	63
EA_ERX1174274	EA_ERX1174274-bin.8	CYSTATHIONINE_BETA-LYASE_PATB	unclassified	EA_ERX1174274-bin.8_NODE_3331_length_3113_cov_6.549379	0.999756	37.1
EA_ERX1174274	EA_ERX1174274-bin.8	VANR	glycopeptide	EA_ERX1174274-bin.8_NODE_7951_length_1578_cov_9.478661	0.999999	41.4
EA_ERX1174274	EA_ERX1174274-bin.8	MTRA	multidrug	EA_ERX1174274-bin.8_NODE_2537_length_3822_cov_5.202283	0.998469	46.8
EA_ERX1174274	EA_ERX1174274-bin.8	EFRB	multidrug	EA_ERX1174274-bin.8_NODE_3770_length_2812_cov_8.041349	0.999433	48.7
EA_ERX1174274	EA_ERX1174274-bin.8	SUL4	sulfonamide	EA_ERX1174274-bin.8_NODE_4707_length_2361_cov_9.058109	0.971542	50.9
EA_ERX1174274	EA_ERX1174274-bin.8	TETA(48)	tetracycline	EA_ERX1174274-bin.8_NODE_1505_length_5452_cov_5.834167	0.966041	34.5
EA_ERX1174274	EA_ERX1174274-bin.8	PATA	fluoroquinolone	EA_ERX1174274-bin.8_NODE_1486_length_5488_cov_7.015093	0.961855	35.3
EA_ERX1174274	EA_ERX1174274-bin.8	BCRA	bacitracin	EA_ERX1174274-bin.8_NODE_1007_length_7079_cov_6.990177	0.9998	43.8
EA_ERX1174274	EA_ERX1174274-bin.8	VANR	glycopeptide	EA_ERX1174274-bin.8_NODE_1013_length_7045_cov_8.030615	0.999919	53.8
EA_ERX1174274	EA_ERX1174274-bin.8	ADES	multidrug	EA_ERX1174274-bin.8_k99_39186_length_1583_cov_15.5687	0.99582	30.8
EA_ERX1174274	EA_ERX1174274-bin.8	BAER	multidrug	EA_ERX1174274-bin.8_k99_15123_length_1316_cov_12.0000	0.999928	35.4
EA_ERX1174274	EA_ERX1174274-bin.8	VANG	glycopeptide	EA_ERX1174274-bin.8_NODE_3580_length_2931_cov_8.226356	0.999999	40.7
EA_ERX1174274	EA_ERX1174274-bin.8	RPOB2	multidrug	EA_ERX1174274-bin.8_NODE_103_length_24139_cov_11.267314	0.995365	54.6
EA_ERX1174274	EA_ERX1174274-bin.8	BACA	bacitracin	EA_ERX1174274-bin.8_NODE_947_length_7378_cov_8.174246	0.96658	74
EA_ERX1174274	EA_ERX1174274-bin.8	BACA	bacitracin	EA_ERX1174274-bin.8_NODE_2822_length_3548_cov_8.200115	0.965898	54.4
EA_ERX1174274	EA_ERX1174274-bin.8	CLBB	phenicol	EA_ERX1174274-bin.8_NODE_270_length_14789_cov_8.631125	0.999724	36.7
EA_ERX1174274	EA_ERX1174274-bin.8	MULTIDRUG_ABC_TRANSPORTER	multidrug	EA_ERX1174274-bin.8_NODE_849_length_7919_cov_8.264624	0.998743	34.1
EA_ERX1174275	EA_ERX1174275-bin.1	MEPA	multidrug	EA_ERX1174275-bin.1_NODE_3871_length_4167_cov_12.893239	0.999998	51.8
EA_ERX1174275	EA_ERX1174275-bin.1	VANR	glycopeptide	EA_ERX1174275-bin.1_NODE_2487_length_7734_cov_12.799844	0.95407	34.7
EA_ERX1174275	EA_ERX1174275-bin.1	VANRI	glycopeptide	EA_ERX1174275-bin.1_NODE_333_length_36855_cov_12.295027	0.999989	44.6
EA_ERX1174275	EA_ERX1174275-bin.1	MEPA	multidrug	EA_ERX1174275-bin.1_NODE_1203_length_15815_cov_12.764594	0.9999	30.9
EA_ERX1174275	EA_ERX1174275-bin.1	MTRA	multidrug	EA_ERX1174275-bin.1_NODE_273_length_41791_cov_12.707710	0.999961	39.1
EA_ERX1174275	EA_ERX1174275-bin.1	VANR	glycopeptide	EA_ERX1174275-bin.1_NODE_1613_length_12105_cov_13.011618	0.999999	46.5
EA_ERX1174275	EA_ERX1174275-bin.1	MTRA	multidrug	EA_ERX1174275-bin.1_NODE_142_length_57696_cov_12.769279	0.999365	42.2
EA_ERX1174275	EA_ERX1174275-bin.1	TETP	tetracycline	EA_ERX1174275-bin.1_NODE_588_length_26160_cov_13.049339	0.999995	36.3
EA_ERX1174275	EA_ERX1174275-bin.1	VANR	glycopeptide	EA_ERX1174275-bin.1_NODE_82_length_70376_cov_13.492655	0.999773	54.1
EA_ERX1174275	EA_ERX1174275-bin.1	VANR	glycopeptide	EA_ERX1174275-bin.1_NODE_2492_length_7716_cov_12.872079	0.98813	53.8
EA_ERX1174275	EA_ERX1174275-bin.1	CARA	MLS	EA_ERX1174275-bin.1_NODE_884_length_19492_cov_12.996810	0.999777	35.8
EA_ERX1174275	EA_ERX1174275-bin.1	VANH	glycopeptide	EA_ERX1174275-bin.1_NODE_3102_length_5845_cov_12.095164	0.999957	32.6
EA_ERX1174275	EA_ERX1174275-bin.1	VANH	glycopeptide	EA_ERX1174275-bin.1_NODE_278_length_41331_cov_12.402389	0.865333	30.9
EA_ERX1174275	EA_ERX1174275-bin.1	MULTIDRUG_ABC_TRANSPORTER	multidrug	EA_ERX1174275-bin.1_NODE_24_length_110219_cov_12.877528	0.999723	36.5
EA_ERX1174275	EA_ERX1174275-bin.1	DFRK	diaminopyrimidine	EA_ERX1174275-bin.1_NODE_174_length_53130_cov_12.045860	1	35.5
EA_ERX1174275	EA_ERX1174275-bin.1	MDTK	fluoroquinolone	EA_ERX1174275-bin.1_NODE_1620_length_12048_cov_12.941132	0.957776	40.1
EA_ERX1174275	EA_ERX1174275-bin.1	VANRI	glycopeptide	EA_ERX1174275-bin.1_NODE_459_length_30523_cov_12.404654	0.999999	32
EA_ERX1174275	EA_ERX1174275-bin.1	CHLORAMPHENICOL_AND_FLORFENICOL_RESISTANCE	phenicol	EA_ERX1174275-bin.1_NODE_110_length_65548_cov_12.910372	0.999724	36.3
EA_ERX1174275	EA_ERX1174275-bin.1	VANRI	glycopeptide	EA_ERX1174275-bin.1_NODE_3355_length_5187_cov_13.014030	0.981961	44.4
EA_ERX1174275	EA_ERX1174275-bin.1	VANRI	glycopeptide	EA_ERX1174275-bin.1_NODE_4628_length_3095_cov_13.031250	0.998055	40.9
EA_ERX1174275	EA_ERX1174275-bin.1	MTRA	multidrug	EA_ERX1174275-bin.1_NODE_1736_length_11277_cov_12.798521	0.99998	39.8
EA_ERX1174275	EA_ERX1174275-bin.1	VANTRL	glycopeptide	EA_ERX1174275-bin.1_NODE_2117_length_9303_cov_12.879217	0.935087	36.4
EA_ERX1174275	EA_ERX1174275-bin.1	EMRB-QACA_FAMILY_MAJOR_FACILITATOR_TRANSPORTER	multidrug	EA_ERX1174275-bin.1_NODE_565_length_26871_cov_13.199135	0.997017	38.2
EA_ERX1174275	EA_ERX1174275-bin.1	VANRI	glycopeptide	EA_ERX1174275-bin.1_NODE_742_length_22214_cov_13.149240	0.999905	47.7
EA_ERX1174275	EA_ERX1174275-bin.1	MECD	beta-lactam	EA_ERX1174275-bin.1_NODE_14_length_125964_cov_12.950679	0.999996	33.4
EA_ERX1174275	EA_ERX1174275-bin.1	SUL4	sulfonamide	EA_ERX1174275-bin.1_NODE_841_length_20178_cov_12.698455	0.973057	48
EA_ERX1174275	EA_ERX1174275-bin.1	VANL	glycopeptide	EA_ERX1174275-bin.1_NODE_1809_length_10889_cov_12.051689	0.999995	30.1
EA_ERX1174275	EA_ERX1174275-bin.1	MTRA	multidrug	EA_ERX1174275-bin.1_NODE_704_length_23099_cov_12.735115	0.997126	37.8
EA_ERX1174275	EA_ERX1174275-bin.1	BCRA	bacitracin	EA_ERX1174275-bin.1_NODE_1223_length_15567_cov_12.489428	0.999913	41.7
EA_ERX1174275	EA_ERX1174275-bin.1	PATA	fluoroquinolone	EA_ERX1174275-bin.1_NODE_919_length_18948_cov_13.395861	0.961855	35.3
EA_ERX1174275	EA_ERX1174275-bin.1	EFRA	multidrug	EA_ERX1174275-bin.1_NODE_2495_length_7712_cov_12.777328	0.99288	44.8
EA_ERX1174275	EA_ERX1174275-bin.1	VGAB	MLS	EA_ERX1174275-bin.1_NODE_3368_length_5143_cov_12.150550	1	43.2
EA_ERX1174275	EA_ERX1174275-bin.1	VANR	glycopeptide	EA_ERX1174275-bin.1_NODE_4173_length_3671_cov_12.329923	0.998674	42.6
EA_ERX1174275	EA_ERX1174275-bin.1	CHRB	MLS	EA_ERX1174275-bin.1_NODE_49_length_83487_cov_12.463120	0.984955	31.4
EA_ERX1174275	EA_ERX1174275-bin.1	YKKC	multidrug	EA_ERX1174275-bin.1_NODE_5641_length_2239_cov_13.073260	1	48.1
EA_ERX1174275	EA_ERX1174275-bin.1	EFRA	multidrug	EA_ERX1174275-bin.1_NODE_3188_length_5599_cov_12.924423	0.91743	39.8
EA_ERX1174275	EA_ERX1174275-bin.1	ADEC	multidrug	EA_ERX1174275-bin.1_NODE_1842_length_10691_cov_11.948477	0.997532	42.4
EA_ERX1174275	EA_ERX1174275-bin.1	VANRI	glycopeptide	EA_ERX1174275-bin.1_NODE_635_length_24666_cov_12.386047	0.999727	52.7
EA_ERX1174275	EA_ERX1174275-bin.1	CYSTATHIONINE_BETA-LYASE_PATB	unclassified	EA_ERX1174275-bin.1_NODE_3425_length_5052_cov_12.464078	0.999756	39.7
EA_ERX1174275	EA_ERX1174275-bin.1	MEPA	multidrug	EA_ERX1174275-bin.1_NODE_341_length_36443_cov_12.678108	0.999807	31.1
EA_ERX1174275	EA_ERX1174275-bin.1	KASUGAMYCIN_RESISTANCE_PROTEIN_KSGA	aminoglycoside	EA_ERX1174275-bin.1_NODE_187_length_51264_cov_13.267023	0.999997	44.3
EA_ERX1174275	EA_ERX1174275-bin.1	AAC(3)-VII	aminoglycoside	EA_ERX1174275-bin.1_NODE_5353_length_2443_cov_14.458543	1	33.1
EA_ERX1174275	EA_ERX1174275-bin.1	BACA	bacitracin	EA_ERX1174275-bin.1_NODE_99_length_67139_cov_12.509287	0.984826	53.6
EA_ERX1174275	EA_ERX1174275-bin.1	EMRB-QACA_FAMILY_MAJOR_FACILITATOR_TRANSPORTER	multidrug	EA_ERX1174275-bin.1_NODE_1405_length_13789_cov_13.174530	0.960918	57.2
EA_ERX1174275	EA_ERX1174275-bin.1	MDTG	multidrug	EA_ERX1174275-bin.1_NODE_124_length_62350_cov_12.971474	0.999976	46.6
EA_ERX1174275	EA_ERX1174275-bin.2	YOJI	peptide	EA_ERX1174275-bin.2_NODE_3698_length_4472_cov_8.087163	0.828311	34
EA_ERX1174275	EA_ERX1174275-bin.2	TOLC	multidrug	EA_ERX1174275-bin.2_NODE_3458_length_4993_cov_7.391859	0.8505	32.1
EA_ERX1174275	EA_ERX1174275-bin.2	EMRD	multidrug	EA_ERX1174275-bin.2_NODE_2832_length_6610_cov_7.212815	0.999537	30.1
EA_ERX1174275	EA_ERX1174275-bin.2	RPSD_(RAMA_OR_SUD2)	unclassified	EA_ERX1174275-bin.2_NODE_5749_length_2173_cov_10.303116	0.956201	32.5
EA_ERX1174275	EA_ERX1174275-bin.2	VANR	glycopeptide	EA_ERX1174275-bin.2_NODE_1089_length_17029_cov_12.579710	0.999959	50.7
EA_ERX1174275	EA_ERX1174275-bin.2	ROSB	fosmidomycin	EA_ERX1174275-bin.2_NODE_731_length_22389_cov_9.931584	0.999234	31.3
EA_ERX1174275	EA_ERX1174275-bin.2	OPCM	multidrug	EA_ERX1174275-bin.2_NODE_505_length_28886_cov_11.290035	0.999974	31.8
EA_ERX1174275	EA_ERX1174275-bin.2	YKKD	multidrug	EA_ERX1174275-bin.2_NODE_3147_length_5698_cov_8.854510	0.999998	42.2
EA_ERX1174275	EA_ERX1174275-bin.2	COB(I)ALAMIN_ADENOLSYLTRANSFERASE	unclassified	EA_ERX1174275-bin.2_NODE_1118_length_16698_cov_10.510245	0.999999	46.7
EA_ERX1174275	EA_ERX1174275-bin.2	EMRB-QACA_FAMILY_MAJOR_FACILITATOR_TRANSPORTER	multidrug	EA_ERX1174275-bin.2_NODE_2869_length_6521_cov_7.327250	0.963265	30.7
EA_ERX1174275	EA_ERX1174275-bin.2	BACA	bacitracin	EA_ERX1174275-bin.2_NODE_1107_length_16828_cov_8.529243	0.989985	92.7
EA_ERX1174275	EA_ERX1174275-bin.2	PATA	fluoroquinolone	EA_ERX1174275-bin.2_NODE_1786_length_11025_cov_9.748861	0.956186	37.4
EA_ERX1174275	EA_ERX1174275-bin.2	OMPR	multidrug	EA_ERX1174275-bin.2_NODE_2284_length_8488_cov_10.563145	0.999709	46.7
EA_ERX1174275	EA_ERX1174275-bin.2	MDTK	multidrug	EA_ERX1174275-bin.2_NODE_1061_length_17275_cov_9.948839	0.999963	45.4
EA_ERX1174275	EA_ERX1174275-bin.2	VANR	glycopeptide	EA_ERX1174275-bin.2_NODE_2714_length_6994_cov_14.436518	0.811992	39.6
EA_ERX1174275	EA_ERX1174275-bin.2	PMRF	peptide	EA_ERX1174275-bin.2_NODE_1966_length_9975_cov_10.469254	0.923324	32.6
EA_ERX1174275	EA_ERX1174275-bin.2	PBP-1B	beta-lactam	EA_ERX1174275-bin.2_NODE_313_length_38328_cov_13.328848	0.997695	37.6
EA_ERX1174275	EA_ERX1174275-bin.2	VANR	glycopeptide	EA_ERX1174275-bin.2_NODE_3130_length_5768_cov_10.630492	0.953729	35.5
EA_ERX1174275	EA_ERX1174275-bin.2	BICYCLOMYCIN-MULTIDRUG_EFFLUX_PROTEIN_BCR	multidrug	EA_ERX1174275-bin.2_NODE_1010_length_17786_cov_11.216626	0.999998	31.3
EA_ERX1174275	EA_ERX1174275-bin.2	CAMP-REGULATORY_PROTEIN	unclassified	EA_ERX1174275-bin.2_NODE_329_length_37137_cov_13.350440	0.969783	64.9
EA_ERX1174275	EA_ERX1174275-bin.2	VAND	glycopeptide	EA_ERX1174275-bin.2_NODE_756_length_21903_cov_11.643263	0.999999	34.8
EA_ERX1174275	EA_ERX1174275-bin.2	ROSA	fosmidomycin	EA_ERX1174275-bin.2_NODE_4443_length_3322_cov_11.456688	0.999275	59.4
EA_ERX1174275	EA_ERX1174275-bin.2	MEXT	multidrug	EA_ERX1174275-bin.2_NODE_3002_length_6181_cov_6.798237	0.999982	70.2
EA_ERX1174275	EA_ERX1174275-bin.2	APH(3')-I	aminoglycoside	EA_ERX1174275-bin.2_NODE_467_length_30186_cov_11.755966	0.942847	34.5
EA_ERX1174275	EA_ERX1174275-bin.2	VANH	glycopeptide	EA_ERX1174275-bin.2_NODE_1120_length_16686_cov_8.432746	1	40.9
EA_ERX1174275	EA_ERX1174275-bin.2	VANR	glycopeptide	EA_ERX1174275-bin.2_NODE_2875_length_6500_cov_7.668270	0.984267	37.4
EA_ERX1174275	EA_ERX1174275-bin.2	VANR	glycopeptide	EA_ERX1174275-bin.2_NODE_1514_length_12866_cov_10.424245	0.998112	41.3
EA_ERX1174275	EA_ERX1174275-bin.2	BACA	bacitracin	EA_ERX1174275-bin.2_NODE_1239_length_15362_cov_7.742209	0.99816	34.6
EA_ERX1174275	EA_ERX1174275-bin.2	TRUNCATED_PUTATIVE_RESPONSE_REGULATOR_ARLR	unclassified	EA_ERX1174275-bin.2_NODE_820_length_20652_cov_8.424625	0.983072	39.6
EA_ERX1174275	EA_ERX1174275-bin.2	SAT-3	nucleoside	EA_ERX1174275-bin.2_NODE_1729_length_11346_cov_8.763883	0.996148	43
EA_ERX1174275	EA_ERX1174275-bin.2	TLCC	MLS	EA_ERX1174275-bin.2_NODE_28_length_102753_cov_13.865616	0.830078	31.1
EA_ERX1174275	EA_ERX1174275-bin.2	OPRN	multidrug	EA_ERX1174275-bin.2_NODE_1121_length_16682_cov_11.856799	0.999999	30.6
EA_ERX1174275	EA_ERX1174275-bin.2	MACB	MLS	EA_ERX1174275-bin.2_NODE_3008_length_6165_cov_8.094926	0.926409	48.4
EA_ERX1174275	EA_ERX1174275-bin.2	EMRA	multidrug	EA_ERX1174275-bin.2_NODE_4039_length_3886_cov_7.594362	0.953624	34
EA_ERX1174275	EA_ERX1174275-bin.2	PENA	beta-lactam	EA_ERX1174275-bin.2_NODE_2025_length_9750_cov_13.402372	0.999935	36.8
EA_ERX1174275	EA_ERX1174275-bin.2	VANR	glycopeptide	EA_ERX1174275-bin.2_NODE_806_length_20902_cov_9.186981	0.999784	32.2
EA_ERX1174275	EA_ERX1174275-bin.2	TAEA	pleuromutilin	EA_ERX1174275-bin.2_NODE_580_length_26349_cov_10.034685	0.948734	32.9
EA_ERX1174275	EA_ERX1174275-bin.2	VANR	glycopeptide	EA_ERX1174275-bin.2_NODE_1075_length_17178_cov_7.228523	0.998734	40.2
EA_ERX1174275	EA_ERX1174275-bin.2	PENA	beta-lactam	EA_ERX1174275-bin.2_NODE_4268_length_3541_cov_10.063110	0.999993	39.7
EA_ERX1174275	EA_ERX1174275-bin.2	MEXB	multidrug	EA_ERX1174275-bin.2_NODE_1893_length_10451_cov_9.916506	0.999262	77.5
EA_ERX1174275	EA_ERX1174275-bin.2	OMPR	multidrug	EA_ERX1174275-bin.2_NODE_170_length_53442_cov_13.562590	0.999972	39.9
EA_ERX1174275	EA_ERX1174275-bin.2	TRUNCATED_PUTATIVE_RESPONSE_REGULATOR_ARLR	unclassified	EA_ERX1174275-bin.2_NODE_1288_length_14793_cov_8.015063	0.999887	39.2
EA_ERX1174275	EA_ERX1174275-bin.2	NMCR	beta-lactam	EA_ERX1174275-bin.2_NODE_107_length_65787_cov_13.068612	0.996337	32.1
EA_ERX1174275	EA_ERX1174275-bin.2	ESCHERICHIA_COLI_LAMB	multidrug	EA_ERX1174275-bin.2_NODE_810_length_20865_cov_8.862326	0.99609	32.3
EA_ERX1174275	EA_ERX1174275-bin.2	ROSA	fosmidomycin	EA_ERX1174275-bin.2_NODE_906_length_19148_cov_8.013879	0.999234	60.7
EA_ERX1174275	EA_ERX1174275-bin.2	MEXT	multidrug	EA_ERX1174275-bin.2_NODE_634_length_24693_cov_8.633777	0.999996	92.8
EA_ERX1174275	EA_ERX1174275-bin.2	PATA	fluoroquinolone	EA_ERX1174275-bin.2_NODE_921_length_18945_cov_13.000424	0.875536	30.4
EA_ERX1174275	EA_ERX1174275-bin.2	PENA	beta-lactam	EA_ERX1174275-bin.2_NODE_74_length_72336_cov_12.769109	0.999996	40.6
EA_ERX1174275	EA_ERX1174275-bin.2	OMPR	multidrug	EA_ERX1174275-bin.2_NODE_1784_length_11028_cov_12.783833	0.999881	56.2
EA_ERX1174275	EA_ERX1174275-bin.2	TRIC	triclosan	EA_ERX1174275-bin.2_NODE_1036_length_17445_cov_10.428752	0.869773	82.8
EA_ERX1174275	EA_ERX1174275-bin.2	GOLS	multidrug	EA_ERX1174275-bin.2_NODE_6884_length_1620_cov_12.870288	0.968882	37
EA_ERX1174275	EA_ERX1174275-bin.2	OMPR	multidrug	EA_ERX1174275-bin.2_NODE_436_length_31641_cov_10.530805	0.987943	47.3
EA_ERX1174275	EA_ERX1174275-bin.2	TET43	tetracycline	EA_ERX1174275-bin.2_NODE_6238_length_1893_cov_7.677367	0.932873	30.6
EA_ERX1174275	EA_ERX1174275-bin.2	MEXT	multidrug	EA_ERX1174275-bin.2_NODE_535_length_28027_cov_9.614293	0.962071	30.8
EA_ERX1174275	EA_ERX1174275-bin.2	VANR	glycopeptide	EA_ERX1174275-bin.2_NODE_542_length_27877_cov_9.002660	0.998725	40
EA_ERX1174275	EA_ERX1174275-bin.2	CHLORAMPHENICOL_EXPORTER	phenicol	EA_ERX1174275-bin.2_NODE_2345_length_8217_cov_7.743813	0.947516	30.1
EA_ERX1174275	EA_ERX1174275-bin.2	MULTIDRUG_ABC_TRANSPORTER	multidrug	EA_ERX1174275-bin.2_NODE_136_length_59900_cov_10.419116	0.998669	30.9
EA_ERX1174275	EA_ERX1174275-bin.2	BAER	multidrug	EA_ERX1174275-bin.2_NODE_409_length_33093_cov_11.527635	0.999978	46.4
EA_ERX1174275	EA_ERX1174275-bin.2	MEXT	multidrug	EA_ERX1174275-bin.2_NODE_899_length_19252_cov_9.048341	0.999974	61.9
EA_ERX1174275	EA_ERX1174275-bin.2	EMRB	multidrug	EA_ERX1174275-bin.2_NODE_913_length_19056_cov_8.719225	0.997352	50.5
EA_ERX1174275	EA_ERX1174275-bin.2	OLEB	MLS	EA_ERX1174275-bin.2_NODE_245_length_44279_cov_13.321794	0.99749	31.1
EA_ERX1174275	EA_ERX1174275-bin.2	BACTERIAL_REGULATORY_PROTEIN_LUXR	unclassified	EA_ERX1174275-bin.2_NODE_65_length_76495_cov_9.870369	0.956662	37.7
EA_ERX1174275	EA_ERX1174275-bin.2	BCRA	bacitracin	EA_ERX1174275-bin.2_NODE_2239_length_8691_cov_13.456925	0.891981	43.8
EA_ERX1174275	EA_ERX1174275-bin.2	EFRB	multidrug	EA_ERX1174275-bin.2_NODE_1756_length_11137_cov_13.460567	0.858829	30.5
EA_ERX1174275	EA_ERX1174275-bin.2	MEXT	multidrug	EA_ERX1174275-bin.2_NODE_2454_length_7843_cov_9.046097	0.999614	34.2
EA_ERX1174275	EA_ERX1174275-bin.2	RPSD_(RAMA_OR_SUD2)	unclassified	EA_ERX1174275-bin.2_NODE_1654_length_11803_cov_13.315203	0.990679	35.6
EA_ERX1174275	EA_ERX1174275-bin.2	LMRA	MLS	EA_ERX1174275-bin.2_NODE_1536_length_12726_cov_7.545498	0.976783	30.8
EA_ERX1174275	EA_ERX1174275-bin.2	CHLORAMPHENICOL_EXPORTER	phenicol	EA_ERX1174275-bin.2_NODE_3175_length_5626_cov_8.699695	0.99999	38.5
EA_ERX1174275	EA_ERX1174275-bin.2	SUL4	sulfonamide	EA_ERX1174275-bin.2_NODE_1511_length_12877_cov_15.706052	0.984864	41
EA_ERX1174275	EA_ERX1174275-bin.2	VANR	glycopeptide	EA_ERX1174275-bin.2_NODE_2698_length_7032_cov_7.938082	0.998843	56.1
EA_ERX1174275	EA_ERX1174275-bin.2	VANR	glycopeptide	EA_ERX1174275-bin.2_NODE_882_length_19513_cov_10.594974	0.981341	37.8
EA_ERX1174275	EA_ERX1174275-bin.2	MULTIDRUG_ABC_TRANSPORTER	multidrug	EA_ERX1174275-bin.2_NODE_358_length_35578_cov_12.732174	0.885531	73.3
EA_ERX1174275	EA_ERX1174275-bin.2	CHLORAMPHENICOL_AND_FLORFENICOL_RESISTANCE	phenicol	EA_ERX1174275-bin.2_NODE_982_length_18179_cov_13.567645	0.999724	34.7
EA_ERX1174275	EA_ERX1174275-bin.2	OMPR	multidrug	EA_ERX1174275-bin.2_NODE_261_length_43079_cov_13.075562	0.949766	33.3
EA_ERX1174275	EA_ERX1174275-bin.2	MTRA	multidrug	EA_ERX1174275-bin.2_NODE_5011_length_2739_cov_8.343890	0.951288	34.6
EA_ERX1174275	EA_ERX1174275-bin.2	VANR	glycopeptide	EA_ERX1174275-bin.2_NODE_811_length_20856_cov_9.608913	0.84457	36.7
EA_ERX1174275	EA_ERX1174275-bin.2	BICYCLOMYCIN-MULTIDRUG_EFFLUX_PROTEIN_BCR	multidrug	EA_ERX1174275-bin.2_NODE_3030_length_6092_cov_8.120590	0.999996	33.3
EA_ERX1174275	EA_ERX1174275-bin.2	VAND	glycopeptide	EA_ERX1174275-bin.2_NODE_1356_length_14215_cov_7.755155	0.901024	32.8
EA_ERX1174275	EA_ERX1174275-bin.2	TRANSCRIPTIONAL_REGULATORY_PROTEIN_CPXR_CPXR	unclassified	EA_ERX1174275-bin.2_NODE_1770_length_11077_cov_9.106696	0.986591	50.4
EA_ERX1174275	EA_ERX1174275-bin.2	MDTD	multidrug	EA_ERX1174275-bin.2_NODE_1844_length_10679_cov_7.400697	1	45.5
EA_ERX1174275	EA_ERX1174275-bin.2	FOSA	fosfomycin	EA_ERX1174275-bin.2_NODE_2073_length_9512_cov_9.494872	0.83214	68.7
EA_ERX1174275	EA_ERX1174275-bin.2	HP1181	multidrug	EA_ERX1174275-bin.2_NODE_2603_length_7296_cov_15.126640	0.996553	32.1
EA_ERX1174275	EA_ERX1174275-bin.2	VANR	glycopeptide	EA_ERX1174275-bin.2_NODE_793_length_21133_cov_9.719328	0.999598	33.6
EA_ERX1174275	EA_ERX1174275-bin.2	PATA	fluoroquinolone	EA_ERX1174275-bin.2_NODE_3679_length_4499_cov_15.029253	0.935462	30.9
EA_ERX1174275	EA_ERX1174275-bin.2	MDTD	multidrug	EA_ERX1174275-bin.2_NODE_145_length_57193_cov_12.502030	1	46.5
EA_ERX1174275	EA_ERX1174275-bin.2	MEXD	multidrug	EA_ERX1174275-bin.2_NODE_181_length_52074_cov_9.140583	0.954643	63
EA_ERX1174275	EA_ERX1174275-bin.2	VAND	glycopeptide	EA_ERX1174275-bin.2_NODE_610_length_25448_cov_10.923601	1	38.8
EA_ERX1174275	EA_ERX1174275-bin.2	BRUCELLA_SUIS_MPRF	peptide	EA_ERX1174275-bin.2_NODE_2331_length_8293_cov_11.789998	0.911711	36.6
EA_ERX1174275	EA_ERX1174275-bin.2	PBP-1A	beta-lactam	EA_ERX1174275-bin.2_NODE_61_length_78409_cov_13.372400	0.999996	40
EA_ERX1174275	EA_ERX1174275-bin.2	GOLS	multidrug	EA_ERX1174275-bin.2_NODE_720_length_22665_cov_10.548695	0.997776	55.6
EA_ERX1174275	EA_ERX1174275-bin.2	PATA	fluoroquinolone	EA_ERX1174275-bin.2_NODE_1779_length_11041_cov_14.353086	0.91531	31.6
EA_ERX1174275	EA_ERX1174275-bin.3	OPRN	multidrug	EA_ERX1174275-bin.3_NODE_97_length_67724_cov_33.603541	0.999999	33.9
EA_ERX1174275	EA_ERX1174275-bin.3	PBP-1B	beta-lactam	EA_ERX1174275-bin.3_NODE_372_length_35045_cov_36.892455	0.999186	37.4
EA_ERX1174275	EA_ERX1174275-bin.3	CARA	MLS	EA_ERX1174275-bin.3_NODE_926_length_18904_cov_40.891665	0.997207	31.1
EA_ERX1174275	EA_ERX1174275-bin.3	VANR	glycopeptide	EA_ERX1174275-bin.3_NODE_1374_length_14102_cov_33.320282	0.998259	36
EA_ERX1174275	EA_ERX1174275-bin.3	MULTIDRUG_ABC_TRANSPORTER	multidrug	EA_ERX1174275-bin.3_NODE_52_length_82454_cov_37.731198	0.979312	31.2
EA_ERX1174275	EA_ERX1174275-bin.3	APH(3')-I	aminoglycoside	EA_ERX1174275-bin.3_NODE_303_length_39790_cov_44.214068	0.977777	38.4
EA_ERX1174275	EA_ERX1174275-bin.3	TRUNCATED_PUTATIVE_RESPONSE_REGULATOR_ARLR	unclassified	EA_ERX1174275-bin.3_NODE_345_length_36209_cov_37.989849	0.999489	39
EA_ERX1174275	EA_ERX1174275-bin.3	MULTIDRUG_ABC_TRANSPORTER	multidrug	EA_ERX1174275-bin.3_NODE_15_length_124385_cov_29.040111	0.999424	34
EA_ERX1174275	EA_ERX1174275-bin.3	VANR	glycopeptide	EA_ERX1174275-bin.3_NODE_849_length_20023_cov_35.966246	0.998239	36.4
EA_ERX1174275	EA_ERX1174275-bin.3	PBP-1A	beta-lactam	EA_ERX1174275-bin.3_NODE_9_length_137490_cov_41.415949	0.934245	39.2
EA_ERX1174275	EA_ERX1174275-bin.3	VANR	glycopeptide	EA_ERX1174275-bin.3_NODE_1643_length_11873_cov_32.411406	0.983667	40.8
EA_ERX1174275	EA_ERX1174275-bin.3	SUL4	sulfonamide	EA_ERX1174275-bin.3_NODE_730_length_22430_cov_42.047732	0.977823	39.1
EA_ERX1174275	EA_ERX1174275-bin.3	COB(I)ALAMIN_ADENOLSYLTRANSFERASE	unclassified	EA_ERX1174275-bin.3_NODE_37_length_91276_cov_36.827562	0.999919	31.4
EA_ERX1174275	EA_ERX1174275-bin.3	MDTK	multidrug	EA_ERX1174275-bin.3_NODE_2573_length_7387_cov_43.848200	0.999815	30.9
EA_ERX1174275	EA_ERX1174275-bin.3	EMRA	multidrug	EA_ERX1174275-bin.3_NODE_243_length_44519_cov_32.981738	0.996418	43.6
EA_ERX1174275	EA_ERX1174275-bin.3	VANR	glycopeptide	EA_ERX1174275-bin.3_NODE_481_length_29581_cov_41.637066	0.999717	35.3
EA_ERX1174275	EA_ERX1174275-bin.3	OMPR	multidrug	EA_ERX1174275-bin.3_NODE_20_length_115488_cov_45.533288	0.999864	39.9
EA_ERX1174275	EA_ERX1174275-bin.3	EPTA	peptide	EA_ERX1174275-bin.3_NODE_147_length_56795_cov_32.762707	0.991372	42.6
EA_ERX1174275	EA_ERX1174275-bin.3	MEXF	multidrug	EA_ERX1174275-bin.3_NODE_148_length_56629_cov_31.093435	1	92.4
EA_ERX1174275	EA_ERX1174275-bin.3	TRIC	triclosan	EA_ERX1174275-bin.3_NODE_421_length_32669_cov_34.066965	0.882331	81.4
EA_ERX1174275	EA_ERX1174275-bin.3	BRUCELLA_SUIS_MPRF	peptide	EA_ERX1174275-bin.3_NODE_3777_length_4324_cov_34.199110	0.911711	37.1
EA_ERX1174275	EA_ERX1174275-bin.3	PENA	beta-lactam	EA_ERX1174275-bin.3_NODE_123_length_62407_cov_29.649346	0.99999	39
EA_ERX1174275	EA_ERX1174275-bin.3	TRANSCRIPTIONAL_REGULATORY_PROTEIN_CPXR_CPXR	unclassified	EA_ERX1174275-bin.3_NODE_205_length_48629_cov_35.318401	0.998961	38.5
EA_ERX1174275	EA_ERX1174275-bin.3	VAND	glycopeptide	EA_ERX1174275-bin.3_NODE_1602_length_12158_cov_41.339998	0.999217	31.5
EA_ERX1174275	EA_ERX1174275-bin.3	VANR	glycopeptide	EA_ERX1174275-bin.3_NODE_392_length_34020_cov_29.140439	0.993946	36.1
EA_ERX1174275	EA_ERX1174275-bin.3	CMEB	multidrug	EA_ERX1174275-bin.3_NODE_43_length_88727_cov_29.396822	0.956988	44.4
EA_ERX1174275	EA_ERX1174275-bin.3	CLASS_C	beta-lactam	EA_ERX1174275-bin.3_NODE_44_length_87825_cov_34.176803	0.911745	53.6
EA_ERX1174275	EA_ERX1174275-bin.3	MEXT	multidrug	EA_ERX1174275-bin.3_NODE_1834_length_10754_cov_31.548369	0.999996	61.8
EA_ERX1174275	EA_ERX1174275-bin.3	CAMP-REGULATORY_PROTEIN	unclassified	EA_ERX1174275-bin.3_NODE_3_length_195420_cov_42.587761	0.959972	63.4
EA_ERX1174275	EA_ERX1174275-bin.3	BICYCLOMYCIN-MULTIDRUG_EFFLUX_PROTEIN_BCR	multidrug	EA_ERX1174275-bin.3_NODE_38_length_91188_cov_37.536129	0.999996	30.8
EA_ERX1174275	EA_ERX1174275-bin.3	BCRA	bacitracin	EA_ERX1174275-bin.3_NODE_3213_length_5535_cov_34.612044	0.997368	32.7
EA_ERX1174275	EA_ERX1174275-bin.3	MULTIDRUG_ABC_TRANSPORTER	multidrug	EA_ERX1174275-bin.3_NODE_149_length_56508_cov_41.058066	0.82406	70.9
EA_ERX1174275	EA_ERX1174275-bin.3	BACTERIAL_REGULATORY_PROTEIN_LUXR	unclassified	EA_ERX1174275-bin.3_NODE_2694_length_7050_cov_30.292638	0.947375	30.1
EA_ERX1174275	EA_ERX1174275-bin.3	PENA	beta-lactam	EA_ERX1174275-bin.3_NODE_34_length_94904_cov_40.478255	0.999932	38.3
EA_ERX1174275	EA_ERX1174275-bin.3	MEXB	multidrug	EA_ERX1174275-bin.3_NODE_23_length_112496_cov_38.569294	0.999809	87
EA_ERX1174275	EA_ERX1174275-bin.3	PENA	beta-lactam	EA_ERX1174275-bin.3_NODE_172_length_53345_cov_39.595403	0.999996	40.8
EA_ERX1174275	EA_ERX1174275-bin.3	BACA	bacitracin	EA_ERX1174275-bin.3_NODE_598_length_25767_cov_32.989927	0.989985	85.9
EA_ERX1174275	EA_ERX1174275-bin.3	PVRR	aminoglycoside	EA_ERX1174275-bin.3_NODE_59_length_79587_cov_35.173741	0.996451	32.5
EA_ERX1174275	EA_ERX1174275-bin.3	GOLS	multidrug	EA_ERX1174275-bin.3_NODE_833_length_20275_cov_39.652671	0.978319	38.1
EA_ERX1174275	EA_ERX1174275-bin.3	VANR	glycopeptide	EA_ERX1174275-bin.3_NODE_26_length_104182_cov_38.493954	0.998372	40.5
EA_ERX1174275	EA_ERX1174275-bin.3	TAEA	pleuromutilin	EA_ERX1174275-bin.3_NODE_109_length_65570_cov_30.716248	0.950151	32.9
EA_ERX1174275	EA_ERX1174275-bin.3	EMRE	multidrug	EA_ERX1174275-bin.3_NODE_32_length_95792_cov_33.619102	0.99471	83.9
EA_ERX1174275	EA_ERX1174275-bin.3	PATA	fluoroquinolone	EA_ERX1174275-bin.3_NODE_1607_length_12127_cov_37.951789	0.932898	30.7
EA_ERX1174275	EA_ERX1174275-bin.3	MDTK	multidrug	EA_ERX1174275-bin.3_NODE_47_length_84335_cov_31.937886	0.999972	49.3
EA_ERX1174275	EA_ERX1174275-bin.3	PENA	beta-lactam	EA_ERX1174275-bin.3_NODE_60_length_78621_cov_29.157715	0.999935	35.1
EA_ERX1174275	EA_ERX1174275-bin.3	ROSA	fosmidomycin	EA_ERX1174275-bin.3_NODE_539_length_27959_cov_32.172305	0.999275	60.1
EA_ERX1174275	EA_ERX1174275-bin.3	CHLORAMPHENICOL_AND_FLORFENICOL_RESISTANCE	phenicol	EA_ERX1174275-bin.3_NODE_2241_length_8689_cov_40.619412	0.999724	33.8
EA_ERX1174275	EA_ERX1174275-bin.4	OMPR	multidrug	EA_ERX1174275-bin.4_NODE_4162_length_3693_cov_4.231446	0.999999	35.1
EA_ERX1174275	EA_ERX1174275-bin.4	VANR	glycopeptide	EA_ERX1174275-bin.4_NODE_7123_length_1542_cov_4.371217	0.999999	48.1
EA_ERX1174275	EA_ERX1174275-bin.4	MARR	multidrug	EA_ERX1174275-bin.4_NODE_2483_length_7752_cov_3.787190	0.999988	36.6
EA_ERX1174275	EA_ERX1174275-bin.4	TRUNCATED_PUTATIVE_RESPONSE_REGULATOR_ARLR	unclassified	EA_ERX1174275-bin.4_k119_375_length_1051_cov_8.0000	0.90757	43.4
EA_ERX1174275	EA_ERX1174275-bin.4	MULTIDRUG_ABC_TRANSPORTER	multidrug	EA_ERX1174275-bin.4_NODE_6241_length_1892_cov_3.286336	0.999142	38.9
EA_ERX1174275	EA_ERX1174275-bin.4	KASUGAMYCIN_RESISTANCE_PROTEIN_KSGA	aminoglycoside	EA_ERX1174275-bin.4_NODE_5985_length_2026_cov_4.699137	1	34.2
EA_ERX1174275	EA_ERX1174275-bin.4	BACA	bacitracin	EA_ERX1174275-bin.4_NODE_4371_length_3407_cov_3.844570	0.938817	62.5
EA_ERX1174275	EA_ERX1174275-bin.4	TET35	tetracycline	EA_ERX1174275-bin.4_NODE_6034_length_1993_cov_3.072239	0.996617	33.7
EA_ERX1174275	EA_ERX1174275-bin.4	EFRB	multidrug	EA_ERX1174275-bin.4_k119_5778_length_1825_cov_6.0000	0.996063	48.7
EA_ERX1174275	EA_ERX1174275-bin.4	CDEA	multidrug	EA_ERX1174275-bin.4_NODE_7178_length_1524_cov_2.874745	0.994412	36.8
EA_ERX1174275	EA_ERX1174275-bin.4	CARA	MLS	EA_ERX1174275-bin.4_NODE_4081_length_3820_cov_3.789376	0.999996	33.7
EA_ERX1174279	EA_ERX1174279-bin.0	VGAB	MLS	EA_ERX1174279-bin.0_NODE_121_length_46439_cov_19.528221	0.985028	32.3
EA_ERX1174279	EA_ERX1174279-bin.0	RLMA(II)	MLS	EA_ERX1174279-bin.0_NODE_36_length_98358_cov_16.316450	0.988752	34.3
EA_ERX1174279	EA_ERX1174279-bin.0	SUL4	sulfonamide	EA_ERX1174279-bin.0_NODE_334_length_15013_cov_17.463097	0.986565	47.5
EA_ERX1174279	EA_ERX1174279-bin.0	BCRA	bacitracin	EA_ERX1174279-bin.0_NODE_299_length_17092_cov_17.185890	0.999702	37.6
EA_ERX1174279	EA_ERX1174279-bin.0	MULTIDRUG_ABC_TRANSPORTER	multidrug	EA_ERX1174279-bin.0_NODE_60_length_74677_cov_17.537804	0.999772	37.7
EA_ERX1174279	EA_ERX1174279-bin.0	VANR	glycopeptide	EA_ERX1174279-bin.0_NODE_40_length_88925_cov_16.252672	0.999997	47.2
EA_ERX1174279	EA_ERX1174279-bin.0	VANR	glycopeptide	EA_ERX1174279-bin.0_NODE_1162_length_7327_cov_17.530528	0.998869	34.9
EA_ERX1174279	EA_ERX1174279-bin.0	CYSTATHIONINE_BETA-LYASE_PATB	unclassified	EA_ERX1174279-bin.0_NODE_54_length_80671_cov_16.787561	0.958366	34.9
EA_ERX1174279	EA_ERX1174279-bin.0	MULTIDRUG_ABC_TRANSPORTER	multidrug	EA_ERX1174279-bin.0_NODE_122_length_46407_cov_16.171061	0.931157	38.4
EA_ERX1174279	EA_ERX1174279-bin.0	CLBB	phenicol	EA_ERX1174279-bin.0_NODE_6_length_185547_cov_15.339255	0.996198	36.5
EA_ERX1174279	EA_ERX1174279-bin.0	VGAB	MLS	EA_ERX1174279-bin.0_NODE_180_length_30382_cov_17.433970	0.969387	37.1
EA_ERX1174279	EA_ERX1174279-bin.0	BCRA	bacitracin	EA_ERX1174279-bin.0_NODE_24_length_119303_cov_18.002138	0.984059	35.4
EA_ERX1174279	EA_ERX1174279-bin.0	YOJI	peptide	EA_ERX1174279-bin.0_NODE_7_length_184510_cov_15.543840	0.819446	30.3
EA_ERX1174279	EA_ERX1174279-bin.0	VANG	glycopeptide	EA_ERX1174279-bin.0_NODE_4_length_209231_cov_16.945806	0.999967	33.1
EA_ERX1174279	EA_ERX1174279-bin.0	CYSTATHIONINE_BETA-LYASE_PATB	unclassified	EA_ERX1174279-bin.0_NODE_18_length_132208_cov_16.226669	0.920106	59.4
EA_ERX1174279	EA_ERX1174279-bin.0	VANR	glycopeptide	EA_ERX1174279-bin.0_NODE_132_length_41759_cov_18.511414	0.999438	47.3
EA_ERX1174279	EA_ERX1174279-bin.0	TETA(48)	tetracycline	EA_ERX1174279-bin.0_NODE_14_length_147742_cov_17.412819	0.901345	34.9
EA_ERX1174279	EA_ERX1174279-bin.0	VGAB	MLS	EA_ERX1174279-bin.0_NODE_28_length_109710_cov_17.050549	0.999869	34.1
EA_ERX1174279	EA_ERX1174279-bin.0	VANR	glycopeptide	EA_ERX1174279-bin.0_NODE_261_length_20384_cov_16.869251	0.999981	72.6
EA_ERX1174279	EA_ERX1174279-bin.0	TETP	tetracycline	EA_ERX1174279-bin.0_NODE_25_length_116603_cov_18.567406	0.928641	45.4
EA_ERX1174279	EA_ERX1174279-bin.1	MEXT	multidrug	EA_ERX1174279-bin.1_NODE_294_length_17484_cov_23.235297	0.999989	69.8
EA_ERX1174279	EA_ERX1174279-bin.1	OMPR	multidrug	EA_ERX1174279-bin.1_NODE_158_length_35508_cov_27.991171	0.999868	56.2
EA_ERX1174279	EA_ERX1174279-bin.1	MACB	MLS	EA_ERX1174279-bin.1_NODE_118_length_47181_cov_25.650151	0.918333	48.4
EA_ERX1174279	EA_ERX1174279-bin.1	BACA	bacitracin	EA_ERX1174279-bin.1_NODE_34_length_98560_cov_31.988529	0.996662	31.7
EA_ERX1174279	EA_ERX1174279-bin.1	TRUNCATED_PUTATIVE_RESPONSE_REGULATOR_ARLR	unclassified	EA_ERX1174279-bin.1_NODE_32_length_101107_cov_26.838064	0.990731	39.6
EA_ERX1174279	EA_ERX1174279-bin.1	APH(3')-I	aminoglycoside	EA_ERX1174279-bin.1_NODE_187_length_28834_cov_33.246916	0.931771	33.8
EA_ERX1174279	EA_ERX1174279-bin.1	BACTERIAL_REGULATORY_PROTEIN_LUXR	unclassified	EA_ERX1174279-bin.1_NODE_262_length_20312_cov_35.953004	0.998667	38.2
EA_ERX1174279	EA_ERX1174279-bin.1	CAMP-REGULATORY_PROTEIN	unclassified	EA_ERX1174279-bin.1_NODE_111_length_49818_cov_32.751281	0.969783	64.9
EA_ERX1174279	EA_ERX1174279-bin.1	VANR	glycopeptide	EA_ERX1174279-bin.1_NODE_42_length_88063_cov_27.284781	0.9999	32.2
EA_ERX1174279	EA_ERX1174279-bin.1	ROSB	fosmidomycin	EA_ERX1174279-bin.1_NODE_39_length_90545_cov_29.301768	0.99979	50.7
EA_ERX1174279	EA_ERX1174279-bin.1	MEXB	multidrug	EA_ERX1174279-bin.1_NODE_37_length_97262_cov_29.923339	0.999262	77.5
EA_ERX1174279	EA_ERX1174279-bin.1	OMPR	multidrug	EA_ERX1174279-bin.1_NODE_56_length_80382_cov_36.549267	0.999967	35.7
EA_ERX1174279	EA_ERX1174279-bin.1	MVAT	multidrug	EA_ERX1174279-bin.1_NODE_91_length_60328_cov_31.325469	0.99693	46.7
EA_ERX1174279	EA_ERX1174279-bin.1	YOJI	peptide	EA_ERX1174279-bin.1_NODE_229_length_23536_cov_27.499382	0.828311	34
EA_ERX1174279	EA_ERX1174279-bin.1	EMRB	multidrug	EA_ERX1174279-bin.1_NODE_48_length_83975_cov_27.223284	0.997352	50.5
EA_ERX1174279	EA_ERX1174279-bin.1	TET43	tetracycline	EA_ERX1174279-bin.1_NODE_297_length_17282_cov_31.576769	0.932213	30.8
EA_ERX1174279	EA_ERX1174279-bin.1	ACRB	multidrug	EA_ERX1174279-bin.1_NODE_191_length_28455_cov_27.443063	0.954824	63.5
EA_ERX1174279	EA_ERX1174279-bin.1	PBP-1A	beta-lactam	EA_ERX1174279-bin.1_NODE_29_length_105248_cov_32.297634	0.999996	39.9
EA_ERX1174279	EA_ERX1174279-bin.1	CHLORAMPHENICOL_AND_FLORFENICOL_RESISTANCE	phenicol	EA_ERX1174279-bin.1_NODE_61_length_74483_cov_30.890848	0.999031	32.3
EA_ERX1174279	EA_ERX1174279-bin.1	MULTIDRUG_ABC_TRANSPORTER	multidrug	EA_ERX1174279-bin.1_NODE_10_length_166985_cov_29.446073	0.998669	30.9
EA_ERX1174279	EA_ERX1174279-bin.1	MEXF	multidrug	EA_ERX1174279-bin.1_NODE_1_length_264623_cov_27.438326	1	97.9
EA_ERX1174279	EA_ERX1174279-bin.1	MDTD	multidrug	EA_ERX1174279-bin.1_NODE_19_length_131838_cov_25.191990	0.999901	45.7
EA_ERX1174279	EA_ERX1174279-bin.1	VANR	glycopeptide	EA_ERX1174279-bin.1_NODE_84_length_61870_cov_30.540370	0.999705	40
EA_ERX1174279	EA_ERX1174279-bin.1	BICYCLOMYCIN-MULTIDRUG_EFFLUX_PROTEIN_BCR	multidrug	EA_ERX1174279-bin.1_NODE_249_length_21352_cov_30.736254	0.999998	31.3
EA_ERX1174279	EA_ERX1174279-bin.1	MDTD	multidrug	EA_ERX1174279-bin.1_NODE_96_length_57249_cov_32.889988	1	46.3
EA_ERX1174279	EA_ERX1174279-bin.1	PBP-1B	beta-lactam	EA_ERX1174279-bin.1_NODE_120_length_46843_cov_34.761819	0.997695	37.6
EA_ERX1174279	EA_ERX1174279-bin.1	NMCR	beta-lactam	EA_ERX1174279-bin.1_NODE_140_length_39541_cov_38.717925	0.996173	30
EA_ERX1174279	EA_ERX1174279-bin.1	LMRA	MLS	EA_ERX1174279-bin.1_NODE_147_length_37484_cov_24.191402	0.988638	30.8
EA_ERX1174279	EA_ERX1174279-bin.1	PENA	beta-lactam	EA_ERX1174279-bin.1_NODE_194_length_27583_cov_26.255849	0.969681	39.7
EA_ERX1174279	EA_ERX1174279-bin.1	MULTIDRUG_ABC_TRANSPORTER	multidrug	EA_ERX1174279-bin.1_NODE_92_length_59487_cov_31.668899	0.885531	73.3
EA_ERX1174279	EA_ERX1174279-bin.1	EMRD	multidrug	EA_ERX1174279-bin.1_NODE_244_length_21571_cov_24.248838	0.999537	30.1
EA_ERX1174279	EA_ERX1174279-bin.1	VANR	glycopeptide	EA_ERX1174279-bin.1_NODE_85_length_61645_cov_31.972528	0.940597	36.7
EA_ERX1174279	EA_ERX1174279-bin.1	PATA	fluoroquinolone	EA_ERX1174279-bin.1_NODE_137_length_39930_cov_38.030520	0.941942	31.4
EA_ERX1174279	EA_ERX1174279-bin.1	MTRA	multidrug	EA_ERX1174279-bin.1_NODE_58_length_77621_cov_31.605639	0.999519	41.6
EA_ERX1174279	EA_ERX1174279-bin.1	OLEB	MLS	EA_ERX1174279-bin.1_NODE_344_length_14421_cov_32.477447	0.996401	31.1
EA_ERX1174279	EA_ERX1174279-bin.1	BRUCELLA_SUIS_MPRF	peptide	EA_ERX1174279-bin.1_NODE_2769_length_4563_cov_29.638864	0.911711	36.6
EA_ERX1174279	EA_ERX1174279-bin.1	OMPR	multidrug	EA_ERX1174279-bin.1_NODE_165_length_34257_cov_37.156570	0.999963	39.9
EA_ERX1174279	EA_ERX1174279-bin.1	TRIC	triclosan	EA_ERX1174279-bin.1_NODE_26_length_114650_cov_31.095999	0.869773	82.8
EA_ERX1174279	EA_ERX1174279-bin.1	ROSA	fosmidomycin	EA_ERX1174279-bin.1_NODE_74_length_65509_cov_34.792725	0.998434	59.4
EA_ERX1174279	EA_ERX1174279-bin.1	OMPR	multidrug	EA_ERX1174279-bin.1_NODE_52_length_81742_cov_32.244604	0.996426	38.4
EA_ERX1174279	EA_ERX1174279-bin.1	MEXT	multidrug	EA_ERX1174279-bin.1_NODE_81_length_63193_cov_27.428252	0.999997	61.9
EA_ERX1174279	EA_ERX1174279-bin.1	VAND	glycopeptide	EA_ERX1174279-bin.1_NODE_238_length_22389_cov_22.604146	0.898295	32.8
EA_ERX1174279	EA_ERX1174279-bin.1	OPRN	multidrug	EA_ERX1174279-bin.1_NODE_130_length_42511_cov_32.617934	0.999999	30.6
EA_ERX1174279	EA_ERX1174279-bin.1	EFRB	multidrug	EA_ERX1174279-bin.1_NODE_1187_length_7230_cov_36.619233	0.858829	30.5
EA_ERX1174279	EA_ERX1174279-bin.1	MDTK	multidrug	EA_ERX1174279-bin.1_NODE_102_length_55184_cov_33.833826	0.999877	32.9
EA_ERX1174279	EA_ERX1174279-bin.1	PATA	fluoroquinolone	EA_ERX1174279-bin.1_NODE_157_length_35601_cov_31.447505	0.950649	30.9
EA_ERX1174279	EA_ERX1174279-bin.1	OMPR	multidrug	EA_ERX1174279-bin.1_NODE_69_length_69305_cov_30.478960	0.987449	47.3
EA_ERX1174279	EA_ERX1174279-bin.1	VAND	glycopeptide	EA_ERX1174279-bin.1_NODE_162_length_34888_cov_30.704131	1	38.8
EA_ERX1174279	EA_ERX1174279-bin.1	HP1181	multidrug	EA_ERX1174279-bin.1_NODE_2848_length_4481_cov_33.154993	0.996553	32.1
EA_ERX1174279	EA_ERX1174279-bin.1	VANR	glycopeptide	EA_ERX1174279-bin.1_NODE_794_length_8877_cov_30.845613	0.998565	36.4
EA_ERX1174279	EA_ERX1174279-bin.1	PMRF	peptide	EA_ERX1174279-bin.1_NODE_51_length_82076_cov_30.062813	0.923324	33.2
EA_ERX1174279	EA_ERX1174279-bin.1	EMRA	multidrug	EA_ERX1174279-bin.1_NODE_251_length_21190_cov_27.014053	0.953624	34
EA_ERX1174279	EA_ERX1174279-bin.1	OPCM	multidrug	EA_ERX1174279-bin.1_NODE_318_length_15819_cov_33.430538	0.999974	31.8
EA_ERX1174279	EA_ERX1174279-bin.1	VANH	glycopeptide	EA_ERX1174279-bin.1_NODE_97_length_56833_cov_27.846349	1	40.9
EA_ERX1174279	EA_ERX1174279-bin.1	SAT-3	nucleoside	EA_ERX1174279-bin.1_NODE_154_length_36138_cov_24.888479	0.996148	43
EA_ERX1174279	EA_ERX1174279-bin.1	BAER	multidrug	EA_ERX1174279-bin.1_NODE_68_length_69979_cov_31.649191	0.999926	45.9
EA_ERX1174279	EA_ERX1174279-bin.1	RPSD_(RAMA_OR_SUD2)	unclassified	EA_ERX1174279-bin.1_NODE_282_length_18427_cov_34.588069	0.953772	32.1
EA_ERX1174279	EA_ERX1174279-bin.1	TETA(48)	tetracycline	EA_ERX1174279-bin.1_NODE_47_length_85148_cov_27.086717	0.86439	43.8
EA_ERX1174279	EA_ERX1174279-bin.3	MEXT	multidrug	EA_ERX1174279-bin.3_NODE_4321_length_3410_cov_35.880477	0.999996	61.8
EA_ERX1174279	EA_ERX1174279-bin.3	TRUNCATED_PUTATIVE_RESPONSE_REGULATOR_ARLR	unclassified	EA_ERX1174279-bin.3_NODE_153_length_36209_cov_39.991315	0.999616	39
EA_ERX1174279	EA_ERX1174279-bin.3	PENA	beta-lactam	EA_ERX1174279-bin.3_NODE_90_length_60686_cov_37.649404	0.99999	39
EA_ERX1174279	EA_ERX1174279-bin.3	CAMP-REGULATORY_PROTEIN	unclassified	EA_ERX1174279-bin.3_NODE_105_length_54253_cov_41.873372	0.959972	63.4
EA_ERX1174279	EA_ERX1174279-bin.3	PATA	fluoroquinolone	EA_ERX1174279-bin.3_NODE_175_length_31451_cov_36.527424	0.92873	30.6
EA_ERX1174279	EA_ERX1174279-bin.3	OMPR	multidrug	EA_ERX1174279-bin.3_NODE_824_length_8734_cov_39.362945	0.999723	46.6
EA_ERX1174279	EA_ERX1174279-bin.3	CHLORAMPHENICOL_EXPORTER	phenicol	EA_ERX1174279-bin.3_NODE_31_length_102720_cov_38.328856	0.99999	39.9
EA_ERX1174279	EA_ERX1174279-bin.3	VANR	glycopeptide	EA_ERX1174279-bin.3_NODE_116_length_48236_cov_40.514290	0.842759	36.1
EA_ERX1174279	EA_ERX1174279-bin.3	CARA	MLS	EA_ERX1174279-bin.3_NODE_119_length_47178_cov_41.487915	0.99628	31.1
EA_ERX1174279	EA_ERX1174279-bin.3	VANR	glycopeptide	EA_ERX1174279-bin.3_NODE_17_length_134537_cov_39.022538	0.999943	40.5
EA_ERX1174279	EA_ERX1174279-bin.3	MARR	multidrug	EA_ERX1174279-bin.3_NODE_7612_length_2231_cov_38.354779	0.999965	36.4
EA_ERX1174279	EA_ERX1174279-bin.3	GOLS	multidrug	EA_ERX1174279-bin.3_NODE_267_length_19701_cov_35.943958	0.978319	38.1
EA_ERX1174279	EA_ERX1174279-bin.3	SUL4	sulfonamide	EA_ERX1174279-bin.3_NODE_192_length_27953_cov_48.423722	0.977823	39.1
EA_ERX1174279	EA_ERX1174279-bin.3	PENA	beta-lactam	EA_ERX1174279-bin.3_NODE_73_length_66093_cov_37.071837	0.999996	40.8
EA_ERX1174279	EA_ERX1174279-bin.3	EMRE	multidrug	EA_ERX1174279-bin.3_NODE_11_length_166965_cov_39.430418	0.99471	84.7
EA_ERX1174279	EA_ERX1174279-bin.3	BACTERIAL_REGULATORY_PROTEIN_LUXR	unclassified	EA_ERX1174279-bin.3_NODE_246_length_21488_cov_44.096347	0.998466	38.1
EA_ERX1174279	EA_ERX1174279-bin.3	MEXB	multidrug	EA_ERX1174279-bin.3_NODE_177_length_30930_cov_40.374316	0.998939	79.8
EA_ERX1174279	EA_ERX1174279-bin.3	TLCC	MLS	EA_ERX1174279-bin.3_NODE_156_length_36061_cov_39.009971	0.997219	34.5
EA_ERX1174279	EA_ERX1174279-bin.3	PENA	beta-lactam	EA_ERX1174279-bin.3_NODE_199_length_27312_cov_41.346370	0.999932	38.3
EA_ERX1174279	EA_ERX1174279-bin.3	MULTIDRUG_ABC_TRANSPORTER	multidrug	EA_ERX1174279-bin.3_NODE_71_length_67116_cov_38.878707	0.82406	70.9
EA_ERX1174279	EA_ERX1174279-bin.3	BCRA	bacitracin	EA_ERX1174279-bin.3_NODE_2108_length_5312_cov_36.061822	0.997368	32.7
EA_ERX1174279	EA_ERX1174279-bin.3	LPEB	MLS	EA_ERX1174279-bin.3_NODE_72_length_66929_cov_39.015268	0.985458	87
EA_ERX1174279	EA_ERX1174279-bin.3	BRUCELLA_SUIS_MPRF	peptide	EA_ERX1174279-bin.3_NODE_4202_length_3487_cov_36.837413	0.911711	37.1
EA_ERX1174279	EA_ERX1174279-bin.3	MDTK	multidrug	EA_ERX1174279-bin.3_NODE_89_length_60979_cov_37.174693	0.999972	49.3
EA_ERX1174279	EA_ERX1174279-bin.3	PENA	beta-lactam	EA_ERX1174279-bin.3_NODE_57_length_77692_cov_39.457836	0.999935	35.1
EA_ERX1174279	EA_ERX1174279-bin.3	VANR	glycopeptide	EA_ERX1174279-bin.3_NODE_124_length_45024_cov_44.625631	0.991389	40.8
EA_ERX1174279	EA_ERX1174279-bin.3	PBP-1B	beta-lactam	EA_ERX1174279-bin.3_NODE_170_length_32531_cov_39.579105	0.999186	37.4
EA_ERX1174279	EA_ERX1174279-bin.3	CMEB	multidrug	EA_ERX1174279-bin.3_NODE_41_length_88414_cov_37.898720	0.956988	44.4
EA_ERX1174279	EA_ERX1174279-bin.3	VANR	glycopeptide	EA_ERX1174279-bin.3_NODE_1182_length_7263_cov_47.199501	0.998733	36
EA_ERX1174279	EA_ERX1174279-bin.3	PBP-1A	beta-lactam	EA_ERX1174279-bin.3_NODE_16_length_137651_cov_38.732972	0.934245	39.2
EA_ERX1174279	EA_ERX1174279-bin.3	MULTIDRUG_ABC_TRANSPORTER	multidrug	EA_ERX1174279-bin.3_NODE_3214_length_4136_cov_36.237442	0.828146	31.4
EA_ERX1174279	EA_ERX1174279-bin.3	CLASS_C	beta-lactam	EA_ERX1174279-bin.3_NODE_13_length_156063_cov_39.392647	0.911745	53.8
EA_ERX1174279	EA_ERX1174279-bin.3	BICYCLOMYCIN-MULTIDRUG_EFFLUX_PROTEIN_BCR	multidrug	EA_ERX1174279-bin.3_NODE_253_length_20895_cov_40.667179	0.999997	30.8
EA_ERX1174279	EA_ERX1174279-bin.3	TRIC	triclosan	EA_ERX1174279-bin.3_NODE_23_length_119847_cov_37.603897	0.987254	81.4
EA_ERX1174279	EA_ERX1174279-bin.3	ARNA	peptide	EA_ERX1174279-bin.3_NODE_3228_length_4130_cov_62.260613	0.864485	82.4
EA_ERX1174279	EA_ERX1174279-bin.3	EPTA	peptide	EA_ERX1174279-bin.3_NODE_38_length_95704_cov_40.263672	0.991372	42.6
EA_ERX1174279	EA_ERX1174279-bin.3	HP1181	multidrug	EA_ERX1174279-bin.3_NODE_1080_length_7600_cov_43.090126	0.996553	32.7
EA_ERX1174279	EA_ERX1174279-bin.3	MULTIDRUG_ABC_TRANSPORTER	multidrug	EA_ERX1174279-bin.3_NODE_45_length_86485_cov_39.860349	0.979312	31.2
EA_ERX1174279	EA_ERX1174279-bin.3	VANR	glycopeptide	EA_ERX1174279-bin.3_NODE_87_length_61435_cov_37.648811	0.8316	42.7
EA_ERX1174279	EA_ERX1174279-bin.3	VANR	glycopeptide	EA_ERX1174279-bin.3_NODE_182_length_29902_cov_39.863035	0.984057	38.1
EA_ERX1174279	EA_ERX1174279-bin.3	TRANSCRIPTIONAL_REGULATORY_PROTEIN_CPXR_CPXR	unclassified	EA_ERX1174279-bin.3_NODE_112_length_49666_cov_40.310254	0.9992	38.5
EA_ERX1174279	EA_ERX1174279-bin.3	TAEA	pleuromutilin	EA_ERX1174279-bin.3_NODE_77_length_64473_cov_33.798084	0.966758	32.9
EA_ERX1174279	EA_ERX1174279-bin.3	MDTK	multidrug	EA_ERX1174279-bin.3_NODE_220_length_24221_cov_40.246586	0.999815	30.9
EA_ERX1174279	EA_ERX1174279-bin.3	OMPR	multidrug	EA_ERX1174279-bin.3_NODE_35_length_98359_cov_39.708964	0.999864	39.9
EA_ERX1174279	EA_ERX1174279-bin.3	MULTIDRUG_ABC_TRANSPORTER	multidrug	EA_ERX1174279-bin.3_NODE_43_length_86824_cov_35.816951	0.999424	34
EA_ERX1174279	EA_ERX1174279-bin.3	PATA	fluoroquinolone	EA_ERX1174279-bin.3_NODE_1870_length_5671_cov_39.782585	0.932494	30.7
EA_ERX1174279	EA_ERX1174279-bin.3	ROSA	fosmidomycin	EA_ERX1174279-bin.3_NODE_103_length_55004_cov_35.973739	0.999275	60.1
EA_ERX1174279	EA_ERX1174279-bin.3	VANR	glycopeptide	EA_ERX1174279-bin.3_NODE_201_length_26939_cov_44.050997	0.999788	39.4
EA_ERX1174279	EA_ERX1174279-bin.3	MEXF	multidrug	EA_ERX1174279-bin.3_NODE_98_length_56629_cov_39.228462	1	92.4
EA_ERX1174279	EA_ERX1174279-bin.3	APH(3')-I	aminoglycoside	EA_ERX1174279-bin.3_NODE_208_length_26292_cov_37.829782	0.977777	38.4
EA_ERX1174279	EA_ERX1174279-bin.3	COB(I)ALAMIN_ADENOLSYLTRANSFERASE	unclassified	EA_ERX1174279-bin.3_NODE_75_length_65147_cov_35.339519	0.999999	47.7
EA_ERX1174279	EA_ERX1174279-bin.3	BACTERIAL_REGULATORY_PROTEIN_LUXR	unclassified	EA_ERX1174279-bin.3_NODE_107_length_53292_cov_40.830531	0.998194	34.3
EA_ERX1174279	EA_ERX1174279-bin.3	BACA	bacitracin	EA_ERX1174279-bin.3_NODE_213_length_25797_cov_37.897211	0.989985	85.9
EA_ERX1174279	EA_ERX1174279-bin.3	VANR	glycopeptide	EA_ERX1174279-bin.3_NODE_217_length_25021_cov_34.186053	0.952515	42.9
EA_ERX1174280	EA_ERX1174280-bin.1	CYSTATHIONINE_BETA-LYASE_PATB	unclassified	EA_ERX1174280-bin.1_NODE_46_length_80669_cov_19.041903	0.965506	34.9
EA_ERX1174280	EA_ERX1174280-bin.1	CLBB	phenicol	EA_ERX1174280-bin.1_NODE_1_length_260133_cov_17.743627	0.995061	36.5
EA_ERX1174280	EA_ERX1174280-bin.1	VGAB	MLS	EA_ERX1174280-bin.1_NODE_23_length_109711_cov_19.503128	0.999869	34.1
EA_ERX1174280	EA_ERX1174280-bin.1	MULTIDRUG_ABC_TRANSPORTER	multidrug	EA_ERX1174280-bin.1_NODE_2_length_253618_cov_20.404791	0.999772	37.7
EA_ERX1174280	EA_ERX1174280-bin.1	VANR	glycopeptide	EA_ERX1174280-bin.1_NODE_147_length_41759_cov_21.153582	0.999544	47.3
EA_ERX1174280	EA_ERX1174280-bin.1	VANR	glycopeptide	EA_ERX1174280-bin.1_NODE_1105_length_7750_cov_21.383756	0.999498	34.9
EA_ERX1174280	EA_ERX1174280-bin.1	BCRA	bacitracin	EA_ERX1174280-bin.1_NODE_190_length_31934_cov_20.879890	0.991116	32.2
EA_ERX1174280	EA_ERX1174280-bin.1	VANR	glycopeptide	EA_ERX1174280-bin.1_NODE_51_length_74989_cov_21.059079	0.911569	45.4
EA_ERX1174280	EA_ERX1174280-bin.1	TETP	tetracycline	EA_ERX1174280-bin.1_NODE_146_length_41925_cov_20.851158	0.999962	37.9
EA_ERX1174280	EA_ERX1174280-bin.1	VANG	glycopeptide	EA_ERX1174280-bin.1_NODE_3_length_249500_cov_19.445922	0.999867	33.1
EA_ERX1174280	EA_ERX1174280-bin.1	VGAB	MLS	EA_ERX1174280-bin.1_NODE_413_length_13472_cov_23.028620	0.993344	32.3
EA_ERX1174280	EA_ERX1174280-bin.1	TETA(48)	tetracycline	EA_ERX1174280-bin.1_NODE_9_length_140657_cov_20.125631	0.901345	34.9
EA_ERX1174280	EA_ERX1174280-bin.1	MULTIDRUG_ABC_TRANSPORTER	multidrug	EA_ERX1174280-bin.1_NODE_122_length_46406_cov_18.288753	0.931157	38.4
EA_ERX1174280	EA_ERX1174280-bin.1	SUL4	sulfonamide	EA_ERX1174280-bin.1_NODE_368_length_15020_cov_20.169663	0.986565	47.5
EA_ERX1174280	EA_ERX1174280-bin.1	BCRA	bacitracin	EA_ERX1174280-bin.1_NODE_323_length_17092_cov_19.299348	0.999702	37.6
EA_ERX1174280	EA_ERX1174280-bin.1	VGAB	MLS	EA_ERX1174280-bin.1_NODE_203_length_30382_cov_19.940911	0.969387	37.1
EA_ERX1174280	EA_ERX1174280-bin.1	VANR	glycopeptide	EA_ERX1174280-bin.1_NODE_21_length_112439_cov_18.437278	0.999998	47.2
EA_ERX1174280	EA_ERX1174280-bin.2	PBP-1B	beta-lactam	EA_ERX1174280-bin.2_NODE_184_length_33350_cov_43.594864	0.999186	37.4
EA_ERX1174280	EA_ERX1174280-bin.2	TRIC	triclosan	EA_ERX1174280-bin.2_NODE_110_length_49365_cov_41.218739	0.882331	81.4
EA_ERX1174280	EA_ERX1174280-bin.2	MEXT	multidrug	EA_ERX1174280-bin.2_NODE_68_length_65908_cov_41.678223	0.999928	61.8
EA_ERX1174280	EA_ERX1174280-bin.2	CARA	MLS	EA_ERX1174280-bin.2_NODE_309_length_18485_cov_45.804666	0.997207	31.1
EA_ERX1174280	EA_ERX1174280-bin.2	VANR	glycopeptide	EA_ERX1174280-bin.2_NODE_121_length_46627_cov_41.847827	0.987245	39
EA_ERX1174280	EA_ERX1174280-bin.2	BRUCELLA_SUIS_MPRF	peptide	EA_ERX1174280-bin.2_NODE_894_length_8638_cov_45.242456	0.911711	37.1
EA_ERX1174280	EA_ERX1174280-bin.2	CLASS_C	beta-lactam	EA_ERX1174280-bin.2_NODE_26_length_106575_cov_41.878558	0.911745	53.6
EA_ERX1174280	EA_ERX1174280-bin.2	VANR	glycopeptide	EA_ERX1174280-bin.2_NODE_129_length_44714_cov_38.437695	0.952515	42.9
EA_ERX1174280	EA_ERX1174280-bin.2	CHLORAMPHENICOL_EXPORTER	phenicol	EA_ERX1174280-bin.2_NODE_34_length_94932_cov_42.108151	0.99999	39.9
EA_ERX1174280	EA_ERX1174280-bin.2	MDTK	multidrug	EA_ERX1174280-bin.2_NODE_105_length_50098_cov_41.098455	0.999972	49.3
EA_ERX1174280	EA_ERX1174280-bin.2	PENA	beta-lactam	EA_ERX1174280-bin.2_NODE_104_length_50392_cov_40.890677	0.99999	39
EA_ERX1174280	EA_ERX1174280-bin.2	VANR	glycopeptide	EA_ERX1174280-bin.2_NODE_84_length_58224_cov_39.956437	0.999871	40.5
EA_ERX1174280	EA_ERX1174280-bin.2	ARNA	peptide	EA_ERX1174280-bin.2_NODE_3515_length_4130_cov_68.895215	0.864485	82.4
EA_ERX1174280	EA_ERX1174280-bin.2	PENA	beta-lactam	EA_ERX1174280-bin.2_NODE_219_length_27825_cov_46.231185	0.999932	38.3
EA_ERX1174280	EA_ERX1174280-bin.2	EMRA	multidrug	EA_ERX1174280-bin.2_NODE_112_length_48719_cov_42.959292	0.996418	43.6
EA_ERX1174280	EA_ERX1174280-bin.2	PBP-1A	beta-lactam	EA_ERX1174280-bin.2_NODE_11_length_133439_cov_42.845011	0.934245	39.2
EA_ERX1174280	EA_ERX1174280-bin.2	EPTA	peptide	EA_ERX1174280-bin.2_NODE_95_length_53502_cov_42.625947	0.991372	42.6
EA_ERX1174280	EA_ERX1174280-bin.2	COB(I)ALAMIN_ADENOLSYLTRANSFERASE	unclassified	EA_ERX1174280-bin.2_NODE_102_length_50920_cov_38.522992	0.999998	47.7
EA_ERX1174280	EA_ERX1174280-bin.2	BICYCLOMYCIN-MULTIDRUG_EFFLUX_PROTEIN_BCR	multidrug	EA_ERX1174280-bin.2_NODE_141_length_42545_cov_42.921582	0.999997	30.8
EA_ERX1174280	EA_ERX1174280-bin.2	MULTIDRUG_ABC_TRANSPORTER	multidrug	EA_ERX1174280-bin.2_NODE_255_length_24255_cov_36.126529	0.999638	34
EA_ERX1174280	EA_ERX1174280-bin.2	OMPR	multidrug	EA_ERX1174280-bin.2_NODE_33_length_96270_cov_43.791228	0.999864	39.9
EA_ERX1174280	EA_ERX1174280-bin.2	VANR	glycopeptide	EA_ERX1174280-bin.2_NODE_575_length_10761_cov_40.494956	0.952783	39
EA_ERX1174280	EA_ERX1174280-bin.2	SUL4	sulfonamide	EA_ERX1174280-bin.2_NODE_286_length_19810_cov_50.660947	0.977823	39.1
EA_ERX1174280	EA_ERX1174280-bin.2	APH(3')-I	aminoglycoside	EA_ERX1174280-bin.2_NODE_233_length_26292_cov_42.254412	0.977777	38.4
EA_ERX1174280	EA_ERX1174280-bin.2	CMEB	multidrug	EA_ERX1174280-bin.2_NODE_45_length_81715_cov_40.718920	0.956988	44.4
EA_ERX1174280	EA_ERX1174280-bin.2	LPEB	MLS	EA_ERX1174280-bin.2_NODE_63_length_67062_cov_42.066829	0.985458	87
EA_ERX1174280	EA_ERX1174280-bin.2	RPOB2	multidrug	EA_ERX1174280-bin.2_NODE_620_length_10383_cov_47.991189	0.995283	42.1
EA_ERX1174280	EA_ERX1174280-bin.2	EMRE	multidrug	EA_ERX1174280-bin.2_NODE_65_length_66927_cov_44.560698	0.99471	84.7
EA_ERX1174280	EA_ERX1174280-bin.2	TRUNCATED_PUTATIVE_RESPONSE_REGULATOR_ARLR	unclassified	EA_ERX1174280-bin.2_NODE_169_length_36220_cov_43.296281	0.999616	39
EA_ERX1174280	EA_ERX1174280-bin.2	ROSA	fosmidomycin	EA_ERX1174280-bin.2_NODE_90_length_54370_cov_40.489202	0.999275	60.1
EA_ERX1174280	EA_ERX1174280-bin.2	EFRB	multidrug	EA_ERX1174280-bin.2_NODE_1195_length_7394_cov_41.873552	0.858829	30.5
EA_ERX1174280	EA_ERX1174280-bin.2	RPOB2	multidrug	EA_ERX1174280-bin.2_NODE_497_length_11528_cov_59.141288	0.995365	42.3
EA_ERX1174280	EA_ERX1174280-bin.2	MDTK	multidrug	EA_ERX1174280-bin.2_NODE_245_length_24839_cov_43.902477	0.999815	30.9
EA_ERX1174280	EA_ERX1174280-bin.2	MEXB	multidrug	EA_ERX1174280-bin.2_NODE_166_length_36459_cov_43.476843	0.998939	79.8
EA_ERX1174280	EA_ERX1174280-bin.2	BCRA	bacitracin	EA_ERX1174280-bin.2_NODE_2272_length_5311_cov_39.461377	0.997368	32.7
EA_ERX1174280	EA_ERX1174280-bin.2	TAEA	pleuromutilin	EA_ERX1174280-bin.2_NODE_783_length_9212_cov_43.177132	0.950151	32.9
EA_ERX1174280	EA_ERX1174280-bin.2	MEXF	multidrug	EA_ERX1174280-bin.2_NODE_182_length_33505_cov_40.961375	1	92.4
EA_ERX1174280	EA_ERX1174280-bin.2	LMRA	MLS	EA_ERX1174280-bin.2_NODE_204_length_30122_cov_37.240762	0.988638	30.1
EA_ERX1174280	EA_ERX1174280-bin.2	CAMP-REGULATORY_PROTEIN	unclassified	EA_ERX1174280-bin.2_NODE_91_length_54281_cov_46.298326	0.959972	63.4
EA_ERX1174280	EA_ERX1174280-bin.2	PENA	beta-lactam	EA_ERX1174280-bin.2_NODE_54_length_71884_cov_42.542747	0.999935	35.1
EA_ERX1174280	EA_ERX1174280-bin.2	MULTIDRUG_ABC_TRANSPORTER	multidrug	EA_ERX1174280-bin.2_NODE_59_length_68812_cov_43.758948	0.979312	31.2
EA_ERX1174280	EA_ERX1174280-bin.2	TRANSCRIPTIONAL_REGULATORY_PROTEIN_CPXR_CPXR	unclassified	EA_ERX1174280-bin.2_NODE_270_length_21378_cov_42.114759	0.999308	38.5
EA_ERX1174280	EA_ERX1174280-bin.2	PATA	fluoroquinolone	EA_ERX1174280-bin.2_NODE_196_length_31439_cov_41.022623	0.92873	30.6
EA_ERX1174280	EA_ERX1174280-bin.2	BACTERIAL_REGULATORY_PROTEIN_LUXR	unclassified	EA_ERX1174280-bin.2_NODE_192_length_31864_cov_45.555252	0.998186	34.3
EA_ERX1174280	EA_ERX1174280-bin.2	VANR	glycopeptide	EA_ERX1174280-bin.2_NODE_133_length_44167_cov_46.661589	0.991389	40.8
EA_ERX1174280	EA_ERX1174280-bin.2	HP1181	multidrug	EA_ERX1174280-bin.2_NODE_1003_length_8091_cov_47.763440	0.996553	32.7
EA_ERX1174280	EA_ERX1174280-bin.2	BACTERIAL_REGULATORY_PROTEIN_LUXR	unclassified	EA_ERX1174280-bin.2_NODE_227_length_26901_cov_48.231021	0.998612	38.1
EA_ERX1174280	EA_ERX1174280-bin.2	VANR	glycopeptide	EA_ERX1174280-bin.2_NODE_285_length_19821_cov_43.145047	0.842759	36.1
EA_ERX1174280	EA_ERX1174280-bin.2	MULTIDRUG_ABC_TRANSPORTER	multidrug	EA_ERX1174280-bin.2_NODE_73_length_63722_cov_42.916220	0.82406	70.9
EA_ERX1174280	EA_ERX1174280-bin.2	MULTIDRUG_ABC_TRANSPORTER	multidrug	EA_ERX1174280-bin.2_NODE_197_length_30977_cov_41.855604	0.828146	31.4
EA_ERX1174280	EA_ERX1174280-bin.2	PENA	beta-lactam	EA_ERX1174280-bin.2_NODE_243_length_25066_cov_42.716245	0.999996	40.8
EA_ERX1174280	EA_ERX1174280-bin.2	PATA	fluoroquinolone	EA_ERX1174280-bin.2_NODE_499_length_11520_cov_42.353685	0.932898	30.7
EA_ERX1174280	EA_ERX1174280-bin.2	GOLS	multidrug	EA_ERX1174280-bin.2_NODE_291_length_19701_cov_40.139825	0.978319	38.1
EA_ERX3668214	EA_ERX3668214-bin.1	BACA	bacitracin	EA_ERX3668214-bin.1_NODE_14_length_12225_cov_3.816352	0.994933	33.1
EA_ERX3668214	EA_ERX3668214-bin.1	CHLORAMPHENICOL_AND_FLORFENICOL_RESISTANCE	phenicol	EA_ERX3668214-bin.1_NODE_146_length_4907_cov_3.150247	0.998551	34.5
EA_ERX3668214	EA_ERX3668214-bin.1	TLCC	MLS	EA_ERX3668214-bin.1_NODE_286_length_3628_cov_3.781416	0.95961	34.4
EA_ERX3668214	EA_ERX3668214-bin.1	BCRA	bacitracin	EA_ERX3668214-bin.1_NODE_8_length_14486_cov_4.222161	0.999631	35.7
EA_ERX3668214	EA_ERX3668214-bin.1	ADEC	multidrug	EA_ERX3668214-bin.1_NODE_60_length_7034_cov_3.500215	0.997532	42
EA_ERX3668214	EA_ERX3668214-bin.1	UGD	peptide	EA_ERX3668214-bin.1_NODE_1060_length_1845_cov_3.370391	0.915862	64.2
EA_ERX3668214	EA_ERX3668214-bin.1	MTRA	multidrug	EA_ERX3668214-bin.1_NODE_263_length_3756_cov_4.123480	0.999093	41.2
EA_ERX3668214	EA_ERX3668214-bin.1	PENA	beta-lactam	EA_ERX3668214-bin.1_NODE_251_length_3846_cov_3.366922	0.999996	31.7
EA_ERX3668214	EA_ERX3668214-bin.1	SUL4	sulfonamide	EA_ERX3668214-bin.1_NODE_132_length_5235_cov_3.507722	0.978195	39.1
EA_ERX3668214	EA_ERX3668214-bin.1	TET35	tetracycline	EA_ERX3668214-bin.1_NODE_161_length_4725_cov_4.048394	0.996617	36.5
EA_ERX3668214	EA_ERX3668214-bin.1	VANTRL	glycopeptide	EA_ERX3668214-bin.1_k99_34320_length_1628_cov_12.0000	0.935087	32.9
EA_ERX3668214	EA_ERX3668214-bin.1	RPOB2	multidrug	EA_ERX3668214-bin.1_NODE_200_length_4373_cov_3.607226	0.995365	47.1
EA_ERX3668214	EA_ERX3668214-bin.1	CYSTATHIONINE_BETA-LYASE_PATB	unclassified	EA_ERX3668214-bin.1_NODE_12_length_12347_cov_4.579564	0.999756	36.4
EA_ERX3668214	EA_ERX3668214-bin.1	VANH	glycopeptide	EA_ERX3668214-bin.1_NODE_144_length_4941_cov_3.215718	1	37.6
EA_ERX3668214	EA_ERX3668214-bin.1	VANE	glycopeptide	EA_ERX3668214-bin.1_NODE_421_length_2971_cov_3.806927	0.999999	37.7
EA_ERX3668215	EA_ERX3668215-bin.0	SRMB	MLS	EA_ERX3668215-bin.0_NODE_31_length_6153_cov_3.555264	0.994145	30.1
EA_ERX3668215	EA_ERX3668215-bin.0	COB(I)ALAMIN_ADENOLSYLTRANSFERASE	unclassified	EA_ERX3668215-bin.0_NODE_45_length_5311_cov_3.373668	1	32.5
EA_ERX3668215	EA_ERX3668215-bin.0	VANRI	glycopeptide	EA_ERX3668215-bin.0_NODE_160_length_3269_cov_3.721531	0.999999	46.5
EA_ERX3668215	EA_ERX3668215-bin.0	KASUGAMYCIN_RESISTANCE_PROTEIN_KSGA	aminoglycoside	EA_ERX3668215-bin.0_NODE_72_length_4522_cov_3.025744	1	34.5
EA_ERX3668215	EA_ERX3668215-bin.0	LLMA_23S_RIBOSOMAL_RNA_METHYLTRANSFERASE	MLS	EA_ERX3668215-bin.0_k99_42395_length_1156_cov_9.0000	0.999722	58.1
EA_ERX3668215	EA_ERX3668215-bin.0	VANY	glycopeptide	EA_ERX3668215-bin.0_NODE_258_length_2668_cov_3.334481	0.990557	41.5
EA_ERX3668215	EA_ERX3668215-bin.0	VANR	glycopeptide	EA_ERX3668215-bin.0_NODE_203_length_2924_cov_3.364587	0.99798	45.9
EA_ERX3668215	EA_ERX3668215-bin.0	TRUNCATED_PUTATIVE_RESPONSE_REGULATOR_ARLR	unclassified	EA_ERX3668215-bin.0_NODE_1108_length_1520_cov_4.022526	0.891469	30.1
EA_ERX3668215	EA_ERX3668215-bin.0	PATA	fluoroquinolone	EA_ERX3668215-bin.0_NODE_443_length_2144_cov_3.145045	0.961855	34.3
EA_ERX3668215	EA_ERX3668215-bin.0	EFRA	multidrug	EA_ERX3668215-bin.0_NODE_145_length_3443_cov_3.126328	0.999585	36.5
EA_ERX3668215	EA_ERX3668215-bin.0	VANA	glycopeptide	EA_ERX3668215-bin.0_NODE_558_length_1965_cov_3.614660	0.999999	44
EA_ERX3668215	EA_ERX3668215-bin.0	BACA	bacitracin	EA_ERX3668215-bin.0_NODE_267_length_2638_cov_3.654665	0.892384	69.6
EA_ERX3668215	EA_ERX3668215-bin.0	MULTIDRUG_ABC_TRANSPORTER	multidrug	EA_ERX3668215-bin.0_NODE_28_length_6255_cov_3.523226	0.830145	34.3
EA_ERX3668215	EA_ERX3668215-bin.0	VANTRL	glycopeptide	EA_ERX3668215-bin.0_NODE_815_length_1728_cov_3.565451	0.935087	34.2
EA_ERX3668223	EA_ERX3668223-bin.2	VANU	glycopeptide	EA_ERX3668223-bin.2_NODE_738_length_5957_cov_4.407828	0.995718	46.3
EA_ERX3668223	EA_ERX3668223-bin.2	MULTIDRUG_ABC_TRANSPORTER	multidrug	EA_ERX3668223-bin.2_NODE_81_length_14339_cov_4.601442	0.917137	35.6
EA_ERX3668223	EA_ERX3668223-bin.2	PATA	fluoroquinolone	EA_ERX3668223-bin.2_NODE_793_length_5749_cov_4.308922	0.961855	35.6
EA_ERX3668223	EA_ERX3668223-bin.2	TET35	tetracycline	EA_ERX3668223-bin.2_NODE_3722_length_2413_cov_6.386344	0.996617	35.2
EA_ERX3668223	EA_ERX3668223-bin.2	TAEA	pleuromutilin	EA_ERX3668223-bin.2_NODE_71_length_15267_cov_5.474691	0.99089	37.4
EA_ERX3668223	EA_ERX3668223-bin.2	COB(I)ALAMIN_ADENOLSYLTRANSFERASE	unclassified	EA_ERX3668223-bin.2_NODE_485_length_7188_cov_4.430254	0.999999	37
EA_ERX3668223	EA_ERX3668223-bin.2	MEXD	multidrug	EA_ERX3668223-bin.2_NODE_1375_length_4378_cov_5.127920	0.843085	35.7
EA_ERX3668223	EA_ERX3668223-bin.2	TRANSCRIPTIONAL_REGULATORY_PROTEIN_CPXR_CPXR	unclassified	EA_ERX3668223-bin.2_NODE_857_length_5559_cov_4.621911	0.807994	38.1
EA_ERX3668223	EA_ERX3668223-bin.2	TAEA	pleuromutilin	EA_ERX3668223-bin.2_NODE_4041_length_2273_cov_4.306132	0.909303	34.4
EA_ERX3668223	EA_ERX3668223-bin.2	VANU	glycopeptide	EA_ERX3668223-bin.2_NODE_135_length_11637_cov_4.867121	0.992851	43.2
EA_ERX3668223	EA_ERX3668223-bin.2	BAER	multidrug	EA_ERX3668223-bin.2_NODE_2276_length_3289_cov_4.256339	0.999983	40.8
EA_ERX3668223	EA_ERX3668223-bin.2	CHLORAMPHENICOL_AND_FLORFENICOL_RESISTANCE	phenicol	EA_ERX3668223-bin.2_NODE_306_length_8647_cov_4.445880	0.999724	35
EA_ERX3668223	EA_ERX3668223-bin.2	SMER	multidrug	EA_ERX3668223-bin.2_NODE_1299_length_4507_cov_4.281447	0.999944	41
EA_ERX3668223	EA_ERX3668223-bin.2	MULTIDRUG_ABC_TRANSPORTER	multidrug	EA_ERX3668223-bin.2_NODE_199_length_10092_cov_5.395238	0.998722	33.6
EA_ERX3668223	EA_ERX3668223-bin.2	LLMA_23S_RIBOSOMAL_RNA_METHYLTRANSFERASE	MLS	EA_ERX3668223-bin.2_NODE_987_length_5186_cov_4.183395	0.999722	43.3
EA_ERX3668223	EA_ERX3668223-bin.2	VANU	glycopeptide	EA_ERX3668223-bin.2_NODE_1294_length_4510_cov_4.909764	0.995718	53.7
EA_ERX3668223	EA_ERX3668223-bin.3	PATA	fluoroquinolone	EA_ERX3668223-bin.3_k99_57067_length_1448_cov_11.0000	0.961855	34.2
EA_ERX3668223	EA_ERX3668223-bin.3	MTRA	multidrug	EA_ERX3668223-bin.3_NODE_6241_length_1687_cov_2.453431	0.999982	40.2
EA_ERX3668223	EA_ERX3668223-bin.3	SUL4	sulfonamide	EA_ERX3668223-bin.3_k99_86015_length_2051_cov_10.0000	0.962773	37.5
EA_ERX3668223	EA_ERX3668223-bin.3	UGD	peptide	EA_ERX3668223-bin.3_NODE_3532_length_2491_cov_2.486043	0.915862	31.1
EA_ERX3668223	EA_ERX3668223-bin.3	BACA	bacitracin	EA_ERX3668223-bin.3_k99_29468_length_1343_cov_8.0000	0.994987	37.7
EA_ERX3668223	EA_ERX3668223-bin.3	OPCM	multidrug	EA_ERX3668223-bin.3_NODE_6326_length_1674_cov_3.306362	0.999991	32.8
EA_ERX3668223	EA_ERX3668223-bin.3	CFRC	phenicol	EA_ERX3668223-bin.3_NODE_3903_length_2344_cov_2.894277	0.999724	36.9
EA_ERX3668223	EA_ERX3668223-bin.3	OPCM	multidrug	EA_ERX3668223-bin.3_NODE_2953_length_2794_cov_2.849215	0.999998	36.6
EA_ERX3668223	EA_ERX3668223-bin.3	OPCM	multidrug	EA_ERX3668223-bin.3_NODE_1232_length_4612_cov_2.588106	0.999995	34
EA_ERX3668223	EA_ERX3668223-bin.3	BCRA	bacitracin	EA_ERX3668223-bin.3_NODE_2211_length_3352_cov_3.350622	0.999675	35.9
EA_ERX3668223	EA_ERX3668223-bin.4	VANR	glycopeptide	EA_ERX3668223-bin.4_NODE_14_length_30823_cov_6.427132	0.999972	45.9
EA_ERX3668223	EA_ERX3668223-bin.4	COB(I)ALAMIN_ADENOLSYLTRANSFERASE	unclassified	EA_ERX3668223-bin.4_NODE_207_length_9935_cov_5.947065	1	32.5
EA_ERX3668223	EA_ERX3668223-bin.4	VANRI	glycopeptide	EA_ERX3668223-bin.4_NODE_104_length_12928_cov_6.251068	0.999999	46.5
EA_ERX3668223	EA_ERX3668223-bin.4	RPOB2	multidrug	EA_ERX3668223-bin.4_NODE_61_length_15874_cov_5.710032	0.995365	53.3
EA_ERX3668223	EA_ERX3668223-bin.4	VANA	glycopeptide	EA_ERX3668223-bin.4_NODE_15_length_30530_cov_6.073667	0.999999	43.1
EA_ERX3668223	EA_ERX3668223-bin.4	VANTRL	glycopeptide	EA_ERX3668223-bin.4_NODE_19_length_28442_cov_5.925846	0.935087	34.2
EA_ERX3668223	EA_ERX3668223-bin.4	LLMA_23S_RIBOSOMAL_RNA_METHYLTRANSFERASE	MLS	EA_ERX3668223-bin.4_NODE_877_length_5494_cov_5.472697	0.999722	56.6
EA_ERX3668223	EA_ERX3668223-bin.4	VANR	glycopeptide	EA_ERX3668223-bin.4_NODE_106_length_12890_cov_5.436619	0.999977	43
EA_ERX3668223	EA_ERX3668223-bin.4	MEPA	multidrug	EA_ERX3668223-bin.4_NODE_39_length_20073_cov_5.821611	0.843953	32.1
EA_ERX3668223	EA_ERX3668223-bin.4	PATA	fluoroquinolone	EA_ERX3668223-bin.4_NODE_8_length_32472_cov_6.401641	0.961855	34.3
EA_ERX3668223	EA_ERX3668223-bin.4	VANH	glycopeptide	EA_ERX3668223-bin.4_NODE_33_length_21733_cov_6.055171	0.997602	30.5
EA_ERX3668223	EA_ERX3668223-bin.4	MULTIDRUG_ABC_TRANSPORTER	multidrug	EA_ERX3668223-bin.4_NODE_6_length_34242_cov_6.379267	0.830145	34.3
EA_ERX3668223	EA_ERX3668223-bin.4	MULTIDRUG_ABC_TRANSPORTER	multidrug	EA_ERX3668223-bin.4_NODE_26_length_22577_cov_6.303925	0.953236	30.3
EA_ERX3668223	EA_ERX3668223-bin.4	VANY	glycopeptide	EA_ERX3668223-bin.4_NODE_448_length_7367_cov_5.967314	0.990557	41.5
EA_ERX3668223	EA_ERX3668223-bin.4	CLBB	phenicol	EA_ERX3668223-bin.4_NODE_44_length_19070_cov_5.485248	0.999435	33.2
EA_ERX3668223	EA_ERX3668223-bin.4	KASUGAMYCIN_RESISTANCE_PROTEIN_KSGA	aminoglycoside	EA_ERX3668223-bin.4_NODE_94_length_13473_cov_6.332166	1	34.5
EA_ERX3668223	EA_ERX3668223-bin.6	PATA	fluoroquinolone	EA_ERX3668223-bin.6_NODE_4892_length_1991_cov_3.848140	0.961855	30.8
EA_ERX3668223	EA_ERX3668223-bin.6	VANR	glycopeptide	EA_ERX3668223-bin.6_NODE_2404_length_3177_cov_4.081678	0.919073	36.3
EA_ERX3668223	EA_ERX3668223-bin.6	MULTIDRUG_ABC_TRANSPORTER	multidrug	EA_ERX3668223-bin.6_NODE_3445_length_2534_cov_3.596612	0.999592	37.8
EA_ERX3668223	EA_ERX3668223-bin.6	VANR	glycopeptide	EA_ERX3668223-bin.6_NODE_2990_length_2769_cov_4.100590	0.999989	41.4
EA_ERX3668223	EA_ERX3668223-bin.6	VANR	glycopeptide	EA_ERX3668223-bin.6_NODE_400_length_7740_cov_4.015875	0.999885	44.5
EA_ERX3668223	EA_ERX3668223-bin.6	VANR	glycopeptide	EA_ERX3668223-bin.6_NODE_6648_length_1615_cov_3.312821	0.999997	45
EA_ERX3668223	EA_ERX3668223-bin.6	EFRA	multidrug	EA_ERX3668223-bin.6_NODE_1287_length_4519_cov_3.870968	0.999967	43.6
EA_ERX3668223	EA_ERX3668223-bin.6	RLMA(II)	MLS	EA_ERX3668223-bin.6_NODE_4784_length_2029_cov_3.876393	0.999998	31.6
EA_ERX3668223	EA_ERX3668223-bin.6	MDTK	fluoroquinolone	EA_ERX3668223-bin.6_NODE_2217_length_3340_cov_4.212177	0.957776	31.5
EA_ERX3668223	EA_ERX3668223-bin.6	MULTIDRUG_ABC_TRANSPORTER	multidrug	EA_ERX3668223-bin.6_NODE_612_length_6510_cov_3.863362	0.991997	30.7
EA_ERX3668223	EA_ERX3668223-bin.6	TETB(60)	tetracycline	EA_ERX3668223-bin.6_NODE_1991_length_3567_cov_3.707859	0.906707	33.7
EA_ERX3668223	EA_ERX3668223-bin.6	DFRA1	diaminopyrimidine	EA_ERX3668223-bin.6_NODE_525_length_6899_cov_3.818089	0.992701	34.7
EA_ERX3668223	EA_ERX3668223-bin.6	CLBA	phenicol	EA_ERX3668223-bin.6_NODE_361_length_8047_cov_3.388013	0.999724	38.8
EA_ERX3668223	EA_ERX3668223-bin.6	MULTIDRUG_ABC_TRANSPORTER	multidrug	EA_ERX3668223-bin.6_NODE_2385_length_3196_cov_3.843044	0.998806	36.9
EA_ERX3668223	EA_ERX3668223-bin.6	MULTIDRUG_ABC_TRANSPORTER	multidrug	EA_ERX3668223-bin.6_NODE_1340_length_4436_cov_3.729514	0.997893	34.1
EA_ERX3668223	EA_ERX3668223-bin.6	KASUGAMYCIN_RESISTANCE_PROTEIN_KSGA	aminoglycoside	EA_ERX3668223-bin.6_NODE_951_length_5286_cov_3.459950	0.912466	32.2
EA_ERX3668223	EA_ERX3668223-bin.6	VANY	glycopeptide	EA_ERX3668223-bin.6_NODE_363_length_8032_cov_3.720196	0.999997	34.6
EA_ERX3668223	EA_ERX3668223-bin.6	VANRI	glycopeptide	EA_ERX3668223-bin.6_NODE_1690_length_3926_cov_3.793593	0.999159	36.6
EA_ERX3668223	EA_ERX3668223-bin.6	VANY	glycopeptide	EA_ERX3668223-bin.6_NODE_56_length_17199_cov_4.128150	0.992068	40.4
EA_ERX3668223	EA_ERX3668223-bin.6	VANTRL	glycopeptide	EA_ERX3668223-bin.6_NODE_846_length_5595_cov_3.703791	0.935087	33.2
EA_ERX3668223	EA_ERX3668223-bin.6	VANR	glycopeptide	EA_ERX3668223-bin.6_NODE_932_length_5339_cov_3.324375	0.999965	42.5
EA_ERX3668223	EA_ERX3668223-bin.6	VANH	glycopeptide	EA_ERX3668223-bin.6_k99_564_length_1647_cov_11.0000	0.933548	30.7
EA_ERX3668223	EA_ERX3668223-bin.6	EFRA	multidrug	EA_ERX3668223-bin.6_NODE_1347_length_4427_cov_4.216148	0.981652	37.5
EA_ERX3668223	EA_ERX3668223-bin.6	OMPR	multidrug	EA_ERX3668223-bin.6_NODE_3020_length_2753_cov_4.267235	0.999563	37.9
EA_ERX3668223	EA_ERX3668223-bin.7	CDEA	multidrug	EA_ERX3668223-bin.7_NODE_806_length_5722_cov_4.245456	0.994412	33.9
EA_ERX3668223	EA_ERX3668223-bin.7	VANR	glycopeptide	EA_ERX3668223-bin.7_NODE_2157_length_3400_cov_4.014948	0.999504	37.6
EA_ERX3668223	EA_ERX3668223-bin.7	TETB(60)	tetracycline	EA_ERX3668223-bin.7_NODE_628_length_6426_cov_3.822634	0.998669	33.2
EA_ERX3668223	EA_ERX3668223-bin.7	EFRA	multidrug	EA_ERX3668223-bin.7_NODE_2387_length_3195_cov_4.784395	0.998052	34.3
EA_ERX3668223	EA_ERX3668223-bin.7	STAPHYLOCOCCUS_MUPA_CONFERRING_RESISTANCE_TO_MUPIROCIN	mupirocin	EA_ERX3668223-bin.7_NODE_1278_length_4533_cov_4.330951	0.996795	43.5
EA_ERX3668223	EA_ERX3668223-bin.7	TETB(60)	tetracycline	EA_ERX3668223-bin.7_NODE_5351_length_1877_cov_3.951701	0.968192	40.1
EA_ERX3668223	EA_ERX3668223-bin.7	LLMA_23S_RIBOSOMAL_RNA_METHYLTRANSFERASE	MLS	EA_ERX3668223-bin.7_NODE_1704_length_3912_cov_3.933109	0.999722	57.6
EA_ERX3668223	EA_ERX3668223-bin.7	CLBA	phenicol	EA_ERX3668223-bin.7_NODE_2258_length_3304_cov_3.676516	0.999724	35
EA_ERX3668223	EA_ERX3668223-bin.7	MTRA	multidrug	EA_ERX3668223-bin.7_NODE_1344_length_4428_cov_4.181340	0.999972	39
EA_ERX3668223	EA_ERX3668223-bin.7	OMPR	multidrug	EA_ERX3668223-bin.7_NODE_124_length_12016_cov_4.443358	0.999991	35.9
EA_ERX3668223	EA_ERX3668223-bin.7	KASUGAMYCIN_RESISTANCE_PROTEIN_KSGA	aminoglycoside	EA_ERX3668223-bin.7_NODE_2205_length_3356_cov_4.680097	0.997227	31.6
EA_ERX3668223	EA_ERX3668223-bin.7	MULTIDRUG_ABC_TRANSPORTER	multidrug	EA_ERX3668223-bin.7_NODE_3319_length_2603_cov_4.171115	0.999845	39.7
EA_ERX3668223	EA_ERX3668223-bin.8	LMRA	MLS	EA_ERX3668223-bin.8_NODE_711_length_6039_cov_4.844251	0.995753	37
EA_ERX3668223	EA_ERX3668223-bin.8	BACA	bacitracin	EA_ERX3668223-bin.8_NODE_232_length_9543_cov_4.527087	0.991778	35.2
EA_ERX3668223	EA_ERX3668223-bin.8	TAEA	pleuromutilin	EA_ERX3668223-bin.8_NODE_296_length_8794_cov_4.566312	0.990942	37.7
EA_ERX3668223	EA_ERX3668223-bin.8	EREB	MLS	EA_ERX3668223-bin.8_NODE_3042_length_2742_cov_4.509118	1	33.3
EA_ERX3668223	EA_ERX3668223-bin.8	MDTD	multidrug	EA_ERX3668223-bin.8_NODE_5858_length_1761_cov_4.401524	1	32.4
EA_ERX3668223	EA_ERX3668223-bin.8	TETA(48)	tetracycline	EA_ERX3668223-bin.8_NODE_615_length_6505_cov_4.402171	0.922725	34.8
EA_ERX3668223	EA_ERX3668223-bin.8	BCRA	bacitracin	EA_ERX3668223-bin.8_NODE_810_length_5712_cov_4.739615	0.99966	37.5
EA_ERX3668223	EA_ERX3668223-bin.8	BICYCLOMYCIN-MULTIDRUG_EFFLUX_PROTEIN_BCR	multidrug	EA_ERX3668223-bin.8_NODE_606_length_6531_cov_4.733632	0.999998	36.1
EA_ERX3668223	EA_ERX3668223-bin.8	MTRA	multidrug	EA_ERX3668223-bin.8_NODE_966_length_5248_cov_4.927787	0.948518	76.5
EA_ERX3668223	EA_ERX3668223-bin.8	QEPA	fluoroquinolone	EA_ERX3668223-bin.8_NODE_608_length_6527_cov_4.496910	0.999545	51.2
EA_ERX3668223	EA_ERX3668223-bin.8	BICYCLOMYCIN-MULTIDRUG_EFFLUX_PROTEIN_BCR	multidrug	EA_ERX3668223-bin.8_NODE_5531_length_1831_cov_4.373874	0.999988	32.3
EA_ERX3668223	EA_ERX3668223-bin.8	CAMP-REGULATORY_PROTEIN	unclassified	EA_ERX3668223-bin.8_NODE_3724_length_2413_cov_4.843087	0.99542	30.6
EA_ERX3668223	EA_ERX3668223-bin.8	TCMA	tetracenomycin_C	EA_ERX3668223-bin.8_NODE_50_length_17903_cov_4.382844	0.999493	31.1
EA_ERX3668223	EA_ERX3668223-bin.8	PENA	beta-lactam	EA_ERX3668223-bin.8_NODE_923_length_5360_cov_4.588690	0.823098	30.5
EA_ERX3668223	EA_ERX3668223-bin.8	CHLORAMPHENICOL_EXPORTER	phenicol	EA_ERX3668223-bin.8_NODE_344_length_8296_cov_4.784371	0.999978	43.8
EA_ERX3668223	EA_ERX3668223-bin.8	RIFAMPIN_MONOOXYGENASE	rifamycin	EA_ERX3668223-bin.8_NODE_3567_length_2476_cov_3.853779	0.994749	30.7
EA_ERX3668223	EA_ERX3668223-bin.8	RPHA	rifamycin	EA_ERX3668223-bin.8_NODE_724_length_5995_cov_4.499495	0.835882	32.9
EA_ERX3668223	EA_ERX3668223-bin.8	TETA(48)	tetracycline	EA_ERX3668223-bin.8_NODE_2070_length_3483_cov_4.171820	0.923426	32.7
EA_ERX3668223	EA_ERX3668223-bin.8	BICYCLOMYCIN-MULTIDRUG_EFFLUX_PROTEIN_BCR	multidrug	EA_ERX3668223-bin.8_NODE_822_length_5673_cov_5.142755	0.999998	32
EA_ERX3668223	EA_ERX3668223-bin.8	EMRD	multidrug	EA_ERX3668223-bin.8_NODE_2180_length_3379_cov_4.919374	0.951895	30.2
EA_ERX3668223	EA_ERX3668223-bin.8	LMRA	MLS	EA_ERX3668223-bin.8_NODE_1836_length_3756_cov_4.737368	0.994897	35.2
EA_ERX3668223	EA_ERX3668223-bin.8	SUL4	sulfonamide	EA_ERX3668223-bin.8_NODE_1339_length_4437_cov_4.539936	0.992617	36.9
EA_ERX3668223	EA_ERX3668223-bin.8	RIFAMPIN_MONOOXYGENASE	rifamycin	EA_ERX3668223-bin.8_NODE_5326_length_1883_cov_3.854486	0.99997	35.7
EA_ERX3668223	EA_ERX3668223-bin.8	PUROMYCIN_RESISTANCE_PROTEIN	nucleoside	EA_ERX3668223-bin.8_NODE_2702_length_2953_cov_4.779503	0.815866	37.8
EA_ERX3668223	EA_ERX3668223-bin.8	VANA	glycopeptide	EA_ERX3668223-bin.8_NODE_432_length_7451_cov_4.519876	1	38.8
EA_ERX3668223	EA_ERX3668223-bin.8	CARA	MLS	EA_ERX3668223-bin.8_NODE_3026_length_2750_cov_4.548794	0.999935	32.8
EA_ERX3668223	EA_ERX3668223-bin.8	VANR	glycopeptide	EA_ERX3668223-bin.8_NODE_598_length_6563_cov_4.474186	0.999998	48
EA_ERX3668223	EA_ERX3668223-bin.8	BCRA	bacitracin	EA_ERX3668223-bin.8_NODE_3335_length_2595_cov_4.581102	0.996814	35.9
EA_ERX3668223	EA_ERX3668223-bin.8	VANH	glycopeptide	EA_ERX3668223-bin.8_NODE_1274_length_4540_cov_4.501449	0.999464	31.9
EA_ERX3668223	EA_ERX3668223-bin.8	YKKC	multidrug	EA_ERX3668223-bin.8_NODE_5325_length_1883_cov_4.884573	1	40.2
EA_ERX3668223	EA_ERX3668223-bin.8	VANR	glycopeptide	EA_ERX3668223-bin.8_NODE_2904_length_2828_cov_4.480707	0.999752	40.1
EA_ERX3668223	EA_ERX3668223-bin.8	KDPE	aminoglycoside	EA_ERX3668223-bin.8_NODE_948_length_5297_cov_4.374475	0.805295	40.4
EA_ERX3668223	EA_ERX3668223-bin.8	TCMA	tetracenomycin_C	EA_ERX3668223-bin.8_NODE_3878_length_2355_cov_4.846522	0.912362	48.2
EA_ERX3668223	EA_ERX3668223-bin.8	TCMA	tetracenomycin_C	EA_ERX3668223-bin.8_NODE_902_length_5397_cov_4.208911	0.948984	34.8
EA_ERX3668223	EA_ERX3668223-bin.8	BCRA	bacitracin	EA_ERX3668223-bin.8_NODE_953_length_5278_cov_4.746506	0.999074	35.6
EA_ERX3668223	EA_ERX3668223-bin.8	KASUGAMYCIN_RESISTANCE_PROTEIN_KSGA	aminoglycoside	EA_ERX3668223-bin.8_NODE_2965_length_2787_cov_5.384700	1	34.2
EA_ERX3668223	EA_ERX3668223-bin.8	PATA	fluoroquinolone	EA_ERX3668223-bin.8_NODE_174_length_10609_cov_4.834565	0.95408	34
EA_ERX3668223	EA_ERX3668223-bin.8	TETA(48)	tetracycline	EA_ERX3668223-bin.8_NODE_356_length_8086_cov_4.372058	0.99952	47.2
EA_ERX3668223	EA_ERX3668223-bin.8	PATA	fluoroquinolone	EA_ERX3668223-bin.8_NODE_111_length_12415_cov_4.489563	0.961855	34.3
EA_ERX3668223	EA_ERX3668223-bin.8	MTRA	multidrug	EA_ERX3668223-bin.8_NODE_3867_length_2360_cov_4.560521	0.999945	46.4
EA_ERX3668223	EA_ERX3668223-bin.8	TETA(48)	tetracycline	EA_ERX3668223-bin.8_NODE_167_length_10674_cov_4.686599	0.992761	35.2
EA_ERX3668223	EA_ERX3668223-bin.8	CHLORAMPHENICOL_AND_FLORFENICOL_RESISTANCE	phenicol	EA_ERX3668223-bin.8_NODE_459_length_7316_cov_4.704586	0.999724	36
EA_ERX3668223	EA_ERX3668223-bin.8	TETA(48)	tetracycline	EA_ERX3668223-bin.8_NODE_1856_length_3721_cov_4.587016	0.99982	56.6
EA_ERX3668223	EA_ERX3668223-bin.8	PUROMYCIN_RESISTANCE_PROTEIN	nucleoside	EA_ERX3668223-bin.8_NODE_205_length_9953_cov_4.890180	0.953784	42.9
EA_ERX3668223	EA_ERX3668223-bin.8	SUL4	sulfonamide	EA_ERX3668223-bin.8_NODE_1615_length_4013_cov_3.987620	0.985287	39.7
EA_ERX3668223	EA_ERX3668223-bin.8	BCRA	bacitracin	EA_ERX3668223-bin.8_NODE_6592_length_1625_cov_1.688535	0.999259	34.2
EA_ERX3668223	EA_ERX3668223-bin.8	MULTIDRUG_ABC_TRANSPORTER	multidrug	EA_ERX3668223-bin.8_NODE_596_length_6570_cov_4.859708	0.999219	43.3
EA_ERX3668223	EA_ERX3668223-bin.8	MAJOR_FACILITATOR_SUPERFAMILY_TRANSPORTER	multidrug	EA_ERX3668223-bin.8_NODE_1041_length_5031_cov_3.859727	0.984595	34.9
EA_ERX3668223	EA_ERX3668223-bin.8	TETC	tetracycline	EA_ERX3668223-bin.8_NODE_4737_length_2043_cov_4.638833	0.999999	31
EA_ERX3668223	EA_ERX3668223-bin.8	VAND	glycopeptide	EA_ERX3668223-bin.8_NODE_1233_length_4611_cov_4.783582	0.978625	30.8
EA_ERX3668223	EA_ERX3668223-bin.8	RIFAMPIN_MONOOXYGENASE	rifamycin	EA_ERX3668223-bin.8_NODE_5632_length_1808_cov_5.513406	0.999974	35.1
EA_ERX3668223	EA_ERX3668223-bin.8	TETA(48)	tetracycline	EA_ERX3668223-bin.8_NODE_512_length_6977_cov_4.581190	0.941242	35.5
EA_ERX3668223	EA_ERX3668223-bin.8	APH(6)-I	aminoglycoside	EA_ERX3668223-bin.8_NODE_4523_length_2107_cov_4.283138	0.999942	36.3
EA_ERX3668223	EA_ERX3668223-bin.8	BICYCLOMYCIN-MULTIDRUG_EFFLUX_PROTEIN_BCR	multidrug	EA_ERX3668223-bin.8_NODE_1787_length_3815_cov_4.677926	0.999998	36.2
EA_ERX3668223	EA_ERX3668223-bin.9	VANR	glycopeptide	EA_ERX3668223-bin.9_NODE_467_length_7272_cov_3.565609	0.997154	46.3
EA_ERX3668223	EA_ERX3668223-bin.9	TAEA	pleuromutilin	EA_ERX3668223-bin.9_NODE_1118_length_4853_cov_4.061692	0.98344	32.3
EA_ERX3668223	EA_ERX3668223-bin.9	KASUGAMYCIN_RESISTANCE_PROTEIN_KSGA	aminoglycoside	EA_ERX3668223-bin.9_NODE_435_length_7435_cov_3.475339	0.999973	31.6
EA_ERX3668223	EA_ERX3668223-bin.9	MULTIDRUG_ABC_TRANSPORTER	multidrug	EA_ERX3668223-bin.9_NODE_2505_length_3102_cov_3.394815	0.999295	31
EA_ERX3668223	EA_ERX3668223-bin.9	CHLORAMPHENICOL_AND_FLORFENICOL_RESISTANCE	phenicol	EA_ERX3668223-bin.9_NODE_889_length_5454_cov_3.259492	0.999724	35.8
EA_ERX3668223	EA_ERX3668223-bin.9	VANG	glycopeptide	EA_ERX3668223-bin.9_NODE_1156_length_4783_cov_3.715525	1	45.9
EA_ERX3668223	EA_ERX3668223-bin.9	RLMA(II)	MLS	EA_ERX3668223-bin.9_NODE_1247_length_4583_cov_3.564929	0.999975	34.5
EA_ERX3668223	EA_ERX3668223-bin.9	BACA	bacitracin	EA_ERX3668223-bin.9_NODE_1515_length_4152_cov_3.946790	0.95307	62
EA_ERX3668223	EA_ERX3668223-bin.9	MULTIDRUG_ABC_TRANSPORTER	multidrug	EA_ERX3668223-bin.9_NODE_1023_length_5084_cov_3.291112	0.998894	34.9
EA_ERX3668223	EA_ERX3668223-bin.9	OMPR	multidrug	EA_ERX3668223-bin.9_NODE_5819_length_1769_cov_3.040257	0.999583	47
EA_ERX3668223	EA_ERX3668223-bin.9	TET35	tetracycline	EA_ERX3668223-bin.9_NODE_3889_length_2350_cov_3.709368	0.996617	33.3
EA_ERX3668223	EA_ERX3668223-bin.9	VANY	glycopeptide	EA_ERX3668223-bin.9_NODE_509_length_6987_cov_3.767311	0.999591	39.4
EA_ERX3668223	EA_ERX3668223-bin.9	LLMA_23S_RIBOSOMAL_RNA_METHYLTRANSFERASE	MLS	EA_ERX3668223-bin.9_NODE_3459_length_2522_cov_3.816782	0.999722	60.4
EA_ERX3668223	EA_ERX3668223-bin.9	VANR	glycopeptide	EA_ERX3668223-bin.9_NODE_2472_length_3122_cov_3.567330	0.999983	37.3
EA_ERX3668223	EA_ERX3668223-bin.9	VANH	glycopeptide	EA_ERX3668223-bin.9_NODE_2497_length_3108_cov_3.857517	0.999821	32.7
EA_ERX3668228	EA_ERX3668228-bin.0	MTRA	multidrug	EA_ERX3668228-bin.0_NODE_263_length_1943_cov_3.064089	0.999839	44.7
EA_ERX3668228	EA_ERX3668228-bin.0	COB(I)ALAMIN_ADENOLSYLTRANSFERASE	unclassified	EA_ERX3668228-bin.0_k99_31258_length_2073_cov_9.0000	1	32
EA_ERX3668228	EA_ERX3668228-bin.0	VANR	glycopeptide	EA_ERX3668228-bin.0_NODE_210_length_2100_cov_3.196088	0.999996	43
EA_ERX3668228	EA_ERX3668228-bin.0	VANU	glycopeptide	EA_ERX3668228-bin.0_k99_8562_length_1516_cov_7.0000	0.995718	53.7
EA_ERX3668228	EA_ERX3668228-bin.0	BACA	bacitracin	EA_ERX3668228-bin.0_NODE_442_length_1638_cov_2.994315	0.892384	69.6
EA_ERX3668228	EA_ERX3668228-bin.0	CLBB	phenicol	EA_ERX3668228-bin.0_k99_23513_length_1526_cov_8.0000	0.999724	35.7
EA_ERX3668228	EA_ERX3668228-bin.0	MULTIDRUG_ABC_TRANSPORTER	multidrug	EA_ERX3668228-bin.0_k99_21262_length_1885_cov_9.0000	0.825054	36.8
EA_ERX3668228	EA_ERX3668228-bin.0	MULTIDRUG_ABC_TRANSPORTER	multidrug	EA_ERX3668228-bin.0_NODE_36_length_4263_cov_6.687025	0.994548	31.9
EA_ERX3668238	EA_ERX3668238-bin.0	BACA	bacitracin	EA_ERX3668238-bin.0_NODE_219_length_3257_cov_3.188944	0.892384	69.6
EA_ERX3668238	EA_ERX3668238-bin.0	VANR	glycopeptide	EA_ERX3668238-bin.0_NODE_1024_length_1799_cov_2.993119	0.999972	45.9
EA_ERX3668238	EA_ERX3668238-bin.0	VANR	glycopeptide	EA_ERX3668238-bin.0_NODE_1397_length_1595_cov_2.390909	0.999899	43.1
EA_ERX3668238	EA_ERX3668238-bin.0	STAPHYLOCOCCUS_MUPA_CONFERRING_RESISTANCE_TO_MUPIROCIN	mupirocin	EA_ERX3668238-bin.0_NODE_150_length_3735_cov_2.947554	0.996795	32.5
EA_ERX3668238	EA_ERX3668238-bin.0	VANR	glycopeptide	EA_ERX3668238-bin.0_NODE_422_length_2539_cov_2.179147	0.999977	43
EA_ERX3668238	EA_ERX3668238-bin.0	TRUNCATED_PUTATIVE_RESPONSE_REGULATOR_ARLR	unclassified	EA_ERX3668238-bin.0_NODE_1469_length_1563_cov_2.412467	0.90757	43
EA_ERX3668238	EA_ERX3668238-bin.0	RLMA(II)	MLS	EA_ERX3668238-bin.0_NODE_355_length_2724_cov_2.995504	0.99771	34.6
EA_ERX3668238	EA_ERX3668238-bin.0	EFRA	multidrug	EA_ERX3668238-bin.0_NODE_275_length_2983_cov_2.991803	0.917464	37.3
EA_ERX3668238	EA_ERX3668238-bin.0	TRUNCATED_PUTATIVE_RESPONSE_REGULATOR_ARLR	unclassified	EA_ERX3668238-bin.0_NODE_124_length_4052_cov_2.859395	0.969962	34.8
EA_ERX3668238	EA_ERX3668238-bin.0	SUL4	sulfonamide	EA_ERX3668238-bin.0_NODE_154_length_3685_cov_3.448760	0.968611	34.2
EA_ERX3668238	EA_ERX3668238-bin.0	VANRI	glycopeptide	EA_ERX3668238-bin.0_k99_32422_length_1527_cov_13.0000	0.999999	46.5
EA_ERX3668238	EA_ERX3668238-bin.0	VANA	glycopeptide	EA_ERX3668238-bin.0_NODE_457_length_2464_cov_2.996679	0.999999	43.1
EA_ERX3668238	EA_ERX3668238-bin.0	VANY	glycopeptide	EA_ERX3668238-bin.0_NODE_592_length_2210_cov_2.993503	0.990557	41.5
EA_ERX3668238	EA_ERX3668238-bin.0	CLBB	phenicol	EA_ERX3668238-bin.0_k99_23420_length_1157_cov_10.0000	0.999724	35.7
EA_ERX3762588	EA_ERX3762588-bin.0	OMPR	multidrug	EA_ERX3762588-bin.0_NODE_1442_length_3046_cov_3.369776	0.998615	38.5
EA_ERX3762588	EA_ERX3762588-bin.0	BACA	bacitracin	EA_ERX3762588-bin.0_NODE_1125_length_3568_cov_3.261315	0.892384	61.9
EA_ERX3762588	EA_ERX3762588-bin.0	TRIA	triclosan	EA_ERX3762588-bin.0_NODE_711_length_4616_cov_3.390265	0.999928	30.6
EA_ERX3762588	EA_ERX3762588-bin.0	PENA	beta-lactam	EA_ERX3762588-bin.0_NODE_788_length_4366_cov_3.836001	0.999934	30.8
EA_ERX3762588	EA_ERX3762588-bin.0	BACTERIAL_REGULATORY_PROTEIN_LUXR	unclassified	EA_ERX3762588-bin.0_NODE_273_length_7737_cov_3.749544	0.947375	31.1
EA_ERX3762588	EA_ERX3762588-bin.0	VANL	glycopeptide	EA_ERX3762588-bin.0_NODE_552_length_5392_cov_3.099119	0.917244	31.2
EA_ERX3762588	EA_ERX3762588-bin.0	VANTRL	glycopeptide	EA_ERX3762588-bin.0_NODE_4369_length_1510_cov_4.739519	0.935087	34
EA_ERX3762588	EA_ERX3762588-bin.0	PMRF	peptide	EA_ERX3762588-bin.0_NODE_667_length_4766_cov_3.804925	0.923324	30.8
EA_ERX3762588	EA_ERX3762588-bin.0	CFRC	phenicol	EA_ERX3762588-bin.0_NODE_662_length_4798_cov_3.714316	0.999724	35.3
EA_ERX3762588	EA_ERX3762588-bin.0	KASUGAMYCIN_RESISTANCE_PROTEIN_KSGA	aminoglycoside	EA_ERX3762588-bin.0_NODE_574_length_5268_cov_3.327834	1	39.7
EA_ERX3762588	EA_ERX3762588-bin.0	BICYCLOMYCIN-MULTIDRUG_EFFLUX_PROTEIN_BCR	multidrug	EA_ERX3762588-bin.0_NODE_255_length_8042_cov_3.825216	0.804034	31
EA_ERX3762588	EA_ERX3762588-bin.0	SUL4	sulfonamide	EA_ERX3762588-bin.0_NODE_1608_length_2841_cov_2.554200	0.977118	44.7
EA_ERX3762588	EA_ERX3762588-bin.0	VANR	glycopeptide	EA_ERX3762588-bin.0_NODE_967_length_3863_cov_3.440651	0.99997	50.7
EA_ERX3762588	EA_ERX3762588-bin.0	MDTK	multidrug	EA_ERX3762588-bin.0_NODE_859_length_4148_cov_3.261422	0.999805	31.9
EA_ERX3762588	EA_ERX3762588-bin.0	PATA	fluoroquinolone	EA_ERX3762588-bin.0_NODE_355_length_6723_cov_3.406719	0.961855	37.7
EA_ERX3762588	EA_ERX3762588-bin.0	COB(I)ALAMIN_ADENOLSYLTRANSFERASE	unclassified	EA_ERX3762588-bin.0_NODE_3178_length_1842_cov_3.321209	1	36.5
EA_ERX3762588	EA_ERX3762588-bin.2	STAPHYLOCOCCUS_MUPA_CONFERRING_RESISTANCE_TO_MUPIROCIN	mupirocin	EA_ERX3762588-bin.2_NODE_1_length_218265_cov_12.371349	0.958857	41.4
EA_ERX3762588	EA_ERX3762588-bin.2	TET35	tetracycline	EA_ERX3762588-bin.2_NODE_7_length_73667_cov_11.970997	0.996617	33.6
EA_ERX3762588	EA_ERX3762588-bin.2	VANU	glycopeptide	EA_ERX3762588-bin.2_NODE_100_length_12978_cov_5.037220	0.995718	53.7
EA_ERX3762588	EA_ERX3762588-bin.2	TAEA	pleuromutilin	EA_ERX3762588-bin.2_NODE_27_length_30769_cov_12.801719	0.991538	32.3
EA_ERX3762588	EA_ERX3762588-bin.2	VANY	glycopeptide	EA_ERX3762588-bin.2_NODE_8_length_69643_cov_12.253794	0.998406	39.9
EA_ERX3762588	EA_ERX3762588-bin.2	MULTIDRUG_ABC_TRANSPORTER	multidrug	EA_ERX3762588-bin.2_NODE_109_length_12614_cov_13.870133	0.999194	31
EA_ERX3762588	EA_ERX3762588-bin.2	VANTRL	glycopeptide	EA_ERX3762588-bin.2_NODE_88_length_13989_cov_13.017726	0.935087	32.2
EA_ERX3762588	EA_ERX3762588-bin.2	VANG	glycopeptide	EA_ERX3762588-bin.2_NODE_25_length_31843_cov_11.987134	1	45.3
EA_ERX3762588	EA_ERX3762588-bin.2	VANU	glycopeptide	EA_ERX3762588-bin.2_NODE_227_length_8708_cov_4.040795	0.994057	49.3
EA_ERX3762588	EA_ERX3762588-bin.2	SUL4	sulfonamide	EA_ERX3762588-bin.2_NODE_4_length_92373_cov_12.256851	0.982143	37.4
EA_ERX3762588	EA_ERX3762588-bin.2	CHLORAMPHENICOL_AND_FLORFENICOL_RESISTANCE	phenicol	EA_ERX3762588-bin.2_NODE_2_length_171760_cov_12.226516	0.999724	36.1
EA_ERX3762588	EA_ERX3762588-bin.2	VANH	glycopeptide	EA_ERX3762588-bin.2_NODE_22_length_32353_cov_11.604805	1	60.4
EA_ERX3762588	EA_ERX3762588-bin.2	VANR	glycopeptide	EA_ERX3762588-bin.2_NODE_122_length_11850_cov_11.608224	0.997154	46.3
EA_ERX3762588	EA_ERX3762588-bin.2	VANR	glycopeptide	EA_ERX3762588-bin.2_NODE_5_length_90559_cov_13.259646	0.999424	36.8
EA_ERX3762588	EA_ERX3762588-bin.2	VANU	glycopeptide	EA_ERX3762588-bin.2_NODE_1089_length_3620_cov_6.427209	0.993185	47.2
EA_ERX3762588	EA_ERX3762588-bin.2	RPOB2	multidrug	EA_ERX3762588-bin.2_NODE_31_length_28376_cov_12.019915	0.999947	51.8
EA_ERX3762588	EA_ERX3762588-bin.2	APH(3''')-III	aminoglycoside	EA_ERX3762588-bin.2_NODE_11_length_58597_cov_13.367770	1	36.9
EA_ERX3762588	EA_ERX3762588-bin.2	VANU	glycopeptide	EA_ERX3762588-bin.2_NODE_12_length_57692_cov_11.815917	0.988723	45.6
EA_ERX3762588	EA_ERX3762588-bin.2	DFRA20	diaminopyrimidine	EA_ERX3762588-bin.2_NODE_13_length_55297_cov_11.440679	1	42.5
EA_ERX3762588	EA_ERX3762588-bin.3	EFRA	multidrug	EA_ERX3762588-bin.3_NODE_268_length_7780_cov_5.582136	0.999231	38.4
EA_ERX3762588	EA_ERX3762588-bin.3	APH(3'')-IV	aminoglycoside	EA_ERX3762588-bin.3_NODE_391_length_6436_cov_3.581570	0.999977	34.8
EA_ERX3762588	EA_ERX3762588-bin.3	OMPR	multidrug	EA_ERX3762588-bin.3_NODE_224_length_8763_cov_4.950965	0.999872	43.6
EA_ERX3762588	EA_ERX3762588-bin.3	CYSTATHIONINE_BETA-LYASE_PATB	unclassified	EA_ERX3762588-bin.3_NODE_82_length_14187_cov_4.693037	0.999756	35.5
EA_ERX3762588	EA_ERX3762588-bin.3	MULTIDRUG_ABC_TRANSPORTER	multidrug	EA_ERX3762588-bin.3_NODE_1582_length_2866_cov_5.019566	0.998713	32.2
EA_ERX3762588	EA_ERX3762588-bin.3	PATA	fluoroquinolone	EA_ERX3762588-bin.3_NODE_276_length_7700_cov_3.516024	0.961855	32.4
EA_ERX3762588	EA_ERX3762588-bin.3	BACA	bacitracin	EA_ERX3762588-bin.3_NODE_904_length_4026_cov_3.734072	0.998504	35.3
EA_ERX3762588	EA_ERX3762588-bin.3	LLMA_23S_RIBOSOMAL_RNA_METHYLTRANSFERASE	MLS	EA_ERX3762588-bin.3_NODE_1053_length_3699_cov_4.806806	0.999722	58.7
EA_ERX3762588	EA_ERX3762588-bin.3	CFRC	phenicol	EA_ERX3762588-bin.3_NODE_291_length_7437_cov_4.097670	0.999724	31.7
EA_ERX3762588	EA_ERX3762588-bin.3	VANTRL	glycopeptide	EA_ERX3762588-bin.3_NODE_113_length_12487_cov_3.398970	0.935087	31.7
EA_ERX3762588	EA_ERX3762588-bin.3	MULTIDRUG_ABC_TRANSPORTER	multidrug	EA_ERX3762588-bin.3_NODE_481_length_5746_cov_4.452293	0.970652	35.3
EA_ERX3762588	EA_ERX3762588-bin.3	VANR	glycopeptide	EA_ERX3762588-bin.3_NODE_495_length_5703_cov_4.148194	0.873802	40.4
EA_ERX3762588	EA_ERX3762588-bin.3	TETB(60)	tetracycline	EA_ERX3762588-bin.3_NODE_408_length_6278_cov_5.501687	0.815859	35.8
EA_ERX3762588	EA_ERX3762588-bin.3	UGD	peptide	EA_ERX3762588-bin.3_NODE_170_length_10018_cov_4.032721	0.915862	57.4
EA_ERX3762588	EA_ERX3762588-bin.3	VANR	glycopeptide	EA_ERX3762588-bin.3_NODE_106_length_12821_cov_5.242363	0.995324	33.6
EA_ERX3762588	EA_ERX3762588-bin.3	VANR	glycopeptide	EA_ERX3762588-bin.3_NODE_595_length_5170_cov_4.119844	0.999942	43.3
EA_ERX3762588	EA_ERX3762588-bin.3	TETB(60)	tetracycline	EA_ERX3762588-bin.3_NODE_828_length_4252_cov_4.649750	0.978682	32.8
EA_ERX3762588	EA_ERX3762588-bin.3	TAEA	pleuromutilin	EA_ERX3762588-bin.3_NODE_148_length_10944_cov_4.778768	0.989659	36.4
EA_ERX3762588	EA_ERX3762588-bin.3	ADEC	multidrug	EA_ERX3762588-bin.3_NODE_532_length_5500_cov_4.353352	0.997532	38.6
EA_ERX3762588	EA_ERX3762588-bin.3	EFRA	multidrug	EA_ERX3762588-bin.3_NODE_156_length_10570_cov_4.399144	0.999347	33.5
EA_ERX3762588	EA_ERX3762588-bin.3	TAEA	pleuromutilin	EA_ERX3762588-bin.3_NODE_2510_length_2131_cov_3.938825	0.949553	41.3
EA_ERX3762588	EA_ERX3762588-bin.3	OMPR	multidrug	EA_ERX3762588-bin.3_NODE_3033_length_1900_cov_4.280759	0.922725	42.1
EA_ERX3762588	EA_ERX3762588-bin.3	CDEA	multidrug	EA_ERX3762588-bin.3_NODE_112_length_12580_cov_4.670100	0.994412	35.9
EA_ERX3762588	EA_ERX3762588-bin.3	MULTIDRUG_ABC_TRANSPORTER	multidrug	EA_ERX3762588-bin.3_NODE_645_length_4897_cov_4.644775	0.998831	36.8
EA_ERX3762588	EA_ERX3762588-bin.3	TETB(60)	tetracycline	EA_ERX3762588-bin.3_NODE_2609_length_2085_cov_4.718719	0.995186	43.5
EA_ERX3762588	EA_ERX3762588-bin.3	VANY	glycopeptide	EA_ERX3762588-bin.3_NODE_4213_length_1544_cov_3.723304	0.999973	40.5
EA_ERX3762588	EA_ERX3762588-bin.3	TRANSCRIPTIONAL_REGULATORY_PROTEIN_CPXR_CPXR	unclassified	EA_ERX3762588-bin.3_NODE_1270_length_3303_cov_3.838978	0.999844	37.8
EA_ERX3762588	EA_ERX3762588-bin.3	VANY	glycopeptide	EA_ERX3762588-bin.3_NODE_1073_length_3654_cov_3.668519	0.987423	31.6
EA_ERX3762588	EA_ERX3762588-bin.4	CLBA	phenicol	EA_ERX3762588-bin.4_NODE_971_length_3856_cov_3.534859	0.999429	32.9
EA_ERX3762588	EA_ERX3762588-bin.4	CDEA	multidrug	EA_ERX3762588-bin.4_NODE_1924_length_2534_cov_3.668415	0.994412	38
EA_ERX3762588	EA_ERX3762588-bin.4	MULTIDRUG_ABC_TRANSPORTER	multidrug	EA_ERX3762588-bin.4_NODE_429_length_6117_cov_3.420983	0.99961	37.8
EA_ERX3762588	EA_ERX3762588-bin.4	VATB	MLS	EA_ERX3762588-bin.4_NODE_593_length_5180_cov_3.546341	1	41.8
EA_ERX3762588	EA_ERX3762588-bin.4	VANR	glycopeptide	EA_ERX3762588-bin.4_NODE_841_length_4206_cov_3.200915	0.999944	37.7
EA_ERX3762588	EA_ERX3762588-bin.4	VANY	glycopeptide	EA_ERX3762588-bin.4_NODE_153_length_10616_cov_3.627781	0.871571	31.8
EA_ERX3762588	EA_ERX3762588-bin.4	LSAE	MLS	EA_ERX3762588-bin.4_NODE_527_length_5540_cov_3.692069	0.999255	55
EA_ERX3762588	EA_ERX3762588-bin.4	VANR	glycopeptide	EA_ERX3762588-bin.4_NODE_672_length_4741_cov_3.932992	0.999526	38.2
EA_ERX3762588	EA_ERX3762588-bin.4	PENA	beta-lactam	EA_ERX3762588-bin.4_NODE_2562_length_2105_cov_3.166829	0.999942	31.8
EA_ERX3762588	EA_ERX3762588-bin.4	SRMB	MLS	EA_ERX3762588-bin.4_NODE_1782_length_2669_cov_3.916603	0.990046	30.8
EA_ERX3762588	EA_ERX3762588-bin.4	EFRB	multidrug	EA_ERX3762588-bin.4_NODE_2747_length_2022_cov_3.791052	0.858829	45.4
EA_ERX3762588	EA_ERX3762588-bin.4	VANR	glycopeptide	EA_ERX3762588-bin.4_NODE_55_length_17461_cov_3.589797	1	43.5
EA_ERX3762588	EA_ERX3762588-bin.4	MTRA	multidrug	EA_ERX3762588-bin.4_NODE_2363_length_2211_cov_3.383117	0.999998	45.3
EA_ERX3762588	EA_ERX3762588-bin.4	TETA(48)	tetracycline	EA_ERX3762588-bin.4_NODE_232_length_8540_cov_3.593754	0.97611	34.9
EA_ERX3762588	EA_ERX3762588-bin.4	VANTRL	glycopeptide	EA_ERX3762588-bin.4_NODE_913_length_4006_cov_3.474817	0.935087	34.2
EA_ERX3762588	EA_ERX3762588-bin.4	MTRA	multidrug	EA_ERX3762588-bin.4_NODE_316_length_7129_cov_4.029828	0.999738	39.1
EA_ERX3762588	EA_ERX3762588-bin.4	EFRA	multidrug	EA_ERX3762588-bin.4_NODE_330_length_6932_cov_3.459357	0.981069	36.5
EA_ERX3762588	EA_ERX3762588-bin.4	TETB(60)	tetracycline	EA_ERX3762588-bin.4_NODE_131_length_11522_cov_3.855847	0.997772	35.8
EA_ERX3762588	EA_ERX3762588-bin.4	TETW	tetracycline	EA_ERX3762588-bin.4_NODE_4420_length_1501_cov_3.173582	0.999994	31.4
EA_ERX3762588	EA_ERX3762588-bin.4	LLMA_23S_RIBOSOMAL_RNA_METHYLTRANSFERASE	MLS	EA_ERX3762588-bin.4_NODE_1188_length_3453_cov_3.427604	0.999722	59.2
EA_ERX3762588	EA_ERX3762588-bin.4	EDEQ	polyamine:peptide	EA_ERX3762588-bin.4_NODE_1018_length_3761_cov_4.345386	0.995148	33.5
EA_ERX3762588	EA_ERX3762588-bin.4	CYSTATHIONINE_BETA-LYASE_PATB	unclassified	EA_ERX3762588-bin.4_NODE_1976_length_2501_cov_3.450940	0.999756	35.7
EA_ERX3762588	EA_ERX3762588-bin.4	STAPHYLOCOCCUS_MUPA_CONFERRING_RESISTANCE_TO_MUPIROCIN	mupirocin	EA_ERX3762588-bin.4_NODE_389_length_6441_cov_3.246790	0.996795	42.3
EA_ERX3762588	EA_ERX3762588-bin.4	TRUNCATED_PUTATIVE_RESPONSE_REGULATOR_ARLR	unclassified	EA_ERX3762588-bin.4_NODE_104_length_12848_cov_3.452279	0.999793	38.2
EA_ERX3762588	EA_ERX3762588-bin.6	VANY	glycopeptide	EA_ERX3762588-bin.6_NODE_92_length_13706_cov_4.236539	0.999999	30.5
EA_ERX3762588	EA_ERX3762588-bin.6	BCRA	bacitracin	EA_ERX3762588-bin.6_NODE_75_length_14982_cov_4.830575	0.999451	36.5
EA_ERX3762588	EA_ERX3762588-bin.6	RLMA(II)	MLS	EA_ERX3762588-bin.6_NODE_180_length_9786_cov_5.266468	0.99771	34.3
EA_ERX3762588	EA_ERX3762588-bin.6	MULTIDRUG_ABC_TRANSPORTER	multidrug	EA_ERX3762588-bin.6_NODE_262_length_7885_cov_5.420307	0.999932	32.5
EA_ERX3762588	EA_ERX3762588-bin.6	TRUNCATED_PUTATIVE_RESPONSE_REGULATOR_ARLR	unclassified	EA_ERX3762588-bin.6_NODE_39_length_22466_cov_5.034180	0.999438	38.6
EA_ERX3762588	EA_ERX3762588-bin.6	CLBA	phenicol	EA_ERX3762588-bin.6_NODE_32_length_27815_cov_5.282637	0.999247	32.9
EA_ERX3762588	EA_ERX3762588-bin.6	VANR	glycopeptide	EA_ERX3762588-bin.6_NODE_728_length_4544_cov_4.250835	0.999995	41.4
EA_ERX3762588	EA_ERX3762588-bin.6	VATB	MLS	EA_ERX3762588-bin.6_NODE_253_length_8099_cov_4.517280	1	72.9
EA_ERX3762588	EA_ERX3762588-bin.6	LLMA_23S_RIBOSOMAL_RNA_METHYLTRANSFERASE	MLS	EA_ERX3762588-bin.6_NODE_121_length_11891_cov_4.301876	0.999722	57.9
EA_ERX3762588	EA_ERX3762588-bin.6	VANR	glycopeptide	EA_ERX3762588-bin.6_NODE_207_length_9028_cov_4.486236	0.991352	43.8
EA_ERX3762588	EA_ERX3762588-bin.6	TETA(48)	tetracycline	EA_ERX3762588-bin.6_NODE_110_length_12613_cov_4.930960	0.998822	35.5
EA_ERX3762588	EA_ERX3762588-bin.6	COB(I)ALAMIN_ADENOLSYLTRANSFERASE	unclassified	EA_ERX3762588-bin.6_NODE_2732_length_2029_cov_4.391084	1	34.7
EA_ERX3762588	EA_ERX3762588-bin.6	KASUGAMYCIN_RESISTANCE_PROTEIN_KSGA	aminoglycoside	EA_ERX3762588-bin.6_NODE_177_length_9831_cov_4.345949	1	30.3
EA_ERX3762588	EA_ERX3762588-bin.6	BACA	bacitracin	EA_ERX3762588-bin.6_NODE_1113_length_3584_cov_4.624256	0.996872	32.1
EA_ERX3762588	EA_ERX3762588-bin.6	VANRI	glycopeptide	EA_ERX3762588-bin.6_NODE_29_length_29845_cov_4.694830	0.999771	40
EA_ERX3762588	EA_ERX3762588-bin.6	VANR	glycopeptide	EA_ERX3762588-bin.6_NODE_1702_length_2754_cov_4.844757	0.99999	37.2
EA_ERX3762588	EA_ERX3762588-bin.6	RPOB2	multidrug	EA_ERX3762588-bin.6_NODE_1017_length_3763_cov_4.665588	0.995365	51.1
EA_ERX3762588	EA_ERX3762588-bin.6	VANH	glycopeptide	EA_ERX3762588-bin.6_NODE_36_length_24883_cov_4.580232	1	39.6
EA_ERX3762588	EA_ERX3762588-bin.6	RAMA	multidrug	EA_ERX3762588-bin.6_NODE_1533_length_2930_cov_4.295652	0.99477	36.5
EA_ERX3762588	EA_ERX3762588-bin.6	VANTRL	glycopeptide	EA_ERX3762588-bin.6_NODE_1369_length_3162_cov_5.261667	0.935087	34.5
EA_ERX3762588	EA_ERX3762588-bin.6	CHLORAMPHENICOL_AND_FLORFENICOL_RESISTANCE	phenicol	EA_ERX3762588-bin.6_NODE_129_length_11591_cov_4.243065	0.999644	34.5
EA_ERX3762588	EA_ERX3762588-bin.6	TETT	tetracycline	EA_ERX3762588-bin.6_NODE_663_length_4794_cov_4.340156	0.999983	31.4
EA_ERX3762588	EA_ERX3762588-bin.6	MULTIDRUG_ABC_TRANSPORTER	multidrug	EA_ERX3762588-bin.6_NODE_1694_length_2757_cov_4.650999	0.999564	34.4
EA_ERX3762588	EA_ERX3762588-bin.6	TET35	tetracycline	EA_ERX3762588-bin.6_NODE_816_length_4281_cov_4.966398	0.996617	37.4
EA_ERX3762588	EA_ERX3762588-bin.6	TETB(60)	tetracycline	EA_ERX3762588-bin.6_NODE_320_length_7067_cov_4.547918	0.993708	37.3
EA_ERX3762588	EA_ERX3762588-bin.6	BCRA	bacitracin	EA_ERX3762588-bin.6_NODE_362_length_6635_cov_4.769149	0.99965	42.2
EA_ERX3762588	EA_ERX3762588-bin.6	VAND	glycopeptide	EA_ERX3762588-bin.6_NODE_200_length_9111_cov_4.106449	0.999999	31.1
EA_ERX3762588	EA_ERX3762588-bin.6	VANR	glycopeptide	EA_ERX3762588-bin.6_NODE_2812_length_1988_cov_3.401449	0.99817	34.4
EA_ERX3762589	EA_ERX3762589-bin.1	EDEQ	polyamine:peptide	EA_ERX3762589-bin.1_NODE_179_length_16986_cov_5.421948	0.995148	33.5
EA_ERX3762589	EA_ERX3762589-bin.1	TETP	tetracycline	EA_ERX3762589-bin.1_NODE_19_length_69825_cov_6.238942	0.999953	31.7
EA_ERX3762589	EA_ERX3762589-bin.1	VATB	MLS	EA_ERX3762589-bin.1_NODE_161_length_18407_cov_6.248529	1	41.8
EA_ERX3762589	EA_ERX3762589-bin.1	CYSTATHIONINE_BETA-LYASE_PATB	unclassified	EA_ERX3762589-bin.1_NODE_271_length_11472_cov_5.815363	0.999097	38
EA_ERX3762589	EA_ERX3762589-bin.1	MTRA	multidrug	EA_ERX3762589-bin.1_NODE_163_length_18103_cov_6.512688	0.999738	39.1
EA_ERX3762589	EA_ERX3762589-bin.1	VANR	glycopeptide	EA_ERX3762589-bin.1_NODE_150_length_19737_cov_6.619551	0.999802	41
EA_ERX3762589	EA_ERX3762589-bin.1	VANR	glycopeptide	EA_ERX3762589-bin.1_NODE_176_length_17073_cov_5.914620	0.999944	37.7
EA_ERX3762589	EA_ERX3762589-bin.1	LLMA_23S_RIBOSOMAL_RNA_METHYLTRANSFERASE	MLS	EA_ERX3762589-bin.1_NODE_136_length_21116_cov_6.280851	0.999722	59.2
EA_ERX3762589	EA_ERX3762589-bin.1	TETB(60)	tetracycline	EA_ERX3762589-bin.1_NODE_84_length_31625_cov_6.646880	0.997781	35.8
EA_ERX3762589	EA_ERX3762589-bin.1	SAT-4	nucleoside	EA_ERX3762589-bin.1_NODE_604_length_4264_cov_5.708482	0.994398	30.2
EA_ERX3762589	EA_ERX3762589-bin.1	MEPA	multidrug	EA_ERX3762589-bin.1_NODE_1125_length_2586_cov_6.287238	0.972513	30.5
EA_ERX3762589	EA_ERX3762589-bin.1	BACA	bacitracin	EA_ERX3762589-bin.1_NODE_156_length_18843_cov_6.678571	0.987841	36
EA_ERX3762589	EA_ERX3762589-bin.1	PENA	beta-lactam	EA_ERX3762589-bin.1_NODE_57_length_38897_cov_6.164101	0.999904	32.2
EA_ERX3762589	EA_ERX3762589-bin.1	MULTIDRUG_ABC_TRANSPORTER	multidrug	EA_ERX3762589-bin.1_NODE_333_length_9307_cov_5.373973	0.99855	36.3
EA_ERX3762589	EA_ERX3762589-bin.1	TETA(48)	tetracycline	EA_ERX3762589-bin.1_NODE_248_length_12469_cov_6.800870	0.944242	34.9
EA_ERX3762589	EA_ERX3762589-bin.1	LSAE	MLS	EA_ERX3762589-bin.1_NODE_254_length_11947_cov_6.323579	0.999255	55
EA_ERX3762589	EA_ERX3762589-bin.1	STAPHYLOCOCCUS_MUPA_CONFERRING_RESISTANCE_TO_MUPIROCIN	mupirocin	EA_ERX3762589-bin.1_NODE_338_length_9070_cov_6.472102	0.996795	42.3
EA_ERX3762589	EA_ERX3762589-bin.1	MTRA	multidrug	EA_ERX3762589-bin.1_NODE_52_length_41399_cov_6.891326	0.999998	45.3
EA_ERX3762589	EA_ERX3762589-bin.1	SRMB	MLS	EA_ERX3762589-bin.1_NODE_45_length_46305_cov_6.409059	0.990046	30.8
EA_ERX3762589	EA_ERX3762589-bin.1	MULTIDRUG_ABC_TRANSPORTER	multidrug	EA_ERX3762589-bin.1_NODE_221_length_13781_cov_6.465540	0.99991	32.6
EA_ERX3762589	EA_ERX3762589-bin.1	VANR	glycopeptide	EA_ERX3762589-bin.1_NODE_64_length_37412_cov_5.634660	1	43.5
EA_ERX3762589	EA_ERX3762589-bin.1	VANTRL	glycopeptide	EA_ERX3762589-bin.1_NODE_36_length_49286_cov_5.883468	0.935087	34.2
EA_ERX3762589	EA_ERX3762589-bin.1	RPOB2	multidrug	EA_ERX3762589-bin.1_NODE_90_length_29991_cov_6.697020	0.995365	53.9
EA_ERX3762589	EA_ERX3762589-bin.2	BACA	bacitracin	EA_ERX3762589-bin.2_NODE_11_length_80009_cov_9.587775	0.980462	53.5
EA_ERX3762589	EA_ERX3762589-bin.2	VAND	glycopeptide	EA_ERX3762589-bin.2_NODE_220_length_13936_cov_10.402565	0.999998	31.1
EA_ERX3762589	EA_ERX3762589-bin.2	VANH	glycopeptide	EA_ERX3762589-bin.2_NODE_8_length_86022_cov_10.101434	1	39.6
EA_ERX3762589	EA_ERX3762589-bin.2	TETA(48)	tetracycline	EA_ERX3762589-bin.2_NODE_144_length_20412_cov_10.384290	0.998822	35.5
EA_ERX3762589	EA_ERX3762589-bin.2	VANG	glycopeptide	EA_ERX3762589-bin.2_NODE_208_length_14977_cov_12.006031	0.999999	33.6
EA_ERX3762589	EA_ERX3762589-bin.2	VANR	glycopeptide	EA_ERX3762589-bin.2_NODE_336_length_9125_cov_10.652591	0.991854	43.8
EA_ERX3762589	EA_ERX3762589-bin.2	VANY	glycopeptide	EA_ERX3762589-bin.2_NODE_12_length_77972_cov_9.999063	0.999999	30.5
EA_ERX3762589	EA_ERX3762589-bin.2	MULTIDRUG_ABC_TRANSPORTER	multidrug	EA_ERX3762589-bin.2_NODE_358_length_8308_cov_10.801890	0.999934	32.5
EA_ERX3762589	EA_ERX3762589-bin.2	VANRI	glycopeptide	EA_ERX3762589-bin.2_NODE_74_length_33518_cov_11.310492	0.999803	40
EA_ERX3762589	EA_ERX3762589-bin.2	CLBA	phenicol	EA_ERX3762589-bin.2_NODE_16_length_70880_cov_9.969432	0.956583	32.9
EA_ERX3762589	EA_ERX3762589-bin.2	VANR	glycopeptide	EA_ERX3762589-bin.2_NODE_263_length_11696_cov_16.684048	1	41.9
EA_ERX3762589	EA_ERX3762589-bin.2	TETB(60)	tetracycline	EA_ERX3762589-bin.2_NODE_96_length_28288_cov_12.231679	0.993727	37.3
EA_ERX3762589	EA_ERX3762589-bin.2	LLMA_23S_RIBOSOMAL_RNA_METHYLTRANSFERASE	MLS	EA_ERX3762589-bin.2_NODE_37_length_48182_cov_11.222869	0.999722	57.9
EA_ERX3762589	EA_ERX3762589-bin.2	CHLORAMPHENICOL_AND_FLORFENICOL_RESISTANCE	phenicol	EA_ERX3762589-bin.2_NODE_24_length_59293_cov_11.245332	0.999644	34.5
EA_ERX3762589	EA_ERX3762589-bin.2	VANR	glycopeptide	EA_ERX3762589-bin.2_NODE_159_length_18450_cov_13.797934	0.999634	34.4
EA_ERX3762589	EA_ERX3762589-bin.2	TET35	tetracycline	EA_ERX3762589-bin.2_NODE_148_length_19934_cov_12.233613	0.996617	37.4
EA_ERX3762589	EA_ERX3762589-bin.2	BCRA	bacitracin	EA_ERX3762589-bin.2_NODE_141_length_20579_cov_11.702348	0.99965	42.2
EA_ERX3762589	EA_ERX3762589-bin.2	TETT	tetracycline	EA_ERX3762589-bin.2_NODE_105_length_26005_cov_10.151175	0.999983	31.4
EA_ERX3762589	EA_ERX3762589-bin.2	BCRA	bacitracin	EA_ERX3762589-bin.2_NODE_127_length_22709_cov_11.502163	0.999451	36.5
EA_ERX3762589	EA_ERX3762589-bin.2	VANR	glycopeptide	EA_ERX3762589-bin.2_NODE_247_length_12476_cov_12.293455	0.97843	45.5
EA_ERX3762589	EA_ERX3762589-bin.2	RAMA	multidrug	EA_ERX3762589-bin.2_NODE_158_length_18687_cov_12.554047	0.99477	36.5
EA_ERX3762589	EA_ERX3762589-bin.2	PATA	fluoroquinolone	EA_ERX3762589-bin.2_NODE_135_length_21537_cov_12.407644	0.961855	30.8
EA_ERX3762589	EA_ERX3762589-bin.2	EFRA	multidrug	EA_ERX3762589-bin.2_NODE_67_length_35817_cov_11.646384	0.999883	40.3
EA_ERX3762589	EA_ERX3762589-bin.2	VGAA	MLS	EA_ERX3762589-bin.2_NODE_579_length_4448_cov_14.062827	0.9966	33.5
EA_ERX3762589	EA_ERX3762589-bin.2	VATB	MLS	EA_ERX3762589-bin.2_NODE_27_length_57457_cov_10.903662	1	72.9
EA_ERX3762589	EA_ERX3762589-bin.2	VATB	MLS	EA_ERX3762589-bin.2_NODE_86_length_30866_cov_11.412190	0.999388	48
EA_ERX3762589	EA_ERX3762589-bin.5	UGD	peptide	EA_ERX3762589-bin.5_NODE_7_length_89856_cov_7.799245	0.915862	57.4
EA_ERX3762589	EA_ERX3762589-bin.5	EFRA	multidrug	EA_ERX3762589-bin.5_NODE_88_length_30442_cov_12.891039	0.999363	33.5
EA_ERX3762589	EA_ERX3762589-bin.5	OMPR	multidrug	EA_ERX3762589-bin.5_NODE_352_length_8645_cov_9.524447	0.999931	43.6
EA_ERX3762589	EA_ERX3762589-bin.5	MULTIDRUG_ABC_TRANSPORTER	multidrug	EA_ERX3762589-bin.5_NODE_177_length_17059_cov_9.546460	0.998831	36.8
EA_ERX3762589	EA_ERX3762589-bin.5	RLMA(II)	MLS	EA_ERX3762589-bin.5_NODE_192_length_16032_cov_10.721412	1	34.2
EA_ERX3762589	EA_ERX3762589-bin.5	PATA	fluoroquinolone	EA_ERX3762589-bin.5_NODE_160_length_18437_cov_9.387335	0.961855	32.4
EA_ERX3762589	EA_ERX3762589-bin.5	VANR	glycopeptide	EA_ERX3762589-bin.5_NODE_29_length_55482_cov_8.243455	0.976638	50
EA_ERX3762589	EA_ERX3762589-bin.5	VANY	glycopeptide	EA_ERX3762589-bin.5_NODE_142_length_20556_cov_9.626994	0.999973	40.5
EA_ERX3762589	EA_ERX3762589-bin.5	MULTIDRUG_ABC_TRANSPORTER	multidrug	EA_ERX3762589-bin.5_NODE_103_length_26410_cov_11.095238	0.970652	35.3
EA_ERX3762589	EA_ERX3762589-bin.5	LLMA_23S_RIBOSOMAL_RNA_METHYLTRANSFERASE	MLS	EA_ERX3762589-bin.5_NODE_259_length_11780_cov_9.368188	0.822591	43
EA_ERX3762589	EA_ERX3762589-bin.5	MULTIDRUG_ABC_TRANSPORTER	multidrug	EA_ERX3762589-bin.5_NODE_537_length_4816_cov_10.602815	0.998017	32.2
EA_ERX3762589	EA_ERX3762589-bin.5	VANH	glycopeptide	EA_ERX3762589-bin.5_NODE_60_length_38581_cov_7.868920	0.985513	35.1
EA_ERX3762589	EA_ERX3762589-bin.5	CFRC	phenicol	EA_ERX3762589-bin.5_NODE_32_length_53056_cov_9.321390	0.999724	31.7
EA_ERX3762589	EA_ERX3762589-bin.5	CYSTATHIONINE_BETA-LYASE_PATB	unclassified	EA_ERX3762589-bin.5_NODE_81_length_32138_cov_10.905557	0.999756	35.5
EA_ERX3762589	EA_ERX3762589-bin.5	TETB(60)	tetracycline	EA_ERX3762589-bin.5_NODE_214_length_14588_cov_10.348380	0.979008	38.4
EA_ERX3762589	EA_ERX3762589-bin.5	TRANSCRIPTIONAL_REGULATORY_PROTEIN_CPXR_CPXR	unclassified	EA_ERX3762589-bin.5_NODE_279_length_11177_cov_7.152940	0.999647	37.8
EA_ERX3762589	EA_ERX3762589-bin.5	TAEA	pleuromutilin	EA_ERX3762589-bin.5_NODE_601_length_4278_cov_10.718683	0.989659	36.4
EA_ERX3762589	EA_ERX3762589-bin.5	VANR	glycopeptide	EA_ERX3762589-bin.5_NODE_139_length_20836_cov_14.766902	0.999971	43.3
EA_ERX3762589	EA_ERX3762589-bin.5	OMPR	multidrug	EA_ERX3762589-bin.5_NODE_384_length_7673_cov_18.915332	0.959706	42.1
EA_ERX3762589	EA_ERX3762589-bin.5	VANG	glycopeptide	EA_ERX3762589-bin.5_NODE_9_length_83705_cov_8.252684	0.999926	33.2
EA_ERX3762589	EA_ERX3762589-bin.5	ADEC	multidrug	EA_ERX3762589-bin.5_NODE_76_length_32870_cov_9.735487	0.997532	38.6
EA_ERX3762589	EA_ERX3762589-bin.5	TAEA	pleuromutilin	EA_ERX3762589-bin.5_NODE_55_length_39786_cov_9.794493	0.949553	41.3
EA_ERX3762589	EA_ERX3762589-bin.5	VANY	glycopeptide	EA_ERX3762589-bin.5_NODE_366_length_8104_cov_8.503789	0.987423	31.6
EA_ERX3762589	EA_ERX3762589-bin.5	TETB(60)	tetracycline	EA_ERX3762589-bin.5_NODE_191_length_16320_cov_10.402521	0.978682	32.8
EA_ERX3762589	EA_ERX3762589-bin.5	TETB(60)	tetracycline	EA_ERX3762589-bin.5_NODE_351_length_8666_cov_9.326907	0.815859	35.8
EA_ERX3762589	EA_ERX3762589-bin.5	RPOB2	multidrug	EA_ERX3762589-bin.5_NODE_58_length_38875_cov_12.884132	0.910695	49.8
EA_ERX3762589	EA_ERX3762589-bin.5	VANR	glycopeptide	EA_ERX3762589-bin.5_NODE_202_length_15431_cov_11.269121	0.995949	33.6
EA_ERX3762589	EA_ERX3762589-bin.6	VANU	glycopeptide	EA_ERX3762589-bin.6_NODE_98_length_27801_cov_11.093707	0.995718	53.7
EA_ERX3762589	EA_ERX3762589-bin.6	VANU	glycopeptide	EA_ERX3762589-bin.6_NODE_253_length_12077_cov_8.818167	0.995132	56.9
EA_ERX3762589	EA_ERX3762589-bin.6	VANR	glycopeptide	EA_ERX3762589-bin.6_NODE_14_length_73521_cov_12.091648	0.999963	36.8
EA_ERX3762589	EA_ERX3762589-bin.6	TET35	tetracycline	EA_ERX3762589-bin.6_NODE_13_length_73667_cov_12.170570	0.996617	33.6
EA_ERX3762589	EA_ERX3762589-bin.6	VANU	glycopeptide	EA_ERX3762589-bin.6_NODE_707_length_3619_cov_9.301627	0.993185	47.2
EA_ERX3762589	EA_ERX3762589-bin.6	TAEA	pleuromutilin	EA_ERX3762589-bin.6_NODE_25_length_58926_cov_11.855345	0.991702	32.3
EA_ERX3762589	EA_ERX3762589-bin.6	VANU	glycopeptide	EA_ERX3762589-bin.6_NODE_249_length_12424_cov_6.242623	0.993727	52.2
EA_ERX3762589	EA_ERX3762589-bin.6	DFRA20	diaminopyrimidine	EA_ERX3762589-bin.6_NODE_33_length_53025_cov_10.949084	1	42.5
EA_ERX3762589	EA_ERX3762589-bin.6	VANR	glycopeptide	EA_ERX3762589-bin.6_NODE_585_length_4377_cov_3.394956	1	65.7
EA_ERX3762589	EA_ERX3762589-bin.6	CHLORAMPHENICOL_AND_FLORFENICOL_RESISTANCE	phenicol	EA_ERX3762589-bin.6_NODE_68_length_35702_cov_10.161837	0.999724	36.1
EA_ERX3762589	EA_ERX3762589-bin.6	VANU	glycopeptide	EA_ERX3762589-bin.6_NODE_905_length_2996_cov_3.330500	0.994057	49.3
EA_ERX3762589	EA_ERX3762589-bin.6	VANU	glycopeptide	EA_ERX3762589-bin.6_NODE_1411_length_2250_cov_2.927107	0.99079	47.1
EA_ERX3762589	EA_ERX3762589-bin.6	STAPHYLOCOCCUS_MUPA_CONFERRING_RESISTANCE_TO_MUPIROCIN	mupirocin	EA_ERX3762589-bin.6_NODE_50_length_43326_cov_11.720644	0.996795	41.4
EA_ERX3762589	EA_ERX3762589-bin.6	SUL4	sulfonamide	EA_ERX3762589-bin.6_NODE_3_length_144905_cov_11.458930	0.982143	37.4
EA_ERX3762589	EA_ERX3762589-bin.6	APH(3''')-III	aminoglycoside	EA_ERX3762589-bin.6_NODE_15_length_71079_cov_11.813697	1	36.9
EA_ERX3762589	EA_ERX3762589-bin.6	OMPR	multidrug	EA_ERX3762589-bin.6_NODE_1219_length_2457_cov_10.037469	0.999078	43.6
EA_ERX3762589	EA_ERX3762589-bin.6	MULTIDRUG_ABC_TRANSPORTER	multidrug	EA_ERX3762589-bin.6_NODE_416_length_6913_cov_11.549286	0.997713	30.6
EA_ERX3762589	EA_ERX3762589-bin.6	RPOB2	multidrug	EA_ERX3762589-bin.6_NODE_95_length_28657_cov_12.042515	0.999947	51.8
EA_ERX3762589	EA_ERX3762589-bin.6	VANH	glycopeptide	EA_ERX3762589-bin.6_NODE_79_length_32610_cov_10.641622	1	60.4
EA_ERX3762589	EA_ERX3762589-bin.6	VANU	glycopeptide	EA_ERX3762589-bin.6_NODE_185_length_16735_cov_6.120564	0.995257	58.5
EA_ERX3762589	EA_ERX3762589-bin.6	BACA	bacitracin	EA_ERX3762589-bin.6_NODE_528_length_4905_cov_11.992784	0.970201	62
EA_ERX3762589	EA_ERX3762589-bin.6	VANTRL	glycopeptide	EA_ERX3762589-bin.6_NODE_6_length_96325_cov_11.705173	0.986666	32.2
EA_ERX3762589	EA_ERX3762589-bin.6	VANU	glycopeptide	EA_ERX3762589-bin.6_NODE_26_length_57514_cov_10.650603	0.988723	45.6
EA_ERX3762589	EA_ERX3762589-bin.6	VANR	glycopeptide	EA_ERX3762589-bin.6_NODE_1003_length_2800_cov_4.802550	0.999999	64.9
EA_ERX3762590	EA_ERX3762590-bin.0	KASUGAMYCIN_RESISTANCE_PROTEIN_KSGA	aminoglycoside	EA_ERX3762590-bin.0_NODE_239_length_3666_cov_5.428413	1	33
EA_ERX3762590	EA_ERX3762590-bin.0	MULTIDRUG_ABC_TRANSPORTER	multidrug	EA_ERX3762590-bin.0_NODE_371_length_3067_cov_8.592629	0.971787	33.3
EA_ERX3762590	EA_ERX3762590-bin.0	TAEA	pleuromutilin	EA_ERX3762590-bin.0_NODE_97_length_5179_cov_5.225020	0.95165	37.1
EA_ERX3762590	EA_ERX3762590-bin.0	PENA	beta-lactam	EA_ERX3762590-bin.0_NODE_323_length_3260_cov_5.824025	0.999996	30.4
EA_ERX3762590	EA_ERX3762590-bin.0	CYSTATHIONINE_BETA-LYASE_PATB	unclassified	EA_ERX3762590-bin.0_NODE_92_length_5261_cov_6.848252	0.999756	37.2
EA_ERX3762590	EA_ERX3762590-bin.0	TRANSCRIPTIONAL_REGULATORY_PROTEIN_CPXR_CPXR	unclassified	EA_ERX3762590-bin.0_NODE_428_length_2897_cov_7.214638	0.998696	41.7
EA_ERX3762590	EA_ERX3762590-bin.0	VANH	glycopeptide	EA_ERX3762590-bin.0_k99_22364_length_1189_cov_27.0000	0.999999	34.6
EA_ERX3762590	EA_ERX3762590-bin.0	TRUNCATED_PUTATIVE_RESPONSE_REGULATOR_ARLR	unclassified	EA_ERX3762590-bin.0_NODE_16_length_9156_cov_8.552467	0.99166	33.2
EA_ERX3762590	EA_ERX3762590-bin.0	TET35	tetracycline	EA_ERX3762590-bin.0_NODE_620_length_2505_cov_6.736735	0.996617	35.8
EA_ERX3762590	EA_ERX3762590-bin.0	VANR	glycopeptide	EA_ERX3762590-bin.0_NODE_22_length_8735_cov_7.015092	0.990069	33.8
EA_ERX3762590	EA_ERX3762590-bin.0	MEPA	multidrug	EA_ERX3762590-bin.0_NODE_62_length_5746_cov_8.401511	0.843953	30.3
EA_ERX3762590	EA_ERX3762590-bin.0	UGD	peptide	EA_ERX3762590-bin.0_NODE_263_length_3511_cov_6.790220	0.915862	59.7
EA_ERX3762590	EA_ERX3762590-bin.0	ROSA	fosmidomycin	EA_ERX3762590-bin.0_NODE_834_length_2172_cov_6.008503	0.999275	56.4
EA_ERX3762590	EA_ERX3762590-bin.0	BACA	bacitracin	EA_ERX3762590-bin.0_NODE_1049_length_1911_cov_7.024246	0.947748	55.9
EA_ERX3762590	EA_ERX3762590-bin.0	PMRF	peptide	EA_ERX3762590-bin.0_NODE_699_length_2372_cov_4.587829	0.923324	32
EA_ERX3762590	EA_ERX3762590-bin.0	MULTIDRUG_ABC_TRANSPORTER	multidrug	EA_ERX3762590-bin.0_NODE_1171_length_1807_cov_8.467466	0.999208	37.1
EA_ERX3762591	EA_ERX3762591-bin.0	BACA	bacitracin	EA_ERX3762591-bin.0_NODE_193_length_34602_cov_4.814803	0.926514	48.7
EA_ERX3762591	EA_ERX3762591-bin.0	EFRA	multidrug	EA_ERX3762591-bin.0_NODE_44_length_84814_cov_6.209901	0.802394	36.5
EA_ERX3762591	EA_ERX3762591-bin.0	CDEA	multidrug	EA_ERX3762591-bin.0_NODE_889_length_10945_cov_5.458770	0.994412	33.5
EA_ERX3762591	EA_ERX3762591-bin.0	CFRC	phenicol	EA_ERX3762591-bin.0_NODE_1491_length_7674_cov_5.269458	0.999724	35.4
EA_ERX3762591	EA_ERX3762591-bin.0	BCRA	bacitracin	EA_ERX3762591-bin.0_NODE_699_length_13094_cov_5.165580	0.999563	31.2
EA_ERX3762591	EA_ERX3762591-bin.0	UGD	peptide	EA_ERX3762591-bin.0_NODE_372_length_20890_cov_5.030766	0.915862	38
EA_ERX3762591	EA_ERX3762591-bin.0	TRANSCRIPTIONAL_REGULATORY_PROTEIN_CPXR_CPXR	unclassified	EA_ERX3762591-bin.0_NODE_1836_length_6675_cov_5.019033	0.996978	35.3
EA_ERX3762591	EA_ERX3762591-bin.0	VANR	glycopeptide	EA_ERX3762591-bin.0_NODE_2380_length_5572_cov_5.247055	0.999689	35
EA_ERX3762591	EA_ERX3762591-bin.0	MULTIDRUG_ABC_TRANSPORTER	multidrug	EA_ERX3762591-bin.0_NODE_494_length_16831_cov_4.891512	0.999494	31.9
EA_ERX3762591	EA_ERX3762591-bin.0	RPOB2	multidrug	EA_ERX3762591-bin.0_NODE_286_length_26000_cov_5.905878	0.995365	48.5
EA_ERX3762591	EA_ERX3762591-bin.1	VANS	glycopeptide	EA_ERX3762591-bin.1_NODE_2635_length_5252_cov_3.406196	0.997588	46.1
EA_ERX3762591	EA_ERX3762591-bin.1	VANH	glycopeptide	EA_ERX3762591-bin.1_NODE_3270_length_4588_cov_3.210236	1	33.8
EA_ERX3762591	EA_ERX3762591-bin.1	TETD	tetracycline	EA_ERX3762591-bin.1_NODE_16027_length_1633_cov_3.572243	0.952167	38.1
EA_ERX3762591	EA_ERX3762591-bin.1	CHLORAMPHENICOL_AND_FLORFENICOL_RESISTANCE	phenicol	EA_ERX3762591-bin.1_NODE_4511_length_3727_cov_2.925109	0.999724	35.8
EA_ERX3762591	EA_ERX3762591-bin.1	PATA	fluoroquinolone	EA_ERX3762591-bin.1_NODE_4579_length_3690_cov_3.056396	0.961855	32.4
EA_ERX3762591	EA_ERX3762591-bin.1	EFRA	multidrug	EA_ERX3762591-bin.1_NODE_12375_length_1936_cov_3.718767	0.898043	36
EA_ERX3762591	EA_ERX3762591-bin.1	VANR	glycopeptide	EA_ERX3762591-bin.1_NODE_11872_length_1993_cov_3.005676	0.999999	63.8
EA_ERX3762591	EA_ERX3762591-bin.1	TRUNCATED_PUTATIVE_RESPONSE_REGULATOR_ARLR	unclassified	EA_ERX3762591-bin.1_k119_85523_length_1472_cov_6.0000	0.996968	43
EA_ERX3762591	EA_ERX3762591-bin.1	VANU	glycopeptide	EA_ERX3762591-bin.1_NODE_13169_length_1857_cov_3.262486	0.995718	56.7
EA_ERX3762591	EA_ERX3762591-bin.1	RLMA(II)	MLS	EA_ERX3762591-bin.1_NODE_5116_length_3438_cov_3.462903	0.99771	35.7
EA_ERX3762591	EA_ERX3762591-bin.1	EFRA	multidrug	EA_ERX3762591-bin.1_NODE_4720_length_3625_cov_3.064426	0.999941	38.4
EA_ERX3762591	EA_ERX3762591-bin.1	VANRI	glycopeptide	EA_ERX3762591-bin.1_NODE_15022_length_1705_cov_3.923636	0.99999	45
EA_ERX3762591	EA_ERX3762591-bin.1	VANG	glycopeptide	EA_ERX3762591-bin.1_k119_142924_length_1460_cov_5.0000	0.999999	42.6
EA_ERX3762591	EA_ERX3762591-bin.10	VANR	glycopeptide	EA_ERX3762591-bin.10_NODE_128_length_44662_cov_33.160737	0.999988	43.9
EA_ERX3762591	EA_ERX3762591-bin.10	SUL4	sulfonamide	EA_ERX3762591-bin.10_NODE_49_length_81327_cov_26.474087	0.940943	38.5
EA_ERX3762591	EA_ERX3762591-bin.10	RPOB2	multidrug	EA_ERX3762591-bin.10_NODE_61_length_71142_cov_32.953550	0.995365	46.1
EA_ERX3762591	EA_ERX3762591-bin.10	UGD	peptide	EA_ERX3762591-bin.10_NODE_785_length_12070_cov_25.748897	0.957929	60.2
EA_ERX3762591	EA_ERX3762591-bin.10	TAEA	pleuromutilin	EA_ERX3762591-bin.10_NODE_456_length_17787_cov_28.515114	0.935864	35.5
EA_ERX3762591	EA_ERX3762591-bin.10	PENA	beta-lactam	EA_ERX3762591-bin.10_NODE_5_length_224143_cov_26.931589	0.817561	31.8
EA_ERX3762591	EA_ERX3762591-bin.10	DFRG	diaminopyrimidine	EA_ERX3762591-bin.10_NODE_145_length_40830_cov_30.919142	0.999999	33.7
EA_ERX3762591	EA_ERX3762591-bin.10	VANH	glycopeptide	EA_ERX3762591-bin.10_NODE_4074_length_3974_cov_59.000255	1	38.1
EA_ERX3762591	EA_ERX3762591-bin.10	BCRA	bacitracin	EA_ERX3762591-bin.10_NODE_151_length_40324_cov_29.743276	0.998955	33.2
EA_ERX3762591	EA_ERX3762591-bin.10	VANH	glycopeptide	EA_ERX3762591-bin.10_NODE_93_length_52924_cov_30.519227	1	36.3
EA_ERX3762591	EA_ERX3762591-bin.10	CYSTATHIONINE_BETA-LYASE_PATB	unclassified	EA_ERX3762591-bin.10_NODE_381_length_20570_cov_29.700609	0.999819	35.6
EA_ERX3762591	EA_ERX3762591-bin.10	MULTIDRUG_ABC_TRANSPORTER	multidrug	EA_ERX3762591-bin.10_NODE_79_length_58397_cov_28.581571	0.996968	33
EA_ERX3762591	EA_ERX3762591-bin.10	CYSTATHIONINE_BETA-LYASE_PATB	unclassified	EA_ERX3762591-bin.10_NODE_116_length_47763_cov_29.682590	0.999806	38.8
EA_ERX3762591	EA_ERX3762591-bin.11	MDTK	multidrug	EA_ERX3762591-bin.11_NODE_17_length_129347_cov_14.524155	0.999861	30.2
EA_ERX3762591	EA_ERX3762591-bin.11	PMRF	peptide	EA_ERX3762591-bin.11_NODE_136_length_42659_cov_10.163248	0.923324	31.3
EA_ERX3762591	EA_ERX3762591-bin.11	CYSTATHIONINE_BETA-LYASE_PATB	unclassified	EA_ERX3762591-bin.11_NODE_202_length_33322_cov_16.582860	0.999756	36.2
EA_ERX3762591	EA_ERX3762591-bin.11	TET35	tetracycline	EA_ERX3762591-bin.11_NODE_115_length_47828_cov_7.885877	0.996617	33.9
EA_ERX3762591	EA_ERX3762591-bin.11	MEXF	multidrug	EA_ERX3762591-bin.11_NODE_124_length_45930_cov_11.425940	0.999826	36.7
EA_ERX3762591	EA_ERX3762591-bin.11	BACA	bacitracin	EA_ERX3762591-bin.11_NODE_103_length_49913_cov_9.115648	0.998361	35.5
EA_ERX3762591	EA_ERX3762591-bin.11	PATA	fluoroquinolone	EA_ERX3762591-bin.11_NODE_47_length_81873_cov_13.867401	0.883516	31.4
EA_ERX3762591	EA_ERX3762591-bin.11	MULTIDRUG_ABC_TRANSPORTER	multidrug	EA_ERX3762591-bin.11_NODE_144_length_41085_cov_15.915208	0.997744	36.5
EA_ERX3762591	EA_ERX3762591-bin.11	DFRG	diaminopyrimidine	EA_ERX3762591-bin.11_NODE_514_length_16399_cov_9.742046	1	36
EA_ERX3762591	EA_ERX3762591-bin.11	KASUGAMYCIN_RESISTANCE_PROTEIN_KSGA	aminoglycoside	EA_ERX3762591-bin.11_NODE_351_length_21963_cov_9.128172	1	32.7
EA_ERX3762591	EA_ERX3762591-bin.11	EFRB	multidrug	EA_ERX3762591-bin.11_NODE_844_length_11356_cov_10.301478	0.858829	32.5
EA_ERX3762591	EA_ERX3762591-bin.12	KDPE	aminoglycoside	EA_ERX3762591-bin.12_NODE_1054_length_9595_cov_5.335115	0.884023	38.7
EA_ERX3762591	EA_ERX3762591-bin.12	COB(I)ALAMIN_ADENOLSYLTRANSFERASE	unclassified	EA_ERX3762591-bin.12_NODE_356_length_21459_cov_5.136423	1	40.9
EA_ERX3762591	EA_ERX3762591-bin.12	MEXF	multidrug	EA_ERX3762591-bin.12_NODE_1582_length_7377_cov_5.754439	0.991646	39.8
EA_ERX3762591	EA_ERX3762591-bin.12	MTRA	multidrug	EA_ERX3762591-bin.12_NODE_1560_length_7468_cov_5.205045	0.981598	40.9
EA_ERX3762591	EA_ERX3762591-bin.12	RPOB2	multidrug	EA_ERX3762591-bin.12_NODE_400_length_19928_cov_6.080763	0.995365	44.1
EA_ERX3762591	EA_ERX3762591-bin.12	BACA	bacitracin	EA_ERX3762591-bin.12_NODE_886_length_10960_cov_4.731408	0.986207	45.5
EA_ERX3762591	EA_ERX3762591-bin.12	MDTG	multidrug	EA_ERX3762591-bin.12_NODE_586_length_15078_cov_5.575384	0.999853	34.2
EA_ERX3762591	EA_ERX3762591-bin.12	SUL4	sulfonamide	EA_ERX3762591-bin.12_NODE_2301_length_5689_cov_4.319844	0.977625	44.6
EA_ERX3762591	EA_ERX3762591-bin.12	CHLORAMPHENICOL_AND_FLORFENICOL_RESISTANCE	phenicol	EA_ERX3762591-bin.12_NODE_882_length_11043_cov_5.281580	0.999724	36.7
EA_ERX3762591	EA_ERX3762591-bin.12	VAND	glycopeptide	EA_ERX3762591-bin.12_NODE_7466_length_2700_cov_5.048393	1	34.1
EA_ERX3762591	EA_ERX3762591-bin.12	MULTIDRUG_ABC_TRANSPORTER	multidrug	EA_ERX3762591-bin.12_NODE_1185_length_8847_cov_5.065400	0.99549	37.6
EA_ERX3762591	EA_ERX3762591-bin.12	LLMA_23S_RIBOSOMAL_RNA_METHYLTRANSFERASE	MLS	EA_ERX3762591-bin.12_NODE_280_length_26641_cov_5.555292	0.999722	38.3
EA_ERX3762591	EA_ERX3762591-bin.12	PATA	fluoroquinolone	EA_ERX3762591-bin.12_NODE_1479_length_7722_cov_4.400809	0.961855	40.2
EA_ERX3762591	EA_ERX3762591-bin.12	MEXF	multidrug	EA_ERX3762591-bin.12_NODE_327_length_22931_cov_4.940549	0.999996	43.3
EA_ERX3762591	EA_ERX3762591-bin.12	MULTIDRUG_ABC_TRANSPORTER	multidrug	EA_ERX3762591-bin.12_NODE_3519_length_4399_cov_11.564917	0.99853	32.3
EA_ERX3762591	EA_ERX3762591-bin.12	KASUGAMYCIN_RESISTANCE_PROTEIN_KSGA	aminoglycoside	EA_ERX3762591-bin.12_NODE_5608_length_3244_cov_5.678896	1	37.4
EA_ERX3762591	EA_ERX3762591-bin.12	MEXI	multidrug	EA_ERX3762591-bin.12_NODE_3230_length_4631_cov_5.261582	0.80486	36.6
EA_ERX3762591	EA_ERX3762591-bin.13	VANH	glycopeptide	EA_ERX3762591-bin.13_NODE_6220_length_3043_cov_6.103079	1	42.2
EA_ERX3762591	EA_ERX3762591-bin.13	CDEA	multidrug	EA_ERX3762591-bin.13_NODE_2872_length_4977_cov_5.555059	0.994412	37
EA_ERX3762591	EA_ERX3762591-bin.13	VANRI	glycopeptide	EA_ERX3762591-bin.13_NODE_588_length_15068_cov_5.674882	0.987902	43.4
EA_ERX3762591	EA_ERX3762591-bin.13	MDTK	fluoroquinolone	EA_ERX3762591-bin.13_NODE_1112_length_9181_cov_5.638177	0.957776	31.7
EA_ERX3762591	EA_ERX3762591-bin.13	MULTIDRUG_ABC_TRANSPORTER	multidrug	EA_ERX3762591-bin.13_NODE_1007_length_9967_cov_5.821227	0.996801	37.8
EA_ERX3762591	EA_ERX3762591-bin.13	EFRA	multidrug	EA_ERX3762591-bin.13_NODE_3902_length_4087_cov_6.210069	0.979988	35.1
EA_ERX3762591	EA_ERX3762591-bin.13	MULTIDRUG_ABC_TRANSPORTER	multidrug	EA_ERX3762591-bin.13_NODE_1457_length_7785_cov_6.714748	0.999223	31.4
EA_ERX3762591	EA_ERX3762591-bin.13	VANR	glycopeptide	EA_ERX3762591-bin.13_NODE_801_length_11828_cov_5.481526	0.984853	41.2
EA_ERX3762591	EA_ERX3762591-bin.13	BACA	bacitracin	EA_ERX3762591-bin.13_NODE_4232_length_3893_cov_5.561751	0.92469	57.9
EA_ERX3762591	EA_ERX3762591-bin.13	MEPA	multidrug	EA_ERX3762591-bin.13_NODE_1263_length_8505_cov_6.876331	0.972513	31.8
EA_ERX3762591	EA_ERX3762591-bin.13	LLMA_23S_RIBOSOMAL_RNA_METHYLTRANSFERASE	MLS	EA_ERX3762591-bin.13_NODE_1237_length_8627_cov_5.245567	0.999722	56.2
EA_ERX3762591	EA_ERX3762591-bin.13	MULTIDRUG_ABC_TRANSPORTER	multidrug	EA_ERX3762591-bin.13_NODE_3451_length_4453_cov_4.795362	0.999085	34.9
EA_ERX3762591	EA_ERX3762591-bin.13	VANR	glycopeptide	EA_ERX3762591-bin.13_NODE_3954_length_4052_cov_5.368276	0.999999	42.4
EA_ERX3762591	EA_ERX3762591-bin.13	VANR	glycopeptide	EA_ERX3762591-bin.13_NODE_944_length_10466_cov_6.596677	0.999351	45.4
EA_ERX3762591	EA_ERX3762591-bin.13	VANY	glycopeptide	EA_ERX3762591-bin.13_NODE_2697_length_5172_cov_5.314442	0.99891	33.2
EA_ERX3762591	EA_ERX3762591-bin.13	VANTRL	glycopeptide	EA_ERX3762591-bin.13_NODE_1294_length_8374_cov_6.403895	0.935087	31.6
EA_ERX3762591	EA_ERX3762591-bin.13	CLBB	phenicol	EA_ERX3762591-bin.13_NODE_8365_length_2510_cov_4.631772	0.999724	36.2
EA_ERX3762591	EA_ERX3762591-bin.13	TLRB_CONFERRING_TYLOSIN_RESISTANCE	MLS	EA_ERX3762591-bin.13_NODE_2481_length_5447_cov_4.844585	1	33.9
EA_ERX3762591	EA_ERX3762591-bin.13	COB(I)ALAMIN_ADENOLSYLTRANSFERASE	unclassified	EA_ERX3762591-bin.13_NODE_5733_length_3194_cov_4.987894	1	33.9
EA_ERX3762591	EA_ERX3762591-bin.13	SRMB	MLS	EA_ERX3762591-bin.13_NODE_4832_length_3564_cov_4.287546	0.990046	31.3
EA_ERX3762591	EA_ERX3762591-bin.13	VANR	glycopeptide	EA_ERX3762591-bin.13_NODE_1842_length_6655_cov_5.574394	0.999981	37.2
EA_ERX3762591	EA_ERX3762591-bin.13	VANR	glycopeptide	EA_ERX3762591-bin.13_NODE_3555_length_4369_cov_5.452248	0.999988	44.5
EA_ERX3762591	EA_ERX3762591-bin.13	EFRA	multidrug	EA_ERX3762591-bin.13_NODE_2376_length_5578_cov_5.577223	0.999758	42.4
EA_ERX3762591	EA_ERX3762591-bin.13	VANY	glycopeptide	EA_ERX3762591-bin.13_NODE_3289_length_4573_cov_5.521691	0.935356	35.2
EA_ERX3762591	EA_ERX3762591-bin.13	KASUGAMYCIN_RESISTANCE_PROTEIN_KSGA	aminoglycoside	EA_ERX3762591-bin.13_NODE_8511_length_2482_cov_5.311496	0.927113	33
EA_ERX3762591	EA_ERX3762591-bin.13	PATA	fluoroquinolone	EA_ERX3762591-bin.13_NODE_9697_length_2278_cov_5.474584	0.961855	35.3
EA_ERX3762591	EA_ERX3762591-bin.13	KDPE	aminoglycoside	EA_ERX3762591-bin.13_NODE_9327_length_2336_cov_8.908374	0.835203	46.9
EA_ERX3762591	EA_ERX3762591-bin.14	TRANSCRIPTIONAL_REGULATORY_PROTEIN_CPXR_CPXR	unclassified	EA_ERX3762591-bin.14_NODE_4655_length_3651_cov_19.995551	0.994983	41.6
EA_ERX3762591	EA_ERX3762591-bin.14	PMRF	peptide	EA_ERX3762591-bin.14_NODE_1711_length_7010_cov_21.306830	0.923324	33
EA_ERX3762591	EA_ERX3762591-bin.14	BCRA	bacitracin	EA_ERX3762591-bin.14_NODE_1552_length_7501_cov_20.666801	0.897443	31.1
EA_ERX3762591	EA_ERX3762591-bin.14	UGD	peptide	EA_ERX3762591-bin.14_NODE_2947_length_4899_cov_15.279521	0.915862	60.9
EA_ERX3762591	EA_ERX3762591-bin.14	VANH	glycopeptide	EA_ERX3762591-bin.14_NODE_669_length_13522_cov_17.497587	0.999997	34.9
EA_ERX3762591	EA_ERX3762591-bin.14	TRUNCATED_PUTATIVE_RESPONSE_REGULATOR_ARLR	unclassified	EA_ERX3762591-bin.14_NODE_2816_length_5037_cov_40.080690	0.9995	32.4
EA_ERX3762591	EA_ERX3762591-bin.14	MEPA	multidrug	EA_ERX3762591-bin.14_NODE_7536_length_2683_cov_19.430365	0.843953	32.6
EA_ERX3762591	EA_ERX3762591-bin.14	DFRA1	diaminopyrimidine	EA_ERX3762591-bin.14_NODE_508_length_16492_cov_22.199489	0.923702	33.7
EA_ERX3762591	EA_ERX3762591-bin.14	CYSTATHIONINE_BETA-LYASE_PATB	unclassified	EA_ERX3762591-bin.14_NODE_3344_length_4526_cov_28.300604	0.999756	37.2
EA_ERX3762591	EA_ERX3762591-bin.14	RPOB2	multidrug	EA_ERX3762591-bin.14_NODE_953_length_10406_cov_29.249928	0.995365	41.2
EA_ERX3762591	EA_ERX3762591-bin.14	KASUGAMYCIN_RESISTANCE_PROTEIN_KSGA	aminoglycoside	EA_ERX3762591-bin.14_NODE_7434_length_2707_cov_24.946833	1	33
EA_ERX3762591	EA_ERX3762591-bin.14	BACA	bacitracin	EA_ERX3762591-bin.14_NODE_3029_length_4805_cov_22.525053	0.998567	33.5
EA_ERX3762591	EA_ERX3762591-bin.14	VANR	glycopeptide	EA_ERX3762591-bin.14_NODE_838_length_11419_cov_27.425730	0.999546	33.9
EA_ERX3762591	EA_ERX3762591-bin.14	VANR	glycopeptide	EA_ERX3762591-bin.14_NODE_3103_length_4738_cov_20.886825	0.961426	33.8
EA_ERX3762591	EA_ERX3762591-bin.14	MULTIDRUG_ABC_TRANSPORTER	multidrug	EA_ERX3762591-bin.14_NODE_2911_length_4936_cov_30.509936	0.999438	34.4
EA_ERX3762591	EA_ERX3762591-bin.14	MACB	MLS	EA_ERX3762591-bin.14_NODE_5328_length_3351_cov_27.906553	0.99244	39
EA_ERX3762591	EA_ERX3762591-bin.14	MDTK	multidrug	EA_ERX3762591-bin.14_NODE_5419_length_3316_cov_15.582337	0.999903	31.1
EA_ERX3762591	EA_ERX3762591-bin.15	CDEA	multidrug	EA_ERX3762591-bin.15_NODE_7077_length_2796_cov_4.076979	0.994412	34
EA_ERX3762591	EA_ERX3762591-bin.15	CFRC	phenicol	EA_ERX3762591-bin.15_NODE_8270_length_2530_cov_3.146667	0.999724	34.7
EA_ERX3762591	EA_ERX3762591-bin.15	LLMA_23S_RIBOSOMAL_RNA_METHYLTRANSFERASE	MLS	EA_ERX3762591-bin.15_NODE_11857_length_1995_cov_2.843299	0.999722	61.8
EA_ERX3762591	EA_ERX3762591-bin.15	RAMA	multidrug	EA_ERX3762591-bin.15_NODE_7208_length_2763_cov_4.028804	0.99477	34.9
EA_ERX3762591	EA_ERX3762591-bin.15	VANR	glycopeptide	EA_ERX3762591-bin.15_NODE_1998_length_6282_cov_3.810984	0.999307	45.4
EA_ERX3762591	EA_ERX3762591-bin.15	VANG	glycopeptide	EA_ERX3762591-bin.15_NODE_5212_length_3397_cov_4.158588	0.962075	30.4
EA_ERX3762591	EA_ERX3762591-bin.15	CARA	MLS	EA_ERX3762591-bin.15_NODE_1287_length_8411_cov_3.287817	1	37.2
EA_ERX3762591	EA_ERX3762591-bin.15	DFRK	diaminopyrimidine	EA_ERX3762591-bin.15_NODE_3341_length_4529_cov_3.304202	0.996413	35.2
EA_ERX3762591	EA_ERX3762591-bin.15	VANR	glycopeptide	EA_ERX3762591-bin.15_NODE_6854_length_2858_cov_4.187299	0.999989	43.2
EA_ERX3762591	EA_ERX3762591-bin.15	VANR	glycopeptide	EA_ERX3762591-bin.15_NODE_6683_length_2907_cov_3.979313	0.997325	54
EA_ERX3762591	EA_ERX3762591-bin.15	VANR	glycopeptide	EA_ERX3762591-bin.15_NODE_7995_length_2585_cov_3.623715	0.999973	43.1
EA_ERX3762591	EA_ERX3762591-bin.15	VANRI	glycopeptide	EA_ERX3762591-bin.15_NODE_8072_length_2571_cov_3.415739	0.999999	46.7
EA_ERX3762591	EA_ERX3762591-bin.15	MULTIDRUG_ABC_TRANSPORTER	multidrug	EA_ERX3762591-bin.15_NODE_4618_length_3672_cov_3.388996	0.997619	35.7
EA_ERX3762591	EA_ERX3762591-bin.15	CYSTATHIONINE_BETA-LYASE_PATB	unclassified	EA_ERX3762591-bin.15_NODE_2712_length_5152_cov_3.179517	0.999756	36.3
EA_ERX3762591	EA_ERX3762591-bin.15	MDTK	fluoroquinolone	EA_ERX3762591-bin.15_NODE_3834_length_4137_cov_3.207741	0.957776	30.5
EA_ERX3762591	EA_ERX3762591-bin.15	VAND	glycopeptide	EA_ERX3762591-bin.15_NODE_1384_length_8004_cov_3.959995	1	34.8
EA_ERX3762591	EA_ERX3762591-bin.15	KASUGAMYCIN_RESISTANCE_PROTEIN_KSGA	aminoglycoside	EA_ERX3762591-bin.15_NODE_7405_length_2714_cov_3.403911	1	34.7
EA_ERX3762591	EA_ERX3762591-bin.15	VANH	glycopeptide	EA_ERX3762591-bin.15_k119_105401_length_1368_cov_5.0000	1	42.9
EA_ERX3762591	EA_ERX3762591-bin.15	VANR	glycopeptide	EA_ERX3762591-bin.15_NODE_9447_length_2316_cov_3.700575	0.999998	40.6
EA_ERX3762591	EA_ERX3762591-bin.15	TETT	tetracycline	EA_ERX3762591-bin.15_NODE_6102_length_3077_cov_4.138981	0.999594	30.2
EA_ERX3762591	EA_ERX3762591-bin.15	MARR	multidrug	EA_ERX3762591-bin.15_NODE_7701_length_2651_cov_3.286595	0.999994	33.3
EA_ERX3762591	EA_ERX3762591-bin.15	EFRA	multidrug	EA_ERX3762591-bin.15_NODE_5314_length_3357_cov_3.566021	0.999155	33.1
EA_ERX3762591	EA_ERX3762591-bin.15	MULTIDRUG_ABC_TRANSPORTER	multidrug	EA_ERX3762591-bin.15_NODE_6596_length_2932_cov_3.318040	0.998223	32.6
EA_ERX3762591	EA_ERX3762591-bin.15	VANR	glycopeptide	EA_ERX3762591-bin.15_NODE_7634_length_2664_cov_3.310847	0.999995	45.1
EA_ERX3762591	EA_ERX3762591-bin.15	VANY	glycopeptide	EA_ERX3762591-bin.15_NODE_3211_length_4652_cov_3.381771	0.999999	38.1
EA_ERX3762591	EA_ERX3762591-bin.15	BCRA	bacitracin	EA_ERX3762591-bin.15_NODE_3306_length_4559_cov_3.583703	0.999685	37.6
EA_ERX3762591	EA_ERX3762591-bin.15	TETB(60)	tetracycline	EA_ERX3762591-bin.15_NODE_1882_length_6555_cov_3.548615	0.999043	35.3
EA_ERX3762591	EA_ERX3762591-bin.15	OMPR	multidrug	EA_ERX3762591-bin.15_NODE_2971_length_4865_cov_3.751143	0.999991	39.7
EA_ERX3762591	EA_ERX3762591-bin.15	MULTIDRUG_ABC_TRANSPORTER	multidrug	EA_ERX3762591-bin.15_NODE_6387_length_2993_cov_3.748468	0.999411	37.4
EA_ERX3762591	EA_ERX3762591-bin.15	MULTIDRUG_ABC_TRANSPORTER	multidrug	EA_ERX3762591-bin.15_NODE_2664_length_5208_cov_3.727925	0.997638	33.2
EA_ERX3762591	EA_ERX3762591-bin.17	MULTIDRUG_ABC_TRANSPORTER	multidrug	EA_ERX3762591-bin.17_NODE_303_length_25004_cov_9.860636	0.998871	35.5
EA_ERX3762591	EA_ERX3762591-bin.17	CDEA	multidrug	EA_ERX3762591-bin.17_NODE_3152_length_4705_cov_9.629247	0.994412	39
EA_ERX3762591	EA_ERX3762591-bin.17	BCRA	bacitracin	EA_ERX3762591-bin.17_NODE_236_length_29863_cov_9.984669	0.999663	44.1
EA_ERX3762591	EA_ERX3762591-bin.17	VANTRL	glycopeptide	EA_ERX3762591-bin.17_NODE_444_length_18292_cov_9.765532	0.935087	30.9
EA_ERX3762591	EA_ERX3762591-bin.17	BCRA	bacitracin	EA_ERX3762591-bin.17_NODE_125_length_45786_cov_9.610899	0.996214	37.1
EA_ERX3762591	EA_ERX3762591-bin.17	VANR	glycopeptide	EA_ERX3762591-bin.17_NODE_654_length_13795_cov_10.993595	0.999479	47.6
EA_ERX3762591	EA_ERX3762591-bin.17	VANR	glycopeptide	EA_ERX3762591-bin.17_NODE_603_length_14763_cov_10.543582	0.999999	47.9
EA_ERX3762591	EA_ERX3762591-bin.17	TRANSCRIPTIONAL_REGULATORY_PROTEIN_CPXR_CPXR	unclassified	EA_ERX3762591-bin.17_NODE_191_length_34747_cov_9.756803	0.999755	37.8
EA_ERX3762591	EA_ERX3762591-bin.17	BACTERIAL_REGULATORY_PROTEIN_LUXR	unclassified	EA_ERX3762591-bin.17_NODE_385_length_20441_cov_10.263122	0.958237	31.7
EA_ERX3762591	EA_ERX3762591-bin.17	VANR	glycopeptide	EA_ERX3762591-bin.17_NODE_2486_length_5440_cov_10.274466	0.999661	30
EA_ERX3762591	EA_ERX3762591-bin.17	VANR	glycopeptide	EA_ERX3762591-bin.17_NODE_386_length_20435_cov_8.917959	0.999733	44.4
EA_ERX3762591	EA_ERX3762591-bin.17	BACA	bacitracin	EA_ERX3762591-bin.17_NODE_256_length_28342_cov_8.105455	0.922378	97.2
EA_ERX3762591	EA_ERX3762591-bin.17	RPOB2	multidrug	EA_ERX3762591-bin.17_NODE_221_length_31029_cov_10.291115	0.995365	52.3
EA_ERX3762591	EA_ERX3762591-bin.17	EFRA	multidrug	EA_ERX3762591-bin.17_NODE_181_length_35837_cov_9.386675	0.999684	40.6
EA_ERX3762591	EA_ERX3762591-bin.17	CDEA	multidrug	EA_ERX3762591-bin.17_NODE_2090_length_6109_cov_10.096961	0.971647	30.8
EA_ERX3762591	EA_ERX3762591-bin.17	VANU	glycopeptide	EA_ERX3762591-bin.17_NODE_887_length_10953_cov_7.602404	0.995718	49.2
EA_ERX3762591	EA_ERX3762591-bin.17	LLMA_23S_RIBOSOMAL_RNA_METHYLTRANSFERASE	MLS	EA_ERX3762591-bin.17_NODE_227_length_30643_cov_10.630901	0.999722	59.5
EA_ERX3762591	EA_ERX3762591-bin.17	TETT	tetracycline	EA_ERX3762591-bin.17_NODE_70_length_62963_cov_9.935573	0.999999	31.9
EA_ERX3762591	EA_ERX3762591-bin.17	TETA(60)	tetracycline	EA_ERX3762591-bin.17_NODE_415_length_19197_cov_10.353359	0.999982	34.4
EA_ERX3762591	EA_ERX3762591-bin.17	PMRF	peptide	EA_ERX3762591-bin.17_NODE_329_length_22850_cov_8.884185	0.923324	32.9
EA_ERX3762591	EA_ERX3762591-bin.17	DFRK	diaminopyrimidine	EA_ERX3762591-bin.17_NODE_712_length_12905_cov_9.304669	0.999997	34.8
EA_ERX3762591	EA_ERX3762591-bin.17	BLAI	beta-lactam	EA_ERX3762591-bin.17_NODE_5210_length_3398_cov_6.080766	1	36.4
EA_ERX3762591	EA_ERX3762591-bin.17	TET35	tetracycline	EA_ERX3762591-bin.17_NODE_188_length_35175_cov_10.126110	0.996617	34.9
EA_ERX3762591	EA_ERX3762591-bin.17	VANR	glycopeptide	EA_ERX3762591-bin.17_NODE_2986_length_4848_cov_9.190486	0.999472	41
EA_ERX3762591	EA_ERX3762591-bin.18	TETB(60)	tetracycline	EA_ERX3762591-bin.18_NODE_59_length_71763_cov_12.981941	0.996903	37.3
EA_ERX3762591	EA_ERX3762591-bin.18	MULTIDRUG_ABC_TRANSPORTER	multidrug	EA_ERX3762591-bin.18_NODE_267_length_27437_cov_11.983347	0.998817	33.7
EA_ERX3762591	EA_ERX3762591-bin.18	CLBC	phenicol	EA_ERX3762591-bin.18_NODE_71_length_62518_cov_11.184077	0.999724	35.1
EA_ERX3762591	EA_ERX3762591-bin.18	LLMA_23S_RIBOSOMAL_RNA_METHYLTRANSFERASE	MLS	EA_ERX3762591-bin.18_NODE_470_length_17369_cov_13.006238	0.999722	60.6
EA_ERX3762591	EA_ERX3762591-bin.18	VANU	glycopeptide	EA_ERX3762591-bin.18_NODE_495_length_16803_cov_15.340459	0.995718	52.2
EA_ERX3762591	EA_ERX3762591-bin.18	TET35	tetracycline	EA_ERX3762591-bin.18_NODE_244_length_29336_cov_11.858167	0.996617	34.3
EA_ERX3762591	EA_ERX3762591-bin.18	VANR	glycopeptide	EA_ERX3762591-bin.18_NODE_1087_length_9317_cov_15.099762	0.986803	42.3
EA_ERX3762591	EA_ERX3762591-bin.18	OMPR	multidrug	EA_ERX3762591-bin.18_NODE_108_length_48383_cov_11.471362	0.999212	33.1
EA_ERX3762591	EA_ERX3762591-bin.18	MDTK	fluoroquinolone	EA_ERX3762591-bin.18_NODE_1036_length_9713_cov_8.441913	0.957776	32.6
EA_ERX3762591	EA_ERX3762591-bin.18	MULTIDRUG_ABC_TRANSPORTER	multidrug	EA_ERX3762591-bin.18_NODE_142_length_41180_cov_15.947891	0.999444	34.5
EA_ERX3762591	EA_ERX3762591-bin.18	UGD	peptide	EA_ERX3762591-bin.18_NODE_46_length_83734_cov_10.546577	0.913651	60.7
EA_ERX3762591	EA_ERX3762591-bin.18	TAEA	pleuromutilin	EA_ERX3762591-bin.18_NODE_132_length_44076_cov_11.128666	0.802552	45
EA_ERX3762591	EA_ERX3762591-bin.18	MULTIDRUG_ABC_TRANSPORTER	multidrug	EA_ERX3762591-bin.18_NODE_1627_length_7238_cov_20.992621	0.998813	33.8
EA_ERX3762591	EA_ERX3762591-bin.18	MULTIDRUG_ABC_TRANSPORTER	multidrug	EA_ERX3762591-bin.18_NODE_13_length_149373_cov_12.417471	0.901747	30.8
EA_ERX3762591	EA_ERX3762591-bin.18	VANH	glycopeptide	EA_ERX3762591-bin.18_NODE_284_length_26229_cov_11.452472	1	45.1
EA_ERX3762591	EA_ERX3762591-bin.18	VANR	glycopeptide	EA_ERX3762591-bin.18_NODE_314_length_24157_cov_10.390424	0.99986	34.3
EA_ERX3762591	EA_ERX3762591-bin.18	VANR	glycopeptide	EA_ERX3762591-bin.18_NODE_2469_length_5455_cov_8.832778	0.999998	64.9
EA_ERX3762591	EA_ERX3762591-bin.18	EFRA	multidrug	EA_ERX3762591-bin.18_NODE_15_length_131687_cov_13.285941	0.850947	44.6
EA_ERX3762591	EA_ERX3762591-bin.18	TETA(46)	tetracycline	EA_ERX3762591-bin.18_NODE_228_length_30620_cov_15.920595	0.999984	35.6
EA_ERX3762591	EA_ERX3762591-bin.18	VANR	glycopeptide	EA_ERX3762591-bin.18_NODE_1158_length_8937_cov_9.123846	0.999952	44.2
EA_ERX3762591	EA_ERX3762591-bin.18	CYSTATHIONINE_BETA-LYASE_PATB	unclassified	EA_ERX3762591-bin.18_NODE_195_length_34410_cov_12.044913	0.999443	38.2
EA_ERX3762591	EA_ERX3762591-bin.18	MULTIDRUG_ABC_TRANSPORTER	multidrug	EA_ERX3762591-bin.18_NODE_58_length_72205_cov_13.825114	0.999408	38.6
EA_ERX3762591	EA_ERX3762591-bin.18	VANU	glycopeptide	EA_ERX3762591-bin.18_NODE_6440_length_2977_cov_9.923340	0.994734	47.6
EA_ERX3762591	EA_ERX3762591-bin.18	MULTIDRUG_ABC_TRANSPORTER	multidrug	EA_ERX3762591-bin.18_NODE_3710_length_4235_cov_15.757177	0.998645	30.7
EA_ERX3762591	EA_ERX3762591-bin.18	BACA	bacitracin	EA_ERX3762591-bin.18_NODE_130_length_44246_cov_11.210201	0.894618	54.7
EA_ERX3762591	EA_ERX3762591-bin.18	CDEA	multidrug	EA_ERX3762591-bin.18_NODE_253_length_28827_cov_14.769672	0.994412	32.3
EA_ERX3762591	EA_ERX3762591-bin.18	UGD	peptide	EA_ERX3762591-bin.18_NODE_477_length_17198_cov_6.479379	0.915862	61.7
EA_ERX3762591	EA_ERX3762591-bin.18	VANH	glycopeptide	EA_ERX3762591-bin.18_NODE_169_length_37638_cov_15.104169	1	36.5
EA_ERX3762591	EA_ERX3762591-bin.18	VANR	glycopeptide	EA_ERX3762591-bin.18_NODE_6037_length_3095_cov_13.379605	0.999982	37.8
EA_ERX3762591	EA_ERX3762591-bin.18	VANR	glycopeptide	EA_ERX3762591-bin.18_NODE_272_length_27132_cov_15.768660	0.999985	42.7
EA_ERX3762591	EA_ERX3762591-bin.18	VANG	glycopeptide	EA_ERX3762591-bin.18_NODE_285_length_26019_cov_12.148436	0.999999	39.7
EA_ERX3762591	EA_ERX3762591-bin.21	MULTIDRUG_ABC_TRANSPORTER	multidrug	EA_ERX3762591-bin.21_NODE_888_length_10950_cov_4.083892	0.998522	35.5
EA_ERX3762591	EA_ERX3762591-bin.21	VANY	glycopeptide	EA_ERX3762591-bin.21_NODE_12997_length_1872_cov_3.878921	1	40.7
EA_ERX3762591	EA_ERX3762591-bin.21	MULTIDRUG_ABC_TRANSPORTER	multidrug	EA_ERX3762591-bin.21_NODE_981_length_10120_cov_4.112668	0.999598	34.6
EA_ERX3762591	EA_ERX3762591-bin.21	VANR	glycopeptide	EA_ERX3762591-bin.21_NODE_3347_length_4526_cov_4.233728	0.999969	44.8
EA_ERX3762591	EA_ERX3762591-bin.21	TRUNCATED_PUTATIVE_RESPONSE_REGULATOR_ARLR	unclassified	EA_ERX3762591-bin.21_NODE_4976_length_3499_cov_4.431475	0.90757	47.3
EA_ERX3762591	EA_ERX3762591-bin.21	VANA	glycopeptide	EA_ERX3762591-bin.21_NODE_1554_length_7500_cov_4.132841	0.999425	34.2
EA_ERX3762591	EA_ERX3762591-bin.21	VANR	glycopeptide	EA_ERX3762591-bin.21_NODE_9917_length_2245_cov_4.137443	0.999999	46.6
EA_ERX3762591	EA_ERX3762591-bin.21	BACA	bacitracin	EA_ERX3762591-bin.21_NODE_1446_length_7806_cov_4.174945	0.937221	66.5
EA_ERX3762591	EA_ERX3762591-bin.21	EFRA	multidrug	EA_ERX3762591-bin.21_NODE_1522_length_7564_cov_4.250766	0.992618	36.8
EA_ERX3762591	EA_ERX3762591-bin.21	KASUGAMYCIN_RESISTANCE_PROTEIN_KSGA	aminoglycoside	EA_ERX3762591-bin.21_NODE_6853_length_2858_cov_4.435605	1	37.9
EA_ERX3762591	EA_ERX3762591-bin.21	MULTIDRUG_ABC_TRANSPORTER	multidrug	EA_ERX3762591-bin.21_NODE_7006_length_2815_cov_4.235870	0.999077	37.9
EA_ERX3762591	EA_ERX3762591-bin.21	BCRA	bacitracin	EA_ERX3762591-bin.21_NODE_6084_length_3082_cov_3.489924	0.999625	36.5
EA_ERX3762591	EA_ERX3762591-bin.21	PMRF	peptide	EA_ERX3762591-bin.21_NODE_611_length_14594_cov_4.239150	0.923324	30.4
EA_ERX3762591	EA_ERX3762591-bin.21	VANH	glycopeptide	EA_ERX3762591-bin.21_NODE_6410_length_2987_cov_3.502387	1	46.8
EA_ERX3762591	EA_ERX3762591-bin.21	TET35	tetracycline	EA_ERX3762591-bin.21_NODE_4578_length_3690_cov_3.531774	0.996617	37.1
EA_ERX3762591	EA_ERX3762591-bin.21	VGAD	MLS	EA_ERX3762591-bin.21_NODE_9822_length_2259_cov_3.516788	0.999934	35.3
EA_ERX3762591	EA_ERX3762591-bin.21	VANE	glycopeptide	EA_ERX3762591-bin.21_NODE_1785_length_6794_cov_3.899688	0.980293	30.1
EA_ERX3762591	EA_ERX3762591-bin.21	TETB(46)	tetracycline	EA_ERX3762591-bin.21_NODE_4175_length_3923_cov_3.883144	0.998759	38.8
EA_ERX3762591	EA_ERX3762591-bin.21	VANR	glycopeptide	EA_ERX3762591-bin.21_NODE_5860_length_3149_cov_4.176794	0.999384	51.6
EA_ERX3762591	EA_ERX3762591-bin.21	MULTIDRUG_ABC_TRANSPORTER	multidrug	EA_ERX3762591-bin.21_NODE_2470_length_5455_cov_4.154259	0.867476	30.9
EA_ERX3762591	EA_ERX3762591-bin.21	DFRK	diaminopyrimidine	EA_ERX3762591-bin.21_NODE_4773_length_3592_cov_4.327962	0.999999	35
EA_ERX3762591	EA_ERX3762591-bin.21	OMPR	multidrug	EA_ERX3762591-bin.21_NODE_3432_length_4467_cov_3.847915	0.999973	35.7
EA_ERX3762591	EA_ERX3762591-bin.21	CLBC	phenicol	EA_ERX3762591-bin.21_NODE_2237_length_5816_cov_3.934734	0.999724	34.5
EA_ERX3762591	EA_ERX3762591-bin.21	PATA	fluoroquinolone	EA_ERX3762591-bin.21_NODE_10592_length_2147_cov_3.566444	0.961855	33.4
EA_ERX3762591	EA_ERX3762591-bin.24	VANS	glycopeptide	EA_ERX3762591-bin.24_NODE_263_length_27749_cov_7.885210	0.996548	33.9
EA_ERX3762591	EA_ERX3762591-bin.24	VANL	glycopeptide	EA_ERX3762591-bin.24_NODE_543_length_15828_cov_8.567552	0.999998	33.7
EA_ERX3762591	EA_ERX3762591-bin.24	RPOB2	multidrug	EA_ERX3762591-bin.24_NODE_663_length_13638_cov_10.694250	0.995365	44.7
EA_ERX3762591	EA_ERX3762591-bin.24	EPTA	peptide	EA_ERX3762591-bin.24_NODE_542_length_15865_cov_9.846363	0.998187	42.3
EA_ERX3762591	EA_ERX3762591-bin.24	SUL4	sulfonamide	EA_ERX3762591-bin.24_NODE_371_length_20954_cov_8.771090	0.97474	38.2
EA_ERX3762591	EA_ERX3762591-bin.24	MULTIDRUG_ABC_TRANSPORTER	multidrug	EA_ERX3762591-bin.24_NODE_1749_length_6896_cov_7.651951	0.997354	34.9
EA_ERX3762591	EA_ERX3762591-bin.24	KASUGAMYCIN_RESISTANCE_PROTEIN_KSGA	aminoglycoside	EA_ERX3762591-bin.24_NODE_599_length_14848_cov_8.475698	1	30.7
EA_ERX3762591	EA_ERX3762591-bin.24	PMRF	peptide	EA_ERX3762591-bin.24_NODE_75_length_59875_cov_10.223755	0.923324	31.9
EA_ERX3762591	EA_ERX3762591-bin.24	VANX	glycopeptide	EA_ERX3762591-bin.24_NODE_1555_length_7497_cov_9.371674	0.970938	32.9
EA_ERX3762591	EA_ERX3762591-bin.24	CYSTATHIONINE_BETA-LYASE_PATB	unclassified	EA_ERX3762591-bin.24_NODE_1277_length_8454_cov_7.703179	0.999756	36.1
EA_ERX3762591	EA_ERX3762591-bin.24	BACA	bacitracin	EA_ERX3762591-bin.24_NODE_419_length_18984_cov_8.775318	0.993023	36.7
EA_ERX3762591	EA_ERX3762591-bin.24	CLBA	phenicol	EA_ERX3762591-bin.24_NODE_112_length_48012_cov_9.180870	0.984643	34.8
EA_ERX3762591	EA_ERX3762591-bin.24	MAJOR_FACILITATOR_SUPERFAMILY_TRANSPORTER	multidrug	EA_ERX3762591-bin.24_NODE_276_length_26824_cov_8.905899	0.999077	36.5
EA_ERX3762591	EA_ERX3762591-bin.24	CMEB	multidrug	EA_ERX3762591-bin.24_NODE_664_length_13631_cov_8.971346	0.902325	48.9
EA_ERX3762591	EA_ERX3762591-bin.24	CATB	phenicol	EA_ERX3762591-bin.24_NODE_807_length_11768_cov_9.097840	0.999994	40.9
EA_ERX3762591	EA_ERX3762591-bin.25	CYSTATHIONINE_BETA-LYASE_PATB	unclassified	EA_ERX3762591-bin.25_NODE_1459_length_7782_cov_5.035201	0.999756	36.4
EA_ERX3762591	EA_ERX3762591-bin.25	VAND	glycopeptide	EA_ERX3762591-bin.25_NODE_11563_length_2027_cov_3.448783	0.999987	30.9
EA_ERX3762591	EA_ERX3762591-bin.25	SRMB	MLS	EA_ERX3762591-bin.25_NODE_1567_length_7421_cov_4.061635	0.999511	31.5
EA_ERX3762591	EA_ERX3762591-bin.25	ADEC	multidrug	EA_ERX3762591-bin.25_NODE_2422_length_5522_cov_3.659228	0.997532	42.2
EA_ERX3762591	EA_ERX3762591-bin.25	UGD	peptide	EA_ERX3762591-bin.25_NODE_16887_length_1580_cov_3.915410	0.915862	64
EA_ERX3762591	EA_ERX3762591-bin.25	MTRA	multidrug	EA_ERX3762591-bin.25_NODE_1142_length_9016_cov_4.382993	0.999082	41.2
EA_ERX3762591	EA_ERX3762591-bin.25	VANR	glycopeptide	EA_ERX3762591-bin.25_NODE_5696_length_3210_cov_3.906181	0.999998	33.9
EA_ERX3762591	EA_ERX3762591-bin.25	VANTRL	glycopeptide	EA_ERX3762591-bin.25_NODE_6027_length_3098_cov_3.535984	0.935087	32.1
EA_ERX3762591	EA_ERX3762591-bin.25	TET35	tetracycline	EA_ERX3762591-bin.25_NODE_4080_length_3973_cov_4.091373	0.996617	36.5
EA_ERX3762591	EA_ERX3762591-bin.25	CARA	MLS	EA_ERX3762591-bin.25_NODE_14626_length_1735_cov_4.918452	0.999454	30.4
EA_ERX3762591	EA_ERX3762591-bin.25	BCRA	bacitracin	EA_ERX3762591-bin.25_NODE_4526_length_3716_cov_4.296367	0.999631	35.7
EA_ERX3762591	EA_ERX3762591-bin.25	TRUNCATED_PUTATIVE_RESPONSE_REGULATOR_ARLR	unclassified	EA_ERX3762591-bin.25_NODE_6386_length_2993_cov_3.991831	0.997456	31.7
EA_ERX3762591	EA_ERX3762591-bin.25	BAER	multidrug	EA_ERX3762591-bin.25_NODE_14289_length_1761_cov_3.954279	0.998394	42
EA_ERX3762591	EA_ERX3762591-bin.25	BACA	bacitracin	EA_ERX3762591-bin.25_NODE_1068_length_9462_cov_4.395131	0.994933	33.1
EA_ERX3762591	EA_ERX3762591-bin.29	HP1181	multidrug	EA_ERX3762591-bin.29_k119_61466_length_2110_cov_10.0000	0.996553	39.9
EA_ERX3762591	EA_ERX3762591-bin.29	PATA	fluoroquinolone	EA_ERX3762591-bin.29_k119_153570_length_2717_cov_13.0000	0.961855	31.6
EA_ERX3762591	EA_ERX3762591-bin.29	TRUNCATED_PUTATIVE_RESPONSE_REGULATOR_ARLR	unclassified	EA_ERX3762591-bin.29_NODE_7534_length_2684_cov_4.543933	0.990796	31.7
EA_ERX3762591	EA_ERX3762591-bin.29	BAER	multidrug	EA_ERX3762591-bin.29_NODE_6750_length_2888_cov_3.650194	0.999985	39.4
EA_ERX3762591	EA_ERX3762591-bin.29	MEPA	multidrug	EA_ERX3762591-bin.29_NODE_12131_length_1966_cov_4.182104	0.999491	33.9
EA_ERX3762591	EA_ERX3762591-bin.29	CLBA	phenicol	EA_ERX3762591-bin.29_NODE_7480_length_2696_cov_3.049981	0.999724	35.2
EA_ERX3762591	EA_ERX3762591-bin.3	RPOB2	multidrug	EA_ERX3762591-bin.3_NODE_755_length_12391_cov_5.723654	0.995365	43
EA_ERX3762591	EA_ERX3762591-bin.3	MTRA	multidrug	EA_ERX3762591-bin.3_NODE_3452_length_4448_cov_4.915547	0.99924	38.3
EA_ERX3762591	EA_ERX3762591-bin.3	SUL4	sulfonamide	EA_ERX3762591-bin.3_NODE_3472_length_4433_cov_4.562129	0.98269	39.6
EA_ERX3762591	EA_ERX3762591-bin.3	YKKD	multidrug	EA_ERX3762591-bin.3_k119_79265_length_1152_cov_9.0000	1	39.8
EA_ERX3762591	EA_ERX3762591-bin.3	CFRC	phenicol	EA_ERX3762591-bin.3_NODE_6846_length_2859_cov_4.385521	0.852047	40.3
EA_ERX3762591	EA_ERX3762591-bin.3	BACA	bacitracin	EA_ERX3762591-bin.3_NODE_17945_length_1517_cov_3.679207	0.994206	38.4
EA_ERX3762591	EA_ERX3762591-bin.3	MEXF	multidrug	EA_ERX3762591-bin.3_NODE_836_length_11430_cov_6.189626	1	51.5
EA_ERX3762591	EA_ERX3762591-bin.3	ROSA	fosmidomycin	EA_ERX3762591-bin.3_NODE_3309_length_4554_cov_5.066904	0.999275	53.5
EA_ERX3762591	EA_ERX3762591-bin.3	PATA	fluoroquinolone	EA_ERX3762591-bin.3_NODE_1676_length_7103_cov_5.146850	0.951412	35.4
EA_ERX3762591	EA_ERX3762591-bin.3	OPCM	multidrug	EA_ERX3762591-bin.3_NODE_4376_length_3799_cov_4.276175	0.999997	33
EA_ERX3762591	EA_ERX3762591-bin.3	MEXF	multidrug	EA_ERX3762591-bin.3_NODE_746_length_12502_cov_4.856351	0.999995	46.2
EA_ERX3762591	EA_ERX3762591-bin.3	KASUGAMYCIN_RESISTANCE_PROTEIN_KSGA	aminoglycoside	EA_ERX3762591-bin.3_NODE_709_length_12943_cov_5.353662	1	30.1
EA_ERX3762591	EA_ERX3762591-bin.3	PATA	fluoroquinolone	EA_ERX3762591-bin.3_NODE_496_length_16669_cov_4.846214	0.961855	34.4
EA_ERX3762591	EA_ERX3762591-bin.3	MULTIDRUG_ABC_TRANSPORTER	multidrug	EA_ERX3762591-bin.3_NODE_695_length_13173_cov_5.103751	0.94985	31.6
EA_ERX3762591	EA_ERX3762591-bin.3	LLMA_23S_RIBOSOMAL_RNA_METHYLTRANSFERASE	MLS	EA_ERX3762591-bin.3_NODE_8058_length_2574_cov_3.710996	0.999722	42
EA_ERX3762591	EA_ERX3762591-bin.3	MSRA	MLS	EA_ERX3762591-bin.3_NODE_2441_length_5495_cov_3.885294	0.997373	33.6
EA_ERX3762591	EA_ERX3762591-bin.3	MEPA	multidrug	EA_ERX3762591-bin.3_NODE_446_length_18283_cov_4.820606	0.905959	31.8
EA_ERX3762591	EA_ERX3762591-bin.30	MULTIDRUG_ABC_TRANSPORTER	multidrug	EA_ERX3762591-bin.30_NODE_8691_length_2447_cov_3.874582	0.999627	35.1
EA_ERX3762591	EA_ERX3762591-bin.30	VANR	glycopeptide	EA_ERX3762591-bin.30_NODE_4754_length_3603_cov_3.928410	0.999994	39
EA_ERX3762591	EA_ERX3762591-bin.30	TRANSCRIPTIONAL_REGULATORY_PROTEIN_CPXR_CPXR	unclassified	EA_ERX3762591-bin.30_NODE_6960_length_2830_cov_4.171171	0.991289	39.6
EA_ERX3762591	EA_ERX3762591-bin.30	VANH	glycopeptide	EA_ERX3762591-bin.30_NODE_1225_length_8689_cov_4.278318	0.990529	31.1
EA_ERX3762591	EA_ERX3762591-bin.30	MAJOR_FACILITATOR_SUPERFAMILY_TRANSPORTER	multidrug	EA_ERX3762591-bin.30_NODE_1088_length_9315_cov_4.014471	0.989707	33.8
EA_ERX3762591	EA_ERX3762591-bin.30	VANTRL	glycopeptide	EA_ERX3762591-bin.30_NODE_3422_length_4477_cov_4.578471	0.935087	31.5
EA_ERX3762591	EA_ERX3762591-bin.30	MULTIDRUG_ABC_TRANSPORTER	multidrug	EA_ERX3762591-bin.30_NODE_8789_length_2429_cov_3.754844	0.999877	36.3
EA_ERX3762591	EA_ERX3762591-bin.30	KASUGAMYCIN_RESISTANCE_PROTEIN_KSGA	aminoglycoside	EA_ERX3762591-bin.30_NODE_4963_length_3502_cov_4.129968	1	35.7
EA_ERX3762591	EA_ERX3762591-bin.30	TRUNCATED_PUTATIVE_RESPONSE_REGULATOR_ARLR	unclassified	EA_ERX3762591-bin.30_NODE_7802_length_2627_cov_3.791991	0.999839	41.8
EA_ERX3762591	EA_ERX3762591-bin.30	COB(I)ALAMIN_ADENOLSYLTRANSFERASE	unclassified	EA_ERX3762591-bin.30_NODE_8804_length_2426_cov_4.625053	1	34.9
EA_ERX3762591	EA_ERX3762591-bin.30	COB(I)ALAMIN_ADENOLSYLTRANSFERASE	unclassified	EA_ERX3762591-bin.30_NODE_3620_length_4320_cov_4.001876	1	34.5
EA_ERX3762591	EA_ERX3762591-bin.30	BACA	bacitracin	EA_ERX3762591-bin.30_NODE_1692_length_7049_cov_4.104804	0.998147	31
EA_ERX3762591	EA_ERX3762591-bin.4	VANTRL	glycopeptide	EA_ERX3762591-bin.4_NODE_32_length_97618_cov_35.270994	0.999967	63.5
EA_ERX3762591	EA_ERX3762591-bin.4	CYSTATHIONINE_BETA-LYASE_PATB	unclassified	EA_ERX3762591-bin.4_NODE_11_length_172185_cov_45.300517	0.953666	36.9
EA_ERX3762591	EA_ERX3762591-bin.4	VAND	glycopeptide	EA_ERX3762591-bin.4_NODE_19_length_116446_cov_44.525290	1	38.5
EA_ERX3762591	EA_ERX3762591-bin.4	RPOB2	multidrug	EA_ERX3762591-bin.4_NODE_43_length_85028_cov_47.025726	0.995365	46.1
EA_ERX3762591	EA_ERX3762591-bin.4	MEPA	multidrug	EA_ERX3762591-bin.4_NODE_4_length_230580_cov_42.574844	0.999994	33.3
EA_ERX3762591	EA_ERX3762591-bin.4	TET35	tetracycline	EA_ERX3762591-bin.4_NODE_11013_length_2094_cov_86.102992	0.996617	38.3
EA_ERX3762591	EA_ERX3762591-bin.4	BCRA	bacitracin	EA_ERX3762591-bin.4_NODE_92_length_54740_cov_41.942251	0.99969	34.4
EA_ERX3762591	EA_ERX3762591-bin.4	MULTIDRUG_ABC_TRANSPORTER	multidrug	EA_ERX3762591-bin.4_NODE_26_length_105277_cov_47.669185	0.998619	36.9
EA_ERX3762591	EA_ERX3762591-bin.4	VANR	glycopeptide	EA_ERX3762591-bin.4_NODE_28_length_101963_cov_41.088443	0.999733	40.8
EA_ERX3762591	EA_ERX3762591-bin.4	VANE	glycopeptide	EA_ERX3762591-bin.4_NODE_68_length_65346_cov_44.637239	1	34.5
EA_ERX3762591	EA_ERX3762591-bin.5	EFRA	multidrug	EA_ERX3762591-bin.5_NODE_863_length_11151_cov_4.400054	0.999741	33.3
EA_ERX3762591	EA_ERX3762591-bin.5	TRUNCATED_PUTATIVE_RESPONSE_REGULATOR_ARLR	unclassified	EA_ERX3762591-bin.5_NODE_2585_length_5316_cov_4.252233	0.987808	39.3
EA_ERX3762591	EA_ERX3762591-bin.5	MULTIDRUG_ABC_TRANSPORTER	multidrug	EA_ERX3762591-bin.5_NODE_4503_length_3731_cov_6.079978	0.998688	32.8
EA_ERX3762591	EA_ERX3762591-bin.5	RPOB2	multidrug	EA_ERX3762591-bin.5_NODE_6812_length_2869_cov_4.711443	0.995365	50.6
EA_ERX3762591	EA_ERX3762591-bin.5	VANTRL	glycopeptide	EA_ERX3762591-bin.5_NODE_7031_length_2810_cov_4.193103	0.935087	31.7
EA_ERX3762591	EA_ERX3762591-bin.5	TAEA	pleuromutilin	EA_ERX3762591-bin.5_NODE_10419_length_2170_cov_4.802837	0.948325	41.5
EA_ERX3762591	EA_ERX3762591-bin.5	LLMA_23S_RIBOSOMAL_RNA_METHYLTRANSFERASE	MLS	EA_ERX3762591-bin.5_NODE_10364_length_2177_cov_3.982092	0.999722	58.7
EA_ERX3762591	EA_ERX3762591-bin.5	APH(3'')-IV	aminoglycoside	EA_ERX3762591-bin.5_NODE_4206_length_3907_cov_4.316199	0.999977	34.8
EA_ERX3762591	EA_ERX3762591-bin.5	VANG	glycopeptide	EA_ERX3762591-bin.5_NODE_8535_length_2478_cov_3.466777	0.999838	33.4
EA_ERX3762591	EA_ERX3762591-bin.5	MEPA	multidrug	EA_ERX3762591-bin.5_NODE_5914_length_3133_cov_4.835283	0.99657	30
EA_ERX3762591	EA_ERX3762591-bin.5	VANY	glycopeptide	EA_ERX3762591-bin.5_NODE_2492_length_5435_cov_4.036431	0.999973	40
EA_ERX3762591	EA_ERX3762591-bin.5	VANR	glycopeptide	EA_ERX3762591-bin.5_NODE_765_length_12290_cov_6.165100	0.995865	33.6
EA_ERX3762591	EA_ERX3762591-bin.5	VANH	glycopeptide	EA_ERX3762591-bin.5_NODE_3068_length_4768_cov_4.116274	0.998877	33
EA_ERX3762591	EA_ERX3762591-bin.5	CFRC	phenicol	EA_ERX3762591-bin.5_NODE_2259_length_5772_cov_4.876509	0.999724	31.7
EA_ERX3762591	EA_ERX3762591-bin.5	MULTIDRUG_ABC_TRANSPORTER	multidrug	EA_ERX3762591-bin.5_NODE_7225_length_2760_cov_4.578189	0.998831	36.8
EA_ERX3762591	EA_ERX3762591-bin.5	RLMA(II)	MLS	EA_ERX3762591-bin.5_NODE_3009_length_4826_cov_5.214420	1	34.6
EA_ERX3762591	EA_ERX3762591-bin.5	MULTIDRUG_ABC_TRANSPORTER	multidrug	EA_ERX3762591-bin.5_NODE_1159_length_8936_cov_5.291859	0.998142	32.2
EA_ERX3762591	EA_ERX3762591-bin.5	EDEQ	polyamine:peptide	EA_ERX3762591-bin.5_NODE_2029_length_6231_cov_5.176004	0.995148	33.6
EA_ERX3762591	EA_ERX3762591-bin.5	UGD	peptide	EA_ERX3762591-bin.5_NODE_4902_length_3527_cov_4.402938	0.915862	57.2
EA_ERX3762591	EA_ERX3762591-bin.5	TETB(60)	tetracycline	EA_ERX3762591-bin.5_NODE_1416_length_7904_cov_5.460441	0.800119	35.8
EA_ERX3762591	EA_ERX3762591-bin.5	CYSTATHIONINE_BETA-LYASE_PATB	unclassified	EA_ERX3762591-bin.5_NODE_1540_length_7522_cov_5.672024	0.999756	35.2
EA_ERX3762591	EA_ERX3762591-bin.5	MULTIDRUG_ABC_TRANSPORTER	multidrug	EA_ERX3762591-bin.5_NODE_2031_length_6229_cov_5.349692	0.982156	35.2
EA_ERX3762591	EA_ERX3762591-bin.5	PATA	fluoroquinolone	EA_ERX3762591-bin.5_NODE_6405_length_2988_cov_3.342994	0.961855	32.4
EA_ERX3762591	EA_ERX3762591-bin.5	VANR	glycopeptide	EA_ERX3762591-bin.5_NODE_2590_length_5312_cov_5.299410	0.99999	43.3
EA_ERX3762591	EA_ERX3762591-bin.5	OMPR	multidrug	EA_ERX3762591-bin.5_NODE_1954_length_6380_cov_5.315099	0.999929	43.6
EA_ERX3762591	EA_ERX3762591-bin.5	TETB(60)	tetracycline	EA_ERX3762591-bin.5_NODE_163_length_38533_cov_5.622408	0.977732	38
EA_ERX3762591	EA_ERX3762591-bin.5	VANRI	glycopeptide	EA_ERX3762591-bin.5_NODE_8379_length_2508_cov_5.771300	0.995371	41.2
EA_ERX3762591	EA_ERX3762591-bin.5	MARA	multidrug	EA_ERX3762591-bin.5_NODE_622_length_14376_cov_5.348858	0.994469	30.1
[truncated: 76,861 more rows]

## Sheet: Table_S3_b_prevalence
Table S3b. Target gene prevalence normalization table per sample (Library). The target gene was the antimicrobial resistance gene (ARG) class (Gene_class) from the DeepARG annotation table. The present.gene column indicates how many metagenome-assembled genomes (MAGs) in that Library had the specified Gene_class annotated. The Target column indicated the diet from the Library. The t_mags column i…
Library	Gene_class	present.gene	Target	t_mags	gene.genome.prev
EA_SRX2058868	glycopeptide	25	Vegetarian	26	0.961538
EA_SRX2058868	MLS	20	Vegetarian	26	0.769231
EA_SRX2058868	multidrug	26	Vegetarian	26	1
EA_SRX2058868	phenicol	21	Vegetarian	26	0.807692
EA_SRX2058868	unclassified	22	Vegetarian	26	0.846154
EA_SRX2058868	fluoroquinolone	15	Vegetarian	26	0.576923
EA_SRX2058868	aminoglycoside	13	Vegetarian	26	0.5
EA_SRX2058868	polyamine:peptide	3	Vegetarian	26	0.115385
EA_SRX2058868	tetracycline	20	Vegetarian	26	0.769231
EA_SRX2058868	diaminopyrimidine	13	Vegetarian	26	0.5
EA_SRX2058868	pleuromutilin	4	Vegetarian	26	0.153846
EA_SRX2058868	bacitracin	19	Vegetarian	26	0.730769
EA_SRX2058868	beta-lactam	7	Vegetarian	26	0.269231
EA_SRX2058868	mupirocin	7	Vegetarian	26	0.269231
EA_SRX2058868	peptide	10	Vegetarian	26	0.384615
EA_SRX2058868	sulfonamide	7	Vegetarian	26	0.269231
EA_SRX2058868	fosmidomycin	1	Vegetarian	26	0.0384615
EA_SRX2058868	triclosan	1	Vegetarian	26	0.0384615
EA_SRX2058869	tetracycline	14	Vegetarian	21	0.666667
EA_SRX2058869	multidrug	21	Vegetarian	21	1
EA_SRX2058869	aminoglycoside	12	Vegetarian	21	0.571429
EA_SRX2058869	glycopeptide	21	Vegetarian	21	1
EA_SRX2058869	phenicol	17	Vegetarian	21	0.809524
EA_SRX2058869	MLS	18	Vegetarian	21	0.857143
EA_SRX2058869	bacitracin	16	Vegetarian	21	0.761905
EA_SRX2058869	fluoroquinolone	10	Vegetarian	21	0.47619
EA_SRX2058869	mupirocin	5	Vegetarian	21	0.238095
EA_SRX2058869	peptide	6	Vegetarian	21	0.285714
EA_SRX2058869	unclassified	13	Vegetarian	21	0.619048
EA_SRX2058869	beta-lactam	6	Vegetarian	21	0.285714
EA_SRX2058869	sulfonamide	9	Vegetarian	21	0.428571
EA_SRX2058869	diaminopyrimidine	9	Vegetarian	21	0.428571
EA_SRX2058869	fosmidomycin	2	Vegetarian	21	0.0952381
EA_SRX2058869	pleuromutilin	3	Vegetarian	21	0.142857
EA_SRX2058869	triclosan	1	Vegetarian	21	0.047619
EA_SRX2058869	polyamine:peptide	1	Vegetarian	21	0.047619
EA_SRX2058870	bacitracin	25	Vegetarian	28	0.892857
EA_SRX2058870	multidrug	28	Vegetarian	28	1
EA_SRX2058870	glycopeptide	28	Vegetarian	28	1
EA_SRX2058870	phenicol	19	Vegetarian	28	0.678571
EA_SRX2058870	tetracycline	17	Vegetarian	28	0.607143
EA_SRX2058870	aminoglycoside	21	Vegetarian	28	0.75
EA_SRX2058870	mupirocin	6	Vegetarian	28	0.214286
EA_SRX2058870	unclassified	19	Vegetarian	28	0.678571
EA_SRX2058870	MLS	22	Vegetarian	28	0.785714
EA_SRX2058870	diaminopyrimidine	13	Vegetarian	28	0.464286
EA_SRX2058870	peptide	9	Vegetarian	28	0.321429
EA_SRX2058870	beta-lactam	7	Vegetarian	28	0.25
EA_SRX2058870	fluoroquinolone	13	Vegetarian	28	0.464286
EA_SRX2058870	fosmidomycin	2	Vegetarian	28	0.0714286
EA_SRX2058870	pleuromutilin	5	Vegetarian	28	0.178571
EA_SRX2058870	sulfonamide	8	Vegetarian	28	0.285714
EA_SRX2058870	polyamine:peptide	1	Vegetarian	28	0.0357143
EA_SRX2058871	glycopeptide	2	Vegetarian	2	1
EA_SRX2058871	MLS	1	Vegetarian	2	0.5
EA_SRX2058871	multidrug	2	Vegetarian	2	1
EA_SRX2058871	tetracycline	2	Vegetarian	2	1
EA_SRX2058871	bacitracin	1	Vegetarian	2	0.5
EA_SRX2058871	sulfonamide	1	Vegetarian	2	0.5
EA_SRX2058871	aminoglycoside	2	Vegetarian	2	1
EA_SRX2058871	unclassified	2	Vegetarian	2	1
EA_SRX2058871	phenicol	1	Vegetarian	2	0.5
EA_SRX2058871	peptide	2	Vegetarian	2	1
EA_SRX2058871	fluoroquinolone	1	Vegetarian	2	0.5
EA_SRX2058871	polyamine:peptide	1	Vegetarian	2	0.5
EA_SRX2058872	multidrug	18	Vegetarian	18	1
EA_SRX2058872	aminoglycoside	10	Vegetarian	18	0.555556
EA_SRX2058872	unclassified	13	Vegetarian	18	0.722222
EA_SRX2058872	phenicol	13	Vegetarian	18	0.722222
EA_SRX2058872	peptide	9	Vegetarian	18	0.5
EA_SRX2058872	beta-lactam	7	Vegetarian	18	0.388889
EA_SRX2058872	glycopeptide	18	Vegetarian	18	1
EA_SRX2058872	MLS	14	Vegetarian	18	0.777778
EA_SRX2058872	bacitracin	13	Vegetarian	18	0.722222
EA_SRX2058872	fluoroquinolone	9	Vegetarian	18	0.5
EA_SRX2058872	tetracycline	11	Vegetarian	18	0.611111
EA_SRX2058872	diaminopyrimidine	11	Vegetarian	18	0.611111
EA_SRX2058872	mupirocin	7	Vegetarian	18	0.388889
EA_SRX2058872	sulfonamide	4	Vegetarian	18	0.222222
EA_SRX2058872	pleuromutilin	2	Vegetarian	18	0.111111
EA_SRX2058872	fosmidomycin	2	Vegetarian	18	0.111111
EA_SRX2058872	triclosan	1	Vegetarian	18	0.0555556
EA_SRX2058882	tetracycline	25	Vegetarian	39	0.641026
EA_SRX2058882	multidrug	39	Vegetarian	39	1
EA_SRX2058882	glycopeptide	38	Vegetarian	39	0.974359
EA_SRX2058882	fluoroquinolone	22	Vegetarian	39	0.564103
EA_SRX2058882	MLS	35	Vegetarian	39	0.897436
EA_SRX2058882	phenicol	28	Vegetarian	39	0.717949
EA_SRX2058882	bacitracin	29	Vegetarian	39	0.74359
EA_SRX2058882	unclassified	29	Vegetarian	39	0.74359
EA_SRX2058882	pleuromutilin	4	Vegetarian	39	0.102564
EA_SRX2058882	peptide	16	Vegetarian	39	0.410256
EA_SRX2058882	diaminopyrimidine	23	Vegetarian	39	0.589744
EA_SRX2058882	sulfonamide	9	Vegetarian	39	0.230769
EA_SRX2058882	mupirocin	11	Vegetarian	39	0.282051
EA_SRX2058882	aminoglycoside	24	Vegetarian	39	0.615385
EA_SRX2058882	triclosan	1	Vegetarian	39	0.025641
EA_SRX2058882	beta-lactam	11	Vegetarian	39	0.282051
EA_SRX2058882	fosmidomycin	3	Vegetarian	39	0.0769231
EA_SRX2058882	polyamine:peptide	1	Vegetarian	39	0.025641
EA_SRX2058895	MLS	14	Vegetarian	21	0.666667
EA_SRX2058895	glycopeptide	21	Vegetarian	21	1
EA_SRX2058895	bacitracin	16	Vegetarian	21	0.761905
EA_SRX2058895	multidrug	21	Vegetarian	21	1
EA_SRX2058895	unclassified	16	Vegetarian	21	0.761905
EA_SRX2058895	aminoglycoside	14	Vegetarian	21	0.666667
EA_SRX2058895	peptide	8	Vegetarian	21	0.380952
EA_SRX2058895	pleuromutilin	8	Vegetarian	21	0.380952
EA_SRX2058895	phenicol	13	Vegetarian	21	0.619048
EA_SRX2058895	beta-lactam	6	Vegetarian	21	0.285714
EA_SRX2058895	tetracycline	11	Vegetarian	21	0.52381
EA_SRX2058895	fluoroquinolone	11	Vegetarian	21	0.52381
EA_SRX2058895	diaminopyrimidine	7	Vegetarian	21	0.333333
EA_SRX2058895	sulfonamide	6	Vegetarian	21	0.285714
EA_SRX2058895	mupirocin	3	Vegetarian	21	0.142857
EA_SRX2058895	fosmidomycin	2	Vegetarian	21	0.0952381
EA_SRX2058895	triclosan	1	Vegetarian	21	0.047619
EA_SRX2058898	glycopeptide	30	Vegetarian	31	0.967742
EA_SRX2058898	tetracycline	22	Vegetarian	31	0.709677
EA_SRX2058898	unclassified	24	Vegetarian	31	0.774194
EA_SRX2058898	diaminopyrimidine	25	Vegetarian	31	0.806452
EA_SRX2058898	multidrug	31	Vegetarian	31	1
EA_SRX2058898	MLS	23	Vegetarian	31	0.741935
EA_SRX2058898	phenicol	24	Vegetarian	31	0.774194
EA_SRX2058898	aminoglycoside	23	Vegetarian	31	0.741935
EA_SRX2058898	bacitracin	28	Vegetarian	31	0.903226
EA_SRX2058898	pleuromutilin	7	Vegetarian	31	0.225806
EA_SRX2058898	fluoroquinolone	15	Vegetarian	31	0.483871
EA_SRX2058898	sulfonamide	7	Vegetarian	31	0.225806
EA_SRX2058898	mupirocin	12	Vegetarian	31	0.387097
EA_SRX2058898	beta-lactam	2	Vegetarian	31	0.0645161
EA_SRX2058898	triclosan	1	Vegetarian	31	0.0322581
EA_SRX2058898	peptide	13	Vegetarian	31	0.419355
EA_SRX2058898	polyamine:peptide	1	Vegetarian	31	0.0322581
EA_SRX2058898	nucleoside	1	Vegetarian	31	0.0322581
EA_SRX2058899	phenicol	18	Vegetarian	20	0.9
EA_SRX2058899	aminoglycoside	14	Vegetarian	20	0.7
EA_SRX2058899	glycopeptide	20	Vegetarian	20	1
EA_SRX2058899	MLS	19	Vegetarian	20	0.95
EA_SRX2058899	multidrug	20	Vegetarian	20	1
EA_SRX2058899	bacitracin	18	Vegetarian	20	0.9
EA_SRX2058899	unclassified	16	Vegetarian	20	0.8
EA_SRX2058899	tetracycline	15	Vegetarian	20	0.75
EA_SRX2058899	peptide	12	Vegetarian	20	0.6
EA_SRX2058899	mupirocin	3	Vegetarian	20	0.15
EA_SRX2058899	diaminopyrimidine	12	Vegetarian	20	0.6
EA_SRX2058899	fluoroquinolone	13	Vegetarian	20	0.65
EA_SRX2058899	sulfonamide	6	Vegetarian	20	0.3
EA_SRX2058899	beta-lactam	6	Vegetarian	20	0.3
EA_SRX2058899	pleuromutilin	5	Vegetarian	20	0.25
EA_SRX2058899	triclosan	1	Vegetarian	20	0.05
EA_SRX2058899	fosmidomycin	1	Vegetarian	20	0.05
EA_SRX2058899	polyamine:peptide	1	Vegetarian	20	0.05
EA_SRX3062585	peptide	4	Vegetarian	4	1
EA_SRX3062585	diaminopyrimidine	3	Vegetarian	4	0.75
EA_SRX3062585	bacitracin	2	Vegetarian	4	0.5
EA_SRX3062585	fosmidomycin	2	Vegetarian	4	0.5
EA_SRX3062585	unclassified	4	Vegetarian	4	1
EA_SRX3062585	tetracycline	3	Vegetarian	4	0.75
EA_SRX3062585	multidrug	4	Vegetarian	4	1
EA_SRX3062585	MLS	4	Vegetarian	4	1
EA_SRX3062585	aminoglycoside	4	Vegetarian	4	1
EA_SRX3062585	glycopeptide	4	Vegetarian	4	1
EA_SRX3062585	pleuromutilin	2	Vegetarian	4	0.5
EA_SRX3062585	beta-lactam	3	Vegetarian	4	0.75
EA_SRX3062585	phenicol	2	Vegetarian	4	0.5
EA_SRX3062585	fluoroquinolone	2	Vegetarian	4	0.5
EA_SRX3062585	mupirocin	2	Vegetarian	4	0.5
EA_SRX3062586	glycopeptide	8	Vegetarian	9	0.888889
EA_SRX3062586	aminoglycoside	5	Vegetarian	9	0.555556
EA_SRX3062586	tetracycline	6	Vegetarian	9	0.666667
EA_SRX3062586	sulfonamide	5	Vegetarian	9	0.555556
EA_SRX3062586	MLS	6	Vegetarian	9	0.666667
EA_SRX3062586	multidrug	9	Vegetarian	9	1
EA_SRX3062586	bacitracin	7	Vegetarian	9	0.777778
EA_SRX3062586	fluoroquinolone	6	Vegetarian	9	0.666667
EA_SRX3062586	phenicol	6	Vegetarian	9	0.666667
EA_SRX3062586	unclassified	6	Vegetarian	9	0.666667
EA_SRX3062586	beta-lactam	5	Vegetarian	9	0.555556
EA_SRX3062586	peptide	4	Vegetarian	9	0.444444
EA_SRX3062586	diaminopyrimidine	4	Vegetarian	9	0.444444
EA_SRX3062586	fosmidomycin	2	Vegetarian	9	0.222222
EA_SRX3062586	pleuromutilin	5	Vegetarian	9	0.555556
EA_SRX3062586	triclosan	3	Vegetarian	9	0.333333
EA_SRX3062586	mupirocin	2	Vegetarian	9	0.222222
EA_SRX3062587	unclassified	5	Vegetarian	5	1
EA_SRX3062587	bacitracin	5	Vegetarian	5	1
EA_SRX3062587	tetracycline	3	Vegetarian	5	0.6
EA_SRX3062587	diaminopyrimidine	4	Vegetarian	5	0.8
EA_SRX3062587	multidrug	5	Vegetarian	5	1
EA_SRX3062587	fosmidomycin	3	Vegetarian	5	0.6
EA_SRX3062587	aminoglycoside	4	Vegetarian	5	0.8
EA_SRX3062587	phenicol	4	Vegetarian	5	0.8
EA_SRX3062587	peptide	5	Vegetarian	5	1
EA_SRX3062587	MLS	5	Vegetarian	5	1
EA_SRX3062587	glycopeptide	5	Vegetarian	5	1
EA_SRX3062587	mupirocin	4	Vegetarian	5	0.8
EA_SRX3062587	pleuromutilin	3	Vegetarian	5	0.6
EA_SRX3062587	beta-lactam	1	Vegetarian	5	0.2
EA_SRX3062587	sulfonamide	1	Vegetarian	5	0.2
EA_SRX3062591	beta-lactam	2	Vegetarian	5	0.4
EA_SRX3062591	MLS	4	Vegetarian	5	0.8
EA_SRX3062591	diaminopyrimidine	4	Vegetarian	5	0.8
EA_SRX3062591	unclassified	5	Vegetarian	5	1
EA_SRX3062591	multidrug	5	Vegetarian	5	1
EA_SRX3062591	peptide	4	Vegetarian	5	0.8
EA_SRX3062591	glycopeptide	5	Vegetarian	5	1
EA_SRX3062591	mupirocin	5	Vegetarian	5	1
EA_SRX3062591	tetracycline	3	Vegetarian	5	0.6
EA_SRX3062591	phenicol	3	Vegetarian	5	0.6
EA_SRX3062591	fluoroquinolone	3	Vegetarian	5	0.6
EA_SRX3062591	bacitracin	3	Vegetarian	5	0.6
EA_SRX3062591	fosmidomycin	2	Vegetarian	5	0.4
EA_SRX3062591	aminoglycoside	2	Vegetarian	5	0.4
EA_SRX3062591	pleuromutilin	2	Vegetarian	5	0.4
EA_SRX3062592	multidrug	3	Vegetarian	3	1
EA_SRX3062592	pleuromutilin	3	Vegetarian	3	1
EA_SRX3062592	glycopeptide	3	Vegetarian	3	1
EA_SRX3062592	beta-lactam	1	Vegetarian	3	0.333333
EA_SRX3062592	unclassified	3	Vegetarian	3	1
EA_SRX3062592	sulfonamide	2	Vegetarian	3	0.666667
EA_SRX3062592	phenicol	2	Vegetarian	3	0.666667
EA_SRX3062592	fluoroquinolone	1	Vegetarian	3	0.333333
EA_SRX3062592	peptide	2	Vegetarian	3	0.666667
EA_SRX3062592	MLS	3	Vegetarian	3	1
EA_SRX3062592	tetracycline	1	Vegetarian	3	0.333333
EA_SRX3062592	bacitracin	3	Vegetarian	3	1
EA_SRX3062592	mupirocin	2	Vegetarian	3	0.666667
EA_SRX3062592	aminoglycoside	2	Vegetarian	3	0.666667
EA_SRX3062592	diaminopyrimidine	2	Vegetarian	3	0.666667
EA_SRX3062594	mupirocin	2	Vegetarian	4	0.5
EA_SRX3062594	beta-lactam	1	Vegetarian	4	0.25
EA_SRX3062594	tetracycline	2	Vegetarian	4	0.5
EA_SRX3062594	multidrug	4	Vegetarian	4	1
EA_SRX3062594	diaminopyrimidine	4	Vegetarian	4	1
EA_SRX3062594	fluoroquinolone	2	Vegetarian	4	0.5
EA_SRX3062594	glycopeptide	4	Vegetarian	4	1
EA_SRX3062594	aminoglycoside	4	Vegetarian	4	1
EA_SRX3062594	phenicol	3	Vegetarian	4	0.75
EA_SRX3062594	unclassified	4	Vegetarian	4	1
EA_SRX3062594	triclosan	1	Vegetarian	4	0.25
EA_SRX3062594	bacitracin	3	Vegetarian	4	0.75
EA_SRX3062594	sulfonamide	1	Vegetarian	4	0.25
EA_SRX3062594	peptide	3	Vegetarian	4	0.75
EA_SRX3062594	pleuromutilin	2	Vegetarian	4	0.5
EA_SRX3062594	fosmidomycin	2	Vegetarian	4	0.5
EA_SRX3062594	MLS	2	Vegetarian	4	0.5
EA_SRX3062615	bacitracin	6	Vegetarian	7	0.857143
EA_SRX3062615	multidrug	7	Vegetarian	7	1
EA_SRX3062615	peptide	7	Vegetarian	7	1
EA_SRX3062615	beta-lactam	1	Vegetarian	7	0.142857
EA_SRX3062615	unclassified	7	Vegetarian	7	1
EA_SRX3062615	fluoroquinolone	2	Vegetarian	7	0.285714
EA_SRX3062615	aminoglycoside	6	Vegetarian	7	0.857143
EA_SRX3062615	MLS	6	Vegetarian	7	0.857143
EA_SRX3062615	glycopeptide	6	Vegetarian	7	0.857143
EA_SRX3062615	diaminopyrimidine	6	Vegetarian	7	0.857143
EA_SRX3062615	fosmidomycin	4	Vegetarian	7	0.571429
EA_SRX3062615	phenicol	4	Vegetarian	7	0.571429
EA_SRX3062615	pleuromutilin	4	Vegetarian	7	0.571429
EA_SRX3062615	tetracycline	3	Vegetarian	7	0.428571
EA_SRX3062615	mupirocin	4	Vegetarian	7	0.571429
EA_SRX3062616	diaminopyrimidine	4	Vegetarian	6	0.666667
EA_SRX3062616	glycopeptide	6	Vegetarian	6	1
EA_SRX3062616	multidrug	6	Vegetarian	6	1
EA_SRX3062616	MLS	4	Vegetarian	6	0.666667
EA_SRX3062616	unclassified	6	Vegetarian	6	1
EA_SRX3062616	bacitracin	5	Vegetarian	6	0.833333
EA_SRX3062616	mupirocin	4	Vegetarian	6	0.666667
EA_SRX3062616	aminoglycoside	3	Vegetarian	6	0.5
EA_SRX3062616	phenicol	4	Vegetarian	6	0.666667
EA_SRX3062616	tetracycline	3	Vegetarian	6	0.5
EA_SRX3062616	peptide	4	Vegetarian	6	0.666667
EA_SRX3062616	pleuromutilin	2	Vegetarian	6	0.333333
EA_SRX3062616	fosmidomycin	1	Vegetarian	6	0.166667
EA_SRX3062616	beta-lactam	2	Vegetarian	6	0.333333
EA_SRX3062616	triclosan	2	Vegetarian	6	0.333333
EA_SRX3062616	fluoroquinolone	2	Vegetarian	6	0.333333
EA_SRX3062616	sulfonamide	3	Vegetarian	6	0.5
EA_SRX3062619	peptide	4	Vegetarian	6	0.666667
EA_SRX3062619	aminoglycoside	3	Vegetarian	6	0.5
EA_SRX3062619	unclassified	4	Vegetarian	6	0.666667
EA_SRX3062619	diaminopyrimidine	4	Vegetarian	6	0.666667
EA_SRX3062619	multidrug	6	Vegetarian	6	1
EA_SRX3062619	bacitracin	6	Vegetarian	6	1
EA_SRX3062619	glycopeptide	6	Vegetarian	6	1
EA_SRX3062619	MLS	3	Vegetarian	6	0.5
EA_SRX3062619	phenicol	4	Vegetarian	6	0.666667
EA_SRX3062619	pleuromutilin	2	Vegetarian	6	0.333333
EA_SRX3062619	fluoroquinolone	4	Vegetarian	6	0.666667
EA_SRX3062619	beta-lactam	3	Vegetarian	6	0.5
EA_SRX3062619	tetracycline	2	Vegetarian	6	0.333333
EA_SRX3062619	sulfonamide	1	Vegetarian	6	0.166667
EA_SRX3062619	triclosan	2	Vegetarian	6	0.333333
EA_SRX3062620	multidrug	4	Vegetarian	4	1
EA_SRX3062620	peptide	3	Vegetarian	4	0.75
EA_SRX3062620	unclassified	3	Vegetarian	4	0.75
EA_SRX3062620	glycopeptide	4	Vegetarian	4	1
EA_SRX3062620	tetracycline	2	Vegetarian	4	0.5
EA_SRX3062620	bacitracin	4	Vegetarian	4	1
EA_SRX3062620	MLS	4	Vegetarian	4	1
EA_SRX3062620	beta-lactam	3	Vegetarian	4	0.75
EA_SRX3062620	phenicol	1	Vegetarian	4	0.25
EA_SRX3062620	fluoroquinolone	2	Vegetarian	4	0.5
EA_SRX3062620	aminoglycoside	4	Vegetarian	4	1
EA_SRX3062620	pleuromutilin	3	Vegetarian	4	0.75
EA_SRX3062620	fosmidomycin	2	Vegetarian	4	0.5
EA_SRX3062620	mupirocin	3	Vegetarian	4	0.75
EA_SRX3062620	diaminopyrimidine	2	Vegetarian	4	0.5
EA_SRX3062622	unclassified	8	Vegetarian	9	0.888889
EA_SRX3062622	glycopeptide	8	Vegetarian	9	0.888889
EA_SRX3062622	phenicol	3	Vegetarian	9	0.333333
EA_SRX3062622	bacitracin	9	Vegetarian	9	1
EA_SRX3062622	diaminopyrimidine	8	Vegetarian	9	0.888889
EA_SRX3062622	MLS	6	Vegetarian	9	0.666667
EA_SRX3062622	multidrug	9	Vegetarian	9	1
EA_SRX3062622	tetracycline	5	Vegetarian	9	0.555556
EA_SRX3062622	aminoglycoside	4	Vegetarian	9	0.444444
EA_SRX3062622	beta-lactam	3	Vegetarian	9	0.333333
EA_SRX3062622	peptide	8	Vegetarian	9	0.888889
EA_SRX3062622	mupirocin	3	Vegetarian	9	0.333333
EA_SRX3062622	fluoroquinolone	4	Vegetarian	9	0.444444
EA_SRX3062622	pleuromutilin	5	Vegetarian	9	0.555556
EA_SRX3062622	fosmidomycin	3	Vegetarian	9	0.333333
EA_SRX3062622	triclosan	1	Vegetarian	9	0.111111
EA_SRX3062622	sulfonamide	1	Vegetarian	9	0.111111
EA_SRX3062623	multidrug	3	Vegetarian	3	1
EA_SRX3062623	bacitracin	3	Vegetarian	3	1
EA_SRX3062623	glycopeptide	3	Vegetarian	3	1
EA_SRX3062623	unclassified	2	Vegetarian	3	0.666667
EA_SRX3062623	fluoroquinolone	2	Vegetarian	3	0.666667
EA_SRX3062623	diaminopyrimidine	2	Vegetarian	3	0.666667
EA_SRX3062623	phenicol	3	Vegetarian	3	1
EA_SRX3062623	aminoglycoside	2	Vegetarian	3	0.666667
EA_SRX3062623	pleuromutilin	1	Vegetarian	3	0.333333
EA_SRX3062623	MLS	2	Vegetarian	3	0.666667
EA_SRX3062623	fosmidomycin	2	Vegetarian	3	0.666667
EA_SRX3062623	peptide	2	Vegetarian	3	0.666667
EA_SRX3062623	mupirocin	1	Vegetarian	3	0.333333
EA_SRX3062623	sulfonamide	1	Vegetarian	3	0.333333
EA_SRX3062631	multidrug	5	Vegetarian	5	1
EA_SRX3062631	MLS	2	Vegetarian	5	0.4
EA_SRX3062631	fluoroquinolone	3	Vegetarian	5	0.6
EA_SRX3062631	glycopeptide	5	Vegetarian	5	1
EA_SRX3062631	aminoglycoside	3	Vegetarian	5	0.6
EA_SRX3062631	unclassified	4	Vegetarian	5	0.8
EA_SRX3062631	tetracycline	2	Vegetarian	5	0.4
EA_SRX3062631	bacitracin	3	Vegetarian	5	0.6
EA_SRX3062631	diaminopyrimidine	2	Vegetarian	5	0.4
EA_SRX3062631	sulfonamide	2	Vegetarian	5	0.4
EA_SRX3062631	beta-lactam	2	Vegetarian	5	0.4
EA_SRX3062631	triclosan	2	Vegetarian	5	0.4
EA_SRX3062631	mupirocin	2	Vegetarian	5	0.4
EA_SRX3062631	peptide	2	Vegetarian	5	0.4
EA_SRX3062631	pleuromutilin	3	Vegetarian	5	0.6
EA_SRX3062631	phenicol	3	Vegetarian	5	0.6
EA_SRX3062631	fosmidomycin	1	Vegetarian	5	0.2
EA_SRX3062636	beta-lactam	2	Vegetarian	3	0.666667
EA_SRX3062636	multidrug	3	Vegetarian	3	1
EA_SRX3062636	glycopeptide	3	Vegetarian	3	1
EA_SRX3062636	peptide	3	Vegetarian	3	1
EA_SRX3062636	mupirocin	1	Vegetarian	3	0.333333
EA_SRX3062636	diaminopyrimidine	3	Vegetarian	3	1
EA_SRX3062636	triclosan	1	Vegetarian	3	0.333333
EA_SRX3062636	unclassified	2	Vegetarian	3	0.666667
EA_SRX3062636	aminoglycoside	2	Vegetarian	3	0.666667
EA_SRX3062636	MLS	2	Vegetarian	3	0.666667
EA_SRX3062636	bacitracin	2	Vegetarian	3	0.666667
EA_SRX3062636	pleuromutilin	1	Vegetarian	3	0.333333
EA_SRX3062636	tetracycline	2	Vegetarian	3	0.666667
EA_SRX3062636	fosmidomycin	1	Vegetarian	3	0.333333
EA_SRX3062636	fluoroquinolone	1	Vegetarian	3	0.333333
EA_SRX3062636	phenicol	1	Vegetarian	3	0.333333
EA_SRX3062666	fluoroquinolone	1	Vegetarian	2	0.5
EA_SRX3062666	multidrug	2	Vegetarian	2	1
EA_SRX3062666	aminoglycoside	1	Vegetarian	2	0.5
EA_SRX3062666	glycopeptide	2	Vegetarian	2	1
EA_SRX3062666	peptide	2	Vegetarian	2	1
EA_SRX3062666	diaminopyrimidine	2	Vegetarian	2	1
EA_SRX3062666	tetracycline	1	Vegetarian	2	0.5
EA_SRX3062666	MLS	1	Vegetarian	2	0.5
EA_SRX3062666	phenicol	1	Vegetarian	2	0.5
EA_SRX3062666	unclassified	1	Vegetarian	2	0.5
EA_SRX3062666	bacitracin	1	Vegetarian	2	0.5
EA_SRX3062667	multidrug	2	Vegetarian	2	1
EA_SRX3062667	aminoglycoside	2	Vegetarian	2	1
EA_SRX3062667	unclassified	2	Vegetarian	2	1
EA_SRX3062667	pleuromutilin	1	Vegetarian	2	0.5
EA_SRX3062667	glycopeptide	2	Vegetarian	2	1
EA_SRX3062667	bacitracin	2	Vegetarian	2	1
EA_SRX3062667	mupirocin	1	Vegetarian	2	0.5
EA_SRX3062667	peptide	2	Vegetarian	2	1
EA_SRX3062667	diaminopyrimidine	2	Vegetarian	2	1
EA_SRX3062667	phenicol	1	Vegetarian	2	0.5
EA_SRX3062667	fosmidomycin	2	Vegetarian	2	1
EA_SRX3062667	MLS	1	Vegetarian	2	0.5
EA_SRX3062667	beta-lactam	1	Vegetarian	2	0.5
EA_SRX3062668	aminoglycoside	5	Vegetarian	7	0.714286
EA_SRX3062668	MLS	6	Vegetarian	7	0.857143
EA_SRX3062668	tetracycline	2	Vegetarian	7	0.285714
EA_SRX3062668	unclassified	7	Vegetarian	7	1
EA_SRX3062668	multidrug	7	Vegetarian	7	1
EA_SRX3062668	fosmidomycin	4	Vegetarian	7	0.571429
EA_SRX3062668	peptide	6	Vegetarian	7	0.857143
EA_SRX3062668	diaminopyrimidine	5	Vegetarian	7	0.714286
EA_SRX3062668	phenicol	5	Vegetarian	7	0.714286
EA_SRX3062668	glycopeptide	7	Vegetarian	7	1
EA_SRX3062668	bacitracin	4	Vegetarian	7	0.571429
EA_SRX3062668	mupirocin	4	Vegetarian	7	0.571429
EA_SRX3062668	pleuromutilin	5	Vegetarian	7	0.714286
EA_SRX3062668	beta-lactam	1	Vegetarian	7	0.142857
EA_SRX3062668	fluoroquinolone	1	Vegetarian	7	0.142857
EA_SRX3062668	triclosan	1	Vegetarian	7	0.142857
EA_SRX3062668	sulfonamide	1	Vegetarian	7	0.142857
EA_SRX3062669	tetracycline	5	Vegetarian	10	0.5
EA_SRX3062669	pleuromutilin	5	Vegetarian	10	0.5
EA_SRX3062669	mupirocin	4	Vegetarian	10	0.4
EA_SRX3062669	diaminopyrimidine	10	Vegetarian	10	1
EA_SRX3062669	multidrug	10	Vegetarian	10	1
EA_SRX3062669	unclassified	8	Vegetarian	10	0.8
EA_SRX3062669	peptide	9	Vegetarian	10	0.9
EA_SRX3062669	bacitracin	9	Vegetarian	10	0.9
EA_SRX3062669	MLS	8	Vegetarian	10	0.8
EA_SRX3062669	aminoglycoside	9	Vegetarian	10	0.9
EA_SRX3062669	glycopeptide	9	Vegetarian	10	0.9
EA_SRX3062669	fluoroquinolone	7	Vegetarian	10	0.7
EA_SRX3062669	fosmidomycin	6	Vegetarian	10	0.6
EA_SRX3062669	beta-lactam	4	Vegetarian	10	0.4
EA_SRX3062669	triclosan	1	Vegetarian	10	0.1
EA_SRX3062669	sulfonamide	2	Vegetarian	10	0.2
EA_SRX3062669	phenicol	5	Vegetarian	10	0.5
EA_SRX3062670	fluoroquinolone	9	Vegetarian	10	0.9
EA_SRX3062670	multidrug	10	Vegetarian	10	1
EA_SRX3062670	unclassified	9	Vegetarian	10	0.9
EA_SRX3062670	glycopeptide	10	Vegetarian	10	1
EA_SRX3062670	bacitracin	8	Vegetarian	10	0.8
EA_SRX3062670	MLS	9	Vegetarian	10	0.9
EA_SRX3062670	fosmidomycin	2	Vegetarian	10	0.2
EA_SRX3062670	peptide	5	Vegetarian	10	0.5
EA_SRX3062670	aminoglycoside	5	Vegetarian	10	0.5
EA_SRX3062670	phenicol	10	Vegetarian	10	1
EA_SRX3062670	mupirocin	6	Vegetarian	10	0.6
EA_SRX3062670	diaminopyrimidine	6	Vegetarian	10	0.6
EA_SRX3062670	sulfonamide	5	Vegetarian	10	0.5
EA_SRX3062670	tetracycline	4	Vegetarian	10	0.4
EA_SRX3062670	beta-lactam	4	Vegetarian	10	0.4
EA_SRX3062670	triclosan	1	Vegetarian	10	0.1
EA_SRX3062670	pleuromutilin	2	Vegetarian	10	0.2
EA_SRX3062671	multidrug	10	Vegetarian	10	1
EA_SRX3062671	diaminopyrimidine	4	Vegetarian	10	0.4
EA_SRX3062671	glycopeptide	9	Vegetarian	10	0.9
EA_SRX3062671	unclassified	9	Vegetarian	10	0.9
EA_SRX3062671	bacitracin	8	Vegetarian	10	0.8
EA_SRX3062671	triclosan	1	Vegetarian	10	0.1
EA_SRX3062671	MLS	8	Vegetarian	10	0.8
EA_SRX3062671	tetracycline	5	Vegetarian	10	0.5
EA_SRX3062671	phenicol	8	Vegetarian	10	0.8
EA_SRX3062671	beta-lactam	6	Vegetarian	10	0.6
EA_SRX3062671	aminoglycoside	8	Vegetarian	10	0.8
EA_SRX3062671	mupirocin	3	Vegetarian	10	0.3
EA_SRX3062671	pleuromutilin	2	Vegetarian	10	0.2
EA_SRX3062671	sulfonamide	2	Vegetarian	10	0.2
EA_SRX3062671	fluoroquinolone	4	Vegetarian	10	0.4
EA_SRX3062671	peptide	3	Vegetarian	10	0.3
EA_SRX3062671	fosmidomycin	2	Vegetarian	10	0.2
EA_SRX3062672	bacitracin	7	Vegetarian	7	1
EA_SRX3062672	glycopeptide	7	Vegetarian	7	1
EA_SRX3062672	phenicol	4	Vegetarian	7	0.571429
EA_SRX3062672	unclassified	6	Vegetarian	7	0.857143
EA_SRX3062672	multidrug	7	Vegetarian	7	1
EA_SRX3062672	pleuromutilin	4	Vegetarian	7	0.571429
EA_SRX3062672	tetracycline	5	Vegetarian	7	0.714286
EA_SRX3062672	MLS	5	Vegetarian	7	0.714286
EA_SRX3062672	aminoglycoside	6	Vegetarian	7	0.857143
EA_SRX3062672	fluoroquinolone	3	Vegetarian	7	0.428571
EA_SRX3062672	diaminopyrimidine	6	Vegetarian	7	0.857143
EA_SRX3062672	peptide	4	Vegetarian	7	0.571429
EA_SRX3062672	beta-lactam	1	Vegetarian	7	0.142857
EA_SRX3062672	sulfonamide	1	Vegetarian	7	0.142857
EA_SRX3062672	fosmidomycin	3	Vegetarian	7	0.428571
EA_SRX3062675	glycopeptide	7	Vegetarian	9	0.777778
EA_SRX3062675	peptide	6	Vegetarian	9	0.666667
EA_SRX3062675	tetracycline	6	Vegetarian	9	0.666667
EA_SRX3062675	multidrug	9	Vegetarian	9	1
EA_SRX3062675	unclassified	7	Vegetarian	9	0.777778
EA_SRX3062675	phenicol	4	Vegetarian	9	0.444444
EA_SRX3062675	diaminopyrimidine	4	Vegetarian	9	0.444444
EA_SRX3062675	beta-lactam	4	Vegetarian	9	0.444444
EA_SRX3062675	MLS	7	Vegetarian	9	0.777778
EA_SRX3062675	sulfonamide	2	Vegetarian	9	0.222222
EA_SRX3062675	fluoroquinolone	4	Vegetarian	9	0.444444
EA_SRX3062675	pleuromutilin	3	Vegetarian	9	0.333333
EA_SRX3062675	aminoglycoside	6	Vegetarian	9	0.666667
EA_SRX3062675	bacitracin	5	Vegetarian	9	0.555556
EA_SRX3062675	mupirocin	2	Vegetarian	9	0.222222
EA_SRX3062675	fosmidomycin	3	Vegetarian	9	0.333333
EA_SRX3062676	glycopeptide	8	Vegetarian	8	1
EA_SRX3062676	unclassified	8	Vegetarian	8	1
EA_SRX3062676	aminoglycoside	6	Vegetarian	8	0.75
EA_SRX3062676	MLS	6	Vegetarian	8	0.75
EA_SRX3062676	multidrug	8	Vegetarian	8	1
EA_SRX3062676	bacitracin	6	Vegetarian	8	0.75
EA_SRX3062676	peptide	4	Vegetarian	8	0.5
EA_SRX3062676	beta-lactam	6	Vegetarian	8	0.75
EA_SRX3062676	pleuromutilin	4	Vegetarian	8	0.5
EA_SRX3062676	phenicol	6	Vegetarian	8	0.75
EA_SRX3062676	fluoroquinolone	6	Vegetarian	8	0.75
EA_SRX3062676	sulfonamide	2	Vegetarian	8	0.25
EA_SRX3062676	diaminopyrimidine	5	Vegetarian	8	0.625
EA_SRX3062676	triclosan	1	Vegetarian	8	0.125
EA_SRX3062676	tetracycline	2	Vegetarian	8	0.25
EA_SRX3062676	mupirocin	1	Vegetarian	8	0.125
EA_SRX3062676	fosmidomycin	1	Vegetarian	8	0.125
EA_SRX3062677	aminoglycoside	11	Vegetarian	11	1
EA_SRX3062677	multidrug	11	Vegetarian	11	1
EA_SRX3062677	peptide	9	Vegetarian	11	0.818182
EA_SRX3062677	unclassified	9	Vegetarian	11	0.818182
EA_SRX3062677	MLS	10	Vegetarian	11	0.909091
EA_SRX3062677	diaminopyrimidine	10	Vegetarian	11	0.909091
EA_SRX3062677	glycopeptide	11	Vegetarian	11	1
EA_SRX3062677	tetracycline	6	Vegetarian	11	0.545455
EA_SRX3062677	phenicol	7	Vegetarian	11	0.636364
EA_SRX3062677	mupirocin	6	Vegetarian	11	0.545455
EA_SRX3062677	bacitracin	8	Vegetarian	11	0.727273
EA_SRX3062677	pleuromutilin	5	Vegetarian	11	0.454545
EA_SRX3062677	fluoroquinolone	5	Vegetarian	11	0.454545
EA_SRX3062677	sulfonamide	1	Vegetarian	11	0.0909091
EA_SRX3062677	beta-lactam	2	Vegetarian	11	0.181818
EA_SRX3062677	fosmidomycin	4	Vegetarian	11	0.363636
EA_SRX3062678	multidrug	5	Vegetarian	5	1
EA_SRX3062678	unclassified	3	Vegetarian	5	0.6
EA_SRX3062678	glycopeptide	4	Vegetarian	5	0.8
EA_SRX3062678	beta-lactam	2	Vegetarian	5	0.4
EA_SRX3062678	phenicol	4	Vegetarian	5	0.8
EA_SRX3062678	sulfonamide	2	Vegetarian	5	0.4
EA_SRX3062678	peptide	2	Vegetarian	5	0.4
EA_SRX3062678	aminoglycoside	1	Vegetarian	5	0.2
EA_SRX3062678	tetracycline	3	Vegetarian	5	0.6
EA_SRX3062678	diaminopyrimidine	3	Vegetarian	5	0.6
EA_SRX3062678	MLS	3	Vegetarian	5	0.6
EA_SRX3062678	fosmidomycin	1	Vegetarian	5	0.2
EA_SRX3062678	fluoroquinolone	1	Vegetarian	5	0.2
EA_SRX3062678	bacitracin	2	Vegetarian	5	0.4
EA_SRX3062678	pleuromutilin	1	Vegetarian	5	0.2
EA_SRX3062679	phenicol	7	Vegetarian	8	0.875
EA_SRX3062679	MLS	6	Vegetarian	8	0.75
EA_SRX3062679	glycopeptide	8	Vegetarian	8	1
EA_SRX3062679	aminoglycoside	3	Vegetarian	8	0.375
EA_SRX3062679	fluoroquinolone	4	Vegetarian	8	0.5
EA_SRX3062679	fosmidomycin	3	Vegetarian	8	0.375
EA_SRX3062679	unclassified	8	Vegetarian	8	1
EA_SRX3062679	diaminopyrimidine	6	Vegetarian	8	0.75
EA_SRX3062679	multidrug	8	Vegetarian	8	1
EA_SRX3062679	sulfonamide	3	Vegetarian	8	0.375
EA_SRX3062679	mupirocin	3	Vegetarian	8	0.375
EA_SRX3062679	bacitracin	6	Vegetarian	8	0.75
EA_SRX3062679	beta-lactam	6	Vegetarian	8	0.75
EA_SRX3062679	pleuromutilin	4	Vegetarian	8	0.5
EA_SRX3062679	peptide	5	Vegetarian	8	0.625
EA_SRX3062680	multidrug	4	Vegetarian	4	1
EA_SRX3062680	diaminopyrimidine	3	Vegetarian	4	0.75
EA_SRX3062680	peptide	3	Vegetarian	4	0.75
EA_SRX3062680	pleuromutilin	2	Vegetarian	4	0.5
EA_SRX3062680	unclassified	3	Vegetarian	4	0.75
EA_SRX3062680	glycopeptide	3	Vegetarian	4	0.75
EA_SRX3062680	fosmidomycin	1	Vegetarian	4	0.25
EA_SRX3062680	phenicol	2	Vegetarian	4	0.5
EA_SRX3062680	mupirocin	3	Vegetarian	4	0.75
EA_SRX3062680	tetracycline	3	Vegetarian	4	0.75
EA_SRX3062680	MLS	3	Vegetarian	4	0.75
EA_SRX3062680	aminoglycoside	3	Vegetarian	4	0.75
EA_SRX3062680	bacitracin	3	Vegetarian	4	0.75
EA_SRX3062680	beta-lactam	1	Vegetarian	4	0.25
EA_SRX3062680	fluoroquinolone	2	Vegetarian	4	0.5
EA_SRX3062680	sulfonamide	1	Vegetarian	4	0.25
EA_SRX3062681	glycopeptide	3	Vegetarian	3	1
EA_SRX3062681	unclassified	3	Vegetarian	3	1
EA_SRX3062681	multidrug	3	Vegetarian	3	1
EA_SRX3062681	diaminopyrimidine	2	Vegetarian	3	0.666667
EA_SRX3062681	bacitracin	3	Vegetarian	3	1
EA_SRX3062681	MLS	1	Vegetarian	3	0.333333
EA_SRX3062681	tetracycline	1	Vegetarian	3	0.333333
EA_SRX3062681	aminoglycoside	3	Vegetarian	3	1
EA_SRX3062681	fosmidomycin	2	Vegetarian	3	0.666667
EA_SRX3062681	peptide	2	Vegetarian	3	0.666667
EA_SRX3062681	beta-lactam	1	Vegetarian	3	0.333333
EA_SRX3062681	mupirocin	1	Vegetarian	3	0.333333
EA_SRX3062681	pleuromutilin	1	Vegetarian	3	0.333333
EA_SRX3062682	multidrug	6	Vegetarian	6	1
EA_SRX3062682	unclassified	4	Vegetarian	6	0.666667
EA_SRX3062682	glycopeptide	6	Vegetarian	6	1
EA_SRX3062682	pleuromutilin	5	Vegetarian	6	0.833333
EA_SRX3062682	diaminopyrimidine	6	Vegetarian	6	1
EA_SRX3062682	tetracycline	2	Vegetarian	6	0.333333
EA_SRX3062682	fluoroquinolone	3	Vegetarian	6	0.5
EA_SRX3062682	beta-lactam	4	Vegetarian	6	0.666667
EA_SRX3062682	sulfonamide	2	Vegetarian	6	0.333333
EA_SRX3062682	bacitracin	5	Vegetarian	6	0.833333
EA_SRX3062682	phenicol	4	Vegetarian	6	0.666667
EA_SRX3062682	MLS	3	Vegetarian	6	0.5
EA_SRX3062682	mupirocin	2	Vegetarian	6	0.333333
EA_SRX3062682	aminoglycoside	5	Vegetarian	6	0.833333
EA_SRX3062682	fosmidomycin	3	Vegetarian	6	0.5
EA_SRX3062682	peptide	4	Vegetarian	6	0.666667
EA_SRX3062682	triclosan	1	Vegetarian	6	0.166667
EA_SRX3062683	multidrug	4	Vegetarian	4	1
EA_SRX3062683	unclassified	4	Vegetarian	4	1
EA_SRX3062683	glycopeptide	4	Vegetarian	4	1
EA_SRX3062683	mupirocin	2	Vegetarian	4	0.5
EA_SRX3062683	aminoglycoside	3	Vegetarian	4	0.75
EA_SRX3062683	peptide	2	Vegetarian	4	0.5
EA_SRX3062683	phenicol	3	Vegetarian	4	0.75
EA_SRX3062683	MLS	3	Vegetarian	4	0.75
EA_SRX3062683	fluoroquinolone	3	Vegetarian	4	0.75
EA_SRX3062683	pleuromutilin	3	Vegetarian	4	0.75
EA_SRX3062683	bacitracin	2	Vegetarian	4	0.5
EA_SRX3062683	tetracycline	1	Vegetarian	4	0.25
EA_SRX3062683	diaminopyrimidine	3	Vegetarian	4	0.75
EA_SRX3062683	beta-lactam	2	Vegetarian	4	0.5
EA_SRX3062683	triclosan	1	Vegetarian	4	0.25
EA_SRX3062683	sulfonamide	3	Vegetarian	4	0.75
EA_SRX3062684	sulfonamide	2	Vegetarian	4	0.5
EA_SRX3062684	bacitracin	3	Vegetarian	4	0.75
EA_SRX3062684	multidrug	4	Vegetarian	4	1
EA_SRX3062684	pleuromutilin	1	Vegetarian	4	0.25
EA_SRX3062684	glycopeptide	3	Vegetarian	4	0.75
EA_SRX3062684	aminoglycoside	3	Vegetarian	4	0.75
EA_SRX3062684	diaminopyrimidine	4	Vegetarian	4	1
EA_SRX3062684	beta-lactam	2	Vegetarian	4	0.5
EA_SRX3062684	phenicol	2	Vegetarian	4	0.5
EA_SRX3062684	fluoroquinolone	3	Vegetarian	4	0.75
EA_SRX3062684	peptide	3	Vegetarian	4	0.75
EA_SRX3062684	unclassified	3	Vegetarian	4	0.75
EA_SRX3062684	triclosan	1	Vegetarian	4	0.25
EA_SRX3062684	MLS	1	Vegetarian	4	0.25
EA_SRX3062684	mupirocin	1	Vegetarian	4	0.25
EA_SRX3062684	tetracycline	1	Vegetarian	4	0.25
EA_SRX2058873	aminoglycoside	16	Vegan	23	0.695652
EA_SRX2058873	multidrug	23	Vegan	23	1
EA_SRX2058873	unclassified	17	Vegan	23	0.73913
EA_SRX2058873	glycopeptide	22	Vegan	23	0.956522
EA_SRX2058873	MLS	15	Vegan	23	0.652174
EA_SRX2058873	bacitracin	20	Vegan	23	0.869565
EA_SRX2058873	phenicol	15	Vegan	23	0.652174
EA_SRX2058873	peptide	9	Vegan	23	0.391304
EA_SRX2058873	fluoroquinolone	9	Vegan	23	0.391304
EA_SRX2058873	sulfonamide	7	Vegan	23	0.304348
EA_SRX2058873	beta-lactam	7	Vegan	23	0.304348
EA_SRX2058873	pleuromutilin	4	Vegan	23	0.173913
EA_SRX2058873	tetracycline	7	Vegan	23	0.304348
EA_SRX2058873	diaminopyrimidine	11	Vegan	23	0.478261
EA_SRX2058873	mupirocin	2	Vegan	23	0.0869565
EA_SRX2058873	fosmidomycin	2	Vegan	23	0.0869565
EA_SRX2058875	diaminopyrimidine	16	Vegan	30	0.533333
EA_SRX2058875	unclassified	22	Vegan	30	0.733333
EA_SRX2058875	multidrug	30	Vegan	30	1
EA_SRX2058875	bacitracin	25	Vegan	30	0.833333
EA_SRX2058875	sulfonamide	11	Vegan	30	0.366667
EA_SRX2058875	fluoroquinolone	23	Vegan	30	0.766667
EA_SRX2058875	MLS	23	Vegan	30	0.766667
EA_SRX2058875	aminoglycoside	24	Vegan	30	0.8
EA_SRX2058875	glycopeptide	30	Vegan	30	1
EA_SRX2058875	tetracycline	22	Vegan	30	0.733333
EA_SRX2058875	beta-lactam	14	Vegan	30	0.466667
EA_SRX2058875	phenicol	25	Vegan	30	0.833333
EA_SRX2058875	peptide	15	Vegan	30	0.5
EA_SRX2058875	pleuromutilin	11	Vegan	30	0.366667
EA_SRX2058875	fosmidomycin	4	Vegan	30	0.133333
EA_SRX2058875	mupirocin	5	Vegan	30	0.166667
EA_SRX2058875	triclosan	1	Vegan	30	0.0333333
EA_SRX2058875	polyamine:peptide	1	Vegan	30	0.0333333
EA_SRX2058876	glycopeptide	29	Vegan	29	1
EA_SRX2058876	phenicol	26	Vegan	29	0.896552
EA_SRX2058876	multidrug	29	Vegan	29	1
EA_SRX2058876	bacitracin	25	Vegan	29	0.862069
EA_SRX2058876	peptide	13	Vegan	29	0.448276
EA_SRX2058876	unclassified	21	Vegan	29	0.724138
EA_SRX2058876	mupirocin	7	Vegan	29	0.241379
EA_SRX2058876	fluoroquinolone	18	Vegan	29	0.62069
EA_SRX2058876	aminoglycoside	21	Vegan	29	0.724138
EA_SRX2058876	sulfonamide	14	Vegan	29	0.482759
EA_SRX2058876	MLS	29	Vegan	29	1
EA_SRX2058876	tetracycline	27	Vegan	29	0.931034
EA_SRX2058876	pleuromutilin	7	Vegan	29	0.241379
EA_SRX2058876	polyamine:peptide	1	Vegan	29	0.0344828
EA_SRX2058876	diaminopyrimidine	16	Vegan	29	0.551724
EA_SRX2058876	beta-lactam	7	Vegan	29	0.241379
EA_SRX2058876	triclosan	1	Vegan	29	0.0344828
EA_SRX2058876	fosmidomycin	1	Vegan	29	0.0344828
EA_SRX2058877	bacitracin	28	Vegan	33	0.848485
EA_SRX2058877	multidrug	33	Vegan	33	1
EA_SRX2058877	mupirocin	10	Vegan	33	0.30303
EA_SRX2058877	glycopeptide	33	Vegan	33	1
EA_SRX2058877	MLS	27	Vegan	33	0.818182
EA_SRX2058877	fluoroquinolone	17	Vegan	33	0.515152
EA_SRX2058877	aminoglycoside	26	Vegan	33	0.787879
EA_SRX2058877	sulfonamide	11	Vegan	33	0.333333
EA_SRX2058877	phenicol	23	Vegan	33	0.69697
EA_SRX2058877	tetracycline	22	Vegan	33	0.666667
EA_SRX2058877	diaminopyrimidine	26	Vegan	33	0.787879
EA_SRX2058877	pleuromutilin	12	Vegan	33	0.363636
EA_SRX2058877	unclassified	24	Vegan	33	0.727273
EA_SRX2058877	peptide	11	Vegan	33	0.333333
EA_SRX2058877	nucleoside	1	Vegan	33	0.030303
EA_SRX2058877	beta-lactam	3	Vegan	33	0.0909091
EA_SRX2058877	fosmidomycin	1	Vegan	33	0.030303
EA_SRX2058877	triclosan	1	Vegan	33	0.030303
EA_SRX2058877	polyamine:peptide	1	Vegan	33	0.030303
EA_SRX2058886	MLS	25	Vegan	31	0.806452
EA_SRX2058886	glycopeptide	31	Vegan	31	1
EA_SRX2058886	unclassified	23	Vegan	31	0.741935
EA_SRX2058886	multidrug	30	Vegan	31	0.967742
EA_SRX2058886	phenicol	25	Vegan	31	0.806452
EA_SRX2058886	fluoroquinolone	17	Vegan	31	0.548387
EA_SRX2058886	peptide	14	Vegan	31	0.451613
EA_SRX2058886	diaminopyrimidine	23	Vegan	31	0.741935
EA_SRX2058886	bacitracin	27	Vegan	31	0.870968
EA_SRX2058886	aminoglycoside	21	Vegan	31	0.677419
EA_SRX2058886	tetracycline	17	Vegan	31	0.548387
EA_SRX2058886	sulfonamide	10	Vegan	31	0.322581
EA_SRX2058886	pleuromutilin	7	Vegan	31	0.225806
EA_SRX2058886	beta-lactam	9	Vegan	31	0.290323
EA_SRX2058886	polyamine:peptide	1	Vegan	31	0.0322581
EA_SRX2058886	mupirocin	5	Vegan	31	0.16129
EA_SRX2058886	triclosan	1	Vegan	31	0.0322581
EA_SRX2058886	fosmidomycin	2	Vegan	31	0.0645161
EA_SRX2058897	glycopeptide	38	Vegan	38	1
EA_SRX2058897	multidrug	38	Vegan	38	1
EA_SRX2058897	aminoglycoside	32	Vegan	38	0.842105
EA_SRX2058897	bacitracin	35	Vegan	38	0.921053
EA_SRX2058897	peptide	17	Vegan	38	0.447368
EA_SRX2058897	tetracycline	26	Vegan	38	0.684211
EA_SRX2058897	mupirocin	17	Vegan	38	0.447368
EA_SRX2058897	unclassified	28	Vegan	38	0.736842
EA_SRX2058897	MLS	30	Vegan	38	0.789474
EA_SRX2058897	phenicol	27	Vegan	38	0.710526
EA_SRX2058897	polyamine:peptide	1	Vegan	38	0.0263158
EA_SRX2058897	pleuromutilin	10	Vegan	38	0.263158
EA_SRX2058897	diaminopyrimidine	20	Vegan	38	0.526316
EA_SRX2058897	fluoroquinolone	15	Vegan	38	0.394737
EA_SRX2058897	sulfonamide	7	Vegan	38	0.184211
EA_SRX2058897	fosmidomycin	5	Vegan	38	0.131579
EA_SRX2058897	beta-lactam	10	Vegan	38	0.263158
EA_SRX2058897	triclosan	1	Vegan	38	0.0263158
EA_SRX2058897	oxazolidinone	1	Vegan	38	0.0263158
EA_SRX2058900	glycopeptide	19	Vegan	19	1
EA_SRX2058900	bacitracin	16	Vegan	19	0.842105
EA_SRX2058900	multidrug	19	Vegan	19	1
EA_SRX2058900	aminoglycoside	16	Vegan	19	0.842105
EA_SRX2058900	MLS	17	Vegan	19	0.894737
EA_SRX2058900	phenicol	13	Vegan	19	0.684211
EA_SRX2058900	unclassified	15	Vegan	19	0.789474
EA_SRX2058900	beta-lactam	4	Vegan	19	0.210526
EA_SRX2058900	diaminopyrimidine	11	Vegan	19	0.578947
EA_SRX2058900	tetracycline	12	Vegan	19	0.631579
EA_SRX2058900	peptide	8	Vegan	19	0.421053
EA_SRX2058900	mupirocin	5	Vegan	19	0.263158
EA_SRX2058900	fluoroquinolone	10	Vegan	19	0.526316
EA_SRX2058900	pleuromutilin	5	Vegan	19	0.263158
EA_SRX2058900	fosmidomycin	3	Vegan	19	0.157895
EA_SRX2058900	sulfonamide	5	Vegan	19	0.263158
EA_SRX2058902	multidrug	29	Vegan	29	1
EA_SRX2058902	MLS	26	Vegan	29	0.896552
EA_SRX2058902	glycopeptide	28	Vegan	29	0.965517
EA_SRX2058902	unclassified	22	Vegan	29	0.758621
EA_SRX2058902	peptide	14	Vegan	29	0.482759
EA_SRX2058902	bacitracin	24	Vegan	29	0.827586
EA_SRX2058902	aminoglycoside	19	Vegan	29	0.655172
EA_SRX2058902	phenicol	22	Vegan	29	0.758621
EA_SRX2058902	tetracycline	19	Vegan	29	0.655172
EA_SRX2058902	fluoroquinolone	14	Vegan	29	0.482759
EA_SRX2058902	sulfonamide	8	Vegan	29	0.275862
EA_SRX2058902	mupirocin	10	Vegan	29	0.344828
EA_SRX2058902	diaminopyrimidine	13	Vegan	29	0.448276
EA_SRX2058902	beta-lactam	11	Vegan	29	0.37931
EA_SRX2058902	polyamine:peptide	1	Vegan	29	0.0344828
EA_SRX2058902	pleuromutilin	6	Vegan	29	0.206897
EA_SRX2058902	fosmidomycin	3	Vegan	29	0.103448
EA_SRX2058902	aminoglycoside:aminocoumarin	1	Vegan	29	0.0344828
EA_SRX2058902	triclosan	1	Vegan	29	0.0344828
EA_SRX2058903	phenicol	12	Vegan	16	0.75
EA_SRX2058903	multidrug	16	Vegan	16	1
EA_SRX2058903	unclassified	12	Vegan	16	0.75
EA_SRX2058903	aminoglycoside	10	Vegan	16	0.625
EA_SRX2058903	tetracycline	9	Vegan	16	0.5625
EA_SRX2058903	peptide	9	Vegan	16	0.5625
EA_SRX2058903	diaminopyrimidine	9	Vegan	16	0.5625
EA_SRX2058903	MLS	13	Vegan	16	0.8125
EA_SRX2058903	fluoroquinolone	10	Vegan	16	0.625
EA_SRX2058903	glycopeptide	16	Vegan	16	1
EA_SRX2058903	bacitracin	14	Vegan	16	0.875
EA_SRX2058903	pleuromutilin	2	Vegan	16	0.125
EA_SRX2058903	triclosan	3	Vegan	16	0.1875
EA_SRX2058903	sulfonamide	8	Vegan	16	0.5
EA_SRX2058903	mupirocin	6	Vegan	16	0.375
EA_SRX2058903	beta-lactam	6	Vegan	16	0.375
EA_SRX2058904	MLS	14	Vegan	20	0.7
EA_SRX2058904	glycopeptide	20	Vegan	20	1
EA_SRX2058904	aminoglycoside	18	Vegan	20	0.9
EA_SRX2058904	sulfonamide	3	Vegan	20	0.15
EA_SRX2058904	multidrug	20	Vegan	20	1
EA_SRX2058904	bacitracin	15	Vegan	20	0.75
EA_SRX2058904	phenicol	15	Vegan	20	0.75
EA_SRX2058904	mupirocin	9	Vegan	20	0.45
EA_SRX2058904	tetracycline	11	Vegan	20	0.55
EA_SRX2058904	diaminopyrimidine	13	Vegan	20	0.65
EA_SRX2058904	fluoroquinolone	9	Vegan	20	0.45
EA_SRX2058904	beta-lactam	6	Vegan	20	0.3
EA_SRX2058904	unclassified	14	Vegan	20	0.7
EA_SRX2058904	fosmidomycin	1	Vegan	20	0.05
EA_SRX2058904	peptide	8	Vegan	20	0.4
EA_SRX2058904	pleuromutilin	4	Vegan	20	0.2
EA_SRX2058904	triclosan	1	Vegan	20	0.05
EA_SRX1892410	aminoglycoside	13	Omnivore	30	0.433333
EA_SRX1892410	glycopeptide	28	Omnivore	30	0.933333
EA_SRX1892410	MLS	25	Omnivore	30	0.833333
EA_SRX1892410	beta-lactam	7	Omnivore	30	0.233333
EA_SRX1892410	diaminopyrimidine	10	Omnivore	30	0.333333
EA_SRX1892410	multidrug	30	Omnivore	30	1
EA_SRX1892410	tetracycline	23	Omnivore	30	0.766667
EA_SRX1892410	fluoroquinolone	14	Omnivore	30	0.466667
EA_SRX1892410	phenicol	20	Omnivore	30	0.666667
EA_SRX1892410	bacitracin	19	Omnivore	30	0.633333
EA_SRX1892410	unclassified	21	Omnivore	30	0.7
EA_SRX1892410	peptide	10	Omnivore	30	0.333333
EA_SRX1892410	pleuromutilin	5	Omnivore	30	0.166667
EA_SRX1892410	sulfonamide	6	Omnivore	30	0.2
EA_SRX1892410	mupirocin	7	Omnivore	30	0.233333
EA_SRX1892410	fosmidomycin	1	Omnivore	30	0.0333333
EA_SRX1892410	polyamine:peptide	2	Omnivore	30	0.0666667
EA_SRX1892411	glycopeptide	31	Omnivore	31	1
EA_SRX1892411	multidrug	31	Omnivore	31	1
EA_SRX1892411	fluoroquinolone	18	Omnivore	31	0.580645
EA_SRX1892411	phenicol	22	Omnivore	31	0.709677
EA_SRX1892411	sulfonamide	4	Omnivore	31	0.129032
EA_SRX1892411	MLS	27	Omnivore	31	0.870968
EA_SRX1892411	diaminopyrimidine	12	Omnivore	31	0.387097
EA_SRX1892411	mupirocin	6	Omnivore	31	0.193548
EA_SRX1892411	bacitracin	19	Omnivore	31	0.612903
EA_SRX1892411	tetracycline	23	Omnivore	31	0.741935
EA_SRX1892411	unclassified	20	Omnivore	31	0.645161
EA_SRX1892411	aminoglycoside	16	Omnivore	31	0.516129
EA_SRX1892411	pleuromutilin	6	Omnivore	31	0.193548
EA_SRX1892411	polyamine:peptide	1	Omnivore	31	0.0322581
EA_SRX1892411	peptide	11	Omnivore	31	0.354839
EA_SRX1892411	beta-lactam	2	Omnivore	31	0.0645161
EA_SRX1892412	unclassified	14	Omnivore	16	0.875
EA_SRX1892412	glycopeptide	16	Omnivore	16	1
EA_SRX1892412	mupirocin	4	Omnivore	16	0.25
EA_SRX1892412	multidrug	16	Omnivore	16	1
EA_SRX1892412	tetracycline	8	Omnivore	16	0.5
EA_SRX1892412	fluoroquinolone	9	Omnivore	16	0.5625
EA_SRX1892412	MLS	11	Omnivore	16	0.6875
EA_SRX1892412	diaminopyrimidine	9	Omnivore	16	0.5625
EA_SRX1892412	phenicol	8	Omnivore	16	0.5
EA_SRX1892412	pleuromutilin	4	Omnivore	16	0.25
EA_SRX1892412	aminoglycoside	11	Omnivore	16	0.6875
EA_SRX1892412	beta-lactam	3	Omnivore	16	0.1875
EA_SRX1892412	bacitracin	8	Omnivore	16	0.5
EA_SRX1892412	peptide	5	Omnivore	16	0.3125
EA_SRX1892412	sulfonamide	2	Omnivore	16	0.125
EA_SRX1892412	fosmidomycin	2	Omnivore	16	0.125
EA_SRX1892412	polyamine:peptide	2	Omnivore	16	0.125
EA_SRX1892412	triclosan	1	Omnivore	16	0.0625
EA_SRX1892413	bacitracin	25	Omnivore	33	0.757576
EA_SRX1892413	multidrug	33	Omnivore	33	1
EA_SRX1892413	peptide	9	Omnivore	33	0.272727
EA_SRX1892413	glycopeptide	33	Omnivore	33	1
EA_SRX1892413	fosmidomycin	2	Omnivore	33	0.0606061
EA_SRX1892413	MLS	28	Omnivore	33	0.848485
EA_SRX1892413	mupirocin	6	Omnivore	33	0.181818
EA_SRX1892413	unclassified	24	Omnivore	33	0.727273
EA_SRX1892413	aminoglycoside	18	Omnivore	33	0.545455
EA_SRX1892413	beta-lactam	5	Omnivore	33	0.151515
EA_SRX1892413	phenicol	19	Omnivore	33	0.575758
EA_SRX1892413	tetracycline	27	Omnivore	33	0.818182
EA_SRX1892413	diaminopyrimidine	14	Omnivore	33	0.424242
EA_SRX1892413	fluoroquinolone	12	Omnivore	33	0.363636
EA_SRX1892413	pleuromutilin	5	Omnivore	33	0.151515
EA_SRX1892413	nucleoside	1	Omnivore	33	0.030303
EA_SRX1892413	polyamine:peptide	2	Omnivore	33	0.0606061
EA_SRX1892413	triclosan	1	Omnivore	33	0.030303
EA_SRX1892413	sulfonamide	1	Omnivore	33	0.030303
EA_SRX1892414	glycopeptide	31	Omnivore	33	0.939394
EA_SRX1892414	multidrug	33	Omnivore	33	1
EA_SRX1892414	bacitracin	21	Omnivore	33	0.636364
EA_SRX1892414	beta-lactam	9	Omnivore	33	0.272727
EA_SRX1892414	MLS	24	Omnivore	33	0.727273
EA_SRX1892414	tetracycline	25	Omnivore	33	0.757576
EA_SRX1892414	unclassified	20	Omnivore	33	0.606061
EA_SRX1892414	phenicol	23	Omnivore	33	0.69697
EA_SRX1892414	sulfonamide	4	Omnivore	33	0.121212
EA_SRX1892414	peptide	12	Omnivore	33	0.363636
EA_SRX1892414	pleuromutilin	8	Omnivore	33	0.242424
EA_SRX1892414	triclosan	1	Omnivore	33	0.030303
EA_SRX1892414	fluoroquinolone	16	Omnivore	33	0.484848
EA_SRX1892414	mupirocin	6	Omnivore	33	0.181818
EA_SRX1892414	aminoglycoside	23	Omnivore	33	0.69697
EA_SRX1892414	diaminopyrimidine	11	Omnivore	33	0.333333
EA_SRX1892414	fosmidomycin	1	Omnivore	33	0.030303
EA_SRX1892415	glycopeptide	24	Omnivore	24	1
EA_SRX1892415	unclassified	18	Omnivore	24	0.75
EA_SRX1892415	bacitracin	16	Omnivore	24	0.666667
EA_SRX1892415	aminoglycoside	10	Omnivore	24	0.416667
EA_SRX1892415	multidrug	24	Omnivore	24	1
EA_SRX1892415	MLS	20	Omnivore	24	0.833333
EA_SRX1892415	diaminopyrimidine	12	Omnivore	24	0.5
EA_SRX1892415	mupirocin	9	Omnivore	24	0.375
EA_SRX1892415	tetracycline	16	Omnivore	24	0.666667
EA_SRX1892415	phenicol	17	Omnivore	24	0.708333
EA_SRX1892415	peptide	10	Omnivore	24	0.416667
EA_SRX1892415	fluoroquinolone	15	Omnivore	24	0.625
EA_SRX1892415	beta-lactam	5	Omnivore	24	0.208333
EA_SRX1892415	sulfonamide	6	Omnivore	24	0.25
EA_SRX1892415	triclosan	1	Omnivore	24	0.0416667
EA_SRX1892415	pleuromutilin	3	Omnivore	24	0.125
EA_SRX1892415	fosmidomycin	2	Omnivore	24	0.0833333
EA_SRX1892416	glycopeptide	24	Omnivore	25	0.96
EA_SRX1892416	fluoroquinolone	11	Omnivore	25	0.44
EA_SRX1892416	multidrug	25	Omnivore	25	1
EA_SRX1892416	tetracycline	18	Omnivore	25	0.72
EA_SRX1892416	bacitracin	18	Omnivore	25	0.72
EA_SRX1892416	unclassified	16	Omnivore	25	0.64
EA_SRX1892416	diaminopyrimidine	15	Omnivore	25	0.6
EA_SRX1892416	MLS	21	Omnivore	25	0.84
EA_SRX1892416	phenicol	16	Omnivore	25	0.64
EA_SRX1892416	aminoglycoside	15	Omnivore	25	0.6
EA_SRX1892416	peptide	11	Omnivore	25	0.44
EA_SRX1892416	mupirocin	9	Omnivore	25	0.36
EA_SRX1892416	triclosan	2	Omnivore	25	0.08
EA_SRX1892416	pleuromutilin	2	Omnivore	25	0.08
EA_SRX1892416	sulfonamide	2	Omnivore	25	0.08
EA_SRX1892416	beta-lactam	2	Omnivore	25	0.08
EA_SRX1892417	multidrug	23	Omnivore	23	1
EA_SRX1892417	beta-lactam	7	Omnivore	23	0.304348
EA_SRX1892417	tetracycline	17	Omnivore	23	0.73913
EA_SRX1892417	MLS	19	Omnivore	23	0.826087
EA_SRX1892417	bacitracin	18	Omnivore	23	0.782609
EA_SRX1892417	glycopeptide	22	Omnivore	23	0.956522
EA_SRX1892417	phenicol	15	Omnivore	23	0.652174
EA_SRX1892417	unclassified	15	Omnivore	23	0.652174
EA_SRX1892417	diaminopyrimidine	9	Omnivore	23	0.391304
EA_SRX1892417	fluoroquinolone	14	Omnivore	23	0.608696
EA_SRX1892417	mupirocin	6	Omnivore	23	0.26087
EA_SRX1892417	aminoglycoside	15	Omnivore	23	0.652174
EA_SRX1892417	peptide	9	Omnivore	23	0.391304
EA_SRX1892417	triclosan	1	Omnivore	23	0.0434783
EA_SRX1892417	sulfonamide	3	Omnivore	23	0.130435
EA_SRX1892417	pleuromutilin	6	Omnivore	23	0.26087
EA_SRX1892417	polyamine:peptide	2	Omnivore	23	0.0869565
EA_SRX1892417	fosmidomycin	1	Omnivore	23	0.0434783
EA_SRX1892418	unclassified	20	Omnivore	25	0.8
EA_SRX1892418	multidrug	25	Omnivore	25	1
EA_SRX1892418	glycopeptide	25	Omnivore	25	1
EA_SRX1892418	aminoglycoside	12	Omnivore	25	0.48
EA_SRX1892418	diaminopyrimidine	11	Omnivore	25	0.44
EA_SRX1892418	tetracycline	18	Omnivore	25	0.72
EA_SRX1892418	fluoroquinolone	12	Omnivore	25	0.48
EA_SRX1892418	MLS	22	Omnivore	25	0.88
EA_SRX1892418	phenicol	18	Omnivore	25	0.72
EA_SRX1892418	bacitracin	17	Omnivore	25	0.68
EA_SRX1892418	pleuromutilin	4	Omnivore	25	0.16
EA_SRX1892418	peptide	10	Omnivore	25	0.4
EA_SRX1892418	sulfonamide	5	Omnivore	25	0.2
EA_SRX1892418	mupirocin	6	Omnivore	25	0.24
EA_SRX1892418	beta-lactam	2	Omnivore	25	0.08
EA_SRX1892418	fosmidomycin	1	Omnivore	25	0.04
EA_SRX1892418	triclosan	1	Omnivore	25	0.04
EA_SRX1892419	unclassified	18	Omnivore	24	0.75
EA_SRX1892419	multidrug	24	Omnivore	24	1
EA_SRX1892419	tetracycline	16	Omnivore	24	0.666667
EA_SRX1892419	MLS	22	Omnivore	24	0.916667
EA_SRX1892419	glycopeptide	23	Omnivore	24	0.958333
EA_SRX1892419	aminoglycoside	14	Omnivore	24	0.583333
EA_SRX1892419	bacitracin	17	Omnivore	24	0.708333
EA_SRX1892419	diaminopyrimidine	9	Omnivore	24	0.375
EA_SRX1892419	mupirocin	9	Omnivore	24	0.375
EA_SRX1892419	sulfonamide	6	Omnivore	24	0.25
EA_SRX1892419	fluoroquinolone	13	Omnivore	24	0.541667
EA_SRX1892419	beta-lactam	5	Omnivore	24	0.208333
EA_SRX1892419	phenicol	18	Omnivore	24	0.75
EA_SRX1892419	pleuromutilin	4	Omnivore	24	0.166667
EA_SRX1892419	peptide	7	Omnivore	24	0.291667
EA_SRX1892419	fosmidomycin	1	Omnivore	24	0.0416667
EA_SRX1892420	multidrug	21	Omnivore	21	1
EA_SRX1892420	phenicol	14	Omnivore	21	0.666667
EA_SRX1892420	glycopeptide	21	Omnivore	21	1
EA_SRX1892420	tetracycline	16	Omnivore	21	0.761905
EA_SRX1892420	bacitracin	15	Omnivore	21	0.714286
EA_SRX1892420	aminoglycoside	12	Omnivore	21	0.571429
EA_SRX1892420	MLS	19	Omnivore	21	0.904762
EA_SRX1892420	unclassified	13	Omnivore	21	0.619048
EA_SRX1892420	mupirocin	5	Omnivore	21	0.238095
EA_SRX1892420	diaminopyrimidine	7	Omnivore	21	0.333333
EA_SRX1892420	pleuromutilin	4	Omnivore	21	0.190476
EA_SRX1892420	fluoroquinolone	8	Omnivore	21	0.380952
EA_SRX1892420	sulfonamide	3	Omnivore	21	0.142857
EA_SRX1892420	peptide	5	Omnivore	21	0.238095
EA_SRX1892420	polyamine:peptide	1	Omnivore	21	0.047619
EA_SRX1892420	fosmidomycin	1	Omnivore	21	0.047619
EA_SRX1892420	beta-lactam	3	Omnivore	21	0.142857
EA_SRX1892420	triclosan	1	Omnivore	21	0.047619
EA_SRX1892421	glycopeptide	24	Omnivore	25	0.96
EA_SRX1892421	bacitracin	15	Omnivore	25	0.6
EA_SRX1892421	diaminopyrimidine	11	Omnivore	25	0.44
EA_SRX1892421	MLS	23	Omnivore	25	0.92
EA_SRX1892421	peptide	9	Omnivore	25	0.36
EA_SRX1892421	multidrug	25	Omnivore	25	1
EA_SRX1892421	tetracycline	14	Omnivore	25	0.56
EA_SRX1892421	phenicol	16	Omnivore	25	0.64
EA_SRX1892421	fluoroquinolone	10	Omnivore	25	0.4
EA_SRX1892421	aminoglycoside	13	Omnivore	25	0.52
EA_SRX1892421	sulfonamide	6	Omnivore	25	0.24
EA_SRX1892421	beta-lactam	5	Omnivore	25	0.2
EA_SRX1892421	polyamine:peptide	3	Omnivore	25	0.12
EA_SRX1892421	mupirocin	8	Omnivore	25	0.32
EA_SRX1892421	unclassified	16	Omnivore	25	0.64
EA_SRX1892421	pleuromutilin	4	Omnivore	25	0.16
EA_SRX1892421	triclosan	1	Omnivore	25	0.04
EA_SRX1892422	glycopeptide	26	Omnivore	27	0.962963
EA_SRX1892422	diaminopyrimidine	12	Omnivore	27	0.444444
EA_SRX1892422	aminoglycoside	17	Omnivore	27	0.62963
EA_SRX1892422	bacitracin	17	Omnivore	27	0.62963
EA_SRX1892422	peptide	11	Omnivore	27	0.407407
EA_SRX1892422	MLS	25	Omnivore	27	0.925926
EA_SRX1892422	multidrug	27	Omnivore	27	1
EA_SRX1892422	phenicol	21	Omnivore	27	0.777778
EA_SRX1892422	sulfonamide	6	Omnivore	27	0.222222
EA_SRX1892422	pleuromutilin	8	Omnivore	27	0.296296
EA_SRX1892422	beta-lactam	6	Omnivore	27	0.222222
EA_SRX1892422	fluoroquinolone	13	Omnivore	27	0.481481
EA_SRX1892422	unclassified	18	Omnivore	27	0.666667
EA_SRX1892422	triclosan	1	Omnivore	27	0.037037
EA_SRX1892422	mupirocin	9	Omnivore	27	0.333333
EA_SRX1892422	tetracycline	22	Omnivore	27	0.814815
EA_SRX1892422	fosmidomycin	3	Omnivore	27	0.111111
EA_SRX1892422	fosfomycin	1	Omnivore	27	0.037037
EA_SRX1892423	MLS	22	Omnivore	27	0.814815
EA_SRX1892423	multidrug	27	Omnivore	27	1
EA_SRX1892423	glycopeptide	23	Omnivore	27	0.851852
EA_SRX1892423	sulfonamide	5	Omnivore	27	0.185185
EA_SRX1892423	aminoglycoside	12	Omnivore	27	0.444444
EA_SRX1892423	phenicol	21	Omnivore	27	0.777778
EA_SRX1892423	bacitracin	22	Omnivore	27	0.814815
EA_SRX1892423	diaminopyrimidine	9	Omnivore	27	0.333333
EA_SRX1892423	tetracycline	17	Omnivore	27	0.62963
EA_SRX1892423	unclassified	15	Omnivore	27	0.555556
EA_SRX1892423	mupirocin	7	Omnivore	27	0.259259
EA_SRX1892423	fluoroquinolone	15	Omnivore	27	0.555556
EA_SRX1892423	peptide	5	Omnivore	27	0.185185
EA_SRX1892423	pleuromutilin	3	Omnivore	27	0.111111
EA_SRX1892423	beta-lactam	2	Omnivore	27	0.0740741
EA_SRX1892423	fosmidomycin	1	Omnivore	27	0.037037
EA_SRX1892423	polyamine:peptide	1	Omnivore	27	0.037037
EA_SRX1892424	multidrug	43	Omnivore	43	1
EA_SRX1892424	unclassified	27	Omnivore	43	0.627907
EA_SRX1892424	tetracycline	29	Omnivore	43	0.674419
EA_SRX1892424	glycopeptide	41	Omnivore	43	0.953488
EA_SRX1892424	fluoroquinolone	17	Omnivore	43	0.395349
EA_SRX1892424	sulfonamide	6	Omnivore	43	0.139535
EA_SRX1892424	aminoglycoside	24	Omnivore	43	0.55814
EA_SRX1892424	pleuromutilin	10	Omnivore	43	0.232558
EA_SRX1892424	MLS	34	Omnivore	43	0.790698
EA_SRX1892424	peptide	13	Omnivore	43	0.302326
EA_SRX1892424	mupirocin	15	Omnivore	43	0.348837
EA_SRX1892424	phenicol	26	Omnivore	43	0.604651
EA_SRX1892424	fosmidomycin	3	Omnivore	43	0.0697674
EA_SRX1892424	diaminopyrimidine	17	Omnivore	43	0.395349
EA_SRX1892424	bacitracin	24	Omnivore	43	0.55814
EA_SRX1892424	beta-lactam	10	Omnivore	43	0.232558
EA_SRX1892424	polyamine:peptide	2	Omnivore	43	0.0465116
EA_SRX1892424	triclosan	1	Omnivore	43	0.0232558
EA_SRX1892425	multidrug	22	Omnivore	22	1
EA_SRX1892425	sulfonamide	5	Omnivore	22	0.227273
EA_SRX1892425	glycopeptide	22	Omnivore	22	1
EA_SRX1892425	tetracycline	16	Omnivore	22	0.727273
EA_SRX1892425	peptide	9	Omnivore	22	0.409091
EA_SRX1892425	mupirocin	7	Omnivore	22	0.318182
EA_SRX1892425	aminoglycoside	9	Omnivore	22	0.409091
EA_SRX1892425	pleuromutilin	6	Omnivore	22	0.272727
EA_SRX1892425	bacitracin	13	Omnivore	22	0.590909
EA_SRX1892425	phenicol	14	Omnivore	22	0.636364
EA_SRX1892425	unclassified	15	Omnivore	22	0.681818
EA_SRX1892425	MLS	20	Omnivore	22	0.909091
EA_SRX1892425	fosmidomycin	2	Omnivore	22	0.0909091
EA_SRX1892425	triclosan	2	Omnivore	22	0.0909091
EA_SRX1892425	diaminopyrimidine	8	Omnivore	22	0.363636
EA_SRX1892425	beta-lactam	6	Omnivore	22	0.272727
EA_SRX1892425	fluoroquinolone	9	Omnivore	22	0.409091
EA_SRX1892426	MLS	26	Omnivore	29	0.896552
EA_SRX1892426	multidrug	29	Omnivore	29	1
EA_SRX1892426	glycopeptide	28	Omnivore	29	0.965517
EA_SRX1892426	phenicol	25	Omnivore	29	0.862069
EA_SRX1892426	tetracycline	20	Omnivore	29	0.689655
EA_SRX1892426	unclassified	25	Omnivore	29	0.862069
EA_SRX1892426	bacitracin	20	Omnivore	29	0.689655
EA_SRX1892426	mupirocin	6	Omnivore	29	0.206897
EA_SRX1892426	aminoglycoside	15	Omnivore	29	0.517241
EA_SRX1892426	pleuromutilin	7	Omnivore	29	0.241379
EA_SRX1892426	peptide	13	Omnivore	29	0.448276
EA_SRX1892426	diaminopyrimidine	10	Omnivore	29	0.344828
EA_SRX1892426	sulfonamide	7	Omnivore	29	0.241379
EA_SRX1892426	fluoroquinolone	13	Omnivore	29	0.448276
EA_SRX1892426	beta-lactam	6	Omnivore	29	0.206897
EA_SRX1892426	fosmidomycin	1	Omnivore	29	0.0344828
EA_SRX1892426	triclosan	3	Omnivore	29	0.103448
EA_SRX1892427	unclassified	10	Omnivore	14	0.714286
EA_SRX1892427	bacitracin	7	Omnivore	14	0.5
EA_SRX1892427	tetracycline	10	Omnivore	14	0.714286
EA_SRX1892427	multidrug	14	Omnivore	14	1
EA_SRX1892427	glycopeptide	14	Omnivore	14	1
EA_SRX1892427	MLS	10	Omnivore	14	0.714286
EA_SRX1892427	phenicol	9	Omnivore	14	0.642857
EA_SRX1892427	mupirocin	3	Omnivore	14	0.214286
EA_SRX1892427	diaminopyrimidine	5	Omnivore	14	0.357143
EA_SRX1892427	fluoroquinolone	6	Omnivore	14	0.428571
EA_SRX1892427	aminoglycoside	9	Omnivore	14	0.642857
EA_SRX1892427	beta-lactam	1	Omnivore	14	0.0714286
EA_SRX1892427	sulfonamide	3	Omnivore	14	0.214286
EA_SRX1892427	pleuromutilin	2	Omnivore	14	0.142857
EA_SRX1892427	peptide	2	Omnivore	14	0.142857
EA_SRX1892427	fosmidomycin	1	Omnivore	14	0.0714286
EA_SRX1892428	MLS	14	Omnivore	17	0.823529
EA_SRX1892428	multidrug	17	Omnivore	17	1
EA_SRX1892428	glycopeptide	16	Omnivore	17	0.941176
EA_SRX1892428	unclassified	13	Omnivore	17	0.764706
EA_SRX1892428	aminoglycoside	11	Omnivore	17	0.647059
EA_SRX1892428	bacitracin	14	Omnivore	17	0.823529
EA_SRX1892428	phenicol	11	Omnivore	17	0.647059
EA_SRX1892428	mupirocin	5	Omnivore	17	0.294118
EA_SRX1892428	peptide	10	Omnivore	17	0.588235
EA_SRX1892428	tetracycline	11	Omnivore	17	0.647059
EA_SRX1892428	diaminopyrimidine	7	Omnivore	17	0.411765
EA_SRX1892428	polyamine:peptide	1	Omnivore	17	0.0588235
EA_SRX1892428	fluoroquinolone	4	Omnivore	17	0.235294
EA_SRX1892428	pleuromutilin	4	Omnivore	17	0.235294
EA_SRX1892428	beta-lactam	3	Omnivore	17	0.176471
EA_SRX1892428	fosmidomycin	2	Omnivore	17	0.117647
EA_SRX1892428	sulfonamide	2	Omnivore	17	0.117647
EA_SRX1892429	MLS	20	Omnivore	22	0.909091
EA_SRX1892429	glycopeptide	21	Omnivore	22	0.954545
EA_SRX1892429	multidrug	22	Omnivore	22	1
EA_SRX1892429	beta-lactam	6	Omnivore	22	0.272727
EA_SRX1892429	phenicol	16	Omnivore	22	0.727273
EA_SRX1892429	bacitracin	13	Omnivore	22	0.590909
EA_SRX1892429	mupirocin	1	Omnivore	22	0.0454545
EA_SRX1892429	tetracycline	12	Omnivore	22	0.545455
EA_SRX1892429	aminoglycoside	7	Omnivore	22	0.318182
EA_SRX1892429	peptide	5	Omnivore	22	0.227273
EA_SRX1892429	fluoroquinolone	6	Omnivore	22	0.272727
EA_SRX1892429	unclassified	13	Omnivore	22	0.590909
EA_SRX1892429	pleuromutilin	5	Omnivore	22	0.227273
EA_SRX1892429	diaminopyrimidine	3	Omnivore	22	0.136364
EA_SRX1892429	polyamine:peptide	2	Omnivore	22	0.0909091
EA_SRX1892429	sulfonamide	1	Omnivore	22	0.0454545
EA_SRX1892430	tetracycline	9	Omnivore	11	0.818182
EA_SRX1892430	multidrug	11	Omnivore	11	1
EA_SRX1892430	phenicol	5	Omnivore	11	0.454545
EA_SRX1892430	beta-lactam	4	Omnivore	11	0.363636
EA_SRX1892430	unclassified	9	Omnivore	11	0.818182
EA_SRX1892430	aminoglycoside	6	Omnivore	11	0.545455
EA_SRX1892430	pleuromutilin	3	Omnivore	11	0.272727
EA_SRX1892430	glycopeptide	11	Omnivore	11	1
EA_SRX1892430	bacitracin	10	Omnivore	11	0.909091
EA_SRX1892430	fluoroquinolone	5	Omnivore	11	0.454545
EA_SRX1892430	MLS	9	Omnivore	11	0.818182
EA_SRX1892430	peptide	4	Omnivore	11	0.363636
EA_SRX1892430	fosmidomycin	1	Omnivore	11	0.0909091
EA_SRX1892430	diaminopyrimidine	4	Omnivore	11	0.363636
EA_SRX1892430	mupirocin	1	Omnivore	11	0.0909091
EA_SRX1892431	multidrug	30	Omnivore	30	1
EA_SRX1892431	aminoglycoside	15	Omnivore	30	0.5
EA_SRX1892431	glycopeptide	29	Omnivore	30	0.966667
EA_SRX1892431	fluoroquinolone	13	Omnivore	30	0.433333
EA_SRX1892431	bacitracin	19	Omnivore	30	0.633333
EA_SRX1892431	phenicol	22	Omnivore	30	0.733333
EA_SRX1892431	tetracycline	21	Omnivore	30	0.7
EA_SRX1892431	MLS	26	Omnivore	30	0.866667
EA_SRX1892431	unclassified	20	Omnivore	30	0.666667
EA_SRX1892431	mupirocin	5	Omnivore	30	0.166667
EA_SRX1892431	diaminopyrimidine	11	Omnivore	30	0.366667
EA_SRX1892431	peptide	9	Omnivore	30	0.3
EA_SRX1892431	pleuromutilin	5	Omnivore	30	0.166667
EA_SRX1892431	beta-lactam	10	Omnivore	30	0.333333
EA_SRX1892431	fosmidomycin	1	Omnivore	30	0.0333333
EA_SRX1892431	sulfonamide	1	Omnivore	30	0.0333333
EA_SRX1892431	polyamine:peptide	2	Omnivore	30	0.0666667
EA_SRX1892432	tetracycline	15	Omnivore	16	0.9375
EA_SRX1892432	aminoglycoside	10	Omnivore	16	0.625
EA_SRX1892432	multidrug	16	Omnivore	16	1
EA_SRX1892432	glycopeptide	15	Omnivore	16	0.9375
EA_SRX1892432	phenicol	11	Omnivore	16	0.6875
EA_SRX1892432	fluoroquinolone	9	Omnivore	16	0.5625
EA_SRX1892432	MLS	14	Omnivore	16	0.875
EA_SRX1892432	mupirocin	3	Omnivore	16	0.1875
EA_SRX1892432	diaminopyrimidine	6	Omnivore	16	0.375
EA_SRX1892432	unclassified	13	Omnivore	16	0.8125
EA_SRX1892432	beta-lactam	5	Omnivore	16	0.3125
EA_SRX1892432	bacitracin	9	Omnivore	16	0.5625
EA_SRX1892432	sulfonamide	2	Omnivore	16	0.125
EA_SRX1892432	peptide	3	Omnivore	16	0.1875
EA_SRX1892432	pleuromutilin	3	Omnivore	16	0.1875
EA_SRX1892432	polyamine:peptide	1	Omnivore	16	0.0625
EA_SRX1892432	fosmidomycin	1	Omnivore	16	0.0625
EA_SRX1892433	aminoglycoside	6	Omnivore	9	0.666667
EA_SRX1892433	glycopeptide	9	Omnivore	9	1
EA_SRX1892433	phenicol	7	Omnivore	9	0.777778
EA_SRX1892433	multidrug	9	Omnivore	9	1
EA_SRX1892433	tetracycline	5	Omnivore	9	0.555556
EA_SRX1892433	MLS	9	Omnivore	9	1
EA_SRX1892433	peptide	5	Omnivore	9	0.555556
EA_SRX1892433	unclassified	7	Omnivore	9	0.777778
EA_SRX1892433	bacitracin	6	Omnivore	9	0.666667
EA_SRX1892433	mupirocin	2	Omnivore	9	0.222222
EA_SRX1892433	diaminopyrimidine	3	Omnivore	9	0.333333
EA_SRX1892433	sulfonamide	3	Omnivore	9	0.333333
EA_SRX1892433	beta-lactam	2	Omnivore	9	0.222222
EA_SRX1892433	fluoroquinolone	3	Omnivore	9	0.333333
EA_SRX1892433	pleuromutilin	1	Omnivore	9	0.111111
EA_SRX1892433	fosmidomycin	1	Omnivore	9	0.111111
EA_SRX1892434	glycopeptide	20	Omnivore	20	1
EA_SRX1892434	multidrug	20	Omnivore	20	1
EA_SRX1892434	MLS	19	Omnivore	20	0.95
EA_SRX1892434	phenicol	16	Omnivore	20	0.8
EA_SRX1892434	unclassified	17	Omnivore	20	0.85
EA_SRX1892434	peptide	6	Omnivore	20	0.3
EA_SRX1892434	tetracycline	14	Omnivore	20	0.7
EA_SRX1892434	aminoglycoside	13	Omnivore	20	0.65
EA_SRX1892434	beta-lactam	5	Omnivore	20	0.25
EA_SRX1892434	bacitracin	9	Omnivore	20	0.45
EA_SRX1892434	diaminopyrimidine	8	Omnivore	20	0.4
EA_SRX1892434	fluoroquinolone	13	Omnivore	20	0.65
EA_SRX1892434	polyamine:peptide	2	Omnivore	20	0.1
EA_SRX1892434	mupirocin	5	Omnivore	20	0.25
EA_SRX1892434	pleuromutilin	1	Omnivore	20	0.05
EA_SRX1892434	sulfonamide	1	Omnivore	20	0.05
EA_SRX1892434	fosmidomycin	2	Omnivore	20	0.1
EA_SRX1892435	polyamine:peptide	2	Omnivore	28	0.0714286
EA_SRX1892435	glycopeptide	28	Omnivore	28	1
EA_SRX1892435	multidrug	28	Omnivore	28	1
EA_SRX1892435	tetracycline	23	Omnivore	28	0.821429
EA_SRX1892435	MLS	22	Omnivore	28	0.785714
EA_SRX1892435	phenicol	23	Omnivore	28	0.821429
EA_SRX1892435	fluoroquinolone	13	Omnivore	28	0.464286
EA_SRX1892435	bacitracin	19	Omnivore	28	0.678571
EA_SRX1892435	peptide	6	Omnivore	28	0.214286
EA_SRX1892435	unclassified	19	Omnivore	28	0.678571
EA_SRX1892435	mupirocin	5	Omnivore	28	0.178571
EA_SRX1892435	aminoglycoside	17	Omnivore	28	0.607143
EA_SRX1892435	pleuromutilin	5	Omnivore	28	0.178571
EA_SRX1892435	diaminopyrimidine	6	Omnivore	28	0.214286
EA_SRX1892435	fosmidomycin	1	Omnivore	28	0.0357143
EA_SRX1892435	beta-lactam	6	Omnivore	28	0.214286
EA_SRX1892435	sulfonamide	2	Omnivore	28	0.0714286
EA_SRX1892436	multidrug	35	Omnivore	36	0.972222
EA_SRX1892436	pleuromutilin	11	Omnivore	36	0.305556
EA_SRX1892436	glycopeptide	34	Omnivore	36	0.944444
EA_SRX1892436	unclassified	23	Omnivore	36	0.638889
EA_SRX1892436	fluoroquinolone	15	Omnivore	36	0.416667
EA_SRX1892436	phenicol	21	Omnivore	36	0.583333
EA_SRX1892436	tetracycline	25	Omnivore	36	0.694444
EA_SRX1892436	bacitracin	20	Omnivore	36	0.555556
EA_SRX1892436	MLS	31	Omnivore	36	0.861111
EA_SRX1892436	peptide	11	Omnivore	36	0.305556
EA_SRX1892436	aminoglycoside	19	Omnivore	36	0.527778
EA_SRX1892436	triclosan	1	Omnivore	36	0.0277778
EA_SRX1892436	mupirocin	6	Omnivore	36	0.166667
EA_SRX1892436	diaminopyrimidine	13	Omnivore	36	0.361111
EA_SRX1892436	beta-lactam	6	Omnivore	36	0.166667
EA_SRX1892436	sulfonamide	4	Omnivore	36	0.111111
EA_SRX1892436	fosmidomycin	1	Omnivore	36	0.0277778
EA_SRX1892436	polyamine:peptide	3	Omnivore	36	0.0833333
EA_SRX1892436	nucleoside	2	Omnivore	36	0.0555556
EA_SRX1892437	glycopeptide	35	Omnivore	37	0.945946
EA_SRX1892437	multidrug	37	Omnivore	37	1
EA_SRX1892437	MLS	28	Omnivore	37	0.756757
EA_SRX1892437	tetracycline	24	Omnivore	37	0.648649
EA_SRX1892437	diaminopyrimidine	15	Omnivore	37	0.405405
EA_SRX1892437	unclassified	24	Omnivore	37	0.648649
EA_SRX1892437	bacitracin	27	Omnivore	37	0.72973
EA_SRX1892437	aminoglycoside	21	Omnivore	37	0.567568
EA_SRX1892437	beta-lactam	8	Omnivore	37	0.216216
EA_SRX1892437	phenicol	25	Omnivore	37	0.675676
EA_SRX1892437	fluoroquinolone	15	Omnivore	37	0.405405
EA_SRX1892437	sulfonamide	4	Omnivore	37	0.108108
EA_SRX1892437	fosmidomycin	3	Omnivore	37	0.0810811
EA_SRX1892437	pleuromutilin	6	Omnivore	37	0.162162
EA_SRX1892437	peptide	8	Omnivore	37	0.216216
EA_SRX1892437	nucleoside	1	Omnivore	37	0.027027
EA_SRX1892437	polyamine:peptide	1	Omnivore	37	0.027027
EA_SRX1892437	mupirocin	9	Omnivore	37	0.243243
EA_SRX1892437	triclosan	1	Omnivore	37	0.027027
EA_SRX1892438	peptide	16	Omnivore	32	0.5
EA_SRX1892438	glycopeptide	32	Omnivore	32	1
EA_SRX1892438	bacitracin	26	Omnivore	32	0.8125
EA_SRX1892438	MLS	27	Omnivore	32	0.84375
EA_SRX1892438	beta-lactam	11	Omnivore	32	0.34375
EA_SRX1892438	mupirocin	8	Omnivore	32	0.25
EA_SRX1892438	phenicol	26	Omnivore	32	0.8125
EA_SRX1892438	multidrug	32	Omnivore	32	1
EA_SRX1892438	unclassified	20	Omnivore	32	0.625
EA_SRX1892438	aminoglycoside	17	Omnivore	32	0.53125
EA_SRX1892438	tetracycline	26	Omnivore	32	0.8125
EA_SRX1892438	sulfonamide	10	Omnivore	32	0.3125
EA_SRX1892438	pleuromutilin	10	Omnivore	32	0.3125
EA_SRX1892438	fluoroquinolone	17	Omnivore	32	0.53125
EA_SRX1892438	diaminopyrimidine	9	Omnivore	32	0.28125
EA_SRX1892438	fosmidomycin	2	Omnivore	32	0.0625
EA_SRX1892439	glycopeptide	27	Omnivore	28	0.964286
EA_SRX1892439	fluoroquinolone	11	Omnivore	28	0.392857
EA_SRX1892439	multidrug	28	Omnivore	28	1
EA_SRX1892439	bacitracin	20	Omnivore	28	0.714286
EA_SRX1892439	phenicol	22	Omnivore	28	0.785714
EA_SRX1892439	peptide	13	Omnivore	28	0.464286
EA_SRX1892439	aminoglycoside	15	Omnivore	28	0.535714
EA_SRX1892439	diaminopyrimidine	14	Omnivore	28	0.5
EA_SRX1892439	sulfonamide	6	Omnivore	28	0.214286
EA_SRX1892439	unclassified	19	Omnivore	28	0.678571
EA_SRX1892439	tetracycline	21	Omnivore	28	0.75
EA_SRX1892439	MLS	26	Omnivore	28	0.928571
EA_SRX1892439	pleuromutilin	2	Omnivore	28	0.0714286
EA_SRX1892439	mupirocin	10	Omnivore	28	0.357143
EA_SRX1892439	beta-lactam	5	Omnivore	28	0.178571
EA_SRX1892439	polyamine:peptide	2	Omnivore	28	0.0714286
EA_SRX1892439	fosmidomycin	1	Omnivore	28	0.0357143
EA_SRX1892441	unclassified	12	Omnivore	15	0.8
EA_SRX1892441	multidrug	15	Omnivore	15	1
EA_SRX1892441	glycopeptide	15	Omnivore	15	1
EA_SRX1892441	pleuromutilin	6	Omnivore	15	0.4
EA_SRX1892441	MLS	12	Omnivore	15	0.8
EA_SRX1892441	fluoroquinolone	8	Omnivore	15	0.533333
EA_SRX1892441	tetracycline	10	Omnivore	15	0.666667
EA_SRX1892441	mupirocin	2	Omnivore	15	0.133333
EA_SRX1892441	phenicol	12	Omnivore	15	0.8
EA_SRX1892441	peptide	7	Omnivore	15	0.466667
EA_SRX1892441	bacitracin	8	Omnivore	15	0.533333
EA_SRX1892441	aminoglycoside	8	Omnivore	15	0.533333
EA_SRX1892441	diaminopyrimidine	3	Omnivore	15	0.2
EA_SRX1892441	beta-lactam	6	Omnivore	15	0.4
EA_SRX1892441	fosmidomycin	3	Omnivore	15	0.2
EA_SRX1892441	sulfonamide	2	Omnivore	15	0.133333
EA_SRX1892441	triclosan	1	Omnivore	15	0.0666667
EA_SRX1892442	multidrug	16	Omnivore	16	1
EA_SRX1892442	MLS	15	Omnivore	16	0.9375
EA_SRX1892442	glycopeptide	16	Omnivore	16	1
EA_SRX1892442	unclassified	12	Omnivore	16	0.75
EA_SRX1892442	phenicol	9	Omnivore	16	0.5625
EA_SRX1892442	sulfonamide	3	Omnivore	16	0.1875
EA_SRX1892442	peptide	6	Omnivore	16	0.375
EA_SRX1892442	tetracycline	10	Omnivore	16	0.625
EA_SRX1892442	fluoroquinolone	4	Omnivore	16	0.25
EA_SRX1892442	bacitracin	12	Omnivore	16	0.75
EA_SRX1892442	aminoglycoside	7	Omnivore	16	0.4375
EA_SRX1892442	diaminopyrimidine	8	Omnivore	16	0.5
EA_SRX1892442	mupirocin	6	Omnivore	16	0.375
EA_SRX1892442	pleuromutilin	3	Omnivore	16	0.1875
EA_SRX1892442	beta-lactam	3	Omnivore	16	0.1875
EA_SRX1892443	multidrug	10	Omnivore	10	1
EA_SRX1892443	aminoglycoside	8	Omnivore	10	0.8
EA_SRX1892443	glycopeptide	9	Omnivore	10	0.9
EA_SRX1892443	MLS	10	Omnivore	10	1
EA_SRX1892443	phenicol	7	Omnivore	10	0.7
EA_SRX1892443	bacitracin	10	Omnivore	10	1
EA_SRX1892443	fluoroquinolone	6	Omnivore	10	0.6
EA_SRX1892443	diaminopyrimidine	5	Omnivore	10	0.5
EA_SRX1892443	unclassified	8	Omnivore	10	0.8
EA_SRX1892443	beta-lactam	5	Omnivore	10	0.5
EA_SRX1892443	pleuromutilin	1	Omnivore	10	0.1
EA_SRX1892443	tetracycline	6	Omnivore	10	0.6
EA_SRX1892443	fosmidomycin	2	Omnivore	10	0.2
EA_SRX1892443	mupirocin	1	Omnivore	10	0.1
EA_SRX1892443	peptide	3	Omnivore	10	0.3
EA_SRX1892443	rifamycin	1	Omnivore	10	0.1
EA_SRX1892443	sulfonamide	1	Omnivore	10	0.1
EA_SRX1892444	mupirocin	9	Omnivore	47	0.191489
EA_SRX1892444	MLS	44	Omnivore	47	0.93617
EA_SRX1892444	glycopeptide	44	Omnivore	47	0.93617
EA_SRX1892444	fluoroquinolone	21	Omnivore	47	0.446809
EA_SRX1892444	bacitracin	28	Omnivore	47	0.595745
EA_SRX1892444	tetracycline	35	Omnivore	47	0.744681
EA_SRX1892444	multidrug	47	Omnivore	47	1
EA_SRX1892444	unclassified	34	Omnivore	47	0.723404
EA_SRX1892444	phenicol	32	Omnivore	47	0.680851
EA_SRX1892444	diaminopyrimidine	16	Omnivore	47	0.340426
EA_SRX1892444	aminoglycoside	31	Omnivore	47	0.659574
EA_SRX1892444	polyamine:peptide	8	Omnivore	47	0.170213
EA_SRX1892444	fosmidomycin	1	Omnivore	47	0.0212766
EA_SRX1892444	sulfonamide	4	Omnivore	47	0.0851064
EA_SRX1892444	pleuromutilin	9	Omnivore	47	0.191489
EA_SRX1892444	peptide	11	Omnivore	47	0.234043
EA_SRX1892444	nucleoside	1	Omnivore	47	0.0212766
EA_SRX1892444	beta-lactam	8	Omnivore	47	0.170213
EA_SRX1892444	triclosan	1	Omnivore	47	0.0212766
EA_SRX1892445	aminoglycoside	18	Omnivore	33	0.545455
EA_SRX1892445	MLS	27	Omnivore	33	0.818182
EA_SRX1892445	multidrug	33	Omnivore	33	1
EA_SRX1892445	glycopeptide	33	Omnivore	33	1
EA_SRX1892445	unclassified	22	Omnivore	33	0.666667
EA_SRX1892445	phenicol	23	Omnivore	33	0.69697
EA_SRX1892445	polyamine:peptide	3	Omnivore	33	0.0909091
EA_SRX1892445	fluoroquinolone	15	Omnivore	33	0.454545
EA_SRX1892445	bacitracin	22	Omnivore	33	0.666667
EA_SRX1892445	diaminopyrimidine	9	Omnivore	33	0.272727
EA_SRX1892445	fosmidomycin	1	Omnivore	33	0.030303
EA_SRX1892445	mupirocin	6	Omnivore	33	0.181818
EA_SRX1892445	peptide	10	Omnivore	33	0.30303
EA_SRX1892445	tetracycline	24	Omnivore	33	0.727273
EA_SRX1892445	pleuromutilin	8	Omnivore	33	0.242424
EA_SRX1892445	sulfonamide	7	Omnivore	33	0.212121
EA_SRX1892445	beta-lactam	4	Omnivore	33	0.121212
EA_SRX1892446	aminoglycoside	20	Omnivore	32	0.625
EA_SRX1892446	MLS	28	Omnivore	32	0.875
EA_SRX1892446	polyamine:peptide	1	Omnivore	32	0.03125
EA_SRX1892446	unclassified	21	Omnivore	32	0.65625
EA_SRX1892446	phenicol	24	Omnivore	32	0.75
EA_SRX1892446	glycopeptide	32	Omnivore	32	1
EA_SRX1892446	multidrug	32	Omnivore	32	1
EA_SRX1892446	pleuromutilin	11	Omnivore	32	0.34375
EA_SRX1892446	tetracycline	23	Omnivore	32	0.71875
EA_SRX1892446	diaminopyrimidine	12	Omnivore	32	0.375
EA_SRX1892446	bacitracin	19	Omnivore	32	0.59375
EA_SRX1892446	peptide	9	Omnivore	32	0.28125
EA_SRX1892446	sulfonamide	7	Omnivore	32	0.21875
EA_SRX1892446	fluoroquinolone	9	Omnivore	32	0.28125
EA_SRX1892446	mupirocin	8	Omnivore	32	0.25
EA_SRX1892446	beta-lactam	5	Omnivore	32	0.15625
EA_SRX1892446	triclosan	1	Omnivore	32	0.03125
EA_SRX1892447	MLS	24	Omnivore	31	0.774194
EA_SRX1892447	multidrug	31	Omnivore	31	1
EA_SRX1892447	glycopeptide	29	Omnivore	31	0.935484
EA_SRX1892447	tetracycline	24	Omnivore	31	0.774194
EA_SRX1892447	bacitracin	23	Omnivore	31	0.741935
EA_SRX1892447	fluoroquinolone	16	Omnivore	31	0.516129
EA_SRX1892447	beta-lactam	5	Omnivore	31	0.16129
EA_SRX1892447	unclassified	16	Omnivore	31	0.516129
EA_SRX1892447	pleuromutilin	7	Omnivore	31	0.225806
EA_SRX1892447	aminoglycoside	18	Omnivore	31	0.580645
EA_SRX1892447	peptide	11	Omnivore	31	0.354839
EA_SRX1892447	diaminopyrimidine	12	Omnivore	31	0.387097
EA_SRX1892447	phenicol	23	Omnivore	31	0.741935
EA_SRX1892447	mupirocin	10	Omnivore	31	0.322581
EA_SRX1892447	polyamine:peptide	1	Omnivore	31	0.0322581
EA_SRX1892447	sulfonamide	7	Omnivore	31	0.225806
EA_SRX1892447	triclosan	1	Omnivore	31	0.0322581
EA_SRX1892447	fosmidomycin	1	Omnivore	31	0.0322581
EA_SRX1892448	diaminopyrimidine	10	Omnivore	18	0.555556
EA_SRX1892448	multidrug	18	Omnivore	18	1
EA_SRX1892448	aminoglycoside	7	Omnivore	18	0.388889
EA_SRX1892448	unclassified	14	Omnivore	18	0.777778
EA_SRX1892448	bacitracin	11	Omnivore	18	0.611111
EA_SRX1892448	glycopeptide	17	Omnivore	18	0.944444
EA_SRX1892448	tetracycline	11	Omnivore	18	0.611111
EA_SRX1892448	sulfonamide	5	Omnivore	18	0.277778
EA_SRX1892448	phenicol	13	Omnivore	18	0.722222
EA_SRX1892448	peptide	7	Omnivore	18	0.388889
EA_SRX1892448	fluoroquinolone	7	Omnivore	18	0.388889
EA_SRX1892448	MLS	11	Omnivore	18	0.611111
EA_SRX1892448	mupirocin	4	Omnivore	18	0.222222
EA_SRX1892448	pleuromutilin	7	Omnivore	18	0.388889
EA_SRX1892448	beta-lactam	7	Omnivore	18	0.388889
EA_SRX1892448	triclosan	1	Omnivore	18	0.0555556
EA_SRX1892448	fosmidomycin	2	Omnivore	18	0.111111
EA_SRX1892448	aminoglycoside:aminocoumarin	1	Omnivore	18	0.0555556
EA_SRX1892449	glycopeptide	13	Omnivore	14	0.928571
EA_SRX1892449	unclassified	9	Omnivore	14	0.642857
EA_SRX1892449	multidrug	14	Omnivore	14	1
EA_SRX1892449	MLS	12	Omnivore	14	0.857143
EA_SRX1892449	fluoroquinolone	7	Omnivore	14	0.5
EA_SRX1892449	aminoglycoside	7	Omnivore	14	0.5
EA_SRX1892449	bacitracin	6	Omnivore	14	0.428571
EA_SRX1892449	tetracycline	9	Omnivore	14	0.642857
EA_SRX1892449	phenicol	8	Omnivore	14	0.571429
EA_SRX1892449	peptide	5	Omnivore	14	0.357143
EA_SRX1892449	beta-lactam	2	Omnivore	14	0.142857
EA_SRX1892449	diaminopyrimidine	6	Omnivore	14	0.428571
EA_SRX1892449	mupirocin	2	Omnivore	14	0.142857
EA_SRX1892449	pleuromutilin	1	Omnivore	14	0.0714286
EA_SRX1892449	sulfonamide	1	Omnivore	14	0.0714286
EA_SRX1892450	multidrug	31	Omnivore	31	1
EA_SRX1892450	glycopeptide	29	Omnivore	31	0.935484
EA_SRX1892450	MLS	29	Omnivore	31	0.935484
EA_SRX1892450	bacitracin	20	Omnivore	31	0.645161
EA_SRX1892450	aminoglycoside	14	Omnivore	31	0.451613
EA_SRX1892450	tetracycline	23	Omnivore	31	0.741935
EA_SRX1892450	unclassified	21	Omnivore	31	0.677419
EA_SRX1892450	phenicol	23	Omnivore	31	0.741935
EA_SRX1892450	diaminopyrimidine	13	Omnivore	31	0.419355
EA_SRX1892450	mupirocin	4	Omnivore	31	0.129032
EA_SRX1892450	peptide	9	Omnivore	31	0.290323
EA_SRX1892450	fluoroquinolone	13	Omnivore	31	0.419355
EA_SRX1892450	sulfonamide	2	Omnivore	31	0.0645161
EA_SRX1892450	polyamine:peptide	3	Omnivore	31	0.0967742
EA_SRX1892450	pleuromutilin	8	Omnivore	31	0.258065
EA_SRX1892450	beta-lactam	9	Omnivore	31	0.290323
EA_SRX1892450	fosmidomycin	2	Omnivore	31	0.0645161
EA_SRX1892450	triclosan	1	Omnivore	31	0.0322581
EA_SRX1892451	multidrug	26	Omnivore	26	1
EA_SRX1892451	tetracycline	23	Omnivore	26	0.884615
EA_SRX1892451	unclassified	20	Omnivore	26	0.769231
EA_SRX1892451	pleuromutilin	4	Omnivore	26	0.153846
EA_SRX1892451	glycopeptide	25	Omnivore	26	0.961538
EA_SRX1892451	beta-lactam	8	Omnivore	26	0.307692
EA_SRX1892451	phenicol	19	Omnivore	26	0.730769
EA_SRX1892451	MLS	24	Omnivore	26	0.923077
EA_SRX1892451	diaminopyrimidine	7	Omnivore	26	0.269231
EA_SRX1892451	mupirocin	6	Omnivore	26	0.230769
EA_SRX1892451	sulfonamide	4	Omnivore	26	0.153846
EA_SRX1892451	peptide	9	Omnivore	26	0.346154
EA_SRX1892451	bacitracin	11	Omnivore	26	0.423077
EA_SRX1892451	fluoroquinolone	11	Omnivore	26	0.423077
EA_SRX1892451	aminoglycoside	13	Omnivore	26	0.5
EA_SRX1892451	polyamine:peptide	2	Omnivore	26	0.0769231
EA_SRX1892451	fosmidomycin	1	Omnivore	26	0.0384615
EA_SRX1892452	unclassified	16	Omnivore	19	0.842105
EA_SRX1892452	bacitracin	13	Omnivore	19	0.684211
EA_SRX1892452	multidrug	19	Omnivore	19	1
EA_SRX1892452	fluoroquinolone	15	Omnivore	19	0.789474
EA_SRX1892452	glycopeptide	19	Omnivore	19	1
EA_SRX1892452	MLS	18	Omnivore	19	0.947368
EA_SRX1892452	tetracycline	12	Omnivore	19	0.631579
EA_SRX1892452	phenicol	14	Omnivore	19	0.736842
EA_SRX1892452	mupirocin	3	Omnivore	19	0.157895
EA_SRX1892452	aminoglycoside	10	Omnivore	19	0.526316
EA_SRX1892452	sulfonamide	1	Omnivore	19	0.0526316
EA_SRX1892452	beta-lactam	6	Omnivore	19	0.315789
EA_SRX1892452	diaminopyrimidine	7	Omnivore	19	0.368421
EA_SRX1892452	peptide	6	Omnivore	19	0.315789
EA_SRX1892452	pleuromutilin	4	Omnivore	19	0.210526
EA_SRX1892452	fosmidomycin	2	Omnivore	19	0.105263
EA_SRX1892452	triclosan	1	Omnivore	19	0.0526316
EA_SRX1892452	polyamine:peptide	1	Omnivore	19	0.0526316
EA_SRX1947528	multidrug	38	Omnivore	38	1
EA_SRX1947528	glycopeptide	36	Omnivore	38	0.947368
EA_SRX1947528	tetracycline	31	Omnivore	38	0.815789
EA_SRX1947528	bacitracin	26	Omnivore	38	0.684211
EA_SRX1947528	phenicol	30	Omnivore	38	0.789474
EA_SRX1947528	MLS	37	Omnivore	38	0.973684
EA_SRX1947528	aminoglycoside	19	Omnivore	38	0.5
EA_SRX1947528	peptide	17	Omnivore	38	0.447368
EA_SRX1947528	mupirocin	12	Omnivore	38	0.315789
EA_SRX1947528	sulfonamide	7	Omnivore	38	0.184211
EA_SRX1947528	unclassified	25	Omnivore	38	0.657895
EA_SRX1947528	fluoroquinolone	14	Omnivore	38	0.368421
EA_SRX1947528	diaminopyrimidine	18	Omnivore	38	0.473684
EA_SRX1947528	beta-lactam	5	Omnivore	38	0.131579
EA_SRX1947528	pleuromutilin	11	Omnivore	38	0.289474
EA_SRX1947528	polyamine:peptide	1	Omnivore	38	0.0263158
EA_SRX1947528	triclosan	1	Omnivore	38	0.0263158
EA_SRX1947528	fosmidomycin	1	Omnivore	38	0.0263158
EA_SRX1947530	fluoroquinolone	14	Omnivore	33	0.424242
EA_SRX1947530	glycopeptide	32	Omnivore	33	0.969697
EA_SRX1947530	multidrug	33	Omnivore	33	1
EA_SRX1947530	phenicol	21	Omnivore	33	0.636364
EA_SRX1947530	unclassified	23	Omnivore	33	0.69697
EA_SRX1947530	pleuromutilin	10	Omnivore	33	0.30303
EA_SRX1947530	beta-lactam	8	Omnivore	33	0.242424
EA_SRX1947530	tetracycline	20	Omnivore	33	0.606061
EA_SRX1947530	bacitracin	19	Omnivore	33	0.575758
EA_SRX1947530	mupirocin	7	Omnivore	33	0.212121
EA_SRX1947530	MLS	29	Omnivore	33	0.878788
EA_SRX1947530	aminoglycoside	18	Omnivore	33	0.545455
EA_SRX1947530	diaminopyrimidine	10	Omnivore	33	0.30303
EA_SRX1947530	sulfonamide	5	Omnivore	33	0.151515
EA_SRX1947530	fosmidomycin	2	Omnivore	33	0.0606061
EA_SRX1947530	polyamine:peptide	1	Omnivore	33	0.030303
EA_SRX1947530	peptide	11	Omnivore	33	0.333333
EA_SRX1947530	triclosan	2	Omnivore	33	0.0606061
EA_SRX1947534	glycopeptide	31	Omnivore	34	0.911765
EA_SRX1947534	mupirocin	16	Omnivore	34	0.470588
EA_SRX1947534	tetracycline	24	Omnivore	34	0.705882
EA_SRX1947534	MLS	29	Omnivore	34	0.852941
EA_SRX1947534	fluoroquinolone	11	Omnivore	34	0.323529
EA_SRX1947534	bacitracin	27	Omnivore	34	0.794118
EA_SRX1947534	unclassified	24	Omnivore	34	0.705882
EA_SRX1947534	phenicol	20	Omnivore	34	0.588235
EA_SRX1947534	multidrug	34	Omnivore	34	1
EA_SRX1947534	pleuromutilin	3	Omnivore	34	0.0882353
EA_SRX1947534	peptide	10	Omnivore	34	0.294118
EA_SRX1947534	aminoglycoside	16	Omnivore	34	0.470588
EA_SRX1947534	diaminopyrimidine	16	Omnivore	34	0.470588
EA_SRX1947534	fosmidomycin	3	Omnivore	34	0.0882353
EA_SRX1947534	beta-lactam	8	Omnivore	34	0.235294
EA_SRX1947534	sulfonamide	6	Omnivore	34	0.176471
EA_SRX1947534	triclosan	1	Omnivore	34	0.0294118
EA_SRX1947534	polyamine:peptide	2	Omnivore	34	0.0588235
EA_SRX1947534	nucleoside	1	Omnivore	34	0.0294118
EA_SRX1947538	tetracycline	4	Omnivore	6	0.666667
EA_SRX1947538	glycopeptide	6	Omnivore	6	1
EA_SRX1947538	fluoroquinolone	3	Omnivore	6	0.5
EA_SRX1947538	unclassified	4	Omnivore	6	0.666667
EA_SRX1947538	MLS	4	Omnivore	6	0.666667
EA_SRX1947538	multidrug	6	Omnivore	6	1
EA_SRX1947538	phenicol	3	Omnivore	6	0.5
EA_SRX1947538	bacitracin	4	Omnivore	6	0.666667
EA_SRX1947538	aminoglycoside	3	Omnivore	6	0.5
EA_SRX1947538	diaminopyrimidine	2	Omnivore	6	0.333333
EA_SRX1947538	peptide	3	Omnivore	6	0.5
EA_SRX1947538	beta-lactam	1	Omnivore	6	0.166667
EA_SRX1947538	pleuromutilin	1	Omnivore	6	0.166667
EA_SRX1947538	fosmidomycin	1	Omnivore	6	0.166667
EA_SRX1947542	multidrug	38	Omnivore	38	1
EA_SRX1947542	sulfonamide	14	Omnivore	38	0.368421
EA_SRX1947542	beta-lactam	8	Omnivore	38	0.210526
EA_SRX1947542	glycopeptide	38	Omnivore	38	1
EA_SRX1947542	peptide	21	Omnivore	38	0.552632
EA_SRX1947542	fluoroquinolone	18	Omnivore	38	0.473684
EA_SRX1947542	MLS	33	Omnivore	38	0.868421
EA_SRX1947542	pleuromutilin	7	Omnivore	38	0.184211
EA_SRX1947542	unclassified	27	Omnivore	38	0.710526
EA_SRX1947542	phenicol	30	Omnivore	38	0.789474
EA_SRX1947542	bacitracin	28	Omnivore	38	0.736842
EA_SRX1947542	aminoglycoside	20	Omnivore	38	0.526316
EA_SRX1947542	tetracycline	28	Omnivore	38	0.736842
EA_SRX1947542	triclosan	1	Omnivore	38	0.0263158
EA_SRX1947542	diaminopyrimidine	19	Omnivore	38	0.5
EA_SRX1947542	mupirocin	11	Omnivore	38	0.289474
EA_SRX1947542	fosmidomycin	2	Omnivore	38	0.0526316
EA_SRX1947546	phenicol	35	Omnivore	45	0.777778
EA_SRX1947546	glycopeptide	45	Omnivore	45	1
EA_SRX1947546	multidrug	45	Omnivore	45	1
EA_SRX1947546	diaminopyrimidine	18	Omnivore	45	0.4
EA_SRX1947546	MLS	40	Omnivore	45	0.888889
EA_SRX1947546	peptide	16	Omnivore	45	0.355556
EA_SRX1947546	bacitracin	30	Omnivore	45	0.666667
EA_SRX1947546	unclassified	30	Omnivore	45	0.666667
EA_SRX1947546	beta-lactam	9	Omnivore	45	0.2
EA_SRX1947546	mupirocin	18	Omnivore	45	0.4
EA_SRX1947546	fosmidomycin	3	Omnivore	45	0.0666667
EA_SRX1947546	aminoglycoside	25	Omnivore	45	0.555556
EA_SRX1947546	tetracycline	28	Omnivore	45	0.622222
EA_SRX1947546	pleuromutilin	9	Omnivore	45	0.2
EA_SRX1947546	fluoroquinolone	15	Omnivore	45	0.333333
EA_SRX1947546	sulfonamide	7	Omnivore	45	0.155556
EA_SRX1947546	polyamine:peptide	1	Omnivore	45	0.0222222
EA_SRX1947547	unclassified	21	Omnivore	26	0.807692
EA_SRX1947547	pleuromutilin	6	Omnivore	26	0.230769
EA_SRX1947547	glycopeptide	26	Omnivore	26	1
EA_SRX1947547	multidrug	25	Omnivore	26	0.961538
EA_SRX1947547	bacitracin	19	Omnivore	26	0.730769
EA_SRX1947547	MLS	24	Omnivore	26	0.923077
EA_SRX1947547	fluoroquinolone	10	Omnivore	26	0.384615
EA_SRX1947547	beta-lactam	7	Omnivore	26	0.269231
EA_SRX1947547	phenicol	18	Omnivore	26	0.692308
EA_SRX1947547	mupirocin	6	Omnivore	26	0.230769
EA_SRX1947547	tetracycline	21	Omnivore	26	0.807692
EA_SRX1947547	peptide	13	Omnivore	26	0.5
EA_SRX1947547	diaminopyrimidine	10	Omnivore	26	0.384615
EA_SRX1947547	aminoglycoside	13	Omnivore	26	0.5
EA_SRX1947547	sulfonamide	3	Omnivore	26	0.115385
EA_SRX1947547	fosmidomycin	1	Omnivore	26	0.0384615
EA_SRX1947547	polyamine:peptide	1	Omnivore	26	0.0384615
EA_SRX1947551	glycopeptide	29	Omnivore	29	1
EA_SRX1947551	bacitracin	20	Omnivore	29	0.689655
EA_SRX1947551	multidrug	29	Omnivore	29	1
EA_SRX1947551	tetracycline	20	Omnivore	29	0.689655
EA_SRX1947551	aminoglycoside	18	Omnivore	29	0.62069
EA_SRX1947551	MLS	27	Omnivore	29	0.931034
EA_SRX1947551	beta-lactam	4	Omnivore	29	0.137931
EA_SRX1947551	unclassified	24	Omnivore	29	0.827586
EA_SRX1947551	phenicol	18	Omnivore	29	0.62069
EA_SRX1947551	diaminopyrimidine	17	Omnivore	29	0.586207
EA_SRX1947551	fluoroquinolone	11	Omnivore	29	0.37931
EA_SRX1947551	peptide	14	Omnivore	29	0.482759
EA_SRX1947551	pleuromutilin	5	Omnivore	29	0.172414
EA_SRX1947551	sulfonamide	6	Omnivore	29	0.206897
EA_SRX1947551	mupirocin	12	Omnivore	29	0.413793
EA_SRX1947551	fosmidomycin	2	Omnivore	29	0.0689655
EA_SRX1947551	nucleoside	1	Omnivore	29	0.0344828
EA_SRX1947551	triclosan	1	Omnivore	29	0.0344828
EA_SRX1947555	MLS	21	Omnivore	24	0.875
EA_SRX1947555	multidrug	24	Omnivore	24	1
EA_SRX1947555	glycopeptide	22	Omnivore	24	0.916667
EA_SRX1947555	tetracycline	16	Omnivore	24	0.666667
EA_SRX1947555	sulfonamide	4	Omnivore	24	0.166667
EA_SRX1947555	bacitracin	13	Omnivore	24	0.541667
EA_SRX1947555	unclassified	19	Omnivore	24	0.791667
EA_SRX1947555	beta-lactam	10	Omnivore	24	0.416667
EA_SRX1947555	fluoroquinolone	8	Omnivore	24	0.333333
EA_SRX1947555	mupirocin	8	Omnivore	24	0.333333
EA_SRX1947555	phenicol	12	Omnivore	24	0.5
EA_SRX1947555	peptide	8	Omnivore	24	0.333333
EA_SRX1947555	aminoglycoside	17	Omnivore	24	0.708333
EA_SRX1947555	polyamine:peptide	3	Omnivore	24	0.125
EA_SRX1947555	pleuromutilin	8	Omnivore	24	0.333333
EA_SRX1947555	diaminopyrimidine	5	Omnivore	24	0.208333
EA_SRX1947555	fosmidomycin	3	Omnivore	24	0.125
EA_SRX1947555	nucleoside	1	Omnivore	24	0.0416667
EA_SRX1947556	multidrug	32	Omnivore	32	1
EA_SRX1947556	glycopeptide	32	Omnivore	32	1
EA_SRX1947556	sulfonamide	7	Omnivore	32	0.21875
EA_SRX1947556	bacitracin	25	Omnivore	32	0.78125
EA_SRX1947556	phenicol	19	Omnivore	32	0.59375
EA_SRX1947556	unclassified	23	Omnivore	32	0.71875
EA_SRX1947556	MLS	28	Omnivore	32	0.875
EA_SRX1947556	tetracycline	24	Omnivore	32	0.75
EA_SRX1947556	fluoroquinolone	13	Omnivore	32	0.40625
EA_SRX1947556	aminoglycoside	20	Omnivore	32	0.625
EA_SRX1947556	diaminopyrimidine	11	Omnivore	32	0.34375
EA_SRX1947556	beta-lactam	6	Omnivore	32	0.1875
EA_SRX1947556	pleuromutilin	8	Omnivore	32	0.25
EA_SRX1947556	fosmidomycin	1	Omnivore	32	0.03125
EA_SRX1947556	peptide	10	Omnivore	32	0.3125
EA_SRX1947556	mupirocin	8	Omnivore	32	0.25
EA_SRX1947556	triclosan	1	Omnivore	32	0.03125
EA_SRX1947557	MLS	27	Omnivore	30	0.9
EA_SRX1947557	glycopeptide	30	Omnivore	30	1
EA_SRX1947557	unclassified	19	Omnivore	30	0.633333
EA_SRX1947557	aminoglycoside	16	Omnivore	30	0.533333
EA_SRX1947557	fluoroquinolone	17	Omnivore	30	0.566667
EA_SRX1947557	multidrug	30	Omnivore	30	1
EA_SRX1947557	peptide	14	Omnivore	30	0.466667
EA_SRX1947557	tetracycline	20	Omnivore	30	0.666667
EA_SRX1947557	bacitracin	21	Omnivore	30	0.7
EA_SRX1947557	diaminopyrimidine	14	Omnivore	30	0.466667
EA_SRX1947557	mupirocin	14	Omnivore	30	0.466667
EA_SRX1947557	fosmidomycin	2	Omnivore	30	0.0666667
EA_SRX1947557	pleuromutilin	7	Omnivore	30	0.233333
EA_SRX1947557	sulfonamide	9	Omnivore	30	0.3
EA_SRX1947557	phenicol	18	Omnivore	30	0.6
EA_SRX1947557	beta-lactam	6	Omnivore	30	0.2
EA_SRX1947557	triclosan	1	Omnivore	30	0.0333333
EA_SRX1947558	tetracycline	21	Omnivore	27	0.777778
EA_SRX1947558	multidrug	27	Omnivore	27	1
EA_SRX1947558	glycopeptide	25	Omnivore	27	0.925926
EA_SRX1947558	fluoroquinolone	12	Omnivore	27	0.444444
EA_SRX1947558	phenicol	20	Omnivore	27	0.740741
EA_SRX1947558	aminoglycoside	17	Omnivore	27	0.62963
EA_SRX1947558	sulfonamide	7	Omnivore	27	0.259259
EA_SRX1947558	MLS	21	Omnivore	27	0.777778
EA_SRX1947558	pleuromutilin	8	Omnivore	27	0.296296
EA_SRX1947558	bacitracin	18	Omnivore	27	0.666667
EA_SRX1947558	unclassified	15	Omnivore	27	0.555556
EA_SRX1947558	mupirocin	11	Omnivore	27	0.407407
EA_SRX1947558	beta-lactam	5	Omnivore	27	0.185185
EA_SRX1947558	diaminopyrimidine	12	Omnivore	27	0.444444
EA_SRX1947558	peptide	4	Omnivore	27	0.148148
EA_SRX1947558	fosmidomycin	1	Omnivore	27	0.037037
EA_SRX1947558	polyamine:peptide	2	Omnivore	27	0.0740741
EA_SRX1947558	triclosan	1	Omnivore	27	0.037037
EA_SRX1947560	tetracycline	19	Omnivore	29	0.655172
EA_SRX1947560	multidrug	28	Omnivore	29	0.965517
EA_SRX1947560	diaminopyrimidine	12	Omnivore	29	0.413793
EA_SRX1947560	unclassified	20	Omnivore	29	0.689655
EA_SRX1947560	peptide	10	Omnivore	29	0.344828
EA_SRX1947560	fosmidomycin	2	Omnivore	29	0.0689655
EA_SRX1947560	bacitracin	16	Omnivore	29	0.551724
EA_SRX1947560	glycopeptide	27	Omnivore	29	0.931034
EA_SRX1947560	MLS	22	Omnivore	29	0.758621
EA_SRX1947560	aminoglycoside	16	Omnivore	29	0.551724
EA_SRX1947560	fluoroquinolone	13	Omnivore	29	0.448276
EA_SRX1947560	phenicol	17	Omnivore	29	0.586207
EA_SRX1947560	mupirocin	11	Omnivore	29	0.37931
EA_SRX1947560	sulfonamide	6	Omnivore	29	0.206897
EA_SRX1947560	pleuromutilin	8	Omnivore	29	0.275862
EA_SRX1947560	beta-lactam	8	Omnivore	29	0.275862
EA_SRX1947560	triclosan	1	Omnivore	29	0.0344828
EA_SRX1947561	MLS	34	Omnivore	36	0.944444
EA_SRX1947561	glycopeptide	35	Omnivore	36	0.972222
EA_SRX1947561	unclassified	24	Omnivore	36	0.666667
EA_SRX1947561	tetracycline	28	Omnivore	36	0.777778
EA_SRX1947561	multidrug	36	Omnivore	36	1
EA_SRX1947561	polyamine:peptide	4	Omnivore	36	0.111111
EA_SRX1947561	peptide	10	Omnivore	36	0.277778
EA_SRX1947561	aminoglycoside	25	Omnivore	36	0.694444
EA_SRX1947561	phenicol	23	Omnivore	36	0.638889
EA_SRX1947561	fluoroquinolone	16	Omnivore	36	0.444444
EA_SRX1947561	bacitracin	22	Omnivore	36	0.611111
EA_SRX1947561	beta-lactam	7	Omnivore	36	0.194444
EA_SRX1947561	mupirocin	3	Omnivore	36	0.0833333
EA_SRX1947561	sulfonamide	2	Omnivore	36	0.0555556
EA_SRX1947561	diaminopyrimidine	11	Omnivore	36	0.305556
EA_SRX1947561	pleuromutilin	6	Omnivore	36	0.166667
EA_SRX1947561	nucleoside	1	Omnivore	36	0.0277778
EA_SRX1947561	triclosan	1	Omnivore	36	0.0277778
EA_SRX1947562	aminoglycoside	9	Omnivore	12	0.75
EA_SRX1947562	multidrug	12	Omnivore	12	1
EA_SRX1947562	fluoroquinolone	6	Omnivore	12	0.5
EA_SRX1947562	MLS	12	Omnivore	12	1
EA_SRX1947562	unclassified	9	Omnivore	12	0.75
EA_SRX1947562	tetracycline	9	Omnivore	12	0.75
EA_SRX1947562	glycopeptide	11	Omnivore	12	0.916667
EA_SRX1947562	diaminopyrimidine	5	Omnivore	12	0.416667
EA_SRX1947562	bacitracin	8	Omnivore	12	0.666667
EA_SRX1947562	beta-lactam	4	Omnivore	12	0.333333
EA_SRX1947562	peptide	6	Omnivore	12	0.5
EA_SRX1947562	pleuromutilin	2	Omnivore	12	0.166667
EA_SRX1947562	fosmidomycin	1	Omnivore	12	0.0833333
EA_SRX1947562	phenicol	5	Omnivore	12	0.416667
EA_SRX1947562	mupirocin	1	Omnivore	12	0.0833333
EA_SRX1947562	sulfonamide	1	Omnivore	12	0.0833333
EA_SRX1947563	glycopeptide	1	Omnivore	1	1
EA_SRX1947563	fluoroquinolone	1	Omnivore	1	1
EA_SRX1947563	tetracycline	1	Omnivore	1	1
EA_SRX1947563	multidrug	1	Omnivore	1	1
EA_SRX1947563	aminoglycoside	1	Omnivore	1	1
EA_SRX1947563	diaminopyrimidine	1	Omnivore	1	1
EA_SRX1947564	glycopeptide	15	Omnivore	18	0.833333
EA_SRX1947564	bacitracin	8	Omnivore	18	0.444444
EA_SRX1947564	peptide	4	Omnivore	18	0.222222
EA_SRX1947564	tetracycline	13	Omnivore	18	0.722222
EA_SRX1947564	multidrug	18	Omnivore	18	1
EA_SRX1947564	unclassified	13	Omnivore	18	0.722222
EA_SRX1947564	MLS	16	Omnivore	18	0.888889
EA_SRX1947564	diaminopyrimidine	7	Omnivore	18	0.388889
EA_SRX1947564	aminoglycoside	8	Omnivore	18	0.444444
EA_SRX1947564	fluoroquinolone	10	Omnivore	18	0.555556
EA_SRX1947564	phenicol	8	Omnivore	18	0.444444
EA_SRX1947564	sulfonamide	1	Omnivore	18	0.0555556
EA_SRX1947564	mupirocin	1	Omnivore	18	0.0555556
EA_SRX1947564	pleuromutilin	4	Omnivore	18	0.222222
EA_SRX1947564	beta-lactam	4	Omnivore	18	0.222222
EA_SRX1947564	fosmidomycin	1	Omnivore	18	0.0555556
EA_SRX1947564	polyamine:peptide	1	Omnivore	18	0.0555556
EA_SRX1947565	glycopeptide	17	Omnivore	17	1
EA_SRX1947565	multidrug	17	Omnivore	17	1
EA_SRX1947565	MLS	17	Omnivore	17	1
EA_SRX1947565	fluoroquinolone	12	Omnivore	17	0.705882
EA_SRX1947565	aminoglycoside	11	Omnivore	17	0.647059
EA_SRX1947565	phenicol	12	Omnivore	17	0.705882
EA_SRX1947565	tetracycline	13	Omnivore	17	0.764706
EA_SRX1947565	unclassified	10	Omnivore	17	0.588235
EA_SRX1947565	beta-lactam	3	Omnivore	17	0.176471
EA_SRX1947565	bacitracin	9	Omnivore	17	0.529412
EA_SRX1947565	sulfonamide	1	Omnivore	17	0.0588235
EA_SRX1947565	diaminopyrimidine	3	Omnivore	17	0.176471
EA_SRX1947565	mupirocin	2	Omnivore	17	0.117647
EA_SRX1947565	pleuromutilin	2	Omnivore	17	0.117647
EA_SRX1947565	peptide	3	Omnivore	17	0.176471
EA_SRX1947565	polyamine:peptide	1	Omnivore	17	0.0588235
EA_SRX1947566	glycopeptide	22	Omnivore	22	1
EA_SRX1947566	MLS	20	Omnivore	22	0.909091
EA_SRX1947566	unclassified	16	Omnivore	22	0.727273
EA_SRX1947566	multidrug	22	Omnivore	22	1
EA_SRX1947566	phenicol	14	Omnivore	22	0.636364
EA_SRX1947566	fluoroquinolone	9	Omnivore	22	0.409091
EA_SRX1947566	bacitracin	13	Omnivore	22	0.590909
EA_SRX1947566	tetracycline	19	Omnivore	22	0.863636
EA_SRX1947566	pleuromutilin	6	Omnivore	22	0.272727
EA_SRX1947566	sulfonamide	2	Omnivore	22	0.0909091
EA_SRX1947566	peptide	6	Omnivore	22	0.272727
EA_SRX1947566	aminoglycoside	10	Omnivore	22	0.454545
EA_SRX1947566	polyamine:peptide	1	Omnivore	22	0.0454545
EA_SRX1947566	diaminopyrimidine	4	Omnivore	22	0.181818
EA_SRX1947566	beta-lactam	3	Omnivore	22	0.136364
EA_SRX1947566	mupirocin	2	Omnivore	22	0.0909091
EA_SRX1947567	multidrug	22	Omnivore	22	1
EA_SRX1947567	glycopeptide	20	Omnivore	22	0.909091
EA_SRX1947567	tetracycline	13	Omnivore	22	0.590909
EA_SRX1947567	bacitracin	14	Omnivore	22	0.636364
EA_SRX1947567	peptide	7	Omnivore	22	0.318182
EA_SRX1947567	sulfonamide	4	Omnivore	22	0.181818
EA_SRX1947567	phenicol	15	Omnivore	22	0.681818
EA_SRX1947567	unclassified	16	Omnivore	22	0.727273
EA_SRX1947567	MLS	18	Omnivore	22	0.818182
EA_SRX1947567	pleuromutilin	7	Omnivore	22	0.318182
EA_SRX1947567	polyamine:peptide	5	Omnivore	22	0.227273
EA_SRX1947567	aminoglycoside	12	Omnivore	22	0.545455
EA_SRX1947567	diaminopyrimidine	8	Omnivore	22	0.363636
EA_SRX1947567	fluoroquinolone	8	Omnivore	22	0.363636
EA_SRX1947567	fosmidomycin	1	Omnivore	22	0.0454545
EA_SRX1947567	mupirocin	4	Omnivore	22	0.181818
EA_SRX1947567	beta-lactam	3	Omnivore	22	0.136364
EA_SRX1947567	triclosan	1	Omnivore	22	0.0454545
EA_SRX1947567	nucleoside	1	Omnivore	22	0.0454545
EA_SRX2058874	unclassified	25	Omnivore	31	0.806452
EA_SRX2058874	fluoroquinolone	17	Omnivore	31	0.548387
EA_SRX2058874	beta-lactam	10	Omnivore	31	0.322581
EA_SRX2058874	diaminopyrimidine	14	Omnivore	31	0.451613
EA_SRX2058874	multidrug	31	Omnivore	31	1
EA_SRX2058874	bacitracin	28	Omnivore	31	0.903226
EA_SRX2058874	glycopeptide	30	Omnivore	31	0.967742
EA_SRX2058874	tetracycline	15	Omnivore	31	0.483871
EA_SRX2058874	phenicol	26	Omnivore	31	0.83871
EA_SRX2058874	sulfonamide	6	Omnivore	31	0.193548
EA_SRX2058874	MLS	25	Omnivore	31	0.806452
EA_SRX2058874	peptide	15	Omnivore	31	0.483871
EA_SRX2058874	pleuromutilin	7	Omnivore	31	0.225806
EA_SRX2058874	aminoglycoside	23	Omnivore	31	0.741935
EA_SRX2058874	mupirocin	9	Omnivore	31	0.290323
EA_SRX2058874	fosmidomycin	4	Omnivore	31	0.129032
EA_SRX2058874	polyamine:peptide	1	Omnivore	31	0.0322581
EA_SRX2058878	aminoglycoside	6	Omnivore	8	0.75
EA_SRX2058878	tetracycline	6	Omnivore	8	0.75
EA_SRX2058878	multidrug	8	Omnivore	8	1
EA_SRX2058878	unclassified	5	Omnivore	8	0.625
EA_SRX2058878	glycopeptide	8	Omnivore	8	1
EA_SRX2058878	mupirocin	3	Omnivore	8	0.375
EA_SRX2058878	peptide	5	Omnivore	8	0.625
EA_SRX2058878	diaminopyrimidine	5	Omnivore	8	0.625
EA_SRX2058878	pleuromutilin	3	Omnivore	8	0.375
EA_SRX2058878	phenicol	5	Omnivore	8	0.625
EA_SRX2058878	bacitracin	7	Omnivore	8	0.875
EA_SRX2058878	beta-lactam	2	Omnivore	8	0.25
EA_SRX2058878	MLS	5	Omnivore	8	0.625
EA_SRX2058878	fluoroquinolone	2	Omnivore	8	0.25
EA_SRX2058878	sulfonamide	1	Omnivore	8	0.125
EA_SRX2058880	peptide	12	Omnivore	19	0.631579
EA_SRX2058880	glycopeptide	19	Omnivore	19	1
EA_SRX2058880	unclassified	13	Omnivore	19	0.684211
EA_SRX2058880	beta-lactam	9	Omnivore	19	0.473684
EA_SRX2058880	multidrug	19	Omnivore	19	1
EA_SRX2058880	bacitracin	15	Omnivore	19	0.789474
EA_SRX2058880	MLS	15	Omnivore	19	0.789474
EA_SRX2058880	tetracycline	8	Omnivore	19	0.421053
EA_SRX2058880	phenicol	13	Omnivore	19	0.684211
EA_SRX2058880	diaminopyrimidine	12	Omnivore	19	0.631579
EA_SRX2058880	aminoglycoside	11	Omnivore	19	0.578947
EA_SRX2058880	mupirocin	4	Omnivore	19	0.210526
EA_SRX2058880	fluoroquinolone	6	Omnivore	19	0.315789
EA_SRX2058880	sulfonamide	4	Omnivore	19	0.210526
EA_SRX2058880	polyamine:peptide	1	Omnivore	19	0.0526316
EA_SRX2058880	pleuromutilin	6	Omnivore	19	0.315789
EA_SRX2058880	triclosan	1	Omnivore	19	0.0526316
EA_SRX2058880	fosmidomycin	2	Omnivore	19	0.105263
EA_SRX2058884	glycopeptide	25	Omnivore	25	1
EA_SRX2058884	multidrug	25	Omnivore	25	1
EA_SRX2058884	pleuromutilin	7	Omnivore	25	0.28
EA_SRX2058884	phenicol	19	Omnivore	25	0.76
EA_SRX2058884	sulfonamide	6	Omnivore	25	0.24
EA_SRX2058884	MLS	19	Omnivore	25	0.76
EA_SRX2058884	beta-lactam	7	Omnivore	25	0.28
EA_SRX2058884	tetracycline	15	Omnivore	25	0.6
EA_SRX2058884	bacitracin	19	Omnivore	25	0.76
EA_SRX2058884	unclassified	19	Omnivore	25	0.76
EA_SRX2058884	diaminopyrimidine	9	Omnivore	25	0.36
EA_SRX2058884	aminoglycoside	15	Omnivore	25	0.6
EA_SRX2058884	fluoroquinolone	11	Omnivore	25	0.44
EA_SRX2058884	peptide	9	Omnivore	25	0.36
EA_SRX2058884	triclosan	1	Omnivore	25	0.04
EA_SRX2058884	fosmidomycin	3	Omnivore	25	0.12
EA_SRX2058884	polyamine:peptide	2	Omnivore	25	0.08
EA_SRX2058884	mupirocin	3	Omnivore	25	0.12
EA_SRX2058888	peptide	14	Omnivore	27	0.518519
EA_SRX2058888	pleuromutilin	4	Omnivore	27	0.148148
EA_SRX2058888	glycopeptide	25	Omnivore	27	0.925926
EA_SRX2058888	bacitracin	21	Omnivore	27	0.777778
EA_SRX2058888	multidrug	26	Omnivore	27	0.962963
EA_SRX2058888	MLS	23	Omnivore	27	0.851852
EA_SRX2058888	unclassified	19	Omnivore	27	0.703704
EA_SRX2058888	diaminopyrimidine	17	Omnivore	27	0.62963
EA_SRX2058888	aminoglycoside	21	Omnivore	27	0.777778
EA_SRX2058888	tetracycline	14	Omnivore	27	0.518519
EA_SRX2058888	fluoroquinolone	12	Omnivore	27	0.444444
EA_SRX2058888	beta-lactam	11	Omnivore	27	0.407407
EA_SRX2058888	fosmidomycin	2	Omnivore	27	0.0740741
EA_SRX2058888	phenicol	14	Omnivore	27	0.518519
EA_SRX2058888	mupirocin	5	Omnivore	27	0.185185
EA_SRX2058888	sulfonamide	6	Omnivore	27	0.222222
EA_SRX2058890	MLS	10	Omnivore	12	0.833333
EA_SRX2058890	multidrug	12	Omnivore	12	1
EA_SRX2058890	phenicol	12	Omnivore	12	1
EA_SRX2058890	unclassified	9	Omnivore	12	0.75
EA_SRX2058890	bacitracin	10	Omnivore	12	0.833333
EA_SRX2058890	tetracycline	9	Omnivore	12	0.75
EA_SRX2058890	diaminopyrimidine	6	Omnivore	12	0.5
EA_SRX2058890	glycopeptide	12	Omnivore	12	1
EA_SRX2058890	aminoglycoside	7	Omnivore	12	0.583333
EA_SRX2058890	beta-lactam	4	Omnivore	12	0.333333
EA_SRX2058890	peptide	5	Omnivore	12	0.416667
EA_SRX2058890	fluoroquinolone	9	Omnivore	12	0.75
EA_SRX2058890	mupirocin	3	Omnivore	12	0.25
EA_SRX2058890	polyamine:peptide	1	Omnivore	12	0.0833333
EA_SRX2058890	sulfonamide	2	Omnivore	12	0.166667
EA_SRX2058890	pleuromutilin	2	Omnivore	12	0.166667
EA_SRX2058890	fosmidomycin	1	Omnivore	12	0.0833333
EA_SRX2058890	rifamycin	1	Omnivore	12	0.0833333
EA_SRX2058892	glycopeptide	22	Omnivore	22	1
EA_SRX2058892	unclassified	19	Omnivore	22	0.863636
EA_SRX2058892	multidrug	22	Omnivore	22	1
EA_SRX2058892	MLS	17	Omnivore	22	0.772727
EA_SRX2058892	beta-lactam	5	Omnivore	22	0.227273
EA_SRX2058892	peptide	7	Omnivore	22	0.318182
EA_SRX2058892	bacitracin	17	Omnivore	22	0.772727
EA_SRX2058892	aminoglycoside	17	Omnivore	22	0.772727
EA_SRX2058892	fluoroquinolone	13	Omnivore	22	0.590909
EA_SRX2058892	diaminopyrimidine	11	Omnivore	22	0.5
EA_SRX2058892	phenicol	16	Omnivore	22	0.727273
EA_SRX2058892	tetracycline	12	Omnivore	22	0.545455
EA_SRX2058892	fosfomycin	1	Omnivore	22	0.0454545
EA_SRX2058892	pleuromutilin	5	Omnivore	22	0.227273
EA_SRX2058892	fosmidomycin	5	Omnivore	22	0.227273
EA_SRX2058892	mupirocin	5	Omnivore	22	0.227273
EA_SRX2058892	sulfonamide	1	Omnivore	22	0.0454545
EA_SRX2058892	polyamine:peptide	1	Omnivore	22	0.0454545
EA_SRX2058901	diaminopyrimidine	14	Omnivore	25	0.56
EA_SRX2058901	MLS	20	Omnivore	25	0.8
EA_SRX2058901	glycopeptide	24	Omnivore	25	0.96
EA_SRX2058901	aminoglycoside	17	Omnivore	25	0.68
EA_SRX2058901	phenicol	16	Omnivore	25	0.64
EA_SRX2058901	tetracycline	13	Omnivore	25	0.52
EA_SRX2058901	multidrug	23	Omnivore	25	0.92
EA_SRX2058901	unclassified	17	Omnivore	25	0.68
EA_SRX2058901	fluoroquinolone	9	Omnivore	25	0.36
EA_SRX2058901	sulfonamide	5	Omnivore	25	0.2
EA_SRX2058901	peptide	7	Omnivore	25	0.28
EA_SRX2058901	beta-lactam	7	Omnivore	25	0.28
EA_SRX2058901	pleuromutilin	4	Omnivore	25	0.16
EA_SRX2058901	bacitracin	20	Omnivore	25	0.8
[truncated: 1,767 more rows]

## Sheet: Table_S3_c_ARGc_pairwise_comp
Table S3c. Bonferroni-adjusted t-test pairwise comparison from the antimicrobial resistance genes (ARG) class (Gene_class) prevalence per diet. The y column shows the name of the variable used in comparing group1 and group2. The n1 and n2 columns show the number of samples compared. The statistic column is the resulting t-test statistic, and df is the degree of freedom associated with the test. T…
Gene_class	y	group1	group2	n1	n2	statistic	df	p	p.adj	p.adj.signif
MLS	gene.genome.prev	Ancient	Ketogenic	10	16	-1.99382	10.4556	0.073	0.729	ns
MLS	gene.genome.prev	Ancient	Omnivore	10	128	-1.85508	9.84914	0.094	0.937	ns
MLS	gene.genome.prev	Ancient	Vegan	10	10	-1.63416	13.7964	0.125	1	ns
MLS	gene.genome.prev	Ancient	Vegetarian	10	33	-0.625332	14.0316	0.542	1	ns
MLS	gene.genome.prev	Ketogenic	Omnivore	16	128	0.491436	35.9371	0.626	1	ns
MLS	gene.genome.prev	Ketogenic	Vegan	16	10	0.357189	14.0269	0.726	1	ns
MLS	gene.genome.prev	Ketogenic	Vegetarian	16	33	2.34799	45.5078	0.023	0.233	ns
MLS	gene.genome.prev	Omnivore	Vegan	128	10	0.0731753	12.0887	0.943	1	ns
MLS	gene.genome.prev	Omnivore	Vegetarian	128	33	2.15856	44.0063	0.036	0.364	ns
MLS	gene.genome.prev	Vegan	Vegetarian	10	33	1.55594	26.5016	0.132	1	ns
aminoglycoside	gene.genome.prev	Ancient	Ketogenic	10	16	0.344656	10.9549	0.737	1	ns
aminoglycoside	gene.genome.prev	Ancient	Omnivore	10	128	0.753085	9.49029	0.47	1	ns
aminoglycoside	gene.genome.prev	Ancient	Vegan	10	10	-0.966966	11.4314	0.354	1	ns
aminoglycoside	gene.genome.prev	Ancient	Vegetarian	10	33	-0.130226	12.6199	0.898	1	ns
aminoglycoside	gene.genome.prev	Ketogenic	Omnivore	16	128	1.09427	23.3123	0.285	1	ns
aminoglycoside	gene.genome.prev	Ketogenic	Vegan	16	10	-2.81806	20.8701	0.01	0.103	ns
aminoglycoside	gene.genome.prev	Ketogenic	Vegetarian	16	33	-0.925773	46.6382	0.359	1	ns
aminoglycoside	gene.genome.prev	Omnivore	Vegan	128	10	-4.42396	12.8276	0.000709	0.007	**
aminoglycoside	gene.genome.prev	Omnivore	Vegetarian	128	33	-1.94296	41.4862	0.059	0.588	ns
aminoglycoside	gene.genome.prev	Vegan	Vegetarian	10	33	1.55327	33.2156	0.13	1	ns
bacitracin	gene.genome.prev	Ancient	Ketogenic	10	16	1.23522	12.1654	0.24	1	ns
bacitracin	gene.genome.prev	Ancient	Omnivore	10	128	0.990409	9.76992	0.346	1	ns
bacitracin	gene.genome.prev	Ancient	Vegan	10	10	-1.19108	9.92544	0.261	1	ns
bacitracin	gene.genome.prev	Ancient	Vegetarian	10	33	0.0693743	12.7507	0.946	1	ns
bacitracin	gene.genome.prev	Ketogenic	Omnivore	16	128	-0.704922	22.9976	0.488	1	ns
bacitracin	gene.genome.prev	Ketogenic	Vegan	16	10	-5.40035	22.0128	2.01e-05	0.000201	***
bacitracin	gene.genome.prev	Ketogenic	Vegetarian	16	33	-2.07528	42.6537	0.044	0.44	ns
bacitracin	gene.genome.prev	Omnivore	Vegan	128	10	-7.30019	28.2866	5.64e-08	5.64e-07	****
bacitracin	gene.genome.prev	Omnivore	Vegetarian	128	33	-1.91395	46.5724	0.062	0.618	ns
bacitracin	gene.genome.prev	Vegan	Vegetarian	10	33	2.60353	40.9662	0.013	0.128	ns
beta-lactam	gene.genome.prev	Ancient	Ketogenic	10	16	-0.0923268	11.4983	0.928	1	ns
beta-lactam	gene.genome.prev	Ancient	Omnivore	10	124	0.559822	9.97678	0.588	1	ns
beta-lactam	gene.genome.prev	Ancient	Vegan	10	10	1.05163	12.9819	0.312	1	ns
beta-lactam	gene.genome.prev	Ancient	Vegetarian	10	33	-0.251546	13.7882	0.805	1	ns
beta-lactam	gene.genome.prev	Ketogenic	Omnivore	16	124	1.54538	28.3685	0.133	1	ns
beta-lactam	gene.genome.prev	Ketogenic	Vegan	16	10	2.08213	18.7672	0.051	0.513	ns
beta-lactam	gene.genome.prev	Ketogenic	Vegetarian	16	33	-0.294311	46.7268	0.77	1	ns
beta-lactam	gene.genome.prev	Omnivore	Vegan	124	10	1.10914	13.5014	0.287	1	ns
beta-lactam	gene.genome.prev	Omnivore	Vegetarian	124	33	-1.55827	46.5509	0.126	1	ns
beta-lactam	gene.genome.prev	Vegan	Vegetarian	10	33	-2.08763	29.0985	0.046	0.457	ns
diaminopyrimidine	gene.genome.prev	Ancient	Ketogenic	10	16	-1.37821	12.6075	0.192	1	ns
diaminopyrimidine	gene.genome.prev	Ancient	Omnivore	10	127	-1.97109	10.3772	0.076	0.76	ns
diaminopyrimidine	gene.genome.prev	Ancient	Vegan	10	10	-3.06209	13.808	0.009	0.086	ns
diaminopyrimidine	gene.genome.prev	Ancient	Vegetarian	10	33	-4.39083	14.4642	0.000572	0.006	**
diaminopyrimidine	gene.genome.prev	Ketogenic	Omnivore	16	127	-1.02648	27.8941	0.313	1	ns
diaminopyrimidine	gene.genome.prev	Ketogenic	Vegan	16	10	-2.82225	19.9019	0.011	0.106	ns
diaminopyrimidine	gene.genome.prev	Ketogenic	Vegetarian	16	33	-5.00317	45.213	9.01e-06	9.01e-05	****
diaminopyrimidine	gene.genome.prev	Omnivore	Vegan	127	10	-2.37925	14.1232	0.032	0.32	ns
diaminopyrimidine	gene.genome.prev	Omnivore	Vegetarian	127	33	-4.90942	50.1344	1.01e-05	0.000101	***
diaminopyrimidine	gene.genome.prev	Vegan	Vegetarian	10	33	-1.97656	27.6745	0.058	0.581	ns
fluoroquinolone	gene.genome.prev	Ancient	Ketogenic	10	16	0.460239	15.2922	0.652	1	ns
fluoroquinolone	gene.genome.prev	Ancient	Omnivore	10	126	0.38287	10.6346	0.709	1	ns
fluoroquinolone	gene.genome.prev	Ancient	Vegan	10	10	-0.233045	15.8191	0.819	1	ns
fluoroquinolone	gene.genome.prev	Ancient	Vegetarian	10	32	-0.110217	14.3296	0.914	1	ns
fluoroquinolone	gene.genome.prev	Ketogenic	Omnivore	16	126	-0.204966	23.2254	0.839	1	ns
fluoroquinolone	gene.genome.prev	Ketogenic	Vegan	16	10	-0.907477	20.7515	0.375	1	ns
fluoroquinolone	gene.genome.prev	Ketogenic	Vegetarian	16	32	-0.833115	36.8332	0.41	1	ns
fluoroquinolone	gene.genome.prev	Omnivore	Vegan	126	10	-0.92136	12.7217	0.374	1	ns
fluoroquinolone	gene.genome.prev	Omnivore	Vegetarian	126	32	-0.869276	52.446	0.389	1	ns
fluoroquinolone	gene.genome.prev	Vegan	Vegetarian	10	32	0.183187	20.8844	0.856	1	ns
fosmidomycin	gene.genome.prev	Ancient	Ketogenic	5	16	0.443556	4.716	0.677	1	ns
fosmidomycin	gene.genome.prev	Ancient	Omnivore	5	106	0.849448	4.27613	0.441	1	ns
fosmidomycin	gene.genome.prev	Ancient	Vegan	5	9	1.82773	4.3849	0.135	1	ns
fosmidomycin	gene.genome.prev	Ancient	Vegetarian	5	29	-0.99295	6.08472	0.359	1	ns
fosmidomycin	gene.genome.prev	Ketogenic	Omnivore	16	106	1.15433	28.3943	0.258	1	ns
fosmidomycin	gene.genome.prev	Ketogenic	Vegan	16	9	3.83986	22.9963	0.000837	0.008	**
fosmidomycin	gene.genome.prev	Ketogenic	Vegetarian	16	29	-2.74827	41.7743	0.009	0.088	ns
fosmidomycin	gene.genome.prev	Omnivore	Vegan	106	9	3.52592	22.6113	0.002	0.018	*
fosmidomycin	gene.genome.prev	Omnivore	Vegetarian	106	29	-3.77264	36.3509	0.000576	0.006	**
fosmidomycin	gene.genome.prev	Vegan	Vegetarian	9	29	-5.56465	35.3638	2.8e-06	2.8e-05	****
glycopeptide	gene.genome.prev	Ancient	Ketogenic	10	16	0.706499	13.6089	0.492	1	ns
glycopeptide	gene.genome.prev	Ancient	Omnivore	10	128	0.0515369	10.1454	0.96	1	ns
glycopeptide	gene.genome.prev	Ancient	Vegan	10	10	-1.09851	10.033	0.298	1	ns
glycopeptide	gene.genome.prev	Ancient	Vegetarian	10	33	0.598498	17.0918	0.557	1	ns
glycopeptide	gene.genome.prev	Ketogenic	Omnivore	16	128	-1.31459	23.0678	0.202	1	ns
glycopeptide	gene.genome.prev	Ketogenic	Vegan	16	10	-3.44577	20.807	0.002	0.024	*
glycopeptide	gene.genome.prev	Ketogenic	Vegetarian	16	33	-0.0983474	46.1743	0.922	1	ns
glycopeptide	gene.genome.prev	Omnivore	Vegan	128	10	-3.4223	35.8028	0.002	0.016	*
glycopeptide	gene.genome.prev	Omnivore	Vegetarian	128	33	0.95705	42.1364	0.344	1	ns
glycopeptide	gene.genome.prev	Vegan	Vegetarian	10	33	2.69058	38.8884	0.011	0.105	ns
multidrug	gene.genome.prev	Ancient	Ketogenic	10	16	-0.628095	10.1545	0.544	1	ns
multidrug	gene.genome.prev	Ancient	Omnivore	10	128	-0.221594	11.4479	0.829	1	ns
multidrug	gene.genome.prev	Ancient	Vegan	10	10	-0.718399	10.1935	0.489	1	ns
multidrug	gene.genome.prev	Ancient	Vegetarian	10	33	-1	9	0.343	1	ns
multidrug	gene.genome.prev	Ketogenic	Omnivore	16	128	0.941071	92.4312	0.349	1	ns
multidrug	gene.genome.prev	Ketogenic	Vegan	16	10	-0.261199	22.2219	0.796	1	ns
multidrug	gene.genome.prev	Ketogenic	Vegetarian	16	33	-1.39806	15	0.182	1	ns
multidrug	gene.genome.prev	Omnivore	Vegan	128	10	-1.14684	61.1071	0.256	1	ns
multidrug	gene.genome.prev	Omnivore	Vegetarian	128	33	-2.1331	127	0.035	0.348	ns
multidrug	gene.genome.prev	Vegan	Vegetarian	10	33	-1	9	0.343	1	ns
mupirocin	gene.genome.prev	Ancient	Ketogenic	8	16	-1.04838	8.29722	0.324	1	ns
mupirocin	gene.genome.prev	Ancient	Omnivore	8	122	-0.112554	7.9293	0.913	1	ns
mupirocin	gene.genome.prev	Ancient	Vegan	8	10	0.587217	11.9112	0.568	1	ns
mupirocin	gene.genome.prev	Ancient	Vegetarian	8	30	-1.31184	12.9924	0.212	1	ns
mupirocin	gene.genome.prev	Ketogenic	Omnivore	16	122	2.48419	41.2633	0.017	0.171	ns
mupirocin	gene.genome.prev	Ketogenic	Vegan	16	10	2.61726	13.4341	0.021	0.208	ns
mupirocin	gene.genome.prev	Ketogenic	Vegetarian	16	30	-0.650985	39.9588	0.519	1	ns
mupirocin	gene.genome.prev	Omnivore	Vegan	122	10	1.21557	12.3476	0.247	1	ns
mupirocin	gene.genome.prev	Omnivore	Vegetarian	122	30	-2.12697	39.208	0.04	0.398	ns
mupirocin	gene.genome.prev	Vegan	Vegetarian	10	30	-2.56126	27.9846	0.016	0.161	ns
peptide	gene.genome.prev	Ancient	Ketogenic	10	16	0.466414	11.8238	0.649	1	ns
peptide	gene.genome.prev	Ancient	Omnivore	10	128	0.516789	10.6318	0.616	1	ns
peptide	gene.genome.prev	Ancient	Vegan	10	10	0.513977	10.9437	0.617	1	ns
peptide	gene.genome.prev	Ancient	Vegetarian	10	33	-2.01582	16.4544	0.06	0.605	ns
peptide	gene.genome.prev	Ketogenic	Omnivore	16	128	0.0767601	35.3941	0.939	1	ns
peptide	gene.genome.prev	Ketogenic	Vegan	16	10	0.0783163	23.8413	0.938	1	ns
peptide	gene.genome.prev	Ketogenic	Vegetarian	16	33	-3.92701	46.808	0.000281	0.003	**
peptide	gene.genome.prev	Omnivore	Vegan	128	10	0.00561085	27.8329	0.996	1	ns
peptide	gene.genome.prev	Omnivore	Vegetarian	128	33	-4.25557	47.7679	9.67e-05	0.000967	***
peptide	gene.genome.prev	Vegan	Vegetarian	10	33	-4.16177	40.9958	0.000158	0.002	**
phenicol	gene.genome.prev	Ancient	Ketogenic	10	16	3.78065	13.6453	0.002	0.021	*
phenicol	gene.genome.prev	Ancient	Omnivore	10	128	3.67176	10.7003	0.004	0.038	*
phenicol	gene.genome.prev	Ancient	Vegan	10	10	1.59964	14.1391	0.132	1	ns
phenicol	gene.genome.prev	Ancient	Vegetarian	10	33	3.29369	17.6827	0.004	0.041	*
phenicol	gene.genome.prev	Ketogenic	Omnivore	16	128	-0.681744	27.1547	0.501	1	ns
phenicol	gene.genome.prev	Ketogenic	Vegan	16	10	-3.18538	21.1874	0.004	0.044	*
phenicol	gene.genome.prev	Ketogenic	Vegetarian	16	33	-0.34107	46.501	0.735	1	ns
phenicol	gene.genome.prev	Omnivore	Vegan	128	10	-3.14752	14.8707	0.007	0.067	ns
phenicol	gene.genome.prev	Omnivore	Vegetarian	128	33	0.160323	46.0847	0.873	1	ns
phenicol	gene.genome.prev	Vegan	Vegetarian	10	33	2.44109	33.4253	0.02	0.201	ns
pleuromutilin	gene.genome.prev	Ancient	Ketogenic	10	16	2.78285	11.6765	0.017	0.169	ns
pleuromutilin	gene.genome.prev	Ancient	Omnivore	10	124	2.90794	10.8713	0.014	0.144	ns
pleuromutilin	gene.genome.prev	Ancient	Vegan	10	10	3.70071	14.1919	0.002	0.023	*
pleuromutilin	gene.genome.prev	Ancient	Vegetarian	10	33	0.158607	22.5002	0.875	1	ns
pleuromutilin	gene.genome.prev	Ketogenic	Omnivore	16	124	0.140431	40.0625	0.889	1	ns
pleuromutilin	gene.genome.prev	Ketogenic	Vegan	16	10	1.86224	17.0356	0.08	0.799	ns
pleuromutilin	gene.genome.prev	Ketogenic	Vegetarian	16	33	-3.04935	42.9926	0.004	0.039	*
pleuromutilin	gene.genome.prev	Omnivore	Vegan	124	10	1.85631	15.4102	0.083	0.826	ns
pleuromutilin	gene.genome.prev	Omnivore	Vegetarian	124	33	-3.21837	41.7948	0.002	0.025	*
pleuromutilin	gene.genome.prev	Vegan	Vegetarian	10	33	-4.04485	38.8055	0.000241	0.002	**
sulfonamide	gene.genome.prev	Ancient	Ketogenic	10	16	2.48414	9.88581	0.033	0.326	ns
sulfonamide	gene.genome.prev	Ancient	Omnivore	10	119	2.88569	9.34824	0.017	0.173	ns
sulfonamide	gene.genome.prev	Ancient	Vegan	10	10	1.58656	12.3374	0.138	1	ns
sulfonamide	gene.genome.prev	Ancient	Vegetarian	10	29	1.81485	11.2259	0.096	0.963	ns
sulfonamide	gene.genome.prev	Ketogenic	Omnivore	16	119	1.41597	28.5439	0.168	1	ns
sulfonamide	gene.genome.prev	Ketogenic	Vegan	16	10	-1.65312	13.6225	0.121	1	ns
sulfonamide	gene.genome.prev	Ketogenic	Vegetarian	16	29	-1.52129	42.3582	0.136	1	ns
sulfonamide	gene.genome.prev	Omnivore	Vegan	119	10	-2.56804	10.8767	0.026	0.263	ns
sulfonamide	gene.genome.prev	Omnivore	Vegetarian	119	29	-2.66784	37.488	0.011	0.112	ns
sulfonamide	gene.genome.prev	Vegan	Vegetarian	10	29	0.336319	21.0402	0.74	1	ns
tetracycline	gene.genome.prev	Ancient	Ketogenic	10	16	2.99382	13.3727	0.01	0.101	ns
tetracycline	gene.genome.prev	Ancient	Omnivore	10	128	1.05038	10.8708	0.316	1	ns
tetracycline	gene.genome.prev	Ancient	Vegan	10	10	0.834859	17.9237	0.415	1	ns
tetracycline	gene.genome.prev	Ancient	Vegetarian	10	32	2.69404	15.903	0.016	0.16	ns
tetracycline	gene.genome.prev	Ketogenic	Omnivore	16	128	-3.83254	29.4174	0.000618	0.006	**
tetracycline	gene.genome.prev	Ketogenic	Vegan	16	10	-1.7985	12.8449	0.096	0.956	ns
tetracycline	gene.genome.prev	Ketogenic	Vegetarian	16	32	-0.259327	44.75	0.797	1	ns
tetracycline	gene.genome.prev	Omnivore	Vegan	128	10	0.107658	10.6329	0.916	1	ns
tetracycline	gene.genome.prev	Omnivore	Vegetarian	128	32	3.0213	49.9445	0.004	0.04	*
tetracycline	gene.genome.prev	Vegan	Vegetarian	10	32	1.56544	15.023	0.138	1	ns
triclosan	gene.genome.prev	Ancient	Ketogenic	4	8	1.81743	3.00703	0.167	1	ns
triclosan	gene.genome.prev	Ancient	Omnivore	4	70	1.00192	3.13763	0.387	1	ns
triclosan	gene.genome.prev	Ancient	Vegan	4	8	1.64358	3.23178	0.192	1	ns
triclosan	gene.genome.prev	Ancient	Vegetarian	4	21	0.607396	3.4291	0.581	1	ns
triclosan	gene.genome.prev	Ketogenic	Omnivore	8	70	-5.21279	74.3531	1.61e-06	1.61e-05	****
triclosan	gene.genome.prev	Ketogenic	Vegan	8	8	-0.724303	7.42834	0.491	1	ns
triclosan	gene.genome.prev	Ketogenic	Vegetarian	8	21	-4.47717	20.6627	0.000215	0.002	**
triclosan	gene.genome.prev	Omnivore	Vegan	70	8	2.67984	17.1614	0.016	0.157	ns
triclosan	gene.genome.prev	Omnivore	Vegetarian	70	21	-1.26812	34.1346	0.213	1	ns
triclosan	gene.genome.prev	Vegan	Vegetarian	8	21	-3.18825	25.7736	0.004	0.037	*
unclassified	gene.genome.prev	Ancient	Ketogenic	10	16	-0.560892	10.1465	0.587	1	ns
unclassified	gene.genome.prev	Ancient	Omnivore	10	128	0.405714	9.82984	0.694	1	ns
unclassified	gene.genome.prev	Ancient	Vegan	10	10	0.486086	9.28525	0.638	1	ns
unclassified	gene.genome.prev	Ancient	Vegetarian	10	33	-1.03465	11.8441	0.321	1	ns
unclassified	gene.genome.prev	Ketogenic	Omnivore	16	128	3.01885	41.6586	0.004	0.043	*
unclassified	gene.genome.prev	Ketogenic	Vegan	16	10	3.80291	21.2513	0.001	0.01	*
unclassified	gene.genome.prev	Ketogenic	Vegetarian	16	33	-1.14952	46.872	0.256	1	ns
unclassified	gene.genome.prev	Omnivore	Vegan	128	10	0.304239	84.6479	0.762	1	ns
unclassified	gene.genome.prev	Omnivore	Vegetarian	128	33	-3.44398	52.8369	0.001	0.011	*
unclassified	gene.genome.prev	Vegan	Vegetarian	10	33	-3.91858	37.6024	0.000364	0.004	**
