# Supplementary material for: Integrating comparative genomics and risk classification by assessing virulence, antimicrobial resistance, and plasmid spread in microbial communities with gSpreadComp
Source: Gigascience. 2025 Jun 26;14:giaf072. doi: 10.1093/gigascience/giaf072 (PMC12199706; doi:10.1093/gigascience/giaf072)
Supplement: giaf072_Supplemental_Files [file giaf072_supplemental_files.zip › 05_Kasmanas_gSpread_AddFile5_Table_S4.xlsx]

## Sheet: Table_S4_a_phylum
Table S4a. Antimicrobial resistance genes (ARG) class, as assigned by DeepARG (https://github.com/gaarangoa/deeparg), spread at the Phylum level per target diet. The spread was calculated using the weighted average prevalence (WAP).
ARG class	Ancient	Ketogenic	Omnivore	Vegan	Vegetarian
multidrug	0.831325	0.93617	0.959839	0.932927	0.951087
glycopeptide	0.759036	0.856383	0.893574	0.902439	0.820652
MLS	0.493976	0.728723	0.75502	0.664634	0.706522
unclassified	0.626506	0.664894	0.64257	0.640244	0.684783
bacitracin	0.53012	0.553191	0.638554	0.695122	0.581522
phenicol	0.46988	0.367021	0.51004	0.439024	0.407609
aminoglycoside	0.301205	0.505319	0.506024	0.463415	0.396739
tetracycline	0.325301	0.388298	0.506024	0.390244	0.407609
diaminopyrimidine	0.313253	0.37766	0.453815	0.512195	0.478261
mupirocin	0.156627	0.287234	0.325301	0.22561	0.282609
peptide	0.289157	0.324468	0.297189	0.292683	0.331522
pleuromutilin	0.204819	0.271277	0.25502	0.231707	0.23913
sulfonamide	0.373494	0.202128	0.220884	0.310976	0.23913
beta-lactam	0.108434	0.234043	0.188755	0.164634	0.163043
fluoroquinolone	0.168675	0.117021	0.182731	0.207317	0.184783
fosmidomycin	0.144578	0.170213	0.106426	0.0914634	0.179348
triclosan	0.0481928	0.0319149	0.0281125	0.0365854	0.0380435
polyamine:peptide	0	0.0159574	0.0160643	0.00609756	0.00543478
fosfomycin	0.0120482	0	0.0060241	0	0
aminoglycoside:aminocoumarin	0	0	0.00401606	0.00609756	0
nucleoside	0.0120482	0	0	0	0
oxazolidinone	0	0	0	0.00609756	0

## Sheet: Table_S4_b_ancient
Table S4b. The antimicrobial resistance genes (ARG) class spread, calculated using weighted average prevalence (WAP) per phyla for the Ancient diet
ARG class	Bacteroidota	Firmicutes	Proteobacteria	Spirochaetota	Verrucomicrobiota
multidrug	0.785714	0.976744	1	1	1
glycopeptide	0.571429	1	1	1	0.2
unclassified	0.785714	0.651163	1	1	0.4
bacitracin	0.285714	0.72093	0.666667	0.2	0.8
MLS	0.428571	0.627907	0.666667	0	0.8
phenicol	0.0714286	0.674419	0.5	0.4	0.8
sulfonamide	0.357143	0.325581	1	0.6	0.6
tetracycline	0.142857	0.395349	0.333333	1	0.2
diaminopyrimidine	0.571429	0.325581	0.5	0.2	0
aminoglycoside	0.428571	0.302326	0.833333	0	0.2
peptide	0.428571	0.209302	1	0.6	0
pleuromutilin	0.357143	0.139535	0.333333	0.4	0.4
fluoroquinolone	0.0714286	0.186047	0.333333	0	0.6
mupirocin	0.0714286	0.255814	0	0.2	0
fosmidomycin	0.428571	0	0.666667	0	0.4
beta-lactam	0	0.0697674	1	0	0
triclosan	0	0.0232558	0.5	0	0
nucleoside	0	0	0.166667	0	0
fosfomycin	0	0	0.166667	0	0

## Sheet: Table_S4_c_ketogenic
Table S4c. The antimicrobial resistance genes (ARG) class spread, calculated using weighted average prevalence (WAP) per phyla for the Ketogenic diet
ARG class	Actinobacteriota	Bacteroidota	Firmicutes	Proteobacteria
multidrug	1	0.977778	0.982609	1
glycopeptide	1	0.666667	0.982609	0.909091
MLS	0.375	0.733333	0.843478	0.363636
unclassified	0.75	0.911111	0.6	0.818182
bacitracin	0.375	0.488889	0.66087	0.272727
aminoglycoside	0.75	0.555556	0.478261	0.818182
tetracycline	0.625	0.222222	0.434783	0.727273
diaminopyrimidine	0.375	0.644444	0.304348	0.363636
phenicol	0.375	0.155556	0.469565	0.454545
peptide	0.125	0.666667	0.2	0.636364
mupirocin	0	0.377778	0.313043	0.0909091
pleuromutilin	0.125	0.577778	0.173913	0.363636
beta-lactam	0.125	0.466667	0.113043	0.818182
sulfonamide	0	0.0888889	0.252174	0.454545
fosmidomycin	0	0.6	0	0.454545
fluoroquinolone	0	0.177778	0.0956522	0.272727
triclosan	0	0	0.0521739	0
polyamine:peptide	0	0	0.026087	0

## Sheet: Table_S4_d_omnivore
Table S4d. The antimicrobial resistance genes (ARG) class spread, calculated using weighted average prevalence (WAP) per phyla for the Omnivore diet
ARG class	Actinobacteriota	Bacteroidota	Firmicutes	Proteobacteria
multidrug	1	1	0.981651	1
glycopeptide	0.969231	0.653846	0.981651	0.714286
MLS	0.446154	0.769231	0.853211	0.571429
unclassified	0.630769	0.897436	0.605505	0.785714
bacitracin	0.6	0.487179	0.712538	0.571429
phenicol	0.446154	0.153846	0.626911	0.571429
aminoglycoside	0.492308	0.487179	0.519878	0.857143
tetracycline	0.630769	0.24359	0.556575	0.714286
diaminopyrimidine	0.384615	0.807692	0.394495	0.642857
mupirocin	0	0.525641	0.366972	0.0714286
peptide	0.153846	0.525641	0.269113	0.642857
pleuromutilin	0.2	0.564103	0.201835	0.285714
sulfonamide	0.215385	0.166667	0.232416	0.5
beta-lactam	0.0615385	0.525641	0.107034	1
fluoroquinolone	0.123077	0.192308	0.192661	0.357143
fosmidomycin	0	0.576923	0	0.571429
triclosan	0	0	0.0366972	0.142857
polyamine:peptide	0	0	0.0244648	0
fosfomycin	0	0	0.0030581	0.142857
aminoglycoside:aminocoumarin	0	0	0	0.142857

## Sheet: Table_S4_e_vegan
Table S4e. The antimicrobial resistance genes (ARG) class spread, calculated using weighted average prevalence (WAP) per phyla for the Vegan diet
ARG class	Actinobacteriota	Bacteroidota	Firmicutes	Proteobacteria
multidrug	1	0.962963	0.965812	0.8
glycopeptide	1	0.62963	0.991453	1
bacitracin	0.6	0.444444	0.786325	0.8
MLS	0.3	0.666667	0.735043	0.4
unclassified	0.6	0.851852	0.623932	0.6
diaminopyrimidine	0.4	0.888889	0.461538	0.4
aminoglycoside	0	0.592593	0.470085	1
phenicol	0.6	0.185185	0.512821	0.2
tetracycline	0.2	0.148148	0.461538	0.8
sulfonamide	0.6	0.148148	0.316239	0.8
peptide	0.4	0.481481	0.247863	0.4
pleuromutilin	0	0.592593	0.17094	0.4
mupirocin	0	0.296296	0.247863	0
fluoroquinolone	0.5	0.185185	0.188034	0.4
beta-lactam	0	0.444444	0.0940171	0.8
fosmidomycin	0	0.481481	0	0.4
triclosan	0	0	0.0512821	0
oxazolidinone	0	0	0.00854701	0
polyamine:peptide	0	0	0.00854701	0
aminoglycoside:aminocoumarin	0	0	0	0.2

## Sheet: Table_S4_f_vegetarian
Table S4f. The antimicrobial resistance genes (ARG) class spread, calculated using weighted average prevalence (WAP) per phyla for the Vegetarian diet
ARG class	Actinobacteriota	Bacteroidota	Firmicutes	Proteobacteria
multidrug	1	1	0.981982	1
glycopeptide	1	0.510638	0.990991	0.75
MLS	0.454545	0.659574	0.810811	0.5
unclassified	0.545455	0.87234	0.648649	0.875
bacitracin	0.636364	0.404255	0.702703	0.375
diaminopyrimidine	0.545455	0.829787	0.369369	0.25
tetracycline	0.454545	0.276596	0.468468	0.625
phenicol	0.272727	0.106383	0.558559	0.625
aminoglycoside	0.272727	0.382979	0.396396	1
peptide	0.181818	0.617021	0.225225	0.625
mupirocin	0	0.446809	0.27027	0.125
pleuromutilin	0.181818	0.489362	0.162162	0.125
sulfonamide	0.272727	0.148936	0.279279	0.375
fluoroquinolone	0.272727	0.0851064	0.216216	0.375
fosmidomycin	0	0.659574	0	0.25
beta-lactam	0	0.319149	0.0900901	0.625
triclosan	0	0	0.0630631	0
polyamine:peptide	0	0	0.00900901	0
