# Supplementary material for: Integrating comparative genomics and risk classification by assessing virulence, antimicrobial resistance, and plasmid spread in microbial communities with gSpreadComp
Source: Gigascience. 2025 Jun 26;14:giaf072. doi: 10.1093/gigascience/giaf072 (PMC12199706; doi:10.1093/gigascience/giaf072)
Supplement: giaf072_Supplemental_Files [file giaf072_supplemental_files.zip › 07_Kasmanas_gSpread_AddFile7_Table_S5.xlsx]

## Sheet: Table_S5_a_victors_VFs
Table S5a. Virulence Factors (VFs) from the Victors' virulence factors database (https://phidias.us/victors/download.php) (downloaded on December 2022) annotated on the Genomes (Genome column) recovered from the whole-genome sequence (WGS) samples (Library) using BLASTX. Sequence_id indicates the sequence header where the VF (Victor_VF_found) was aligned. Victor_VF_class is the class of the VF gi…
Library	Genome	Sequence_id	Victor_VF_found	Victor_VF_class	evalue	bitscore
EA_ERX1174272	EA_ERX1174272-bin.0	EA_ERX1174272-bin.0_NODE_172_length_37068_cov_29.733985	gi|10383772|ref|NP_009911.2|	Leu2p [Saccharomyces cerevisiae S288c]	1.31e-88	294
EA_ERX1174263	EA_ERX1174263-bin.0	EA_ERX1174263-bin.0_NODE_129_length_5930_cov_5.780596	gi|10383772|ref|NP_009911.2|	Leu2p [Saccharomyces cerevisiae S288c]	8.73e-85	280
EA_ERX1174269	EA_ERX1174269-bin.3	EA_ERX1174269-bin.3_NODE_161_length_26111_cov_13.181724	gi|10383772|ref|NP_009911.2|	Leu2p [Saccharomyces cerevisiae S288c]	9.12e-89	294
EA_ERX1174269	EA_ERX1174269-bin.1	EA_ERX1174269-bin.1_NODE_3_length_162529_cov_42.402975	gi|10383772|ref|NP_009911.2|	Leu2p [Saccharomyces cerevisiae S288c]	3.75e-83	280
EA_ERX1174270	EA_ERX1174270-bin.2	EA_ERX1174270-bin.2_NODE_55_length_69817_cov_36.149222	gi|10383772|ref|NP_009911.2|	Leu2p [Saccharomyces cerevisiae S288c]	1.31e-82	277
EA_ERX1174270	EA_ERX1174270-bin.1	EA_ERX1174270-bin.1_NODE_134_length_30101_cov_25.354656	gi|10383772|ref|NP_009911.2|	Leu2p [Saccharomyces cerevisiae S288c]	1.06e-88	294
EA_ERX1174263	EA_ERX1174263-bin.0	EA_ERX1174263-bin.0_NODE_979_length_2283_cov_8.143178	gi|108806053|ref|YP_649969.1|	transcription elongation factor GreA [Yersinia pestis Antiqua]	3.31e-55	184
EA_ERX1174270	EA_ERX1174270-bin.1	EA_ERX1174270-bin.1_NODE_66_length_62536_cov_30.148365	gi|108806053|ref|YP_649969.1|	transcription elongation factor GreA [Yersinia pestis Antiqua]	1.15e-54	189
EA_ERX1174269	EA_ERX1174269-bin.3	EA_ERX1174269-bin.3_NODE_25_length_81872_cov_17.478275	gi|108806053|ref|YP_649969.1|	transcription elongation factor GreA [Yersinia pestis Antiqua]	1.5e-54	189
EA_ERX1174270	EA_ERX1174270-bin.2	EA_ERX1174270-bin.2_NODE_127_length_33095_cov_42.826453	gi|108806053|ref|YP_649969.1|	transcription elongation factor GreA [Yersinia pestis Antiqua]	1.84e-53	184
EA_ERX1174269	EA_ERX1174269-bin.1	EA_ERX1174269-bin.1_NODE_230_length_21321_cov_55.087228	gi|108806053|ref|YP_649969.1|	transcription elongation factor GreA [Yersinia pestis Antiqua]	1.18e-53	184
EA_ERX1174270	EA_ERX1174270-bin.2	EA_ERX1174270-bin.2_NODE_95_length_46433_cov_39.805382	gi|108808777|ref|YP_652693.1|	protein-L-isoaspartate O-methyltransferase [Yersinia pestis Antiqua]	9.49e-60	205
EA_ERX1174263	EA_ERX1174263-bin.0	EA_ERX1174263-bin.0_NODE_419_length_3605_cov_6.431831	gi|108808777|ref|YP_652693.1|	protein-L-isoaspartate O-methyltransferase [Yersinia pestis Antiqua]	6.34e-61	205
EA_ERX1174269	EA_ERX1174269-bin.3	EA_ERX1174269-bin.3_NODE_847_length_9417_cov_13.917432	gi|108808777|ref|YP_652693.1|	protein-L-isoaspartate O-methyltransferase [Yersinia pestis Antiqua]	9.29e-63	211
EA_ERX1174269	EA_ERX1174269-bin.1	EA_ERX1174269-bin.1_NODE_234_length_21196_cov_43.516295	gi|108808777|ref|YP_652693.1|	protein-L-isoaspartate O-methyltransferase [Yersinia pestis Antiqua]	4.29e-60	205
EA_ERX1174272	EA_ERX1174272-bin.0	EA_ERX1174272-bin.0_NODE_5_length_175320_cov_30.432922	gi|108808777|ref|YP_652693.1|	protein-L-isoaspartate O-methyltransferase [Yersinia pestis Antiqua]	1.8e-61	211
EA_ERX1174270	EA_ERX1174270-bin.1	EA_ERX1174270-bin.1_NODE_182_length_18246_cov_26.708812	gi|108808777|ref|YP_652693.1|	protein-L-isoaspartate O-methyltransferase [Yersinia pestis Antiqua]	1.84e-62	211
EA_ERX1174269	EA_ERX1174269-bin.3	EA_ERX1174269-bin.3_NODE_39_length_59614_cov_14.278279	gi|108808868|ref|YP_652784.1|	GDP/GTP pyrophosphokinase [Yersinia pestis Antiqua]	0	694
EA_ERX1174270	EA_ERX1174270-bin.1	EA_ERX1174270-bin.1_NODE_96_length_45141_cov_28.021026	gi|108808868|ref|YP_652784.1|	GDP/GTP pyrophosphokinase [Yersinia pestis Antiqua]	2.62e-116	388
EA_ERX1174270	EA_ERX1174270-bin.2	EA_ERX1174270-bin.2_NODE_19_length_123344_cov_43.623065	gi|108808868|ref|YP_652784.1|	GDP/GTP pyrophosphokinase [Yersinia pestis Antiqua]	2.16e-116	390
EA_ERX1174270	EA_ERX1174270-bin.2	EA_ERX1174270-bin.2_NODE_6_length_183848_cov_38.562404	gi|108808868|ref|YP_652784.1|	GDP/GTP pyrophosphokinase [Yersinia pestis Antiqua]	0	724
EA_ERX1174270	EA_ERX1174270-bin.1	EA_ERX1174270-bin.1_NODE_13_length_127530_cov_25.203428	gi|108808868|ref|YP_652784.1|	GDP/GTP pyrophosphokinase [Yersinia pestis Antiqua]	0	694
EA_ERX1174263	EA_ERX1174263-bin.0	EA_ERX1174263-bin.0_NODE_53_length_8826_cov_6.686353	gi|108808868|ref|YP_652784.1|	GDP/GTP pyrophosphokinase [Yersinia pestis Antiqua]	0	724
EA_ERX1174263	EA_ERX1174263-bin.0	EA_ERX1174263-bin.0_NODE_594_length_3038_cov_8.706001	gi|108808868|ref|YP_652784.1|	GDP/GTP pyrophosphokinase [Yersinia pestis Antiqua]	1.9e-66	236
EA_ERX1174269	EA_ERX1174269-bin.1	EA_ERX1174269-bin.1_NODE_441_length_14486_cov_52.360959	gi|108808868|ref|YP_652784.1|	GDP/GTP pyrophosphokinase [Yersinia pestis Antiqua]	5.42e-65	236
EA_ERX1174272	EA_ERX1174272-bin.0	EA_ERX1174272-bin.0_NODE_19_length_112087_cov_29.244582	gi|108808868|ref|YP_652784.1|	GDP/GTP pyrophosphokinase [Yersinia pestis Antiqua]	0	694
EA_ERX1174272	EA_ERX1174272-bin.0	EA_ERX1174272-bin.0_NODE_21_length_107381_cov_33.665626	gi|108808868|ref|YP_652784.1|	GDP/GTP pyrophosphokinase [Yersinia pestis Antiqua]	7.18e-116	388
EA_ERX1174269	EA_ERX1174269-bin.1	EA_ERX1174269-bin.1_NODE_17_length_96797_cov_47.578611	gi|108808868|ref|YP_652784.1|	GDP/GTP pyrophosphokinase [Yersinia pestis Antiqua]	0	724
EA_ERX1174269	EA_ERX1174269-bin.3	EA_ERX1174269-bin.3_NODE_8_length_124670_cov_16.503206	gi|108808868|ref|YP_652784.1|	GDP/GTP pyrophosphokinase [Yersinia pestis Antiqua]	2.72e-115	387
EA_ERX1174272	EA_ERX1174272-bin.0	EA_ERX1174272-bin.0_NODE_385_length_22560_cov_31.286381	gi|108809592|ref|YP_653508.1|	bifunctional phosphoribosylaminoimidazolecarboxamide formyltransferase/IMP cyclohydrolase [Yersinia pestis Antiqua]	0	748
EA_ERX1174270	EA_ERX1174270-bin.1	EA_ERX1174270-bin.1_NODE_15_length_124833_cov_26.435606	gi|108809592|ref|YP_653508.1|	bifunctional phosphoribosylaminoimidazolecarboxamide formyltransferase/IMP cyclohydrolase [Yersinia pestis Antiqua]	0	748
EA_ERX1174263	EA_ERX1174263-bin.0	EA_ERX1174263-bin.0_NODE_885_length_2413_cov_6.986429	gi|108809592|ref|YP_653508.1|	bifunctional phosphoribosylaminoimidazolecarboxamide formyltransferase/IMP cyclohydrolase [Yersinia pestis Antiqua]	0	727
EA_ERX1174269	EA_ERX1174269-bin.3	EA_ERX1174269-bin.3_NODE_93_length_37742_cov_15.018282	gi|108809592|ref|YP_653508.1|	bifunctional phosphoribosylaminoimidazolecarboxamide formyltransferase/IMP cyclohydrolase [Yersinia pestis Antiqua]	0	748
EA_ERX1174270	EA_ERX1174270-bin.2	EA_ERX1174270-bin.2_NODE_2_length_240098_cov_39.618606	gi|108809592|ref|YP_653508.1|	bifunctional phosphoribosylaminoimidazolecarboxamide formyltransferase/IMP cyclohydrolase [Yersinia pestis Antiqua]	0	727
EA_ERX1174269	EA_ERX1174269-bin.1	EA_ERX1174269-bin.1_NODE_5_length_136727_cov_46.524401	gi|108809592|ref|YP_653508.1|	bifunctional phosphoribosylaminoimidazolecarboxamide formyltransferase/IMP cyclohydrolase [Yersinia pestis Antiqua]	0	727
EA_ERX1174263	EA_ERX1174263-bin.0	EA_ERX1174263-bin.0_NODE_885_length_2413_cov_6.986429	gi|108810403|ref|YP_646170.1|	bifunctional phosphoribosylaminoimidazolecarboxamide formyltransferase/IMP cyclohydrolase [Yersinia pestis Nepal516]	0	727
EA_ERX1174272	EA_ERX1174272-bin.0	EA_ERX1174272-bin.0_NODE_385_length_22560_cov_31.286381	gi|108810403|ref|YP_646170.1|	bifunctional phosphoribosylaminoimidazolecarboxamide formyltransferase/IMP cyclohydrolase [Yersinia pestis Nepal516]	0	748
EA_ERX1174270	EA_ERX1174270-bin.2	EA_ERX1174270-bin.2_NODE_2_length_240098_cov_39.618606	gi|108810403|ref|YP_646170.1|	bifunctional phosphoribosylaminoimidazolecarboxamide formyltransferase/IMP cyclohydrolase [Yersinia pestis Nepal516]	0	727
EA_ERX1174269	EA_ERX1174269-bin.1	EA_ERX1174269-bin.1_NODE_5_length_136727_cov_46.524401	gi|108810403|ref|YP_646170.1|	bifunctional phosphoribosylaminoimidazolecarboxamide formyltransferase/IMP cyclohydrolase [Yersinia pestis Nepal516]	0	727
EA_ERX1174269	EA_ERX1174269-bin.3	EA_ERX1174269-bin.3_NODE_93_length_37742_cov_15.018282	gi|108810403|ref|YP_646170.1|	bifunctional phosphoribosylaminoimidazolecarboxamide formyltransferase/IMP cyclohydrolase [Yersinia pestis Nepal516]	0	748
EA_ERX1174270	EA_ERX1174270-bin.1	EA_ERX1174270-bin.1_NODE_15_length_124833_cov_26.435606	gi|108810403|ref|YP_646170.1|	bifunctional phosphoribosylaminoimidazolecarboxamide formyltransferase/IMP cyclohydrolase [Yersinia pestis Nepal516]	0	748
EA_ERX1174269	EA_ERX1174269-bin.3	EA_ERX1174269-bin.3_NODE_39_length_59614_cov_14.278279	gi|108810878|ref|YP_646645.1|	GDP/GTP pyrophosphokinase [Yersinia pestis Nepal516]	0	694
EA_ERX1174263	EA_ERX1174263-bin.0	EA_ERX1174263-bin.0_NODE_594_length_3038_cov_8.706001	gi|108810878|ref|YP_646645.1|	GDP/GTP pyrophosphokinase [Yersinia pestis Nepal516]	1.9e-66	236
EA_ERX1174269	EA_ERX1174269-bin.1	EA_ERX1174269-bin.1_NODE_441_length_14486_cov_52.360959	gi|108810878|ref|YP_646645.1|	GDP/GTP pyrophosphokinase [Yersinia pestis Nepal516]	5.42e-65	236
EA_ERX1174269	EA_ERX1174269-bin.1	EA_ERX1174269-bin.1_NODE_17_length_96797_cov_47.578611	gi|108810878|ref|YP_646645.1|	GDP/GTP pyrophosphokinase [Yersinia pestis Nepal516]	0	724
EA_ERX1174270	EA_ERX1174270-bin.1	EA_ERX1174270-bin.1_NODE_13_length_127530_cov_25.203428	gi|108810878|ref|YP_646645.1|	GDP/GTP pyrophosphokinase [Yersinia pestis Nepal516]	0	694
EA_ERX1174270	EA_ERX1174270-bin.2	EA_ERX1174270-bin.2_NODE_19_length_123344_cov_43.623065	gi|108810878|ref|YP_646645.1|	GDP/GTP pyrophosphokinase [Yersinia pestis Nepal516]	2.16e-116	390
EA_ERX1174270	EA_ERX1174270-bin.2	EA_ERX1174270-bin.2_NODE_6_length_183848_cov_38.562404	gi|108810878|ref|YP_646645.1|	GDP/GTP pyrophosphokinase [Yersinia pestis Nepal516]	0	724
EA_ERX1174272	EA_ERX1174272-bin.0	EA_ERX1174272-bin.0_NODE_21_length_107381_cov_33.665626	gi|108810878|ref|YP_646645.1|	GDP/GTP pyrophosphokinase [Yersinia pestis Nepal516]	7.18e-116	388
EA_ERX1174272	EA_ERX1174272-bin.0	EA_ERX1174272-bin.0_NODE_19_length_112087_cov_29.244582	gi|108810878|ref|YP_646645.1|	GDP/GTP pyrophosphokinase [Yersinia pestis Nepal516]	0	694
EA_ERX1174263	EA_ERX1174263-bin.0	EA_ERX1174263-bin.0_NODE_53_length_8826_cov_6.686353	gi|108810878|ref|YP_646645.1|	GDP/GTP pyrophosphokinase [Yersinia pestis Nepal516]	0	724
EA_ERX1174269	EA_ERX1174269-bin.3	EA_ERX1174269-bin.3_NODE_8_length_124670_cov_16.503206	gi|108810878|ref|YP_646645.1|	GDP/GTP pyrophosphokinase [Yersinia pestis Nepal516]	2.72e-115	387
EA_ERX1174270	EA_ERX1174270-bin.1	EA_ERX1174270-bin.1_NODE_96_length_45141_cov_28.021026	gi|108810878|ref|YP_646645.1|	GDP/GTP pyrophosphokinase [Yersinia pestis Nepal516]	2.62e-116	388
EA_ERX1174263	EA_ERX1174263-bin.0	EA_ERX1174263-bin.0_NODE_419_length_3605_cov_6.431831	gi|108810901|ref|YP_646668.1|	protein-L-isoaspartate O-methyltransferase [Yersinia pestis Nepal516]	6.34e-61	205
EA_ERX1174270	EA_ERX1174270-bin.1	EA_ERX1174270-bin.1_NODE_182_length_18246_cov_26.708812	gi|108810901|ref|YP_646668.1|	protein-L-isoaspartate O-methyltransferase [Yersinia pestis Nepal516]	1.84e-62	211
EA_ERX1174269	EA_ERX1174269-bin.1	EA_ERX1174269-bin.1_NODE_234_length_21196_cov_43.516295	gi|108810901|ref|YP_646668.1|	protein-L-isoaspartate O-methyltransferase [Yersinia pestis Nepal516]	4.29e-60	205
EA_ERX1174270	EA_ERX1174270-bin.2	EA_ERX1174270-bin.2_NODE_95_length_46433_cov_39.805382	gi|108810901|ref|YP_646668.1|	protein-L-isoaspartate O-methyltransferase [Yersinia pestis Nepal516]	9.49e-60	205
EA_ERX1174269	EA_ERX1174269-bin.3	EA_ERX1174269-bin.3_NODE_847_length_9417_cov_13.917432	gi|108810901|ref|YP_646668.1|	protein-L-isoaspartate O-methyltransferase [Yersinia pestis Nepal516]	9.29e-63	211
EA_ERX1174272	EA_ERX1174272-bin.0	EA_ERX1174272-bin.0_NODE_5_length_175320_cov_30.432922	gi|108810901|ref|YP_646668.1|	protein-L-isoaspartate O-methyltransferase [Yersinia pestis Nepal516]	1.8e-61	211
EA_ERX1174270	EA_ERX1174270-bin.2	EA_ERX1174270-bin.2_NODE_127_length_33095_cov_42.826453	gi|108813409|ref|YP_649176.1|	transcription elongation factor GreA [Yersinia pestis Nepal516]	1.84e-53	184
EA_ERX1174270	EA_ERX1174270-bin.1	EA_ERX1174270-bin.1_NODE_66_length_62536_cov_30.148365	gi|108813409|ref|YP_649176.1|	transcription elongation factor GreA [Yersinia pestis Nepal516]	1.15e-54	189
EA_ERX1174269	EA_ERX1174269-bin.1	EA_ERX1174269-bin.1_NODE_230_length_21321_cov_55.087228	gi|108813409|ref|YP_649176.1|	transcription elongation factor GreA [Yersinia pestis Nepal516]	1.18e-53	184
EA_ERX1174263	EA_ERX1174263-bin.0	EA_ERX1174263-bin.0_NODE_979_length_2283_cov_8.143178	gi|108813409|ref|YP_649176.1|	transcription elongation factor GreA [Yersinia pestis Nepal516]	3.31e-55	184
EA_ERX1174269	EA_ERX1174269-bin.3	EA_ERX1174269-bin.3_NODE_25_length_81872_cov_17.478275	gi|108813409|ref|YP_649176.1|	transcription elongation factor GreA [Yersinia pestis Nepal516]	1.5e-54	189
EA_ERX1174272	EA_ERX1174272-bin.0	EA_ERX1174272-bin.0_NODE_59_length_65707_cov_34.205554	gi|10955564|ref|NP_052405.1|	type III secretion system protein [Yersinia enterocolitica W22703]	2.4e-53	187
EA_ERX1174270	EA_ERX1174270-bin.1	EA_ERX1174270-bin.1_NODE_43_length_84080_cov_28.881619	gi|10955564|ref|NP_052405.1|	type III secretion system protein [Yersinia enterocolitica W22703]	3.07e-53	187
EA_ERX1174269	EA_ERX1174269-bin.3	EA_ERX1174269-bin.3_NODE_590_length_12125_cov_12.497100	gi|10955564|ref|NP_052405.1|	type III secretion system protein [Yersinia enterocolitica W22703]	4.29e-54	187
EA_ERX1174272	EA_ERX1174272-bin.0	EA_ERX1174272-bin.0_NODE_109_length_49647_cov_33.017543	gi|110804119|ref|YP_687639.1|	peptidyl-prolyl cis-trans isomerase SurA [Shigella flexneri 5 str. 8401]	5.39e-87	292
EA_ERX1174269	EA_ERX1174269-bin.3	EA_ERX1174269-bin.3_NODE_68_length_45050_cov_17.108034	gi|110804119|ref|YP_687639.1|	peptidyl-prolyl cis-trans isomerase SurA [Shigella flexneri 5 str. 8401]	4.88e-87	292
EA_ERX1174269	EA_ERX1174269-bin.1	EA_ERX1174269-bin.1_NODE_49_length_54253_cov_54.942562	gi|110804119|ref|YP_687639.1|	peptidyl-prolyl cis-trans isomerase SurA [Shigella flexneri 5 str. 8401]	1.31e-82	280
EA_ERX1174270	EA_ERX1174270-bin.2	EA_ERX1174270-bin.2_NODE_80_length_54398_cov_44.477007	gi|110804119|ref|YP_687639.1|	peptidyl-prolyl cis-trans isomerase SurA [Shigella flexneri 5 str. 8401]	1.32e-82	280
EA_ERX1174263	EA_ERX1174263-bin.0	EA_ERX1174263-bin.0_NODE_277_length_4442_cov_7.180761	gi|110804119|ref|YP_687639.1|	peptidyl-prolyl cis-trans isomerase SurA [Shigella flexneri 5 str. 8401]	7.12e-84	280
EA_ERX1174270	EA_ERX1174270-bin.1	EA_ERX1174270-bin.1_NODE_88_length_49818_cov_28.056749	gi|110804119|ref|YP_687639.1|	peptidyl-prolyl cis-trans isomerase SurA [Shigella flexneri 5 str. 8401]	5.41e-87	292
EA_ERX1174269	EA_ERX1174269-bin.3	EA_ERX1174269-bin.3_NODE_88_length_38328_cov_17.760562	gi|110804200|ref|YP_687720.1|	RNA polymerase-binding transcription factor [Shigella flexneri 5 str. 8401]	5.41e-61	206
EA_ERX1174263	EA_ERX1174263-bin.0	EA_ERX1174263-bin.0_NODE_625_length_2959_cov_6.302342	gi|110804200|ref|YP_687720.1|	RNA polymerase-binding transcription factor [Shigella flexneri 5 str. 8401]	1.59e-62	206
EA_ERX1174269	EA_ERX1174269-bin.1	EA_ERX1174269-bin.1_NODE_101_length_35873_cov_47.498688	gi|110804200|ref|YP_687720.1|	RNA polymerase-binding transcription factor [Shigella flexneri 5 str. 8401]	3.43e-61	206
EA_ERX1174270	EA_ERX1174270-bin.1	EA_ERX1174270-bin.1_NODE_94_length_46843_cov_29.800975	gi|110804200|ref|YP_687720.1|	RNA polymerase-binding transcription factor [Shigella flexneri 5 str. 8401]	6.61e-61	206
EA_ERX1174270	EA_ERX1174270-bin.2	EA_ERX1174270-bin.2_NODE_123_length_35873_cov_39.690323	gi|110804200|ref|YP_687720.1|	RNA polymerase-binding transcription factor [Shigella flexneri 5 str. 8401]	3.43e-61	206
EA_ERX1174269	EA_ERX1174269-bin.3	EA_ERX1174269-bin.3_NODE_229_length_21456_cov_15.037942	gi|110805158|ref|YP_688678.1|	DNA-binding transcriptional regulator PhoP [Shigella flexneri 5 str. 8401]	2.66e-56	194
EA_ERX1174270	EA_ERX1174270-bin.1	EA_ERX1174270-bin.1_NODE_184_length_18196_cov_25.035059	gi|110805158|ref|YP_688678.1|	DNA-binding transcriptional regulator PhoP [Shigella flexneri 5 str. 8401]	2.25e-56	194
EA_ERX1174272	EA_ERX1174272-bin.0	EA_ERX1174272-bin.0_NODE_133_length_44137_cov_30.633955	gi|110805158|ref|YP_688678.1|	DNA-binding transcriptional regulator PhoP [Shigella flexneri 5 str. 8401]	5.54e-56	194
EA_ERX1174263	EA_ERX1174263-bin.0	EA_ERX1174263-bin.0_NODE_992_length_2268_cov_5.063263	gi|110805158|ref|YP_688678.1|	DNA-binding transcriptional regulator PhoP [Shigella flexneri 5 str. 8401]	5.74e-51	175
EA_ERX1174269	EA_ERX1174269-bin.3	EA_ERX1174269-bin.3_NODE_95_length_37577_cov_15.146288	gi|110805634|ref|YP_689154.1|	superoxide dismutase [Shigella flexneri 5 str. 8401]	8.78e-53	184
EA_ERX1174270	EA_ERX1174270-bin.1	EA_ERX1174270-bin.1_NODE_24_length_115779_cov_26.064801	gi|110805634|ref|YP_689154.1|	superoxide dismutase [Shigella flexneri 5 str. 8401]	1.24e-91	296
EA_ERX1174272	EA_ERX1174272-bin.0	EA_ERX1174272-bin.0_NODE_14_length_126277_cov_31.118704	gi|110805634|ref|YP_689154.1|	superoxide dismutase [Shigella flexneri 5 str. 8401]	1.28e-91	296
EA_ERX1174269	EA_ERX1174269-bin.1	EA_ERX1174269-bin.1_NODE_16_length_97716_cov_47.095125	gi|110805634|ref|YP_689154.1|	superoxide dismutase [Shigella flexneri 5 str. 8401]	1.36e-92	299
EA_ERX1174270	EA_ERX1174270-bin.1	EA_ERX1174270-bin.1_NODE_5_length_191060_cov_26.854936	gi|110805634|ref|YP_689154.1|	superoxide dismutase [Shigella flexneri 5 str. 8401]	2.26e-51	182
EA_ERX1174269	EA_ERX1174269-bin.3	EA_ERX1174269-bin.3_NODE_80_length_41314_cov_14.519887	gi|110805634|ref|YP_689154.1|	superoxide dismutase [Shigella flexneri 5 str. 8401]	4.42e-92	296
EA_ERX1174272	EA_ERX1174272-bin.0	EA_ERX1174272-bin.0_NODE_48_length_69777_cov_32.951436	gi|110805634|ref|YP_689154.1|	superoxide dismutase [Shigella flexneri 5 str. 8401]	8.24e-52	182
EA_ERX1174263	EA_ERX1174263-bin.0	EA_ERX1174263-bin.0_NODE_351_length_3922_cov_6.501164	gi|110805634|ref|YP_689154.1|	superoxide dismutase [Shigella flexneri 5 str. 8401]	1.02e-64	215
EA_ERX1174270	EA_ERX1174270-bin.2	EA_ERX1174270-bin.2_NODE_3_length_232594_cov_39.139942	gi|110805634|ref|YP_689154.1|	superoxide dismutase [Shigella flexneri 5 str. 8401]	3.25e-92	299
EA_ERX1174263	EA_ERX1174263-bin.0	EA_ERX1174263-bin.0_NODE_331_length_4001_cov_5.636594	gi|110806438|ref|YP_689958.1|	GMP synthase [Shigella flexneri 5 str. 8401]	0	775
EA_ERX1174272	EA_ERX1174272-bin.0	EA_ERX1174272-bin.0_NODE_91_length_55371_cov_30.917438	gi|110806438|ref|YP_689958.1|	GMP synthase [Shigella flexneri 5 str. 8401]	0	791
EA_ERX1174270	EA_ERX1174270-bin.1	EA_ERX1174270-bin.1_NODE_56_length_69565_cov_25.928701	gi|110806438|ref|YP_689958.1|	GMP synthase [Shigella flexneri 5 str. 8401]	0	791
EA_ERX1174269	EA_ERX1174269-bin.1	EA_ERX1174269-bin.1_NODE_83_length_40816_cov_47.710655	gi|110806438|ref|YP_689958.1|	GMP synthase [Shigella flexneri 5 str. 8401]	0	775
EA_ERX1174270	EA_ERX1174270-bin.2	EA_ERX1174270-bin.2_NODE_21_length_119847_cov_36.605950	gi|110806438|ref|YP_689958.1|	GMP synthase [Shigella flexneri 5 str. 8401]	0	775
EA_ERX1174269	EA_ERX1174269-bin.3	EA_ERX1174269-bin.3_NODE_35_length_68258_cov_12.907761	gi|110806438|ref|YP_689958.1|	GMP synthase [Shigella flexneri 5 str. 8401]	0	791
EA_ERX1174269	EA_ERX1174269-bin.1	EA_ERX1174269-bin.1_NODE_83_length_40816_cov_47.710655	gi|110806439|ref|YP_689959.1|	inosine 5'-monophosphate dehydrogenase [Shigella flexneri 5 str. 8401]	0	570
EA_ERX1174272	EA_ERX1174272-bin.0	EA_ERX1174272-bin.0_NODE_91_length_55371_cov_30.917438	gi|110806439|ref|YP_689959.1|	inosine 5'-monophosphate dehydrogenase [Shigella flexneri 5 str. 8401]	2.42e-178	558
EA_ERX1174270	EA_ERX1174270-bin.2	EA_ERX1174270-bin.2_NODE_21_length_119847_cov_36.605950	gi|110806439|ref|YP_689959.1|	inosine 5'-monophosphate dehydrogenase [Shigella flexneri 5 str. 8401]	0	570
EA_ERX1174270	EA_ERX1174270-bin.1	EA_ERX1174270-bin.1_NODE_56_length_69565_cov_25.928701	gi|110806439|ref|YP_689959.1|	inosine 5'-monophosphate dehydrogenase [Shigella flexneri 5 str. 8401]	3.05e-178	558
EA_ERX1174263	EA_ERX1174263-bin.0	EA_ERX1174263-bin.0_NODE_331_length_4001_cov_5.636594	gi|110806439|ref|YP_689959.1|	inosine 5'-monophosphate dehydrogenase [Shigella flexneri 5 str. 8401]	0	570
EA_ERX1174269	EA_ERX1174269-bin.3	EA_ERX1174269-bin.3_NODE_35_length_68258_cov_12.907761	gi|110806439|ref|YP_689959.1|	inosine 5'-monophosphate dehydrogenase [Shigella flexneri 5 str. 8401]	2.99e-178	558
EA_ERX1174263	EA_ERX1174263-bin.0	EA_ERX1174263-bin.0_NODE_867_length_2446_cov_7.288164	gi|110807237|ref|YP_690757.1|	osmolarity response regulator [Shigella flexneri 5 str. 8401]	9.09e-113	341
EA_ERX1174269	EA_ERX1174269-bin.3	EA_ERX1174269-bin.3_NODE_487_length_13688_cov_11.784200	gi|110807237|ref|YP_690757.1|	osmolarity response regulator [Shigella flexneri 5 str. 8401]	5.33e-56	194
EA_ERX1174269	EA_ERX1174269-bin.3	EA_ERX1174269-bin.3_NODE_45_length_56309_cov_15.338963	gi|110807237|ref|YP_690757.1|	osmolarity response regulator [Shigella flexneri 5 str. 8401]	2.9e-103	331
EA_ERX1174269	EA_ERX1174269-bin.1	EA_ERX1174269-bin.1_NODE_65_length_46292_cov_43.754417	gi|110807237|ref|YP_690757.1|	osmolarity response regulator [Shigella flexneri 5 str. 8401]	9.19e-52	183
EA_ERX1174270	EA_ERX1174270-bin.1	EA_ERX1174270-bin.1_NODE_71_length_60345_cov_26.070144	gi|110807237|ref|YP_690757.1|	osmolarity response regulator [Shigella flexneri 5 str. 8401]	2.65e-51	182
EA_ERX1174269	EA_ERX1174269-bin.1	EA_ERX1174269-bin.1_NODE_3_length_162529_cov_42.402975	gi|110807237|ref|YP_690757.1|	osmolarity response regulator [Shigella flexneri 5 str. 8401]	7.55e-56	196
EA_ERX1174270	EA_ERX1174270-bin.2	EA_ERX1174270-bin.2_NODE_37_length_94022_cov_36.477529	gi|110807237|ref|YP_690757.1|	osmolarity response regulator [Shigella flexneri 5 str. 8401]	3.29e-56	197
EA_ERX1174270	EA_ERX1174270-bin.2	EA_ERX1174270-bin.2_NODE_12_length_132931_cov_42.728883	gi|110807237|ref|YP_690757.1|	osmolarity response regulator [Shigella flexneri 5 str. 8401]	3.01e-106	341
EA_ERX1174270	EA_ERX1174270-bin.1	EA_ERX1174270-bin.1_NODE_90_length_49172_cov_28.484435	gi|110807237|ref|YP_690757.1|	osmolarity response regulator [Shigella flexneri 5 str. 8401]	2.53e-103	331
EA_ERX1174270	EA_ERX1174270-bin.2	EA_ERX1174270-bin.2_NODE_34_length_98660_cov_37.641763	gi|110807237|ref|YP_690757.1|	osmolarity response regulator [Shigella flexneri 5 str. 8401]	1.97e-51	183
EA_ERX1174269	EA_ERX1174269-bin.3	EA_ERX1174269-bin.3_NODE_247_length_20375_cov_13.449163	gi|110807237|ref|YP_690757.1|	osmolarity response regulator [Shigella flexneri 5 str. 8401]	8.8e-52	182
EA_ERX1174269	EA_ERX1174269-bin.1	EA_ERX1174269-bin.1_NODE_10_length_117691_cov_52.999048	gi|110807237|ref|YP_690757.1|	osmolarity response regulator [Shigella flexneri 5 str. 8401]	2.66e-106	341
EA_ERX1174272	EA_ERX1174272-bin.0	EA_ERX1174272-bin.0_NODE_34_length_81998_cov_28.163931	gi|110807237|ref|YP_690757.1|	osmolarity response regulator [Shigella flexneri 5 str. 8401]	3.3e-55	194
EA_ERX1174263	EA_ERX1174263-bin.0	EA_ERX1174263-bin.0_NODE_2101_length_1554_cov_4.404270	gi|110807237|ref|YP_690757.1|	osmolarity response regulator [Shigella flexneri 5 str. 8401]	1.98e-60	197
EA_ERX1174272	EA_ERX1174272-bin.0	EA_ERX1174272-bin.0_NODE_169_length_37233_cov_30.566276	gi|110807237|ref|YP_690757.1|	osmolarity response regulator [Shigella flexneri 5 str. 8401]	1.63e-51	182
EA_ERX1174272	EA_ERX1174272-bin.0	EA_ERX1174272-bin.0_NODE_106_length_49967_cov_34.043937	gi|110807237|ref|YP_690757.1|	osmolarity response regulator [Shigella flexneri 5 str. 8401]	2.57e-103	331
EA_ERX1174263	EA_ERX1174263-bin.0	EA_ERX1174263-bin.0_NODE_177_length_5189_cov_5.397156	gi|110807237|ref|YP_690757.1|	osmolarity response regulator [Shigella flexneri 5 str. 8401]	9.4e-53	183
EA_ERX1174270	EA_ERX1174270-bin.1	EA_ERX1174270-bin.1_NODE_68_length_61963_cov_25.836629	gi|110807237|ref|YP_690757.1|	osmolarity response regulator [Shigella flexneri 5 str. 8401]	2.49e-55	194
EA_ERX1174269	EA_ERX1174269-bin.3	EA_ERX1174269-bin.3_NODE_72_length_44155_cov_15.037460	gi|110807456|ref|YP_690976.1|	serine/threonine protein kinase [Shigella flexneri 5 str. 8401]	1.16e-75	254
EA_ERX1174263	EA_ERX1174263-bin.0	EA_ERX1174263-bin.0_NODE_33_length_11264_cov_6.851280	gi|110807456|ref|YP_690976.1|	serine/threonine protein kinase [Shigella flexneri 5 str. 8401]	4.74e-80	265
EA_ERX1174269	EA_ERX1174269-bin.1	EA_ERX1174269-bin.1_NODE_14_length_102297_cov_48.874670	gi|110807456|ref|YP_690976.1|	serine/threonine protein kinase [Shigella flexneri 5 str. 8401]	4.55e-79	265
EA_ERX1174270	EA_ERX1174270-bin.1	EA_ERX1174270-bin.1_NODE_64_length_63328_cov_26.459959	gi|110807456|ref|YP_690976.1|	serine/threonine protein kinase [Shigella flexneri 5 str. 8401]	1.68e-75	254
EA_ERX1174270	EA_ERX1174270-bin.2	EA_ERX1174270-bin.2_NODE_36_length_96291_cov_40.769618	gi|110807456|ref|YP_690976.1|	serine/threonine protein kinase [Shigella flexneri 5 str. 8401]	4.28e-79	265
EA_ERX1174272	EA_ERX1174272-bin.0	EA_ERX1174272-bin.0_NODE_71_length_63109_cov_31.314032	gi|110807456|ref|YP_690976.1|	serine/threonine protein kinase [Shigella flexneri 5 str. 8401]	1.76e-75	254
EA_ERX1174269	EA_ERX1174269-bin.3	EA_ERX1174269-bin.3_NODE_2087_length_4373_cov_8.623205	gi|110807646|ref|YP_691166.1|	lysine:N6-hydroxylase [Shigella flexneri 5 str. 8401]	1.94e-103	335
EA_ERX1174272	EA_ERX1174272-bin.0	EA_ERX1174272-bin.0_NODE_1_length_265087_cov_27.171655	gi|110807646|ref|YP_691166.1|	lysine:N6-hydroxylase [Shigella flexneri 5 str. 8401]	3.03e-99	330
EA_ERX1174270	EA_ERX1174270-bin.1	EA_ERX1174270-bin.1_NODE_40_length_89207_cov_22.424500	gi|110807646|ref|YP_691166.1|	lysine:N6-hydroxylase [Shigella flexneri 5 str. 8401]	9.55e-100	330
EA_ERX1174270	EA_ERX1174270-bin.1	EA_ERX1174270-bin.1_NODE_62_length_65305_cov_27.242069	gi|110808089|ref|YP_691609.1|	tRNA delta(2)-isopentenylpyrophosphate transferase [Shigella flexneri 5 str. 8401]	1.21e-103	335
EA_ERX1174269	EA_ERX1174269-bin.1	EA_ERX1174269-bin.1_NODE_274_length_19209_cov_55.719850	gi|110808089|ref|YP_691609.1|	tRNA delta(2)-isopentenylpyrophosphate transferase [Shigella flexneri 5 str. 8401]	2.12e-102	330
EA_ERX1174269	EA_ERX1174269-bin.3	EA_ERX1174269-bin.3_NODE_33_length_68954_cov_16.206665	gi|110808089|ref|YP_691609.1|	tRNA delta(2)-isopentenylpyrophosphate transferase [Shigella flexneri 5 str. 8401]	1.5e-103	335
EA_ERX1174270	EA_ERX1174270-bin.2	EA_ERX1174270-bin.2_NODE_2_length_240098_cov_39.618606	gi|110808089|ref|YP_691609.1|	tRNA delta(2)-isopentenylpyrophosphate transferase [Shigella flexneri 5 str. 8401]	2.74e-101	330
EA_ERX1174263	EA_ERX1174263-bin.0	EA_ERX1174263-bin.0_NODE_1129_length_2112_cov_6.354400	gi|110808089|ref|YP_691609.1|	tRNA delta(2)-isopentenylpyrophosphate transferase [Shigella flexneri 5 str. 8401]	6.88e-109	330
EA_ERX1174272	EA_ERX1174272-bin.0	EA_ERX1174272-bin.0_NODE_77_length_59487_cov_32.003416	gi|110808089|ref|YP_691609.1|	tRNA delta(2)-isopentenylpyrophosphate transferase [Shigella flexneri 5 str. 8401]	1.3e-103	335
EA_ERX1174269	EA_ERX1174269-bin.3	EA_ERX1174269-bin.3_NODE_33_length_68954_cov_16.206665	gi|110808097|ref|YP_691617.1|	exoribonuclease R [Shigella flexneri 5 str. 8401]	0	759
EA_ERX1174272	EA_ERX1174272-bin.0	EA_ERX1174272-bin.0_NODE_77_length_59487_cov_32.003416	gi|110808097|ref|YP_691617.1|	exoribonuclease R [Shigella flexneri 5 str. 8401]	0	759
EA_ERX1174269	EA_ERX1174269-bin.1	EA_ERX1174269-bin.1_NODE_274_length_19209_cov_55.719850	gi|110808097|ref|YP_691617.1|	exoribonuclease R [Shigella flexneri 5 str. 8401]	0	676
EA_ERX1174270	EA_ERX1174270-bin.2	EA_ERX1174270-bin.2_NODE_2_length_240098_cov_39.618606	gi|110808097|ref|YP_691617.1|	exoribonuclease R [Shigella flexneri 5 str. 8401]	0	776
EA_ERX1174270	EA_ERX1174270-bin.1	EA_ERX1174270-bin.1_NODE_62_length_65305_cov_27.242069	gi|110808097|ref|YP_691617.1|	exoribonuclease R [Shigella flexneri 5 str. 8401]	0	759
EA_ERX1174263	EA_ERX1174263-bin.0	EA_ERX1174263-bin.0_NODE_1119_length_2126_cov_7.816031	gi|110808097|ref|YP_691617.1|	exoribonuclease R [Shigella flexneri 5 str. 8401]	0	729
EA_ERX1174269	EA_ERX1174269-bin.3	EA_ERX1174269-bin.3_NODE_884_length_9098_cov_16.248811	gi|116048914|ref|YP_792285.1|	ExoU [Pseudomonas aeruginosa UCBPP-PA14]	1.78e-131	428
EA_ERX1174270	EA_ERX1174270-bin.1	EA_ERX1174270-bin.1_NODE_78_length_57255_cov_27.275839	gi|116048914|ref|YP_792285.1|	ExoU [Pseudomonas aeruginosa UCBPP-PA14]	2.86e-136	444
EA_ERX1174272	EA_ERX1174272-bin.0	EA_ERX1174272-bin.0_NODE_84_length_57245_cov_33.133957	gi|116048914|ref|YP_792285.1|	ExoU [Pseudomonas aeruginosa UCBPP-PA14]	3.58e-135	441
EA_ERX1174270	EA_ERX1174270-bin.1	EA_ERX1174270-bin.1_NODE_13_length_127530_cov_25.203428	gi|116049021|ref|YP_792177.1|	flagellin type B [Pseudomonas aeruginosa UCBPP-PA14]	4.56e-105	348
EA_ERX1174263	EA_ERX1174263-bin.0	EA_ERX1174263-bin.0_NODE_810_length_2541_cov_6.173773	gi|116049021|ref|YP_792177.1|	flagellin type B [Pseudomonas aeruginosa UCBPP-PA14]	1.08e-54	194
EA_ERX1174270	EA_ERX1174270-bin.2	EA_ERX1174270-bin.2_NODE_4_length_228059_cov_36.734606	gi|116049021|ref|YP_792177.1|	flagellin type B [Pseudomonas aeruginosa UCBPP-PA14]	4.22e-52	194
EA_ERX1174272	EA_ERX1174272-bin.0	EA_ERX1174272-bin.0_NODE_19_length_112087_cov_29.244582	gi|116049021|ref|YP_792177.1|	flagellin type B [Pseudomonas aeruginosa UCBPP-PA14]	4e-105	348
EA_ERX1174269	EA_ERX1174269-bin.1	EA_ERX1174269-bin.1_NODE_4_length_147767_cov_42.981444	gi|116049021|ref|YP_792177.1|	flagellin type B [Pseudomonas aeruginosa UCBPP-PA14]	2.73e-52	194
EA_ERX1174269	EA_ERX1174269-bin.3	EA_ERX1174269-bin.3_NODE_190_length_23556_cov_13.178163	gi|116049021|ref|YP_792177.1|	flagellin type B [Pseudomonas aeruginosa UCBPP-PA14]	1.75e-70	245
EA_ERX1174272	EA_ERX1174272-bin.0	EA_ERX1174272-bin.0_NODE_19_length_112087_cov_29.244582	gi|116049394|ref|YP_791803.1|	flagellar biosynthesis protein FlhB [Pseudomonas aeruginosa UCBPP-PA14]	6.86e-129	412
EA_ERX1174269	EA_ERX1174269-bin.3	EA_ERX1174269-bin.3_NODE_608_length_11871_cov_13.986628	gi|116049394|ref|YP_791803.1|	flagellar biosynthesis protein FlhB [Pseudomonas aeruginosa UCBPP-PA14]	6.79e-130	412
EA_ERX1174263	EA_ERX1174263-bin.0	EA_ERX1174263-bin.0_NODE_201_length_4995_cov_6.165587	gi|116049394|ref|YP_791803.1|	flagellar biosynthesis protein FlhB [Pseudomonas aeruginosa UCBPP-PA14]	7.18e-165	502
EA_ERX1174269	EA_ERX1174269-bin.1	EA_ERX1174269-bin.1_NODE_4_length_147767_cov_42.981444	gi|116049394|ref|YP_791803.1|	flagellar biosynthesis protein FlhB [Pseudomonas aeruginosa UCBPP-PA14]	3.07e-160	502
EA_ERX1174270	EA_ERX1174270-bin.1	EA_ERX1174270-bin.1_NODE_13_length_127530_cov_25.203428	gi|116049394|ref|YP_791803.1|	flagellar biosynthesis protein FlhB [Pseudomonas aeruginosa UCBPP-PA14]	7.81e-129	412
EA_ERX1174270	EA_ERX1174270-bin.2	EA_ERX1174270-bin.2_NODE_4_length_228059_cov_36.734606	gi|116049394|ref|YP_791803.1|	flagellar biosynthesis protein FlhB [Pseudomonas aeruginosa UCBPP-PA14]	4.75e-160	502
EA_ERX1174270	EA_ERX1174270-bin.1	EA_ERX1174270-bin.1_NODE_50_length_73567_cov_21.462183	gi|116049764|ref|YP_791429.1|	hypothetical protein PA14_41070 [Pseudomonas aeruginosa UCBPP-PA14]	1.28e-118	376
EA_ERX1174270	EA_ERX1174270-bin.2	EA_ERX1174270-bin.2_NODE_10_length_162996_cov_36.952504	gi|116049764|ref|YP_791429.1|	hypothetical protein PA14_41070 [Pseudomonas aeruginosa UCBPP-PA14]	3.04e-114	364
EA_ERX1174269	EA_ERX1174269-bin.1	EA_ERX1174269-bin.1_NODE_98_length_36677_cov_43.963656	gi|116049764|ref|YP_791429.1|	hypothetical protein PA14_41070 [Pseudomonas aeruginosa UCBPP-PA14]	6.76e-115	364
EA_ERX1174263	EA_ERX1174263-bin.0	EA_ERX1174263-bin.0_NODE_22_length_13306_cov_5.977888	gi|116049764|ref|YP_791429.1|	hypothetical protein PA14_41070 [Pseudomonas aeruginosa UCBPP-PA14]	2.39e-115	364
EA_ERX1174272	EA_ERX1174272-bin.0	EA_ERX1174272-bin.0_NODE_100_length_51881_cov_25.463416	gi|116049764|ref|YP_791429.1|	hypothetical protein PA14_41070 [Pseudomonas aeruginosa UCBPP-PA14]	9.02e-119	376
EA_ERX1174269	EA_ERX1174269-bin.3	EA_ERX1174269-bin.3_NODE_62_length_47341_cov_10.497864	gi|116049764|ref|YP_791429.1|	hypothetical protein PA14_41070 [Pseudomonas aeruginosa UCBPP-PA14]	8.23e-119	376
EA_ERX1174270	EA_ERX1174270-bin.1	EA_ERX1174270-bin.1_NODE_124_length_34888_cov_25.763443	gi|116049953|ref|YP_791237.1|	hypothetical protein PA14_38610 [Pseudomonas aeruginosa UCBPP-PA14]	0	669
EA_ERX1174263	EA_ERX1174263-bin.0	EA_ERX1174263-bin.0_NODE_149_length_5664_cov_6.071314	gi|116049953|ref|YP_791237.1|	hypothetical protein PA14_38610 [Pseudomonas aeruginosa UCBPP-PA14]	5.67e-95	314
EA_ERX1174270	EA_ERX1174270-bin.2	EA_ERX1174270-bin.2_NODE_10_length_162996_cov_36.952504	gi|116049953|ref|YP_791237.1|	hypothetical protein PA14_38610 [Pseudomonas aeruginosa UCBPP-PA14]	0	699
EA_ERX1174269	EA_ERX1174269-bin.1	EA_ERX1174269-bin.1_NODE_23_length_86135_cov_41.648234	gi|116049953|ref|YP_791237.1|	hypothetical protein PA14_38610 [Pseudomonas aeruginosa UCBPP-PA14]	0	699
EA_ERX1174272	EA_ERX1174272-bin.0	EA_ERX1174272-bin.0_NODE_196_length_34886_cov_30.802819	gi|116049953|ref|YP_791237.1|	hypothetical protein PA14_38610 [Pseudomonas aeruginosa UCBPP-PA14]	0	669
EA_ERX1174269	EA_ERX1174269-bin.3	EA_ERX1174269-bin.3_NODE_154_length_27061_cov_14.029216	gi|116049953|ref|YP_791237.1|	hypothetical protein PA14_38610 [Pseudomonas aeruginosa UCBPP-PA14]	0	669
EA_ERX1174269	EA_ERX1174269-bin.3	EA_ERX1174269-bin.3_NODE_71_length_44157_cov_15.244297	gi|116050053|ref|YP_791133.1|	porin [Pseudomonas aeruginosa UCBPP-PA14]	1.47e-66	232
EA_ERX1174270	EA_ERX1174270-bin.2	EA_ERX1174270-bin.2_NODE_60_length_66892_cov_33.990050	gi|116050053|ref|YP_791133.1|	porin [Pseudomonas aeruginosa UCBPP-PA14]	3.8e-86	289
EA_ERX1174269	EA_ERX1174269-bin.3	EA_ERX1174269-bin.3_NODE_203_length_22961_cov_12.133371	gi|116050053|ref|YP_791133.1|	porin [Pseudomonas aeruginosa UCBPP-PA14]	2.57e-66	231
EA_ERX1174263	EA_ERX1174263-bin.0	EA_ERX1174263-bin.0_NODE_27_length_12680_cov_7.095525	gi|116050053|ref|YP_791133.1|	porin [Pseudomonas aeruginosa UCBPP-PA14]	1.01e-51	187
EA_ERX1174270	EA_ERX1174270-bin.1	EA_ERX1174270-bin.1_NODE_44_length_82847_cov_24.893854	gi|116050053|ref|YP_791133.1|	porin [Pseudomonas aeruginosa UCBPP-PA14]	9.58e-66	231
EA_ERX1174263	EA_ERX1174263-bin.0	EA_ERX1174263-bin.0_NODE_75_length_7457_cov_6.748311	gi|116050053|ref|YP_791133.1|	porin [Pseudomonas aeruginosa UCBPP-PA14]	5.61e-116	372
EA_ERX1174269	EA_ERX1174269-bin.3	EA_ERX1174269-bin.3_NODE_254_length_20129_cov_10.169473	gi|116050053|ref|YP_791133.1|	porin [Pseudomonas aeruginosa UCBPP-PA14]	1.59e-116	375
EA_ERX1174270	EA_ERX1174270-bin.2	EA_ERX1174270-bin.2_NODE_3_length_232594_cov_39.139942	gi|116050053|ref|YP_791133.1|	porin [Pseudomonas aeruginosa UCBPP-PA14]	2e-114	372
EA_ERX1174269	EA_ERX1174269-bin.3	EA_ERX1174269-bin.3_NODE_663_length_11212_cov_11.026889	gi|116050053|ref|YP_791133.1|	porin [Pseudomonas aeruginosa UCBPP-PA14]	1.68e-67	233
EA_ERX1174269	EA_ERX1174269-bin.1	EA_ERX1174269-bin.1_NODE_155_length_26747_cov_37.857298	gi|116050053|ref|YP_791133.1|	porin [Pseudomonas aeruginosa UCBPP-PA14]	2.02e-87	291
EA_ERX1174272	EA_ERX1174272-bin.0	EA_ERX1174272-bin.0_NODE_155_length_39653_cov_33.867771	gi|116050053|ref|YP_791133.1|	porin [Pseudomonas aeruginosa UCBPP-PA14]	6.61e-52	189
EA_ERX1174269	EA_ERX1174269-bin.1	EA_ERX1174269-bin.1_NODE_63_length_46958_cov_37.129885	gi|116050053|ref|YP_791133.1|	porin [Pseudomonas aeruginosa UCBPP-PA14]	4.53e-87	291
EA_ERX1174269	EA_ERX1174269-bin.3	EA_ERX1174269-bin.3_NODE_3085_length_2770_cov_10.286556	gi|116050053|ref|YP_791133.1|	porin [Pseudomonas aeruginosa UCBPP-PA14]	2.53e-73	245
EA_ERX1174270	EA_ERX1174270-bin.1	EA_ERX1174270-bin.1_NODE_31_length_99734_cov_23.348649	gi|116050053|ref|YP_791133.1|	porin [Pseudomonas aeruginosa UCBPP-PA14]	8.76e-66	231
EA_ERX1174269	EA_ERX1174269-bin.3	EA_ERX1174269-bin.3_NODE_666_length_11123_cov_11.171937	gi|116050053|ref|YP_791133.1|	porin [Pseudomonas aeruginosa UCBPP-PA14]	7.25e-115	370
EA_ERX1174269	EA_ERX1174269-bin.3	EA_ERX1174269-bin.3_NODE_4144_length_1968_cov_6.370099	gi|116050053|ref|YP_791133.1|	porin [Pseudomonas aeruginosa UCBPP-PA14]	2.95e-51	181
EA_ERX1174272	EA_ERX1174272-bin.0	EA_ERX1174272-bin.0_NODE_1_length_265087_cov_27.171655	gi|116050053|ref|YP_791133.1|	porin [Pseudomonas aeruginosa UCBPP-PA14]	1.33e-115	376
EA_ERX1174270	EA_ERX1174270-bin.1	EA_ERX1174270-bin.1_NODE_92_length_48506_cov_23.965883	gi|116050053|ref|YP_791133.1|	porin [Pseudomonas aeruginosa UCBPP-PA14]	1.73e-114	370
EA_ERX1174270	EA_ERX1174270-bin.2	EA_ERX1174270-bin.2_NODE_8_length_167947_cov_35.086079	gi|116050053|ref|YP_791133.1|	porin [Pseudomonas aeruginosa UCBPP-PA14]	2.43e-52	192
EA_ERX1174270	EA_ERX1174270-bin.1	EA_ERX1174270-bin.1_NODE_110_length_39702_cov_24.181981	gi|116050053|ref|YP_791133.1|	porin [Pseudomonas aeruginosa UCBPP-PA14]	6.45e-58	207
EA_ERX1174270	EA_ERX1174270-bin.1	EA_ERX1174270-bin.1_NODE_47_length_79442_cov_23.236097	gi|116050053|ref|YP_791133.1|	porin [Pseudomonas aeruginosa UCBPP-PA14]	9.07e-85	285
EA_ERX1174269	EA_ERX1174269-bin.3	EA_ERX1174269-bin.3_NODE_1486_length_6164_cov_10.562449	gi|116050053|ref|YP_791133.1|	porin [Pseudomonas aeruginosa UCBPP-PA14]	7.39e-82	274
EA_ERX1174269	EA_ERX1174269-bin.3	EA_ERX1174269-bin.3_NODE_4528_length_1758_cov_5.596594	gi|116050053|ref|YP_791133.1|	porin [Pseudomonas aeruginosa UCBPP-PA14]	2.43e-87	275
EA_ERX1174270	EA_ERX1174270-bin.1	EA_ERX1174270-bin.1_NODE_59_length_67372_cov_22.864195	gi|116050053|ref|YP_791133.1|	porin [Pseudomonas aeruginosa UCBPP-PA14]	1.46e-85	288
EA_ERX1174270	EA_ERX1174270-bin.1	EA_ERX1174270-bin.1_NODE_40_length_89207_cov_22.424500	gi|116050053|ref|YP_791133.1|	porin [Pseudomonas aeruginosa UCBPP-PA14]	4.45e-116	376
EA_ERX1174272	EA_ERX1174272-bin.0	EA_ERX1174272-bin.0_NODE_446_length_20543_cov_25.809254	gi|116050053|ref|YP_791133.1|	porin [Pseudomonas aeruginosa UCBPP-PA14]	2.79e-81	274
EA_ERX1174270	EA_ERX1174270-bin.2	EA_ERX1174270-bin.2_NODE_84_length_52088_cov_33.550285	gi|116050053|ref|YP_791133.1|	porin [Pseudomonas aeruginosa UCBPP-PA14]	5.63e-61	216
EA_ERX1174272	EA_ERX1174272-bin.0	EA_ERX1174272-bin.0_NODE_64_length_65098_cov_33.584921	gi|116050053|ref|YP_791133.1|	porin [Pseudomonas aeruginosa UCBPP-PA14]	5.7e-82	277
EA_ERX1174269	EA_ERX1174269-bin.1	EA_ERX1174269-bin.1_NODE_13_length_102323_cov_41.915281	gi|116050053|ref|YP_791133.1|	porin [Pseudomonas aeruginosa UCBPP-PA14]	1.47e-52	192
EA_ERX1174263	EA_ERX1174263-bin.0	EA_ERX1174263-bin.0_NODE_68_length_8017_cov_5.912334	gi|116050053|ref|YP_791133.1|	porin [Pseudomonas aeruginosa UCBPP-PA14]	1.02e-53	192
EA_ERX1174269	EA_ERX1174269-bin.1	EA_ERX1174269-bin.1_NODE_7_length_126608_cov_38.375384	gi|116050053|ref|YP_791133.1|	porin [Pseudomonas aeruginosa UCBPP-PA14]	9.03e-66	231
EA_ERX1174272	EA_ERX1174272-bin.0	EA_ERX1174272-bin.0_NODE_106_length_49967_cov_34.043937	gi|116050053|ref|YP_791133.1|	porin [Pseudomonas aeruginosa UCBPP-PA14]	9.29e-54	195
EA_ERX1174269	EA_ERX1174269-bin.3	EA_ERX1174269-bin.3_NODE_976_length_8428_cov_15.487400	gi|116050053|ref|YP_791133.1|	porin [Pseudomonas aeruginosa UCBPP-PA14]	1.77e-81	273
EA_ERX1174272	EA_ERX1174272-bin.0	EA_ERX1174272-bin.0_NODE_382_length_22825_cov_32.700439	gi|116050053|ref|YP_791133.1|	porin [Pseudomonas aeruginosa UCBPP-PA14]	5.41e-61	215
EA_ERX1174269	EA_ERX1174269-bin.3	EA_ERX1174269-bin.3_NODE_1709_length_5378_cov_10.757468	gi|116050053|ref|YP_791133.1|	porin [Pseudomonas aeruginosa UCBPP-PA14]	1.27e-86	287
EA_ERX1174269	EA_ERX1174269-bin.1	EA_ERX1174269-bin.1_NODE_21_length_87816_cov_37.607776	gi|116050053|ref|YP_791133.1|	porin [Pseudomonas aeruginosa UCBPP-PA14]	1.78e-57	206
EA_ERX1174263	EA_ERX1174263-bin.0	EA_ERX1174263-bin.0_NODE_266_length_4558_cov_4.765934	gi|116050053|ref|YP_791133.1|	porin [Pseudomonas aeruginosa UCBPP-PA14]	1.8e-55	197
EA_ERX1174270	EA_ERX1174270-bin.2	EA_ERX1174270-bin.2_NODE_73_length_59726_cov_35.238122	gi|116050053|ref|YP_791133.1|	porin [Pseudomonas aeruginosa UCBPP-PA14]	3.76e-87	292
EA_ERX1174270	EA_ERX1174270-bin.1	EA_ERX1174270-bin.1_NODE_142_length_28834_cov_27.705688	gi|116050053|ref|YP_791133.1|	porin [Pseudomonas aeruginosa UCBPP-PA14]	3.97e-62	219
EA_ERX1174272	EA_ERX1174272-bin.0	EA_ERX1174272-bin.0_NODE_37_length_79014_cov_31.677959	gi|116050053|ref|YP_791133.1|	porin [Pseudomonas aeruginosa UCBPP-PA14]	1.32e-59	213
EA_ERX1174269	EA_ERX1174269-bin.3	EA_ERX1174269-bin.3_NODE_27_length_78776_cov_15.678154	gi|116050053|ref|YP_791133.1|	porin [Pseudomonas aeruginosa UCBPP-PA14]	1.38e-59	213
EA_ERX1174270	EA_ERX1174270-bin.1	EA_ERX1174270-bin.1_NODE_5_length_191060_cov_26.854936	gi|116050053|ref|YP_791133.1|	porin [Pseudomonas aeruginosa UCBPP-PA14]	3.21e-59	213
EA_ERX1174269	EA_ERX1174269-bin.1	EA_ERX1174269-bin.1_NODE_146_length_28263_cov_36.520349	gi|116050053|ref|YP_791133.1|	porin [Pseudomonas aeruginosa UCBPP-PA14]	3e-61	216
EA_ERX1174270	EA_ERX1174270-bin.2	EA_ERX1174270-bin.2_NODE_32_length_99273_cov_33.166734	gi|116050053|ref|YP_791133.1|	porin [Pseudomonas aeruginosa UCBPP-PA14]	2.02e-57	206
EA_ERX1174272	EA_ERX1174272-bin.0	EA_ERX1174272-bin.0_NODE_5_length_175320_cov_30.432922	gi|116050053|ref|YP_791133.1|	porin [Pseudomonas aeruginosa UCBPP-PA14]	2.04e-65	231
EA_ERX1174270	EA_ERX1174270-bin.2	EA_ERX1174270-bin.2_NODE_112_length_39239_cov_43.478792	gi|116050053|ref|YP_791133.1|	porin [Pseudomonas aeruginosa UCBPP-PA14]	3.29e-51	187
EA_ERX1174269	EA_ERX1174269-bin.1	EA_ERX1174269-bin.1_NODE_9_length_120345_cov_45.533012	gi|116050053|ref|YP_791133.1|	porin [Pseudomonas aeruginosa UCBPP-PA14]	1.18e-114	372
EA_ERX1174270	EA_ERX1174270-bin.1	EA_ERX1174270-bin.1_NODE_197_length_14991_cov_26.212105	gi|116050053|ref|YP_791133.1|	porin [Pseudomonas aeruginosa UCBPP-PA14]	8.33e-53	191
EA_ERX1174272	EA_ERX1174272-bin.0	EA_ERX1174272-bin.0_NODE_199_length_34834_cov_24.575376	gi|116050053|ref|YP_791133.1|	porin [Pseudomonas aeruginosa UCBPP-PA14]	7.43e-86	288
EA_ERX1174272	EA_ERX1174272-bin.0	EA_ERX1174272-bin.0_NODE_63_length_65117_cov_26.990163	gi|116050053|ref|YP_791133.1|	porin [Pseudomonas aeruginosa UCBPP-PA14]	7.42e-85	285
EA_ERX1174270	EA_ERX1174270-bin.2	EA_ERX1174270-bin.2_NODE_265_length_9262_cov_42.616705	gi|116050053|ref|YP_791133.1|	porin [Pseudomonas aeruginosa UCBPP-PA14]	8.47e-59	207
EA_ERX1174272	EA_ERX1174272-bin.0	EA_ERX1174272-bin.0_NODE_506_length_18564_cov_26.554325	gi|116050053|ref|YP_791133.1|	porin [Pseudomonas aeruginosa UCBPP-PA14]	2.89e-67	233
EA_ERX1174269	EA_ERX1174269-bin.3	EA_ERX1174269-bin.3_NODE_45_length_56309_cov_15.338963	gi|116050053|ref|YP_791133.1|	porin [Pseudomonas aeruginosa UCBPP-PA14]	9.46e-52	189
EA_ERX1174270	EA_ERX1174270-bin.1	EA_ERX1174270-bin.1_NODE_107_length_40526_cov_22.077586	gi|116050053|ref|YP_791133.1|	porin [Pseudomonas aeruginosa UCBPP-PA14]	5.64e-81	274
EA_ERX1174270	EA_ERX1174270-bin.1	EA_ERX1174270-bin.1_NODE_27_length_112071_cov_28.107413	gi|116050053|ref|YP_791133.1|	porin [Pseudomonas aeruginosa UCBPP-PA14]	9.88e-82	277
EA_ERX1174263	EA_ERX1174263-bin.0	EA_ERX1174263-bin.0_NODE_699_length_2786_cov_5.569389	gi|116050053|ref|YP_791133.1|	porin [Pseudomonas aeruginosa UCBPP-PA14]	1.3e-74	248
EA_ERX1174270	EA_ERX1174270-bin.1	EA_ERX1174270-bin.1_NODE_90_length_49172_cov_28.484435	gi|116050053|ref|YP_791133.1|	porin [Pseudomonas aeruginosa UCBPP-PA14]	9.14e-54	195
EA_ERX1174272	EA_ERX1174272-bin.0	EA_ERX1174272-bin.0_NODE_242_length_30285_cov_29.318392	gi|116050053|ref|YP_791133.1|	porin [Pseudomonas aeruginosa UCBPP-PA14]	1.07e-114	370
EA_ERX1174270	EA_ERX1174270-bin.2	EA_ERX1174270-bin.2_NODE_14_length_126026_cov_33.921712	gi|116050053|ref|YP_791133.1|	porin [Pseudomonas aeruginosa UCBPP-PA14]	8.98e-66	231
EA_ERX1174270	EA_ERX1174270-bin.1	EA_ERX1174270-bin.1_NODE_46_length_80951_cov_24.725265	gi|116050154|ref|YP_791029.1|	propionate catabolism operon regulator [Pseudomonas aeruginosa UCBPP-PA14]	8.66e-68	239
EA_ERX1174272	EA_ERX1174272-bin.0	EA_ERX1174272-bin.0_NODE_323_length_24913_cov_33.749014	gi|116050154|ref|YP_791029.1|	propionate catabolism operon regulator [Pseudomonas aeruginosa UCBPP-PA14]	1.41e-55	201
EA_ERX1174269	EA_ERX1174269-bin.3	EA_ERX1174269-bin.3_NODE_286_length_18805_cov_19.592213	gi|116050154|ref|YP_791029.1|	propionate catabolism operon regulator [Pseudomonas aeruginosa UCBPP-PA14]	9.25e-56	202
EA_ERX1174269	EA_ERX1174269-bin.1	EA_ERX1174269-bin.1_NODE_101_length_35873_cov_47.498688	gi|116050154|ref|YP_791029.1|	propionate catabolism operon regulator [Pseudomonas aeruginosa UCBPP-PA14]	2.18e-60	216
EA_ERX1174270	EA_ERX1174270-bin.1	EA_ERX1174270-bin.1_NODE_46_length_80951_cov_24.725265	gi|116050154|ref|YP_791029.1|	propionate catabolism operon regulator [Pseudomonas aeruginosa UCBPP-PA14]	6.24e-56	204
EA_ERX1174269	EA_ERX1174269-bin.1	EA_ERX1174269-bin.1_NODE_65_length_46292_cov_43.754417	gi|116050154|ref|YP_791029.1|	propionate catabolism operon regulator [Pseudomonas aeruginosa UCBPP-PA14]	6.42e-63	224
EA_ERX1174270	EA_ERX1174270-bin.1	EA_ERX1174270-bin.1_NODE_13_length_127530_cov_25.203428	gi|116050154|ref|YP_791029.1|	propionate catabolism operon regulator [Pseudomonas aeruginosa UCBPP-PA14]	1.52e-59	215
EA_ERX1174263	EA_ERX1174263-bin.0	EA_ERX1174263-bin.0_NODE_319_length_4077_cov_5.823720	gi|116050154|ref|YP_791029.1|	propionate catabolism operon regulator [Pseudomonas aeruginosa UCBPP-PA14]	1.46e-62	219
EA_ERX1174272	EA_ERX1174272-bin.0	EA_ERX1174272-bin.0_NODE_19_length_112087_cov_29.244582	gi|116050154|ref|YP_791029.1|	propionate catabolism operon regulator [Pseudomonas aeruginosa UCBPP-PA14]	1.33e-59	215
EA_ERX1174269	EA_ERX1174269-bin.3	EA_ERX1174269-bin.3_NODE_363_length_16202_cov_9.370843	gi|116050154|ref|YP_791029.1|	propionate catabolism operon regulator [Pseudomonas aeruginosa UCBPP-PA14]	4.6e-58	208
EA_ERX1174270	EA_ERX1174270-bin.2	EA_ERX1174270-bin.2_NODE_32_length_99273_cov_33.166734	gi|116050154|ref|YP_791029.1|	propionate catabolism operon regulator [Pseudomonas aeruginosa UCBPP-PA14]	1.05e-55	204
EA_ERX1174269	EA_ERX1174269-bin.1	EA_ERX1174269-bin.1_NODE_57_length_49738_cov_62.590645	gi|116050154|ref|YP_791029.1|	propionate catabolism operon regulator [Pseudomonas aeruginosa UCBPP-PA14]	2.44e-53	196
EA_ERX1174272	EA_ERX1174272-bin.0	EA_ERX1174272-bin.0_NODE_120_length_47174_cov_27.751374	gi|116050154|ref|YP_791029.1|	propionate catabolism operon regulator [Pseudomonas aeruginosa UCBPP-PA14]	1.66e-53	196
EA_ERX1174269	EA_ERX1174269-bin.3	EA_ERX1174269-bin.3_NODE_785_length_9907_cov_10.567905	gi|116050154|ref|YP_791029.1|	propionate catabolism operon regulator [Pseudomonas aeruginosa UCBPP-PA14]	1.43e-55	200
EA_ERX1174272	EA_ERX1174272-bin.0	EA_ERX1174272-bin.0_NODE_19_length_112087_cov_29.244582	gi|116050154|ref|YP_791029.1|	propionate catabolism operon regulator [Pseudomonas aeruginosa UCBPP-PA14]	1.11e-68	241
EA_ERX1174269	EA_ERX1174269-bin.3	EA_ERX1174269-bin.3_NODE_61_length_47945_cov_16.485362	gi|116050154|ref|YP_791029.1|	propionate catabolism operon regulator [Pseudomonas aeruginosa UCBPP-PA14]	1.24e-61	220
EA_ERX1174272	EA_ERX1174272-bin.0	EA_ERX1174272-bin.0_NODE_413_length_21604_cov_25.812938	gi|116050154|ref|YP_791029.1|	propionate catabolism operon regulator [Pseudomonas aeruginosa UCBPP-PA14]	4.66e-58	209
EA_ERX1174269	EA_ERX1174269-bin.3	EA_ERX1174269-bin.3_NODE_67_length_45454_cov_12.011917	gi|116050154|ref|YP_791029.1|	propionate catabolism operon regulator [Pseudomonas aeruginosa UCBPP-PA14]	2.67e-62	222
EA_ERX1174263	EA_ERX1174263-bin.0	EA_ERX1174263-bin.0_NODE_25_length_13069_cov_5.599662	gi|116050154|ref|YP_791029.1|	propionate catabolism operon regulator [Pseudomonas aeruginosa UCBPP-PA14]	3.06e-59	211
EA_ERX1174269	EA_ERX1174269-bin.3	EA_ERX1174269-bin.3_NODE_88_length_38328_cov_17.760562	gi|116050154|ref|YP_791029.1|	propionate catabolism operon regulator [Pseudomonas aeruginosa UCBPP-PA14]	1.94e-59	213
EA_ERX1174272	EA_ERX1174272-bin.0	EA_ERX1174272-bin.0_NODE_1_length_265087_cov_27.171655	gi|116050154|ref|YP_791029.1|	propionate catabolism operon regulator [Pseudomonas aeruginosa UCBPP-PA14]	2.5e-51	192
EA_ERX1174269	EA_ERX1174269-bin.1	EA_ERX1174269-bin.1_NODE_64_length_46554_cov_38.312523	gi|116050154|ref|YP_791029.1|	propionate catabolism operon regulator [Pseudomonas aeruginosa UCBPP-PA14]	1.22e-54	199
EA_ERX1174269	EA_ERX1174269-bin.1	EA_ERX1174269-bin.1_NODE_5_length_136727_cov_46.524401	gi|116050154|ref|YP_791029.1|	propionate catabolism operon regulator [Pseudomonas aeruginosa UCBPP-PA14]	1.05e-60	219
EA_ERX1174270	EA_ERX1174270-bin.2	EA_ERX1174270-bin.2_NODE_123_length_35873_cov_39.690323	gi|116050154|ref|YP_791029.1|	propionate catabolism operon regulator [Pseudomonas aeruginosa UCBPP-PA14]	6.41e-61	218
EA_ERX1174272	EA_ERX1174272-bin.0	EA_ERX1174272-bin.0_NODE_127_length_45423_cov_27.345883	gi|116050154|ref|YP_791029.1|	propionate catabolism operon regulator [Pseudomonas aeruginosa UCBPP-PA14]	2.67e-62	222
EA_ERX1174270	EA_ERX1174270-bin.1	EA_ERX1174270-bin.1_NODE_50_length_73567_cov_21.462183	gi|116050154|ref|YP_791029.1|	propionate catabolism operon regulator [Pseudomonas aeruginosa UCBPP-PA14]	1.33e-56	206
EA_ERX1174270	EA_ERX1174270-bin.1	EA_ERX1174270-bin.1_NODE_13_length_127530_cov_25.203428	gi|116050154|ref|YP_791029.1|	propionate catabolism operon regulator [Pseudomonas aeruginosa UCBPP-PA14]	1.27e-68	241
EA_ERX1174263	EA_ERX1174263-bin.0	EA_ERX1174263-bin.0_NODE_42_length_9786_cov_6.844106	gi|116050154|ref|YP_791029.1|	propionate catabolism operon regulator [Pseudomonas aeruginosa UCBPP-PA14]	4.33e-54	196
EA_ERX1174270	EA_ERX1174270-bin.2	EA_ERX1174270-bin.2_NODE_10_length_162996_cov_36.952504	gi|116050154|ref|YP_791029.1|	propionate catabolism operon regulator [Pseudomonas aeruginosa UCBPP-PA14]	1.81e-61	221
EA_ERX1174270	EA_ERX1174270-bin.2	EA_ERX1174270-bin.2_NODE_41_length_88914_cov_32.514197	gi|116050154|ref|YP_791029.1|	propionate catabolism operon regulator [Pseudomonas aeruginosa UCBPP-PA14]	4.65e-57	207
EA_ERX1174270	EA_ERX1174270-bin.1	EA_ERX1174270-bin.1_NODE_72_length_59987_cov_23.652406	gi|116050154|ref|YP_791029.1|	propionate catabolism operon regulator [Pseudomonas aeruginosa UCBPP-PA14]	3.55e-62	222
EA_ERX1174269	EA_ERX1174269-bin.1	EA_ERX1174269-bin.1_NODE_34_length_68905_cov_55.262469	gi|116050154|ref|YP_791029.1|	propionate catabolism operon regulator [Pseudomonas aeruginosa UCBPP-PA14]	6.64e-57	207
EA_ERX1174269	EA_ERX1174269-bin.1	EA_ERX1174269-bin.1_NODE_163_length_25767_cov_42.442206	gi|116050154|ref|YP_791029.1|	propionate catabolism operon regulator [Pseudomonas aeruginosa UCBPP-PA14]	1.26e-62	222
EA_ERX1174270	EA_ERX1174270-bin.1	EA_ERX1174270-bin.1_NODE_138_length_29374_cov_28.626215	gi|116050154|ref|YP_791029.1|	propionate catabolism operon regulator [Pseudomonas aeruginosa UCBPP-PA14]	1.67e-55	201
EA_ERX1174270	EA_ERX1174270-bin.1	EA_ERX1174270-bin.1_NODE_173_length_20581_cov_21.223668	gi|116050154|ref|YP_791029.1|	propionate catabolism operon regulator [Pseudomonas aeruginosa UCBPP-PA14]	4.42e-58	209
EA_ERX1174263	EA_ERX1174263-bin.0	EA_ERX1174263-bin.0_NODE_80_length_7332_cov_6.635427	gi|116050154|ref|YP_791029.1|	propionate catabolism operon regulator [Pseudomonas aeruginosa UCBPP-PA14]	5.2e-57	204
EA_ERX1174269	EA_ERX1174269-bin.3	EA_ERX1174269-bin.3_NODE_147_length_27758_cov_12.835866	gi|116050154|ref|YP_791029.1|	propionate catabolism operon regulator [Pseudomonas aeruginosa UCBPP-PA14]	2.08e-56	204
EA_ERX1174272	EA_ERX1174272-bin.0	EA_ERX1174272-bin.0_NODE_18_length_117314_cov_25.440845	gi|116050154|ref|YP_791029.1|	propionate catabolism operon regulator [Pseudomonas aeruginosa UCBPP-PA14]	5.59e-63	225
EA_ERX1174269	EA_ERX1174269-bin.1	EA_ERX1174269-bin.1_NODE_6_length_132359_cov_36.618092	gi|116050154|ref|YP_791029.1|	propionate catabolism operon regulator [Pseudomonas aeruginosa UCBPP-PA14]	2.67e-56	206
EA_ERX1174269	EA_ERX1174269-bin.3	EA_ERX1174269-bin.3_k99_11666_length_1069_cov_13.0000	gi|116050154|ref|YP_791029.1|	propionate catabolism operon regulator [Pseudomonas aeruginosa UCBPP-PA14]	1.42e-57	191
EA_ERX1174270	EA_ERX1174270-bin.2	EA_ERX1174270-bin.2_NODE_2_length_240098_cov_39.618606	gi|116050154|ref|YP_791029.1|	propionate catabolism operon regulator [Pseudomonas aeruginosa UCBPP-PA14]	1.22e-60	219
EA_ERX1174270	EA_ERX1174270-bin.2	EA_ERX1174270-bin.2_NODE_93_length_47281_cov_41.547304	gi|116050154|ref|YP_791029.1|	propionate catabolism operon regulator [Pseudomonas aeruginosa UCBPP-PA14]	2.33e-58	211
EA_ERX1174270	EA_ERX1174270-bin.2	EA_ERX1174270-bin.2_NODE_151_length_25666_cov_36.406974	gi|116050154|ref|YP_791029.1|	propionate catabolism operon regulator [Pseudomonas aeruginosa UCBPP-PA14]	1.26e-62	222
EA_ERX1174270	EA_ERX1174270-bin.2	EA_ERX1174270-bin.2_NODE_3_length_232594_cov_39.139942	gi|116050154|ref|YP_791029.1|	propionate catabolism operon regulator [Pseudomonas aeruginosa UCBPP-PA14]	3.85e-54	200
EA_ERX1174269	EA_ERX1174269-bin.3	EA_ERX1174269-bin.3_NODE_314_length_17723_cov_12.915440	gi|116050154|ref|YP_791029.1|	propionate catabolism operon regulator [Pseudomonas aeruginosa UCBPP-PA14]	1.66e-69	241
EA_ERX1174270	EA_ERX1174270-bin.2	EA_ERX1174270-bin.2_NODE_34_length_98660_cov_37.641763	gi|116050154|ref|YP_791029.1|	propionate catabolism operon regulator [Pseudomonas aeruginosa UCBPP-PA14]	1.39e-62	224
EA_ERX1174269	EA_ERX1174269-bin.1	EA_ERX1174269-bin.1_NODE_21_length_87816_cov_37.607776	gi|116050154|ref|YP_791029.1|	propionate catabolism operon regulator [Pseudomonas aeruginosa UCBPP-PA14]	5.98e-55	201
EA_ERX1174263	EA_ERX1174263-bin.0	EA_ERX1174263-bin.0_NODE_1677_length_1721_cov_6.899760	gi|116050154|ref|YP_791029.1|	propionate catabolism operon regulator [Pseudomonas aeruginosa UCBPP-PA14]	2.84e-62	210
EA_ERX1174270	EA_ERX1174270-bin.1	EA_ERX1174270-bin.1_NODE_49_length_73678_cov_22.475449	gi|116050154|ref|YP_791029.1|	propionate catabolism operon regulator [Pseudomonas aeruginosa UCBPP-PA14]	4.34e-63	225
EA_ERX1174263	EA_ERX1174263-bin.0	EA_ERX1174263-bin.0_NODE_862_length_2451_cov_5.615192	gi|116050154|ref|YP_791029.1|	propionate catabolism operon regulator [Pseudomonas aeruginosa UCBPP-PA14]	5.98e-52	186
EA_ERX1174269	EA_ERX1174269-bin.3	EA_ERX1174269-bin.3_NODE_270_length_19379_cov_16.893759	gi|116050154|ref|YP_791029.1|	propionate catabolism operon regulator [Pseudomonas aeruginosa UCBPP-PA14]	1.63e-52	192
EA_ERX1174263	EA_ERX1174263-bin.0	EA_ERX1174263-bin.0_NODE_144_length_5720_cov_6.907855	gi|116050154|ref|YP_791029.1|	propionate catabolism operon regulator [Pseudomonas aeruginosa UCBPP-PA14]	8.41e-62	218
EA_ERX1174270	EA_ERX1174270-bin.1	EA_ERX1174270-bin.1_NODE_7_length_180595_cov_23.617747	gi|116050154|ref|YP_791029.1|	propionate catabolism operon regulator [Pseudomonas aeruginosa UCBPP-PA14]	1.7e-51	192
EA_ERX1174270	EA_ERX1174270-bin.1	EA_ERX1174270-bin.1_NODE_110_length_39702_cov_24.181981	gi|116050154|ref|YP_791029.1|	propionate catabolism operon regulator [Pseudomonas aeruginosa UCBPP-PA14]	3.47e-55	201
EA_ERX1174263	EA_ERX1174263-bin.0	EA_ERX1174263-bin.0_NODE_135_length_5836_cov_5.617194	gi|116050154|ref|YP_791029.1|	propionate catabolism operon regulator [Pseudomonas aeruginosa UCBPP-PA14]	7.72e-63	221
EA_ERX1174269	EA_ERX1174269-bin.3	EA_ERX1174269-bin.3_NODE_166_length_25462_cov_11.906168	gi|116050154|ref|YP_791029.1|	propionate catabolism operon regulator [Pseudomonas aeruginosa UCBPP-PA14]	8.76e-54	196
EA_ERX1174269	EA_ERX1174269-bin.3	EA_ERX1174269-bin.3_NODE_228_length_21469_cov_11.916130	gi|116050154|ref|YP_791029.1|	propionate catabolism operon regulator [Pseudomonas aeruginosa UCBPP-PA14]	9.77e-64	225
EA_ERX1174269	EA_ERX1174269-bin.1	EA_ERX1174269-bin.1_NODE_1629_length_5677_cov_60.470651	gi|116050154|ref|YP_791029.1|	propionate catabolism operon regulator [Pseudomonas aeruginosa UCBPP-PA14]	1.23e-59	211
EA_ERX1174269	EA_ERX1174269-bin.3	EA_ERX1174269-bin.3_NODE_168_length_25237_cov_10.998769	gi|116050154|ref|YP_791029.1|	propionate catabolism operon regulator [Pseudomonas aeruginosa UCBPP-PA14]	2.28e-52	192
EA_ERX1174269	EA_ERX1174269-bin.1	EA_ERX1174269-bin.1_NODE_9_length_120345_cov_45.533012	gi|116050154|ref|YP_791029.1|	propionate catabolism operon regulator [Pseudomonas aeruginosa UCBPP-PA14]	1.98e-54	200
EA_ERX1174269	EA_ERX1174269-bin.1	EA_ERX1174269-bin.1_NODE_41_length_58129_cov_49.363295	gi|116050154|ref|YP_791029.1|	propionate catabolism operon regulator [Pseudomonas aeruginosa UCBPP-PA14]	2.87e-58	211
EA_ERX1174270	EA_ERX1174270-bin.1	EA_ERX1174270-bin.1_NODE_94_length_46843_cov_29.800975	gi|116050154|ref|YP_791029.1|	propionate catabolism operon regulator [Pseudomonas aeruginosa UCBPP-PA14]	2.39e-59	213
EA_ERX1174270	EA_ERX1174270-bin.2	EA_ERX1174270-bin.2_NODE_82_length_53253_cov_45.488665	gi|116050154|ref|YP_791029.1|	propionate catabolism operon regulator [Pseudomonas aeruginosa UCBPP-PA14]	4.39e-57	207
EA_ERX1174269	EA_ERX1174269-bin.3	EA_ERX1174269-bin.3_NODE_147_length_27758_cov_12.835866	gi|116050154|ref|YP_791029.1|	propionate catabolism operon regulator [Pseudomonas aeruginosa UCBPP-PA14]	2.89e-68	239
EA_ERX1174263	EA_ERX1174263-bin.0	EA_ERX1174263-bin.0_NODE_49_length_8994_cov_6.990267	gi|116050154|ref|YP_791029.1|	propionate catabolism operon regulator [Pseudomonas aeruginosa UCBPP-PA14]	1.3e-55	200
EA_ERX1174270	EA_ERX1174270-bin.1	EA_ERX1174270-bin.1_NODE_87_length_50639_cov_23.283331	gi|116050154|ref|YP_791029.1|	propionate catabolism operon regulator [Pseudomonas aeruginosa UCBPP-PA14]	1.78e-53	196
EA_ERX1174270	EA_ERX1174270-bin.2	EA_ERX1174270-bin.2_NODE_141_length_28875_cov_46.020749	gi|116050154|ref|YP_791029.1|	propionate catabolism operon regulator [Pseudomonas aeruginosa UCBPP-PA14]	1.39e-53	196
EA_ERX1174270	EA_ERX1174270-bin.2	EA_ERX1174270-bin.2_NODE_4_length_228059_cov_36.734606	gi|116050154|ref|YP_791029.1|	propionate catabolism operon regulator [Pseudomonas aeruginosa UCBPP-PA14]	3.4e-58	212
EA_ERX1174270	EA_ERX1174270-bin.2	EA_ERX1174270-bin.2_NODE_4_length_228059_cov_36.734606	gi|116050154|ref|YP_791029.1|	propionate catabolism operon regulator [Pseudomonas aeruginosa UCBPP-PA14]	9.64e-66	234
EA_ERX1174272	EA_ERX1174272-bin.0	EA_ERX1174272-bin.0_NODE_57_length_66289_cov_30.282302	gi|116050154|ref|YP_791029.1|	propionate catabolism operon regulator [Pseudomonas aeruginosa UCBPP-PA14]	7.07e-68	239
EA_ERX1174270	EA_ERX1174270-bin.1	EA_ERX1174270-bin.1_NODE_59_length_67372_cov_22.864195	gi|116050154|ref|YP_791029.1|	propionate catabolism operon regulator [Pseudomonas aeruginosa UCBPP-PA14]	2.33e-63	226
EA_ERX1174269	EA_ERX1174269-bin.1	EA_ERX1174269-bin.1_NODE_4_length_147767_cov_42.981444	gi|116050154|ref|YP_791029.1|	propionate catabolism operon regulator [Pseudomonas aeruginosa UCBPP-PA14]	6.23e-66	234
EA_ERX1174270	EA_ERX1174270-bin.1	EA_ERX1174270-bin.1_NODE_22_length_118304_cov_26.284544	gi|116050154|ref|YP_791029.1|	propionate catabolism operon regulator [Pseudomonas aeruginosa UCBPP-PA14]	1.05e-51	192
EA_ERX1174269	EA_ERX1174269-bin.3	EA_ERX1174269-bin.3_NODE_733_length_10345_cov_7.605928	gi|116050154|ref|YP_791029.1|	propionate catabolism operon regulator [Pseudomonas aeruginosa UCBPP-PA14]	3.23e-64	226
EA_ERX1174270	EA_ERX1174270-bin.1	EA_ERX1174270-bin.1_NODE_24_length_115779_cov_26.064801	gi|116050154|ref|YP_791029.1|	propionate catabolism operon regulator [Pseudomonas aeruginosa UCBPP-PA14]	2.75e-61	220
EA_ERX1174270	EA_ERX1174270-bin.2	EA_ERX1174270-bin.2_NODE_3_length_232594_cov_39.139942	gi|116050154|ref|YP_791029.1|	propionate catabolism operon regulator [Pseudomonas aeruginosa UCBPP-PA14]	3.52e-65	232
EA_ERX1174269	EA_ERX1174269-bin.1	EA_ERX1174269-bin.1_NODE_9_length_120345_cov_45.533012	gi|116050154|ref|YP_791029.1|	propionate catabolism operon regulator [Pseudomonas aeruginosa UCBPP-PA14]	1.81e-65	232
EA_ERX1174269	EA_ERX1174269-bin.1	EA_ERX1174269-bin.1_NODE_4_length_147767_cov_42.981444	gi|116050154|ref|YP_791029.1|	propionate catabolism operon regulator [Pseudomonas aeruginosa UCBPP-PA14]	3.77e-58	211
EA_ERX1174269	EA_ERX1174269-bin.3	EA_ERX1174269-bin.3_NODE_62_length_47341_cov_10.497864	gi|116050154|ref|YP_791029.1|	propionate catabolism operon regulator [Pseudomonas aeruginosa UCBPP-PA14]	1.17e-53	197
EA_ERX1174269	EA_ERX1174269-bin.3	EA_ERX1174269-bin.3_NODE_314_length_17723_cov_12.915440	gi|116050154|ref|YP_791029.1|	propionate catabolism operon regulator [Pseudomonas aeruginosa UCBPP-PA14]	1.99e-60	215
EA_ERX1174272	EA_ERX1174272-bin.0	EA_ERX1174272-bin.0_NODE_100_length_51881_cov_25.463416	gi|116050154|ref|YP_791029.1|	propionate catabolism operon regulator [Pseudomonas aeruginosa UCBPP-PA14]	9.3e-57	206
EA_ERX1174272	EA_ERX1174272-bin.0	EA_ERX1174272-bin.0_NODE_57_length_66289_cov_30.282302	gi|116050154|ref|YP_791029.1|	propionate catabolism operon regulator [Pseudomonas aeruginosa UCBPP-PA14]	5.09e-56	204
EA_ERX1174272	EA_ERX1174272-bin.0	EA_ERX1174272-bin.0_NODE_14_length_126277_cov_31.118704	gi|116050154|ref|YP_791029.1|	propionate catabolism operon regulator [Pseudomonas aeruginosa UCBPP-PA14]	3e-61	220
EA_ERX1174270	EA_ERX1174270-bin.2	EA_ERX1174270-bin.2_NODE_65_length_62700_cov_34.600878	gi|116050154|ref|YP_791029.1|	propionate catabolism operon regulator [Pseudomonas aeruginosa UCBPP-PA14]	9.86e-55	200
EA_ERX1174269	EA_ERX1174269-bin.1	EA_ERX1174269-bin.1_NODE_23_length_86135_cov_41.648234	gi|116050154|ref|YP_791029.1|	propionate catabolism operon regulator [Pseudomonas aeruginosa UCBPP-PA14]	9.52e-62	221
EA_ERX1174272	EA_ERX1174272-bin.0	EA_ERX1174272-bin.0_NODE_313_length_25813_cov_31.002601	gi|116050154|ref|YP_791029.1|	propionate catabolism operon regulator [Pseudomonas aeruginosa UCBPP-PA14]	2.22e-55	201
EA_ERX1174269	EA_ERX1174269-bin.3	EA_ERX1174269-bin.3_NODE_1316_length_6770_cov_10.156515	gi|116050342|ref|YP_790841.1|	peptide synthase [Pseudomonas aeruginosa UCBPP-PA14]	0	1076
EA_ERX1174270	EA_ERX1174270-bin.1	EA_ERX1174270-bin.1_NODE_230_length_11670_cov_23.638226	gi|116050342|ref|YP_790841.1|	peptide synthase [Pseudomonas aeruginosa UCBPP-PA14]	2.9e-122	434
EA_ERX1174272	EA_ERX1174272-bin.0	EA_ERX1174272-bin.0_NODE_577_length_16663_cov_36.210922	gi|116050342|ref|YP_790841.1|	peptide synthase [Pseudomonas aeruginosa UCBPP-PA14]	5.75e-64	243
EA_ERX1174270	EA_ERX1174270-bin.2	EA_ERX1174270-bin.2_NODE_205_length_14098_cov_44.451043	gi|116050342|ref|YP_790841.1|	peptide synthase [Pseudomonas aeruginosa UCBPP-PA14]	2.63e-63	240
EA_ERX1174270	EA_ERX1174270-bin.1	EA_ERX1174270-bin.1_NODE_130_length_30803_cov_22.555711	gi|116050342|ref|YP_790841.1|	peptide synthase [Pseudomonas aeruginosa UCBPP-PA14]	0	900
EA_ERX1174269	EA_ERX1174269-bin.1	EA_ERX1174269-bin.1_NODE_456_length_14272_cov_52.924105	gi|116050342|ref|YP_790841.1|	peptide synthase [Pseudomonas aeruginosa UCBPP-PA14]	2.45e-63	240
EA_ERX1174272	EA_ERX1174272-bin.0	EA_ERX1174272-bin.0_NODE_371_length_23259_cov_26.656051	gi|116050342|ref|YP_790841.1|	peptide synthase [Pseudomonas aeruginosa UCBPP-PA14]	0	1249
EA_ERX1174272	EA_ERX1174272-bin.0	EA_ERX1174272-bin.0_NODE_577_length_16663_cov_36.210922	gi|116050342|ref|YP_790841.1|	peptide synthase [Pseudomonas aeruginosa UCBPP-PA14]	5.71e-65	246
EA_ERX1174269	EA_ERX1174269-bin.1	EA_ERX1174269-bin.1_NODE_456_length_14272_cov_52.924105	gi|116050342|ref|YP_790841.1|	peptide synthase [Pseudomonas aeruginosa UCBPP-PA14]	6.17e-62	236
EA_ERX1174270	EA_ERX1174270-bin.1	EA_ERX1174270-bin.1_NODE_130_length_30803_cov_22.555711	gi|116050342|ref|YP_790841.1|	peptide synthase [Pseudomonas aeruginosa UCBPP-PA14]	0	2479
EA_ERX1174269	EA_ERX1174269-bin.3	EA_ERX1174269-bin.3_NODE_343_length_16662_cov_16.309448	gi|116050342|ref|YP_790841.1|	peptide synthase [Pseudomonas aeruginosa UCBPP-PA14]	1.28e-63	241
EA_ERX1174269	EA_ERX1174269-bin.3	EA_ERX1174269-bin.3_NODE_343_length_16662_cov_16.309448	gi|116050342|ref|YP_790841.1|	peptide synthase [Pseudomonas aeruginosa UCBPP-PA14]	6.31e-65	246
EA_ERX1174270	EA_ERX1174270-bin.1	EA_ERX1174270-bin.1_NODE_230_length_11670_cov_23.638226	gi|116050342|ref|YP_790841.1|	peptide synthase [Pseudomonas aeruginosa UCBPP-PA14]	7.9e-139	489
EA_ERX1174270	EA_ERX1174270-bin.1	EA_ERX1174270-bin.1_NODE_101_length_41777_cov_23.412061	gi|116050342|ref|YP_790841.1|	peptide synthase [Pseudomonas aeruginosa UCBPP-PA14]	1.72e-130	464
EA_ERX1174269	EA_ERX1174269-bin.3	EA_ERX1174269-bin.3_NODE_1316_length_6770_cov_10.156515	gi|116050342|ref|YP_790841.1|	peptide synthase [Pseudomonas aeruginosa UCBPP-PA14]	1.39e-143	499
EA_ERX1174272	EA_ERX1174272-bin.0	EA_ERX1174272-bin.0_NODE_577_length_16663_cov_36.210922	gi|116050342|ref|YP_790841.1|	peptide synthase [Pseudomonas aeruginosa UCBPP-PA14]	1.8e-51	201
EA_ERX1174269	EA_ERX1174269-bin.1	EA_ERX1174269-bin.1_NODE_456_length_14272_cov_52.924105	gi|116050342|ref|YP_790841.1|	peptide synthase [Pseudomonas aeruginosa UCBPP-PA14]	3.62e-55	213
EA_ERX1174272	EA_ERX1174272-bin.0	EA_ERX1174272-bin.0_NODE_235_length_30851_cov_26.005618	gi|116050342|ref|YP_790841.1|	peptide synthase [Pseudomonas aeruginosa UCBPP-PA14]	0	900
EA_ERX1174270	EA_ERX1174270-bin.1	EA_ERX1174270-bin.1_NODE_157_length_23516_cov_22.713823	gi|116050342|ref|YP_790841.1|	peptide synthase [Pseudomonas aeruginosa UCBPP-PA14]	0	1161
EA_ERX1174269	EA_ERX1174269-bin.3	EA_ERX1174269-bin.3_NODE_343_length_16662_cov_16.309448	gi|116050342|ref|YP_790841.1|	peptide synthase [Pseudomonas aeruginosa UCBPP-PA14]	1.67e-51	201
EA_ERX1174269	EA_ERX1174269-bin.3	EA_ERX1174269-bin.3_NODE_2632_length_3359_cov_11.493341	gi|116050342|ref|YP_790841.1|	peptide synthase [Pseudomonas aeruginosa UCBPP-PA14]	4.43e-96	335
EA_ERX1174269	EA_ERX1174269-bin.3	EA_ERX1174269-bin.3_NODE_1316_length_6770_cov_10.156515	gi|116050342|ref|YP_790841.1|	peptide synthase [Pseudomonas aeruginosa UCBPP-PA14]	1.06e-162	560
EA_ERX1174269	EA_ERX1174269-bin.3	EA_ERX1174269-bin.3_NODE_2632_length_3359_cov_11.493341	gi|116050342|ref|YP_790841.1|	peptide synthase [Pseudomonas aeruginosa UCBPP-PA14]	6.34e-65	239
EA_ERX1174269	EA_ERX1174269-bin.3	EA_ERX1174269-bin.3_NODE_708_length_10587_cov_8.649734	gi|116050342|ref|YP_790841.1|	peptide synthase [Pseudomonas aeruginosa UCBPP-PA14]	5.17e-145	509
EA_ERX1174272	EA_ERX1174272-bin.0	EA_ERX1174272-bin.0_NODE_371_length_23259_cov_26.656051	gi|116050342|ref|YP_790841.1|	peptide synthase [Pseudomonas aeruginosa UCBPP-PA14]	0	1156
EA_ERX1174269	EA_ERX1174269-bin.3	EA_ERX1174269-bin.3_NODE_391_length_15540_cov_10.589732	gi|116050342|ref|YP_790841.1|	peptide synthase [Pseudomonas aeruginosa UCBPP-PA14]	9.33e-124	440
EA_ERX1174269	EA_ERX1174269-bin.3	EA_ERX1174269-bin.3_NODE_300_length_18225_cov_9.911282	gi|116050342|ref|YP_790841.1|	peptide synthase [Pseudomonas aeruginosa UCBPP-PA14]	0	1154
EA_ERX1174269	EA_ERX1174269-bin.3	EA_ERX1174269-bin.3_NODE_2632_length_3359_cov_11.493341	gi|116050342|ref|YP_790841.1|	peptide synthase [Pseudomonas aeruginosa UCBPP-PA14]	7.28e-91	320
EA_ERX1174269	EA_ERX1174269-bin.3	EA_ERX1174269-bin.3_NODE_708_length_10587_cov_8.649734	gi|116050342|ref|YP_790841.1|	peptide synthase [Pseudomonas aeruginosa UCBPP-PA14]	3.09e-166	579
EA_ERX1174269	EA_ERX1174269-bin.3	EA_ERX1174269-bin.3_NODE_1316_length_6770_cov_10.156515	gi|116050342|ref|YP_790841.1|	peptide synthase [Pseudomonas aeruginosa UCBPP-PA14]	0	991
EA_ERX1174269	EA_ERX1174269-bin.3	EA_ERX1174269-bin.3_NODE_4207_length_1935_cov_8.623404	gi|116050342|ref|YP_790841.1|	peptide synthase [Pseudomonas aeruginosa UCBPP-PA14]	0	609
EA_ERX1174270	EA_ERX1174270-bin.1	EA_ERX1174270-bin.1_NODE_101_length_41777_cov_23.412061	gi|116050342|ref|YP_790841.1|	peptide synthase [Pseudomonas aeruginosa UCBPP-PA14]	0	1886
EA_ERX1174270	EA_ERX1174270-bin.2	EA_ERX1174270-bin.2_NODE_205_length_14098_cov_44.451043	gi|116050342|ref|YP_790841.1|	peptide synthase [Pseudomonas aeruginosa UCBPP-PA14]	7.36e-62	235
EA_ERX1174270	EA_ERX1174270-bin.1	EA_ERX1174270-bin.1_NODE_176_length_19921_cov_28.857747	gi|116050342|ref|YP_790841.1|	peptide synthase [Pseudomonas aeruginosa UCBPP-PA14]	7.17e-64	243
EA_ERX1174270	EA_ERX1174270-bin.1	EA_ERX1174270-bin.1_NODE_176_length_19921_cov_28.857747	gi|116050342|ref|YP_790841.1|	peptide synthase [Pseudomonas aeruginosa UCBPP-PA14]	2.22e-51	201
EA_ERX1174270	EA_ERX1174270-bin.1	EA_ERX1174270-bin.1_NODE_130_length_30803_cov_22.555711	gi|116050342|ref|YP_790841.1|	peptide synthase [Pseudomonas aeruginosa UCBPP-PA14]	0	3182
EA_ERX1174269	EA_ERX1174269-bin.3	EA_ERX1174269-bin.3_NODE_708_length_10587_cov_8.649734	gi|116050342|ref|YP_790841.1|	peptide synthase [Pseudomonas aeruginosa UCBPP-PA14]	0	2124
EA_ERX1174272	EA_ERX1174272-bin.0	EA_ERX1174272-bin.0_NODE_235_length_30851_cov_26.005618	gi|116050342|ref|YP_790841.1|	peptide synthase [Pseudomonas aeruginosa UCBPP-PA14]	0	3177
EA_ERX1174269	EA_ERX1174269-bin.3	EA_ERX1174269-bin.3_NODE_708_length_10587_cov_8.649734	gi|116050342|ref|YP_790841.1|	peptide synthase [Pseudomonas aeruginosa UCBPP-PA14]	0	1871
EA_ERX1174269	EA_ERX1174269-bin.3	EA_ERX1174269-bin.3_NODE_4207_length_1935_cov_8.623404	gi|116050342|ref|YP_790841.1|	peptide synthase [Pseudomonas aeruginosa UCBPP-PA14]	0	599
EA_ERX1174270	EA_ERX1174270-bin.1	EA_ERX1174270-bin.1_NODE_176_length_19921_cov_28.857747	gi|116050342|ref|YP_790841.1|	peptide synthase [Pseudomonas aeruginosa UCBPP-PA14]	7.12e-65	246
EA_ERX1174269	EA_ERX1174269-bin.3	EA_ERX1174269-bin.3_NODE_391_length_15540_cov_10.589732	gi|116050342|ref|YP_790841.1|	peptide synthase [Pseudomonas aeruginosa UCBPP-PA14]	0	915
EA_ERX1174270	EA_ERX1174270-bin.2	EA_ERX1174270-bin.2_NODE_205_length_14098_cov_44.451043	gi|116050342|ref|YP_790841.1|	peptide synthase [Pseudomonas aeruginosa UCBPP-PA14]	2.1e-55	214
EA_ERX1174272	EA_ERX1174272-bin.0	EA_ERX1174272-bin.0_NODE_194_length_34923_cov_26.977028	gi|116050342|ref|YP_790841.1|	peptide synthase [Pseudomonas aeruginosa UCBPP-PA14]	2.76e-159	560
EA_ERX1174269	EA_ERX1174269-bin.3	EA_ERX1174269-bin.3_NODE_2632_length_3359_cov_11.493341	gi|116050342|ref|YP_790841.1|	peptide synthase [Pseudomonas aeruginosa UCBPP-PA14]	0	837
EA_ERX1174269	EA_ERX1174269-bin.3	EA_ERX1174269-bin.3_NODE_391_length_15540_cov_10.589732	gi|116050342|ref|YP_790841.1|	peptide synthase [Pseudomonas aeruginosa UCBPP-PA14]	1.38e-111	400
EA_ERX1174272	EA_ERX1174272-bin.0	EA_ERX1174272-bin.0_NODE_194_length_34923_cov_26.977028	gi|116050342|ref|YP_790841.1|	peptide synthase [Pseudomonas aeruginosa UCBPP-PA14]	0	1886
EA_ERX1174269	EA_ERX1174269-bin.3	EA_ERX1174269-bin.3_NODE_4207_length_1935_cov_8.623404	gi|116050342|ref|YP_790841.1|	peptide synthase [Pseudomonas aeruginosa UCBPP-PA14]	6.34e-138	443
EA_ERX1174270	EA_ERX1174270-bin.1	EA_ERX1174270-bin.1_NODE_157_length_23516_cov_22.713823	gi|116050342|ref|YP_790841.1|	peptide synthase [Pseudomonas aeruginosa UCBPP-PA14]	0	1256
EA_ERX1174269	EA_ERX1174269-bin.3	EA_ERX1174269-bin.3_NODE_300_length_18225_cov_9.911282	gi|116050342|ref|YP_790841.1|	peptide synthase [Pseudomonas aeruginosa UCBPP-PA14]	0	1188
EA_ERX1174269	EA_ERX1174269-bin.3	EA_ERX1174269-bin.3_NODE_2632_length_3359_cov_11.493341	gi|116050342|ref|YP_790841.1|	peptide synthase [Pseudomonas aeruginosa UCBPP-PA14]	0	1019
EA_ERX1174272	EA_ERX1174272-bin.0	EA_ERX1174272-bin.0_NODE_194_length_34923_cov_26.977028	gi|116050342|ref|YP_790841.1|	peptide synthase [Pseudomonas aeruginosa UCBPP-PA14]	0	2340
EA_ERX1174272	EA_ERX1174272-bin.0	EA_ERX1174272-bin.0_NODE_371_length_23259_cov_26.656051	gi|116050342|ref|YP_790841.1|	peptide synthase [Pseudomonas aeruginosa UCBPP-PA14]	4.44e-143	505
EA_ERX1174272	EA_ERX1174272-bin.0	EA_ERX1174272-bin.0_NODE_194_length_34923_cov_26.977028	gi|116050342|ref|YP_790841.1|	peptide synthase [Pseudomonas aeruginosa UCBPP-PA14]	0	865
EA_ERX1174270	EA_ERX1174270-bin.1	EA_ERX1174270-bin.1_NODE_101_length_41777_cov_23.412061	gi|116050342|ref|YP_790841.1|	peptide synthase [Pseudomonas aeruginosa UCBPP-PA14]	0	2203
EA_ERX1174269	EA_ERX1174269-bin.3	EA_ERX1174269-bin.3_NODE_391_length_15540_cov_10.589732	gi|116050342|ref|YP_790841.1|	peptide synthase [Pseudomonas aeruginosa UCBPP-PA14]	0	867
EA_ERX1174270	EA_ERX1174270-bin.1	EA_ERX1174270-bin.1_NODE_157_length_23516_cov_22.713823	gi|116050342|ref|YP_790841.1|	peptide synthase [Pseudomonas aeruginosa UCBPP-PA14]	2.65e-119	426
EA_ERX1174270	EA_ERX1174270-bin.1	EA_ERX1174270-bin.1_NODE_157_length_23516_cov_22.713823	gi|116050342|ref|YP_790841.1|	peptide synthase [Pseudomonas aeruginosa UCBPP-PA14]	9.35e-143	504
EA_ERX1174269	EA_ERX1174269-bin.3	EA_ERX1174269-bin.3_NODE_300_length_18225_cov_9.911282	gi|116050342|ref|YP_790841.1|	peptide synthase [Pseudomonas aeruginosa UCBPP-PA14]	8.08e-122	434
EA_ERX1174269	EA_ERX1174269-bin.3	EA_ERX1174269-bin.3_NODE_300_length_18225_cov_9.911282	gi|116050342|ref|YP_790841.1|	peptide synthase [Pseudomonas aeruginosa UCBPP-PA14]	3.88e-146	514
EA_ERX1174272	EA_ERX1174272-bin.0	EA_ERX1174272-bin.0_NODE_194_length_34923_cov_26.977028	gi|116050342|ref|YP_790841.1|	peptide synthase [Pseudomonas aeruginosa UCBPP-PA14]	0	912
EA_ERX1174272	EA_ERX1174272-bin.0	EA_ERX1174272-bin.0_NODE_235_length_30851_cov_26.005618	gi|116050342|ref|YP_790841.1|	peptide synthase [Pseudomonas aeruginosa UCBPP-PA14]	0	2483
EA_ERX1174269	EA_ERX1174269-bin.3	EA_ERX1174269-bin.3_NODE_391_length_15540_cov_10.589732	gi|116050342|ref|YP_790841.1|	peptide synthase [Pseudomonas aeruginosa UCBPP-PA14]	0	664
EA_ERX1174269	EA_ERX1174269-bin.3	EA_ERX1174269-bin.3_NODE_2632_length_3359_cov_11.493341	gi|116050342|ref|YP_790841.1|	peptide synthase [Pseudomonas aeruginosa UCBPP-PA14]	0	788
EA_ERX1174269	EA_ERX1174269-bin.3	EA_ERX1174269-bin.3_NODE_2632_length_3359_cov_11.493341	gi|116050342|ref|YP_790841.1|	peptide synthase [Pseudomonas aeruginosa UCBPP-PA14]	5.91e-129	434
EA_ERX1174269	EA_ERX1174269-bin.3	EA_ERX1174269-bin.3_NODE_391_length_15540_cov_10.589732	gi|116050342|ref|YP_790841.1|	peptide synthase [Pseudomonas aeruginosa UCBPP-PA14]	0	1043
EA_ERX1174272	EA_ERX1174272-bin.0	EA_ERX1174272-bin.0_NODE_371_length_23259_cov_26.656051	gi|116050342|ref|YP_790841.1|	peptide synthase [Pseudomonas aeruginosa UCBPP-PA14]	1.01e-118	424
EA_ERX1174269	EA_ERX1174269-bin.3	EA_ERX1174269-bin.3_NODE_4207_length_1935_cov_8.623404	gi|116050342|ref|YP_790841.1|	peptide synthase [Pseudomonas aeruginosa UCBPP-PA14]	1.19e-135	437
EA_ERX1174263	EA_ERX1174263-bin.0	EA_ERX1174263-bin.0_NODE_381_length_3822_cov_5.569950	gi|116050573|ref|YP_790608.1|	response regulator GacA [Pseudomonas aeruginosa UCBPP-PA14]	4.56e-119	366
EA_ERX1174269	EA_ERX1174269-bin.3	EA_ERX1174269-bin.3_NODE_205_length_22914_cov_12.452776	gi|116050573|ref|YP_790608.1|	response regulator GacA [Pseudomonas aeruginosa UCBPP-PA14]	6.03e-110	348
EA_ERX1174270	EA_ERX1174270-bin.1	EA_ERX1174270-bin.1_NODE_23_length_116436_cov_23.688274	gi|116050573|ref|YP_790608.1|	response regulator GacA [Pseudomonas aeruginosa UCBPP-PA14]	3.1e-109	348
EA_ERX1174269	EA_ERX1174269-bin.1	EA_ERX1174269-bin.1_NODE_7_length_126608_cov_38.375384	gi|116050573|ref|YP_790608.1|	response regulator GacA [Pseudomonas aeruginosa UCBPP-PA14]	1.6e-115	366
EA_ERX1174270	EA_ERX1174270-bin.2	EA_ERX1174270-bin.2_NODE_14_length_126026_cov_33.921712	gi|116050573|ref|YP_790608.1|	response regulator GacA [Pseudomonas aeruginosa UCBPP-PA14]	1.6e-115	366
EA_ERX1174270	EA_ERX1174270-bin.1	EA_ERX1174270-bin.1_NODE_174_length_20545_cov_24.106442	gi|116050967|ref|YP_790208.1|	3-oxoacyl-ACP synthase [Pseudomonas aeruginosa UCBPP-PA14]	0	665
EA_ERX1174269	EA_ERX1174269-bin.3	EA_ERX1174269-bin.3_NODE_241_length_20545_cov_13.129673	gi|116050967|ref|YP_790208.1|	3-oxoacyl-ACP synthase [Pseudomonas aeruginosa UCBPP-PA14]	0	665
EA_ERX1174270	EA_ERX1174270-bin.2	EA_ERX1174270-bin.2_NODE_116_length_37160_cov_37.387145	gi|116050967|ref|YP_790208.1|	3-oxoacyl-ACP synthase [Pseudomonas aeruginosa UCBPP-PA14]	0	659
EA_ERX1174263	EA_ERX1174263-bin.0	EA_ERX1174263-bin.0_NODE_815_length_2535_cov_4.347984	gi|116050967|ref|YP_790208.1|	3-oxoacyl-ACP synthase [Pseudomonas aeruginosa UCBPP-PA14]	9.41e-71	237
EA_ERX1174269	EA_ERX1174269-bin.3	EA_ERX1174269-bin.3_NODE_428_length_14823_cov_14.030065	gi|116050967|ref|YP_790208.1|	3-oxoacyl-ACP synthase [Pseudomonas aeruginosa UCBPP-PA14]	1.57e-61	216
EA_ERX1174272	EA_ERX1174272-bin.0	EA_ERX1174272-bin.0_NODE_42_length_75753_cov_32.251380	gi|116050967|ref|YP_790208.1|	3-oxoacyl-ACP synthase [Pseudomonas aeruginosa UCBPP-PA14]	1.01e-60	216
EA_ERX1174270	EA_ERX1174270-bin.2	EA_ERX1174270-bin.2_NODE_147_length_27307_cov_39.620211	gi|116050967|ref|YP_790208.1|	3-oxoacyl-ACP synthase [Pseudomonas aeruginosa UCBPP-PA14]	5.54e-118	380
EA_ERX1174272	EA_ERX1174272-bin.0	EA_ERX1174272-bin.0_NODE_34_length_81998_cov_28.163931	gi|116050967|ref|YP_790208.1|	3-oxoacyl-ACP synthase [Pseudomonas aeruginosa UCBPP-PA14]	2.87e-64	226
EA_ERX1174270	EA_ERX1174270-bin.2	EA_ERX1174270-bin.2_NODE_55_length_69817_cov_36.149222	gi|116050967|ref|YP_790208.1|	3-oxoacyl-ACP synthase [Pseudomonas aeruginosa UCBPP-PA14]	6.41e-68	237
EA_ERX1174270	EA_ERX1174270-bin.1	EA_ERX1174270-bin.1_NODE_68_length_61963_cov_25.836629	gi|116050967|ref|YP_790208.1|	3-oxoacyl-ACP synthase [Pseudomonas aeruginosa UCBPP-PA14]	2.16e-64	226
EA_ERX1174269	EA_ERX1174269-bin.1	EA_ERX1174269-bin.1_NODE_28_length_75655_cov_47.696243	gi|116050967|ref|YP_790208.1|	3-oxoacyl-ACP synthase [Pseudomonas aeruginosa UCBPP-PA14]	8.17e-58	207
EA_ERX1174269	EA_ERX1174269-bin.3	EA_ERX1174269-bin.3_NODE_483_length_13745_cov_12.581812	gi|116050967|ref|YP_790208.1|	3-oxoacyl-ACP synthase [Pseudomonas aeruginosa UCBPP-PA14]	4.52e-65	226
EA_ERX1174272	EA_ERX1174272-bin.0	EA_ERX1174272-bin.0_NODE_697_length_13709_cov_29.521386	gi|116050967|ref|YP_790208.1|	3-oxoacyl-ACP synthase [Pseudomonas aeruginosa UCBPP-PA14]	2.68e-118	380
EA_ERX1174269	EA_ERX1174269-bin.1	EA_ERX1174269-bin.1_NODE_92_length_37794_cov_44.771324	gi|116050967|ref|YP_790208.1|	3-oxoacyl-ACP synthase [Pseudomonas aeruginosa UCBPP-PA14]	0	659
EA_ERX1174269	EA_ERX1174269-bin.1	EA_ERX1174269-bin.1_NODE_318_length_17502_cov_40.879521	gi|116050967|ref|YP_790208.1|	3-oxoacyl-ACP synthase [Pseudomonas aeruginosa UCBPP-PA14]	3.07e-118	380
EA_ERX1174269	EA_ERX1174269-bin.1	EA_ERX1174269-bin.1_NODE_3_length_162529_cov_42.402975	gi|116050967|ref|YP_790208.1|	3-oxoacyl-ACP synthase [Pseudomonas aeruginosa UCBPP-PA14]	1.51e-67	237
EA_ERX1174272	EA_ERX1174272-bin.0	EA_ERX1174272-bin.0_NODE_445_length_20545_cov_28.024012	gi|116050967|ref|YP_790208.1|	3-oxoacyl-ACP synthase [Pseudomonas aeruginosa UCBPP-PA14]	0	665
EA_ERX1174270	EA_ERX1174270-bin.1	EA_ERX1174270-bin.1_NODE_18_length_123380_cov_27.138017	gi|116050967|ref|YP_790208.1|	3-oxoacyl-ACP synthase [Pseudomonas aeruginosa UCBPP-PA14]	1.47e-60	216
EA_ERX1174263	EA_ERX1174263-bin.0	EA_ERX1174263-bin.0_NODE_152_length_5632_cov_7.480904	gi|116050967|ref|YP_790208.1|	3-oxoacyl-ACP synthase [Pseudomonas aeruginosa UCBPP-PA14]	5.07e-59	207
EA_ERX1174270	EA_ERX1174270-bin.2	EA_ERX1174270-bin.2_NODE_51_length_73247_cov_39.596363	gi|116050967|ref|YP_790208.1|	3-oxoacyl-ACP synthase [Pseudomonas aeruginosa UCBPP-PA14]	7.91e-58	207
EA_ERX1174270	EA_ERX1174270-bin.1	EA_ERX1174270-bin.1_NODE_20_length_121179_cov_26.458051	gi|116051700|ref|YP_789461.1|	chemotaxis-specific methylesterase [Pseudomonas aeruginosa UCBPP-PA14]	5.19e-159	496
EA_ERX1174269	EA_ERX1174269-bin.1	EA_ERX1174269-bin.1_NODE_26_length_80980_cov_42.242607	gi|116051700|ref|YP_789461.1|	chemotaxis-specific methylesterase [Pseudomonas aeruginosa UCBPP-PA14]	1.3e-164	512
EA_ERX1174263	EA_ERX1174263-bin.0	EA_ERX1174263-bin.0_NODE_1245_length_1999_cov_5.828189	gi|116051700|ref|YP_789461.1|	chemotaxis-specific methylesterase [Pseudomonas aeruginosa UCBPP-PA14]	1.48e-144	422
EA_ERX1174272	EA_ERX1174272-bin.0	EA_ERX1174272-bin.0_NODE_88_length_56730_cov_30.371539	gi|116051700|ref|YP_789461.1|	chemotaxis-specific methylesterase [Pseudomonas aeruginosa UCBPP-PA14]	2.41e-159	496
EA_ERX1174269	EA_ERX1174269-bin.3	EA_ERX1174269-bin.3_NODE_53_length_51233_cov_13.790809	gi|116051700|ref|YP_789461.1|	chemotaxis-specific methylesterase [Pseudomonas aeruginosa UCBPP-PA14]	2.18e-159	496
EA_ERX1174270	EA_ERX1174270-bin.2	EA_ERX1174270-bin.2_NODE_21_length_119847_cov_36.605950	gi|116051700|ref|YP_789461.1|	chemotaxis-specific methylesterase [Pseudomonas aeruginosa UCBPP-PA14]	1.55e-164	512
EA_ERX1174269	EA_ERX1174269-bin.1	EA_ERX1174269-bin.1_NODE_83_length_40816_cov_47.710655	gi|116051830|ref|YP_789327.1|	type 4 fimbrial biogenesis protein PilF [Pseudomonas aeruginosa UCBPP-PA14]	1.71e-104	335
EA_ERX1174270	EA_ERX1174270-bin.1	EA_ERX1174270-bin.1_NODE_56_length_69565_cov_25.928701	gi|116051830|ref|YP_789327.1|	type 4 fimbrial biogenesis protein PilF [Pseudomonas aeruginosa UCBPP-PA14]	3.6e-88	288
EA_ERX1174263	EA_ERX1174263-bin.0	EA_ERX1174263-bin.0_NODE_1856_length_1643_cov_6.472292	gi|116051830|ref|YP_789327.1|	type 4 fimbrial biogenesis protein PilF [Pseudomonas aeruginosa UCBPP-PA14]	2.03e-113	335
EA_ERX1174269	EA_ERX1174269-bin.3	EA_ERX1174269-bin.3_NODE_35_length_68258_cov_12.907761	gi|116051830|ref|YP_789327.1|	type 4 fimbrial biogenesis protein PilF [Pseudomonas aeruginosa UCBPP-PA14]	3.53e-88	288
EA_ERX1174272	EA_ERX1174272-bin.0	EA_ERX1174272-bin.0_NODE_91_length_55371_cov_30.917438	gi|116051830|ref|YP_789327.1|	type 4 fimbrial biogenesis protein PilF [Pseudomonas aeruginosa UCBPP-PA14]	2.86e-88	288
EA_ERX1174270	EA_ERX1174270-bin.2	EA_ERX1174270-bin.2_NODE_21_length_119847_cov_36.605950	gi|116051830|ref|YP_789327.1|	type 4 fimbrial biogenesis protein PilF [Pseudomonas aeruginosa UCBPP-PA14]	5.05e-104	335
EA_ERX1174272	EA_ERX1174272-bin.0	EA_ERX1174272-bin.0_NODE_16_length_119426_cov_31.751682	gi|116052272|ref|YP_788883.1|	catalase [Pseudomonas aeruginosa UCBPP-PA14]	5.82e-114	373
EA_ERX1174263	EA_ERX1174263-bin.0	EA_ERX1174263-bin.0_NODE_309_length_4151_cov_6.401123	gi|116052272|ref|YP_788883.1|	catalase [Pseudomonas aeruginosa UCBPP-PA14]	7.23e-114	364
EA_ERX1174269	EA_ERX1174269-bin.3	EA_ERX1174269-bin.3_NODE_31_length_70482_cov_18.763244	gi|116052272|ref|YP_788883.1|	catalase [Pseudomonas aeruginosa UCBPP-PA14]	2.39e-109	359
EA_ERX1174270	EA_ERX1174270-bin.2	EA_ERX1174270-bin.2_NODE_330_length_7600_cov_43.351889	gi|116052272|ref|YP_788883.1|	catalase [Pseudomonas aeruginosa UCBPP-PA14]	0	609
EA_ERX1174270	EA_ERX1174270-bin.1	EA_ERX1174270-bin.1_NODE_322_length_7692_cov_30.686133	gi|116052272|ref|YP_788883.1|	catalase [Pseudomonas aeruginosa UCBPP-PA14]	0	620
EA_ERX1174269	EA_ERX1174269-bin.3	EA_ERX1174269-bin.3_NODE_25_length_81872_cov_17.478275	gi|116052272|ref|YP_788883.1|	catalase [Pseudomonas aeruginosa UCBPP-PA14]	2.5e-114	374
EA_ERX1174263	EA_ERX1174263-bin.0	EA_ERX1174263-bin.0_NODE_2139_length_1540_cov_5.726599	gi|116052272|ref|YP_788883.1|	catalase [Pseudomonas aeruginosa UCBPP-PA14]	4.09e-120	359
EA_ERX1174270	EA_ERX1174270-bin.2	EA_ERX1174270-bin.2_NODE_28_length_110098_cov_44.773334	gi|116052272|ref|YP_788883.1|	catalase [Pseudomonas aeruginosa UCBPP-PA14]	4.39e-111	365
EA_ERX1174269	EA_ERX1174269-bin.1	EA_ERX1174269-bin.1_NODE_119_length_32375_cov_79.074783	gi|116052272|ref|YP_788883.1|	catalase [Pseudomonas aeruginosa UCBPP-PA14]	0	610
EA_ERX1174269	EA_ERX1174269-bin.1	EA_ERX1174269-bin.1_NODE_571_length_12387_cov_51.810169	gi|116052272|ref|YP_788883.1|	catalase [Pseudomonas aeruginosa UCBPP-PA14]	2.73e-111	362
EA_ERX1174269	EA_ERX1174269-bin.3	EA_ERX1174269-bin.3_NODE_1198_length_7296_cov_19.398288	gi|116052272|ref|YP_788883.1|	catalase [Pseudomonas aeruginosa UCBPP-PA14]	0	620
EA_ERX1174270	EA_ERX1174270-bin.1	EA_ERX1174270-bin.1_NODE_11_length_134096_cov_30.913653	gi|116052272|ref|YP_788883.1|	catalase [Pseudomonas aeruginosa UCBPP-PA14]	4.58e-109	359
EA_ERX1174270	EA_ERX1174270-bin.2	EA_ERX1174270-bin.2_NODE_16_length_124746_cov_37.644401	gi|116052272|ref|YP_788883.1|	catalase [Pseudomonas aeruginosa UCBPP-PA14]	6.58e-111	364
EA_ERX1174269	EA_ERX1174269-bin.1	EA_ERX1174269-bin.1_NODE_11_length_110858_cov_57.910914	gi|116052272|ref|YP_788883.1|	catalase [Pseudomonas aeruginosa UCBPP-PA14]	8.67e-111	364
EA_ERX1174263	EA_ERX1174263-bin.0	EA_ERX1174263-bin.0_NODE_1478_length_1832_cov_7.710748	gi|116052272|ref|YP_788883.1|	catalase [Pseudomonas aeruginosa UCBPP-PA14]	0	610
EA_ERX1174270	EA_ERX1174270-bin.1	EA_ERX1174270-bin.1_NODE_275_length_9082_cov_25.209815	gi|116052272|ref|YP_788883.1|	catalase [Pseudomonas aeruginosa UCBPP-PA14]	6.63e-108	352
EA_ERX1174263	EA_ERX1174263-bin.0	EA_ERX1174263-bin.0_NODE_283_length_4368_cov_6.503362	gi|116052560|ref|YP_792875.1|	type 4 prepilin peptidase PilD [Pseudomonas aeruginosa UCBPP-PA14]	6.32e-122	380
EA_ERX1174269	EA_ERX1174269-bin.1	EA_ERX1174269-bin.1_NODE_41_length_58129_cov_49.363295	gi|116052560|ref|YP_792875.1|	type 4 prepilin peptidase PilD [Pseudomonas aeruginosa UCBPP-PA14]	2.62e-117	374
EA_ERX1174269	EA_ERX1174269-bin.3	EA_ERX1174269-bin.3_NODE_145_length_28286_cov_13.944812	gi|116052560|ref|YP_792875.1|	type 4 prepilin peptidase PilD [Pseudomonas aeruginosa UCBPP-PA14]	1.21e-102	331
EA_ERX1174270	EA_ERX1174270-bin.1	EA_ERX1174270-bin.1_NODE_5_length_191060_cov_26.854936	gi|116052560|ref|YP_792875.1|	type 4 prepilin peptidase PilD [Pseudomonas aeruginosa UCBPP-PA14]	7.56e-102	331
EA_ERX1174272	EA_ERX1174272-bin.0	EA_ERX1174272-bin.0_NODE_142_length_42263_cov_31.935605	gi|116052560|ref|YP_792875.1|	type 4 prepilin peptidase PilD [Pseudomonas aeruginosa UCBPP-PA14]	1.65e-102	331
EA_ERX1174270	EA_ERX1174270-bin.2	EA_ERX1174270-bin.2_NODE_224_length_12333_cov_41.042108	gi|116052560|ref|YP_792875.1|	type 4 prepilin peptidase PilD [Pseudomonas aeruginosa UCBPP-PA14]	3.37e-119	377
EA_ERX1174269	EA_ERX1174269-bin.1	EA_ERX1174269-bin.1_NODE_11_length_110858_cov_57.910914	gi|116053639|ref|YP_793966.1|	thiol:disulfide interchange protein DsbA [Pseudomonas aeruginosa UCBPP-PA14]	8.89e-106	338
EA_ERX1174270	EA_ERX1174270-bin.1	EA_ERX1174270-bin.1_NODE_11_length_134096_cov_30.913653	gi|116053639|ref|YP_793966.1|	thiol:disulfide interchange protein DsbA [Pseudomonas aeruginosa UCBPP-PA14]	9.67e-101	323
EA_ERX1174269	EA_ERX1174269-bin.3	EA_ERX1174269-bin.3_NODE_31_length_70482_cov_18.763244	gi|116053639|ref|YP_793966.1|	thiol:disulfide interchange protein DsbA [Pseudomonas aeruginosa UCBPP-PA14]	5.07e-101	323
EA_ERX1174270	EA_ERX1174270-bin.2	EA_ERX1174270-bin.2_NODE_28_length_110098_cov_44.773334	gi|116053639|ref|YP_793966.1|	thiol:disulfide interchange protein DsbA [Pseudomonas aeruginosa UCBPP-PA14]	8.83e-106	338
EA_ERX1174263	EA_ERX1174263-bin.0	EA_ERX1174263-bin.0_NODE_13_length_14998_cov_7.707890	gi|116053639|ref|YP_793966.1|	thiol:disulfide interchange protein DsbA [Pseudomonas aeruginosa UCBPP-PA14]	1.18e-106	338
EA_ERX1174270	EA_ERX1174270-bin.1	EA_ERX1174270-bin.1_NODE_54_length_70054_cov_23.632495	gi|116053999|ref|YP_788441.1|	transcriptional regulator [Pseudomonas aeruginosa UCBPP-PA14]	7.91e-94	307
EA_ERX1174272	EA_ERX1174272-bin.0	EA_ERX1174272-bin.0_NODE_124_length_46333_cov_27.380570	gi|116053999|ref|YP_788441.1|	transcriptional regulator [Pseudomonas aeruginosa UCBPP-PA14]	5.2e-94	307
EA_ERX1174269	EA_ERX1174269-bin.3	EA_ERX1174269-bin.3_NODE_186_length_23836_cov_13.201800	gi|116053999|ref|YP_788441.1|	transcriptional regulator [Pseudomonas aeruginosa UCBPP-PA14]	2.64e-94	307
EA_ERX1174269	EA_ERX1174269-bin.3	EA_ERX1174269-bin.3_NODE_134_length_29500_cov_14.877365	gi|116054141|ref|YP_788584.1|	twitching motility protein PilI [Pseudomonas aeruginosa UCBPP-PA14]	1.52e-54	188
EA_ERX1174270	EA_ERX1174270-bin.2	EA_ERX1174270-bin.2_NODE_128_length_32873_cov_40.057194	gi|116054141|ref|YP_788584.1|	twitching motility protein PilI [Pseudomonas aeruginosa UCBPP-PA14]	1.61e-74	245
EA_ERX1174270	EA_ERX1174270-bin.1	EA_ERX1174270-bin.1_NODE_179_length_19122_cov_26.388944	gi|116054141|ref|YP_788584.1|	twitching motility protein PilI [Pseudomonas aeruginosa UCBPP-PA14]	9.81e-55	188
EA_ERX1174272	EA_ERX1174272-bin.0	EA_ERX1174272-bin.0_NODE_189_length_35654_cov_30.756538	gi|116054141|ref|YP_788584.1|	twitching motility protein PilI [Pseudomonas aeruginosa UCBPP-PA14]	1.84e-54	188
EA_ERX1174263	EA_ERX1174263-bin.0	EA_ERX1174263-bin.0_NODE_114_length_6180_cov_6.483918	gi|116054141|ref|YP_788584.1|	twitching motility protein PilI [Pseudomonas aeruginosa UCBPP-PA14]	2.89e-75	245
EA_ERX1174269	EA_ERX1174269-bin.1	EA_ERX1174269-bin.1_NODE_124_length_30899_cov_51.334522	gi|116054141|ref|YP_788584.1|	twitching motility protein PilI [Pseudomonas aeruginosa UCBPP-PA14]	1.26e-74	246
EA_ERX1174272	EA_ERX1174272-bin.0	EA_ERX1174272-bin.0_NODE_48_length_69777_cov_32.951436	gi|116515547|ref|YP_816161.1|	superoxide dismutase, manganese-dependent [Streptococcus pneumoniae D39]	6.02e-65	220
EA_ERX1174270	EA_ERX1174270-bin.1	EA_ERX1174270-bin.1_NODE_5_length_191060_cov_26.854936	gi|116515547|ref|YP_816161.1|	superoxide dismutase, manganese-dependent [Streptococcus pneumoniae D39]	1.65e-64	220
EA_ERX1174269	EA_ERX1174269-bin.3	EA_ERX1174269-bin.3_NODE_95_length_37577_cov_15.146288	gi|116515547|ref|YP_816161.1|	superoxide dismutase, manganese-dependent [Streptococcus pneumoniae D39]	5.88e-66	222
EA_ERX1174263	EA_ERX1174263-bin.0	EA_ERX1174263-bin.0_NODE_1085_length_2159_cov_5.332224	gi|116516090|ref|YP_815956.1|	glutamine synthetase, type I [Streptococcus pneumoniae D39]	4.6e-74	244
EA_ERX1174269	EA_ERX1174269-bin.3	EA_ERX1174269-bin.3_NODE_286_length_18805_cov_19.592213	gi|116516090|ref|YP_815956.1|	glutamine synthetase, type I [Streptococcus pneumoniae D39]	6.38e-75	256
EA_ERX1174270	EA_ERX1174270-bin.2	EA_ERX1174270-bin.2_NODE_82_length_53253_cov_45.488665	gi|116516090|ref|YP_815956.1|	glutamine synthetase, type I [Streptococcus pneumoniae D39]	1.9e-72	251
EA_ERX1174269	EA_ERX1174269-bin.1	EA_ERX1174269-bin.1_NODE_6_length_132359_cov_36.618092	gi|116516090|ref|YP_815956.1|	glutamine synthetase, type I [Streptococcus pneumoniae D39]	9.73e-70	244
EA_ERX1174263	EA_ERX1174263-bin.0	EA_ERX1174263-bin.0_NODE_857_length_2456_cov_7.436068	gi|116516090|ref|YP_815956.1|	glutamine synthetase, type I [Streptococcus pneumoniae D39]	1.32e-75	250
EA_ERX1174269	EA_ERX1174269-bin.3	EA_ERX1174269-bin.3_NODE_1312_length_6779_cov_10.002231	gi|116516090|ref|YP_815956.1|	glutamine synthetase, type I [Streptococcus pneumoniae D39]	2.13e-65	228
EA_ERX1174272	EA_ERX1174272-bin.0	EA_ERX1174272-bin.0_NODE_323_length_24913_cov_33.749014	gi|116516090|ref|YP_815956.1|	glutamine synthetase, type I [Streptococcus pneumoniae D39]	8.58e-75	256
EA_ERX1174272	EA_ERX1174272-bin.0	EA_ERX1174272-bin.0_NODE_659_length_14739_cov_24.821779	gi|116516090|ref|YP_815956.1|	glutamine synthetase, type I [Streptococcus pneumoniae D39]	5.11e-65	228
EA_ERX1174270	EA_ERX1174270-bin.2	EA_ERX1174270-bin.2_NODE_30_length_107719_cov_33.256316	gi|116516090|ref|YP_815956.1|	glutamine synthetase, type I [Streptococcus pneumoniae D39]	6.35e-70	244
EA_ERX1174270	EA_ERX1174270-bin.1	EA_ERX1174270-bin.1_NODE_138_length_29374_cov_28.626215	gi|116516090|ref|YP_815956.1|	glutamine synthetase, type I [Streptococcus pneumoniae D39]	1.02e-74	256
EA_ERX1174269	EA_ERX1174269-bin.1	EA_ERX1174269-bin.1_NODE_34_length_68905_cov_55.262469	gi|116516090|ref|YP_815956.1|	glutamine synthetase, type I [Streptococcus pneumoniae D39]	2.48e-72	251
EA_ERX1174272	EA_ERX1174272-bin.0	EA_ERX1174272-bin.0_NODE_100_length_51881_cov_25.463416	gi|116516119|ref|YP_816132.1|	pyruvate oxidase [Streptococcus pneumoniae D39]	7.23e-66	236
EA_ERX1174269	EA_ERX1174269-bin.3	EA_ERX1174269-bin.3_NODE_62_length_47341_cov_10.497864	gi|116516119|ref|YP_816132.1|	pyruvate oxidase [Streptococcus pneumoniae D39]	8.17e-66	236
EA_ERX1174270	EA_ERX1174270-bin.1	EA_ERX1174270-bin.1_NODE_50_length_73567_cov_21.462183	gi|116516119|ref|YP_816132.1|	pyruvate oxidase [Streptococcus pneumoniae D39]	1.08e-65	236
EA_ERX1174269	EA_ERX1174269-bin.3	EA_ERX1174269-bin.3_NODE_2111_length_4329_cov_17.351427	gi|116516216|ref|YP_816144.1|	ATP-dependent Clp protease proteolytic subunit [Streptococcus pneumoniae D39]	2.04e-64	214
EA_ERX1174270	EA_ERX1174270-bin.2	EA_ERX1174270-bin.2_NODE_10_length_162996_cov_36.952504	gi|116516216|ref|YP_816144.1|	ATP-dependent Clp protease proteolytic subunit [Streptococcus pneumoniae D39]	1.44e-59	205
EA_ERX1174270	EA_ERX1174270-bin.1	EA_ERX1174270-bin.1_NODE_61_length_65351_cov_24.421726	gi|116516216|ref|YP_816144.1|	ATP-dependent Clp protease proteolytic subunit [Streptococcus pneumoniae D39]	3.36e-63	214
EA_ERX1174269	EA_ERX1174269-bin.1	EA_ERX1174269-bin.1_NODE_1872_length_4863_cov_51.960275	gi|116516216|ref|YP_816144.1|	ATP-dependent Clp protease proteolytic subunit [Streptococcus pneumoniae D39]	3.98e-61	205
EA_ERX1174269	EA_ERX1174269-bin.3	EA_ERX1174269-bin.3_NODE_647_length_11387_cov_19.189816	gi|116516276|ref|YP_816685.1|	spermidine/putrescine ABC transporter spermidine/putrescine-binding protein [Streptococcus pneumoniae D39]	2.28e-51	184
EA_ERX1174272	EA_ERX1174272-bin.0	EA_ERX1174272-bin.0_NODE_177_length_36709_cov_33.805069	gi|116516276|ref|YP_816685.1|	spermidine/putrescine ABC transporter spermidine/putrescine-binding protein [Streptococcus pneumoniae D39]	9.55e-51	184
EA_ERX1174269	EA_ERX1174269-bin.3	EA_ERX1174269-bin.3_NODE_681_length_10875_cov_15.190296	gi|116517109|ref|YP_817219.1|	catabolite control protein A [Streptococcus pneumoniae D39]	3.23e-53	189
EA_ERX1174272	EA_ERX1174272-bin.0	EA_ERX1174272-bin.0_NODE_704_length_13648_cov_31.209372	gi|116517109|ref|YP_817219.1|	catabolite control protein A [Streptococcus pneumoniae D39]	8.81e-54	191
EA_ERX1174270	EA_ERX1174270-bin.1	EA_ERX1174270-bin.1_NODE_171_length_20643_cov_27.337721	gi|116517109|ref|YP_817219.1|	catabolite control protein A [Streptococcus pneumoniae D39]	1.36e-53	191
EA_ERX1174269	EA_ERX1174269-bin.3	EA_ERX1174269-bin.3_NODE_5028_length_1558_cov_6.838323	gi|117619998|ref|YP_856510.1|	3-phosphoshikimate 1-carboxyvinyltransferase [Aeromonas hydrophila subsp. hydrophila ATCC 7966]	3.84e-61	205
EA_ERX1174272	EA_ERX1174272-bin.0	EA_ERX1174272-bin.0_NODE_18_length_117314_cov_25.440845	gi|117619998|ref|YP_856510.1|	3-phosphoshikimate 1-carboxyvinyltransferase [Aeromonas hydrophila subsp. hydrophila ATCC 7966]	5.16e-56	204
EA_ERX1174270	EA_ERX1174270-bin.1	EA_ERX1174270-bin.1_NODE_98_length_44355_cov_21.334199	gi|117619998|ref|YP_856510.1|	3-phosphoshikimate 1-carboxyvinyltransferase [Aeromonas hydrophila subsp. hydrophila ATCC 7966]	2.58e-56	204
EA_ERX1174270	EA_ERX1174270-bin.2	EA_ERX1174270-bin.2_NODE_9_length_167479_cov_38.597823	gi|117623421|ref|YP_852334.1|	GTP-dependent nucleic acid-binding protein EngD [Escherichia coli APEC O1]	5.59e-172	535
EA_ERX1174272	EA_ERX1174272-bin.0	EA_ERX1174272-bin.0_NODE_59_length_65707_cov_34.205554	gi|117623421|ref|YP_852334.1|	GTP-dependent nucleic acid-binding protein EngD [Escherichia coli APEC O1]	5.49e-171	531
EA_ERX1174269	EA_ERX1174269-bin.1	EA_ERX1174269-bin.1_NODE_2_length_169528_cov_45.446933	gi|117623421|ref|YP_852334.1|	GTP-dependent nucleic acid-binding protein EngD [Escherichia coli APEC O1]	5.66e-172	535
EA_ERX1174263	EA_ERX1174263-bin.0	EA_ERX1174263-bin.0_NODE_1468_length_1838_cov_6.760516	gi|117623421|ref|YP_852334.1|	GTP-dependent nucleic acid-binding protein EngD [Escherichia coli APEC O1]	0	535
EA_ERX1174269	EA_ERX1174269-bin.3	EA_ERX1174269-bin.3_NODE_484_length_13739_cov_14.556270	gi|117623421|ref|YP_852334.1|	GTP-dependent nucleic acid-binding protein EngD [Escherichia coli APEC O1]	1.1e-171	531
EA_ERX1174270	EA_ERX1174270-bin.1	EA_ERX1174270-bin.1_NODE_43_length_84080_cov_28.881619	gi|117623421|ref|YP_852334.1|	GTP-dependent nucleic acid-binding protein EngD [Escherichia coli APEC O1]	7.04e-171	531
EA_ERX1174272	EA_ERX1174272-bin.0	EA_ERX1174272-bin.0_NODE_91_length_55371_cov_30.917438	gi|117623807|ref|YP_852720.1|	bifunctional maltose and glucose-specific PTS system components IICB [Escherichia coli APEC O1]	4.47e-59	214
EA_ERX1174269	EA_ERX1174269-bin.3	EA_ERX1174269-bin.3_NODE_35_length_68258_cov_12.907761	gi|117623807|ref|YP_852720.1|	bifunctional maltose and glucose-specific PTS system components IICB [Escherichia coli APEC O1]	1.42e-58	213
EA_ERX1174270	EA_ERX1174270-bin.1	EA_ERX1174270-bin.1_NODE_56_length_69565_cov_25.928701	gi|117623807|ref|YP_852720.1|	bifunctional maltose and glucose-specific PTS system components IICB [Escherichia coli APEC O1]	5.69e-59	214
EA_ERX1174269	EA_ERX1174269-bin.1	EA_ERX1174269-bin.1_NODE_14_length_102297_cov_48.874670	gi|117625164|ref|YP_854152.1|	transketolase [Escherichia coli APEC O1]	0	1041
EA_ERX1174269	EA_ERX1174269-bin.3	EA_ERX1174269-bin.3_NODE_131_length_29901_cov_14.670609	gi|117625164|ref|YP_854152.1|	transketolase [Escherichia coli APEC O1]	0	1033
EA_ERX1174270	EA_ERX1174270-bin.1	EA_ERX1174270-bin.1_NODE_50_length_73567_cov_21.462183	gi|117625164|ref|YP_854152.1|	transketolase [Escherichia coli APEC O1]	0	575
EA_ERX1174269	EA_ERX1174269-bin.3	EA_ERX1174269-bin.3_NODE_511_length_13320_cov_9.862872	gi|117625164|ref|YP_854152.1|	transketolase [Escherichia coli APEC O1]	0	577
EA_ERX1174272	EA_ERX1174272-bin.0	EA_ERX1174272-bin.0_NODE_84_length_57245_cov_33.133957	gi|117625164|ref|YP_854152.1|	transketolase [Escherichia coli APEC O1]	0	1039
EA_ERX1174272	EA_ERX1174272-bin.0	EA_ERX1174272-bin.0_NODE_404_length_21888_cov_22.124261	gi|117625164|ref|YP_854152.1|	transketolase [Escherichia coli APEC O1]	0	577
EA_ERX1174270	EA_ERX1174270-bin.1	EA_ERX1174270-bin.1_NODE_78_length_57255_cov_27.275839	gi|117625164|ref|YP_854152.1|	transketolase [Escherichia coli APEC O1]	0	1038
EA_ERX1174263	EA_ERX1174263-bin.0	EA_ERX1174263-bin.0_NODE_206_length_4948_cov_7.405477	gi|117625164|ref|YP_854152.1|	transketolase [Escherichia coli APEC O1]	0	1040
EA_ERX1174270	EA_ERX1174270-bin.2	EA_ERX1174270-bin.2_NODE_36_length_96291_cov_40.769618	gi|117625164|ref|YP_854152.1|	transketolase [Escherichia coli APEC O1]	0	1022
EA_ERX1174270	EA_ERX1174270-bin.2	EA_ERX1174270-bin.2_NODE_19_length_123344_cov_43.623065	gi|117625828|ref|YP_859151.1|	dipeptide transporter protein DppA [Escherichia coli APEC O1]	2.07e-135	437
EA_ERX1174269	EA_ERX1174269-bin.3	EA_ERX1174269-bin.3_NODE_129_length_30103_cov_15.303647	gi|117625828|ref|YP_859151.1|	dipeptide transporter protein DppA [Escherichia coli APEC O1]	3.16e-109	360
EA_ERX1174263	EA_ERX1174263-bin.0	EA_ERX1174263-bin.0_NODE_198_length_5011_cov_5.994754	gi|117625828|ref|YP_859151.1|	dipeptide transporter protein DppA [Escherichia coli APEC O1]	4.91e-92	307
EA_ERX1174269	EA_ERX1174269-bin.3	EA_ERX1174269-bin.3_NODE_129_length_30103_cov_15.303647	gi|117625828|ref|YP_859151.1|	dipeptide transporter protein DppA [Escherichia coli APEC O1]	0	570
EA_ERX1174269	EA_ERX1174269-bin.1	EA_ERX1174269-bin.1_NODE_2680_length_3290_cov_49.978053	gi|117625828|ref|YP_859151.1|	dipeptide transporter protein DppA [Escherichia coli APEC O1]	0	567
EA_ERX1174270	EA_ERX1174270-bin.2	EA_ERX1174270-bin.2_NODE_75_length_59019_cov_37.020402	gi|117625828|ref|YP_859151.1|	dipeptide transporter protein DppA [Escherichia coli APEC O1]	0	567
EA_ERX1174272	EA_ERX1174272-bin.0	EA_ERX1174272-bin.0_NODE_48_length_69777_cov_32.951436	gi|117625828|ref|YP_859151.1|	dipeptide transporter protein DppA [Escherichia coli APEC O1]	0	571
EA_ERX1174269	EA_ERX1174269-bin.3	EA_ERX1174269-bin.3_NODE_129_length_30103_cov_15.303647	gi|117625828|ref|YP_859151.1|	dipeptide transporter protein DppA [Escherichia coli APEC O1]	1.75e-173	545
EA_ERX1174272	EA_ERX1174272-bin.0	EA_ERX1174272-bin.0_NODE_21_length_107381_cov_33.665626	gi|117625828|ref|YP_859151.1|	dipeptide transporter protein DppA [Escherichia coli APEC O1]	3.75e-140	451
EA_ERX1174263	EA_ERX1174263-bin.0	EA_ERX1174263-bin.0_NODE_198_length_5011_cov_5.994754	gi|117625828|ref|YP_859151.1|	dipeptide transporter protein DppA [Escherichia coli APEC O1]	1.64e-153	478
EA_ERX1174269	EA_ERX1174269-bin.1	EA_ERX1174269-bin.1_NODE_508_length_13343_cov_37.030780	gi|117625828|ref|YP_859151.1|	dipeptide transporter protein DppA [Escherichia coli APEC O1]	1.41e-150	478
EA_ERX1174272	EA_ERX1174272-bin.0	EA_ERX1174272-bin.0_NODE_48_length_69777_cov_32.951436	gi|117625828|ref|YP_859151.1|	dipeptide transporter protein DppA [Escherichia coli APEC O1]	0	570
EA_ERX1174270	EA_ERX1174270-bin.2	EA_ERX1174270-bin.2_NODE_75_length_59019_cov_37.020402	gi|117625828|ref|YP_859151.1|	dipeptide transporter protein DppA [Escherichia coli APEC O1]	6.78e-150	478
EA_ERX1174269	EA_ERX1174269-bin.3	EA_ERX1174269-bin.3_NODE_129_length_30103_cov_15.303647	gi|117625828|ref|YP_859151.1|	dipeptide transporter protein DppA [Escherichia coli APEC O1]	0	571
EA_ERX1174269	EA_ERX1174269-bin.1	EA_ERX1174269-bin.1_NODE_441_length_14486_cov_52.360959	gi|117625828|ref|YP_859151.1|	dipeptide transporter protein DppA [Escherichia coli APEC O1]	4.34e-130	419
EA_ERX1174272	EA_ERX1174272-bin.0	EA_ERX1174272-bin.0_NODE_48_length_69777_cov_32.951436	gi|117625828|ref|YP_859151.1|	dipeptide transporter protein DppA [Escherichia coli APEC O1]	5.92e-143	458
EA_ERX1174270	EA_ERX1174270-bin.1	EA_ERX1174270-bin.1_NODE_5_length_191060_cov_26.854936	gi|117625828|ref|YP_859151.1|	dipeptide transporter protein DppA [Escherichia coli APEC O1]	1.29e-172	545
EA_ERX1174263	EA_ERX1174263-bin.0	EA_ERX1174263-bin.0_NODE_901_length_2391_cov_5.775257	gi|117625828|ref|YP_859151.1|	dipeptide transporter protein DppA [Escherichia coli APEC O1]	0	571
EA_ERX1174270	EA_ERX1174270-bin.1	EA_ERX1174270-bin.1_NODE_5_length_191060_cov_26.854936	gi|117625828|ref|YP_859151.1|	dipeptide transporter protein DppA [Escherichia coli APEC O1]	0	570
EA_ERX1174270	EA_ERX1174270-bin.2	EA_ERX1174270-bin.2_NODE_75_length_59019_cov_37.020402	gi|117625828|ref|YP_859151.1|	dipeptide transporter protein DppA [Escherichia coli APEC O1]	0	569
EA_ERX1174272	EA_ERX1174272-bin.0	EA_ERX1174272-bin.0_NODE_48_length_69777_cov_32.951436	gi|117625828|ref|YP_859151.1|	dipeptide transporter protein DppA [Escherichia coli APEC O1]	4.66e-173	545
EA_ERX1174263	EA_ERX1174263-bin.0	EA_ERX1174263-bin.0_NODE_1311_length_1947_cov_7.634249	gi|117625828|ref|YP_859151.1|	dipeptide transporter protein DppA [Escherichia coli APEC O1]	1.51e-93	296
EA_ERX1174269	EA_ERX1174269-bin.3	EA_ERX1174269-bin.3_NODE_8_length_124670_cov_16.503206	gi|117625828|ref|YP_859151.1|	dipeptide transporter protein DppA [Escherichia coli APEC O1]	4.36e-140	451
EA_ERX1174269	EA_ERX1174269-bin.1	EA_ERX1174269-bin.1_NODE_2680_length_3290_cov_49.978053	gi|117625828|ref|YP_859151.1|	dipeptide transporter protein DppA [Escherichia coli APEC O1]	1.19e-168	505
EA_ERX1174270	EA_ERX1174270-bin.1	EA_ERX1174270-bin.1_NODE_5_length_191060_cov_26.854936	gi|117625828|ref|YP_859151.1|	dipeptide transporter protein DppA [Escherichia coli APEC O1]	6.9e-143	459
EA_ERX1174270	EA_ERX1174270-bin.1	EA_ERX1174270-bin.1_NODE_5_length_191060_cov_26.854936	gi|117625828|ref|YP_859151.1|	dipeptide transporter protein DppA [Escherichia coli APEC O1]	0	571
EA_ERX1174270	EA_ERX1174270-bin.1	EA_ERX1174270-bin.1_NODE_96_length_45141_cov_28.021026	gi|117625828|ref|YP_859151.1|	dipeptide transporter protein DppA [Escherichia coli APEC O1]	1.55e-140	451
EA_ERX1174263	EA_ERX1174263-bin.0	EA_ERX1174263-bin.0_NODE_2101_length_1554_cov_4.404270	gi|121597699|ref|YP_990210.1|	DNA-binding response regulator [Burkholderia mallei SAVP1]	5.74e-54	180
EA_ERX1174269	EA_ERX1174269-bin.1	EA_ERX1174269-bin.1_NODE_16_length_97716_cov_47.095125	gi|121602875|ref|YP_989430.1|	chaperonin GroEL [Bartonella bacilliformis KC583]	0	622
EA_ERX1174270	EA_ERX1174270-bin.2	EA_ERX1174270-bin.2_NODE_3_length_232594_cov_39.139942	gi|121602875|ref|YP_989430.1|	chaperonin GroEL [Bartonella bacilliformis KC583]	0	622
EA_ERX1174269	EA_ERX1174269-bin.3	EA_ERX1174269-bin.3_NODE_214_length_22575_cov_14.092229	gi|121602875|ref|YP_989430.1|	chaperonin GroEL [Bartonella bacilliformis KC583]	0	625
EA_ERX1174269	EA_ERX1174269-bin.1	EA_ERX1174269-bin.1_NODE_89_length_38324_cov_42.168178	gi|121602875|ref|YP_989430.1|	chaperonin GroEL [Bartonella bacilliformis KC583]	1.8e-150	479
EA_ERX1174270	EA_ERX1174270-bin.2	EA_ERX1174270-bin.2_NODE_69_length_61548_cov_36.099751	gi|121602875|ref|YP_989430.1|	chaperonin GroEL [Bartonella bacilliformis KC583]	2.93e-150	479
EA_ERX1174270	EA_ERX1174270-bin.1	EA_ERX1174270-bin.1_NODE_71_length_60345_cov_26.070144	gi|121602875|ref|YP_989430.1|	chaperonin GroEL [Bartonella bacilliformis KC583]	0	624
EA_ERX1174263	EA_ERX1174263-bin.0	EA_ERX1174263-bin.0_NODE_17_length_14144_cov_6.504436	gi|121602875|ref|YP_989430.1|	chaperonin GroEL [Bartonella bacilliformis KC583]	0	622
EA_ERX1174272	EA_ERX1174272-bin.0	EA_ERX1174272-bin.0_NODE_400_length_21968_cov_32.344316	gi|121602875|ref|YP_989430.1|	chaperonin GroEL [Bartonella bacilliformis KC583]	0	624
EA_ERX1174263	EA_ERX1174263-bin.0	EA_ERX1174263-bin.0_NODE_963_length_2297_cov_5.733274	gi|121602875|ref|YP_989430.1|	chaperonin GroEL [Bartonella bacilliformis KC583]	3.4e-124	380
EA_ERX1174263	EA_ERX1174263-bin.0	EA_ERX1174263-bin.0_NODE_887_length_2408_cov_5.854654	gi|121612723|ref|YP_001000596.1|	amino acid ABC transporter, ATP-binding protein PEB1 [Campylobacter jejuni subsp. jejuni 81-176]	3.85e-54	185
EA_ERX1174272	EA_ERX1174272-bin.0	EA_ERX1174272-bin.0_NODE_155_length_39653_cov_33.867771	gi|121612723|ref|YP_001000596.1|	amino acid ABC transporter, ATP-binding protein PEB1 [Campylobacter jejuni subsp. jejuni 81-176]	4.84e-66	224
EA_ERX1174269	EA_ERX1174269-bin.3	EA_ERX1174269-bin.3_NODE_45_length_56309_cov_15.338963	gi|121612723|ref|YP_001000596.1|	amino acid ABC transporter, ATP-binding protein PEB1 [Campylobacter jejuni subsp. jejuni 81-176]	7.48e-54	189
EA_ERX1174270	EA_ERX1174270-bin.2	EA_ERX1174270-bin.2_NODE_9_length_167479_cov_38.597823	gi|121612723|ref|YP_001000596.1|	amino acid ABC transporter, ATP-binding protein PEB1 [Campylobacter jejuni subsp. jejuni 81-176]	1.58e-89	293
EA_ERX1174270	EA_ERX1174270-bin.2	EA_ERX1174270-bin.2_NODE_75_length_59019_cov_37.020402	gi|121612723|ref|YP_001000596.1|	amino acid ABC transporter, ATP-binding protein PEB1 [Campylobacter jejuni subsp. jejuni 81-176]	2.37e-63	217
EA_ERX1174272	EA_ERX1174272-bin.0	EA_ERX1174272-bin.0_NODE_337_length_24372_cov_33.444051	gi|121612723|ref|YP_001000596.1|	amino acid ABC transporter, ATP-binding protein PEB1 [Campylobacter jejuni subsp. jejuni 81-176]	4.77e-76	252
EA_ERX1174270	EA_ERX1174270-bin.1	EA_ERX1174270-bin.1_NODE_46_length_80951_cov_24.725265	gi|121612723|ref|YP_001000596.1|	amino acid ABC transporter, ATP-binding protein PEB1 [Campylobacter jejuni subsp. jejuni 81-176]	9.3e-74	247
EA_ERX1174270	EA_ERX1174270-bin.1	EA_ERX1174270-bin.1_NODE_18_length_123380_cov_27.138017	gi|121612723|ref|YP_001000596.1|	amino acid ABC transporter, ATP-binding protein PEB1 [Campylobacter jejuni subsp. jejuni 81-176]	4.22e-75	251
EA_ERX1174263	EA_ERX1174263-bin.0	EA_ERX1174263-bin.0_NODE_526_length_3264_cov_6.763789	gi|121612723|ref|YP_001000596.1|	amino acid ABC transporter, ATP-binding protein PEB1 [Campylobacter jejuni subsp. jejuni 81-176]	1.28e-90	288
EA_ERX1174270	EA_ERX1174270-bin.1	EA_ERX1174270-bin.1_NODE_132_length_30317_cov_30.603034	gi|121612723|ref|YP_001000596.1|	amino acid ABC transporter, ATP-binding protein PEB1 [Campylobacter jejuni subsp. jejuni 81-176]	8e-54	189
EA_ERX1174263	EA_ERX1174263-bin.0	EA_ERX1174263-bin.0_NODE_189_length_5106_cov_6.682043	gi|121612723|ref|YP_001000596.1|	amino acid ABC transporter, ATP-binding protein PEB1 [Campylobacter jejuni subsp. jejuni 81-176]	9.82e-64	215
EA_ERX1174269	EA_ERX1174269-bin.3	EA_ERX1174269-bin.3_NODE_45_length_56309_cov_15.338963	gi|121612723|ref|YP_001000596.1|	amino acid ABC transporter, ATP-binding protein PEB1 [Campylobacter jejuni subsp. jejuni 81-176]	6.9e-66	224
EA_ERX1174270	EA_ERX1174270-bin.1	EA_ERX1174270-bin.1_NODE_68_length_61963_cov_25.836629	gi|121612723|ref|YP_001000596.1|	amino acid ABC transporter, ATP-binding protein PEB1 [Campylobacter jejuni subsp. jejuni 81-176]	2.37e-72	243
EA_ERX1174269	EA_ERX1174269-bin.3	EA_ERX1174269-bin.3_NODE_15_length_100877_cov_16.736308	gi|121612723|ref|YP_001000596.1|	amino acid ABC transporter, ATP-binding protein PEB1 [Campylobacter jejuni subsp. jejuni 81-176]	7.63e-65	222
EA_ERX1174272	EA_ERX1174272-bin.0	EA_ERX1174272-bin.0_NODE_120_length_47174_cov_27.751374	gi|121612723|ref|YP_001000596.1|	amino acid ABC transporter, ATP-binding protein PEB1 [Campylobacter jejuni subsp. jejuni 81-176]	1.23e-74	249
EA_ERX1174263	EA_ERX1174263-bin.0	EA_ERX1174263-bin.0_NODE_391_length_3749_cov_4.540877	gi|121612723|ref|YP_001000596.1|	amino acid ABC transporter, ATP-binding protein PEB1 [Campylobacter jejuni subsp. jejuni 81-176]	2.18e-84	273
EA_ERX1174269	EA_ERX1174269-bin.3	EA_ERX1174269-bin.3_NODE_29_length_72517_cov_16.335900	gi|121612723|ref|YP_001000596.1|	amino acid ABC transporter, ATP-binding protein PEB1 [Campylobacter jejuni subsp. jejuni 81-176]	1.44e-75	252
EA_ERX1174269	EA_ERX1174269-bin.3	EA_ERX1174269-bin.3_NODE_308_length_17918_cov_10.485529	gi|121612723|ref|YP_001000596.1|	amino acid ABC transporter, ATP-binding protein PEB1 [Campylobacter jejuni subsp. jejuni 81-176]	9.71e-66	222
EA_ERX1174263	EA_ERX1174263-bin.0	EA_ERX1174263-bin.0_NODE_458_length_3479_cov_5.754089	gi|121612723|ref|YP_001000596.1|	amino acid ABC transporter, ATP-binding protein PEB1 [Campylobacter jejuni subsp. jejuni 81-176]	6.81e-69	229
EA_ERX1174269	EA_ERX1174269-bin.1	EA_ERX1174269-bin.1_NODE_109_length_34908_cov_43.717872	gi|121612723|ref|YP_001000596.1|	amino acid ABC transporter, ATP-binding protein PEB1 [Campylobacter jejuni subsp. jejuni 81-176]	1.57e-66	225
EA_ERX1174269	EA_ERX1174269-bin.3	EA_ERX1174269-bin.3_NODE_166_length_25462_cov_11.906168	gi|121612723|ref|YP_001000596.1|	amino acid ABC transporter, ATP-binding protein PEB1 [Campylobacter jejuni subsp. jejuni 81-176]	6.58e-75	249
EA_ERX1174272	EA_ERX1174272-bin.0	EA_ERX1174272-bin.0_NODE_264_length_28693_cov_26.680215	gi|121612723|ref|YP_001000596.1|	amino acid ABC transporter, ATP-binding protein PEB1 [Campylobacter jejuni subsp. jejuni 81-176]	1.57e-65	222
EA_ERX1174263	EA_ERX1174263-bin.0	EA_ERX1174263-bin.0_NODE_695_length_2790_cov_4.620841	gi|121612723|ref|YP_001000596.1|	amino acid ABC transporter, ATP-binding protein PEB1 [Campylobacter jejuni subsp. jejuni 81-176]	6.85e-55	188
EA_ERX1174272	EA_ERX1174272-bin.0	EA_ERX1174272-bin.0_NODE_57_length_66289_cov_30.282302	gi|121612723|ref|YP_001000596.1|	amino acid ABC transporter, ATP-binding protein PEB1 [Campylobacter jejuni subsp. jejuni 81-176]	7.61e-74	247
EA_ERX1174270	EA_ERX1174270-bin.1	EA_ERX1174270-bin.1_NODE_197_length_14991_cov_26.212105	gi|121612723|ref|YP_001000596.1|	amino acid ABC transporter, ATP-binding protein PEB1 [Campylobacter jejuni subsp. jejuni 81-176]	1.79e-66	224
EA_ERX1174269	EA_ERX1174269-bin.3	EA_ERX1174269-bin.3_NODE_48_length_54605_cov_13.860770	gi|121612723|ref|YP_001000596.1|	amino acid ABC transporter, ATP-binding protein PEB1 [Campylobacter jejuni subsp. jejuni 81-176]	8.28e-64	218
EA_ERX1174269	EA_ERX1174269-bin.3	EA_ERX1174269-bin.3_NODE_1576_length_5867_cov_12.226084	gi|121612723|ref|YP_001000596.1|	amino acid ABC transporter, ATP-binding protein PEB1 [Campylobacter jejuni subsp. jejuni 81-176]	3.53e-53	184
EA_ERX1174270	EA_ERX1174270-bin.1	EA_ERX1174270-bin.1_NODE_186_length_17759_cov_23.257851	gi|121612723|ref|YP_001000596.1|	amino acid ABC transporter, ATP-binding protein PEB1 [Campylobacter jejuni subsp. jejuni 81-176]	9.62e-66	222
EA_ERX1174270	EA_ERX1174270-bin.1	EA_ERX1174270-bin.1_NODE_77_length_57759_cov_26.392711	gi|121612723|ref|YP_001000596.1|	amino acid ABC transporter, ATP-binding protein PEB1 [Campylobacter jejuni subsp. jejuni 81-176]	5.98e-59	204
EA_ERX1174269	EA_ERX1174269-bin.3	EA_ERX1174269-bin.3_NODE_1186_length_7385_cov_4.814461	gi|121612723|ref|YP_001000596.1|	amino acid ABC transporter, ATP-binding protein PEB1 [Campylobacter jejuni subsp. jejuni 81-176]	2.93e-62	211
EA_ERX1174270	EA_ERX1174270-bin.2	EA_ERX1174270-bin.2_NODE_82_length_53253_cov_45.488665	gi|121612723|ref|YP_001000596.1|	amino acid ABC transporter, ATP-binding protein PEB1 [Campylobacter jejuni subsp. jejuni 81-176]	1.61e-67	229
EA_ERX1174272	EA_ERX1174272-bin.0	EA_ERX1174272-bin.0_NODE_155_length_39653_cov_33.867771	gi|121612723|ref|YP_001000596.1|	amino acid ABC transporter, ATP-binding protein PEB1 [Campylobacter jejuni subsp. jejuni 81-176]	1.01e-53	189
EA_ERX1174270	EA_ERX1174270-bin.2	EA_ERX1174270-bin.2_NODE_100_length_41798_cov_37.665860	gi|121612723|ref|YP_001000596.1|	amino acid ABC transporter, ATP-binding protein PEB1 [Campylobacter jejuni subsp. jejuni 81-176]	2.95e-62	213
EA_ERX1174272	EA_ERX1174272-bin.0	EA_ERX1174272-bin.0_NODE_5_length_175320_cov_30.432922	gi|121612723|ref|YP_001000596.1|	amino acid ABC transporter, ATP-binding protein PEB1 [Campylobacter jejuni subsp. jejuni 81-176]	2.68e-63	218
EA_ERX1174270	EA_ERX1174270-bin.2	EA_ERX1174270-bin.2_NODE_85_length_51767_cov_33.682704	gi|121612723|ref|YP_001000596.1|	amino acid ABC transporter, ATP-binding protein PEB1 [Campylobacter jejuni subsp. jejuni 81-176]	2.88e-62	213
EA_ERX1174269	EA_ERX1174269-bin.1	EA_ERX1174269-bin.1_NODE_12_length_110725_cov_48.386094	gi|121612723|ref|YP_001000596.1|	amino acid ABC transporter, ATP-binding protein PEB1 [Campylobacter jejuni subsp. jejuni 81-176]	2.35e-62	215
EA_ERX1174269	EA_ERX1174269-bin.3	EA_ERX1174269-bin.3_NODE_91_length_37926_cov_14.989623	gi|121612723|ref|YP_001000596.1|	amino acid ABC transporter, ATP-binding protein PEB1 [Campylobacter jejuni subsp. jejuni 81-176]	3.67e-58	201
EA_ERX1174269	EA_ERX1174269-bin.3	EA_ERX1174269-bin.3_NODE_364_length_16176_cov_12.466286	gi|121612723|ref|YP_001000596.1|	amino acid ABC transporter, ATP-binding protein PEB1 [Campylobacter jejuni subsp. jejuni 81-176]	6.63e-90	291
EA_ERX1174269	EA_ERX1174269-bin.3	EA_ERX1174269-bin.3_NODE_256_length_20021_cov_11.653761	gi|121612723|ref|YP_001000596.1|	amino acid ABC transporter, ATP-binding protein PEB1 [Campylobacter jejuni subsp. jejuni 81-176]	2.97e-59	204
EA_ERX1174270	EA_ERX1174270-bin.1	EA_ERX1174270-bin.1_NODE_215_length_13054_cov_28.469421	gi|121612723|ref|YP_001000596.1|	amino acid ABC transporter, ATP-binding protein PEB1 [Campylobacter jejuni subsp. jejuni 81-176]	5.22e-56	194
EA_ERX1174263	EA_ERX1174263-bin.0	EA_ERX1174263-bin.0_NODE_14_length_14809_cov_6.155619	gi|121612723|ref|YP_001000596.1|	amino acid ABC transporter, ATP-binding protein PEB1 [Campylobacter jejuni subsp. jejuni 81-176]	1.02e-62	213
EA_ERX1174269	EA_ERX1174269-bin.1	EA_ERX1174269-bin.1_NODE_34_length_68905_cov_55.262469	gi|121612723|ref|YP_001000596.1|	amino acid ABC transporter, ATP-binding protein PEB1 [Campylobacter jejuni subsp. jejuni 81-176]	2.09e-67	229
EA_ERX1174269	EA_ERX1174269-bin.1	EA_ERX1174269-bin.1_NODE_78_length_41621_cov_44.200452	gi|121612723|ref|YP_001000596.1|	amino acid ABC transporter, ATP-binding protein PEB1 [Campylobacter jejuni subsp. jejuni 81-176]	2.94e-62	213
EA_ERX1174272	EA_ERX1174272-bin.0	EA_ERX1174272-bin.0_NODE_100_length_51881_cov_25.463416	gi|121612723|ref|YP_001000596.1|	amino acid ABC transporter, ATP-binding protein PEB1 [Campylobacter jejuni subsp. jejuni 81-176]	2.56e-52	185
EA_ERX1174272	EA_ERX1174272-bin.0	EA_ERX1174272-bin.0_NODE_202_length_34492_cov_31.215263	gi|121612723|ref|YP_001000596.1|	amino acid ABC transporter, ATP-binding protein PEB1 [Campylobacter jejuni subsp. jejuni 81-176]	3.33e-58	201
EA_ERX1174270	EA_ERX1174270-bin.2	EA_ERX1174270-bin.2_NODE_14_length_126026_cov_33.921712	gi|121612723|ref|YP_001000596.1|	amino acid ABC transporter, ATP-binding protein PEB1 [Campylobacter jejuni subsp. jejuni 81-176]	1.88e-82	273
EA_ERX1174270	EA_ERX1174270-bin.2	EA_ERX1174270-bin.2_NODE_14_length_126026_cov_33.921712	gi|121612723|ref|YP_001000596.1|	amino acid ABC transporter, ATP-binding protein PEB1 [Campylobacter jejuni subsp. jejuni 81-176]	5.36e-53	188
EA_ERX1174270	EA_ERX1174270-bin.1	EA_ERX1174270-bin.1_NODE_104_length_41327_cov_22.138908	gi|121612723|ref|YP_001000596.1|	amino acid ABC transporter, ATP-binding protein PEB1 [Campylobacter jejuni subsp. jejuni 81-176]	1.24e-81	269
EA_ERX1174269	EA_ERX1174269-bin.3	EA_ERX1174269-bin.3_NODE_183_length_24125_cov_16.764271	gi|121612723|ref|YP_001000596.1|	amino acid ABC transporter, ATP-binding protein PEB1 [Campylobacter jejuni subsp. jejuni 81-176]	2.49e-72	241
EA_ERX1174269	EA_ERX1174269-bin.1	EA_ERX1174269-bin.1_NODE_642_length_11457_cov_20.014471	gi|121612723|ref|YP_001000596.1|	amino acid ABC transporter, ATP-binding protein PEB1 [Campylobacter jejuni subsp. jejuni 81-176]	2.91e-64	217
EA_ERX1174263	EA_ERX1174263-bin.0	EA_ERX1174263-bin.0_NODE_418_length_3607_cov_7.427083	gi|121612723|ref|YP_001000596.1|	amino acid ABC transporter, ATP-binding protein PEB1 [Campylobacter jejuni subsp. jejuni 81-176]	2.55e-54	187
EA_ERX1174270	EA_ERX1174270-bin.2	EA_ERX1174270-bin.2_NODE_99_length_42694_cov_38.721593	gi|121612723|ref|YP_001000596.1|	amino acid ABC transporter, ATP-binding protein PEB1 [Campylobacter jejuni subsp. jejuni 81-176]	1.93e-66	225
EA_ERX1174270	EA_ERX1174270-bin.1	EA_ERX1174270-bin.1_NODE_27_length_112071_cov_28.107413	gi|121612723|ref|YP_001000596.1|	amino acid ABC transporter, ATP-binding protein PEB1 [Campylobacter jejuni subsp. jejuni 81-176]	8.48e-65	222
EA_ERX1174269	EA_ERX1174269-bin.3	EA_ERX1174269-bin.3_NODE_528_length_13066_cov_16.059411	gi|121612723|ref|YP_001000596.1|	amino acid ABC transporter, ATP-binding protein PEB1 [Campylobacter jejuni subsp. jejuni 81-176]	5.22e-56	194
EA_ERX1174269	EA_ERX1174269-bin.1	EA_ERX1174269-bin.1_NODE_7_length_126608_cov_38.375384	gi|121612723|ref|YP_001000596.1|	amino acid ABC transporter, ATP-binding protein PEB1 [Campylobacter jejuni subsp. jejuni 81-176]	5.38e-53	188
EA_ERX1174270	EA_ERX1174270-bin.1	EA_ERX1174270-bin.1_NODE_44_length_82847_cov_24.893854	gi|121612723|ref|YP_001000596.1|	amino acid ABC transporter, ATP-binding protein PEB1 [Campylobacter jejuni subsp. jejuni 81-176]	1.26e-63	218
EA_ERX1174269	EA_ERX1174269-bin.1	EA_ERX1174269-bin.1_NODE_7_length_126608_cov_38.375384	gi|121612723|ref|YP_001000596.1|	amino acid ABC transporter, ATP-binding protein PEB1 [Campylobacter jejuni subsp. jejuni 81-176]	1.89e-82	273
EA_ERX1174269	EA_ERX1174269-bin.1	EA_ERX1174269-bin.1_NODE_336_length_16917_cov_47.229807	gi|121612723|ref|YP_001000596.1|	amino acid ABC transporter, ATP-binding protein PEB1 [Campylobacter jejuni subsp. jejuni 81-176]	1.36e-53	187
EA_ERX1174272	EA_ERX1174272-bin.0	EA_ERX1174272-bin.0_NODE_34_length_81998_cov_28.163931	gi|121612723|ref|YP_001000596.1|	amino acid ABC transporter, ATP-binding protein PEB1 [Campylobacter jejuni subsp. jejuni 81-176]	3.14e-72	243
EA_ERX1174269	EA_ERX1174269-bin.1	EA_ERX1174269-bin.1_NODE_2_length_169528_cov_45.446933	gi|121612723|ref|YP_001000596.1|	amino acid ABC transporter, ATP-binding protein PEB1 [Campylobacter jejuni subsp. jejuni 81-176]	1.6e-89	293
EA_ERX1174272	EA_ERX1174272-bin.0	EA_ERX1174272-bin.0_NODE_29_length_91946_cov_27.803332	gi|121612723|ref|YP_001000596.1|	amino acid ABC transporter, ATP-binding protein PEB1 [Campylobacter jejuni subsp. jejuni 81-176]	3.94e-89	291
EA_ERX1174272	EA_ERX1174272-bin.0	EA_ERX1174272-bin.0_NODE_120_length_47174_cov_27.751374	gi|121612723|ref|YP_001000596.1|	amino acid ABC transporter, ATP-binding protein PEB1 [Campylobacter jejuni subsp. jejuni 81-176]	1.37e-81	269
EA_ERX1174269	EA_ERX1174269-bin.3	EA_ERX1174269-bin.3_NODE_147_length_27758_cov_12.835866	gi|121612723|ref|YP_001000596.1|	amino acid ABC transporter, ATP-binding protein PEB1 [Campylobacter jejuni subsp. jejuni 81-176]	4.33e-74	246
EA_ERX1174263	EA_ERX1174263-bin.0	EA_ERX1174263-bin.0_NODE_1716_length_1706_cov_5.436099	gi|121612723|ref|YP_001000596.1|	amino acid ABC transporter, ATP-binding protein PEB1 [Campylobacter jejuni subsp. jejuni 81-176]	7.92e-71	225
EA_ERX1174263	EA_ERX1174263-bin.0	EA_ERX1174263-bin.0_NODE_49_length_8994_cov_6.990267	gi|121612723|ref|YP_001000596.1|	amino acid ABC transporter, ATP-binding protein PEB1 [Campylobacter jejuni subsp. jejuni 81-176]	2.83e-70	234
EA_ERX1174272	EA_ERX1174272-bin.0	EA_ERX1174272-bin.0_NODE_64_length_65098_cov_33.584921	gi|121612723|ref|YP_001000596.1|	amino acid ABC transporter, ATP-binding protein PEB1 [Campylobacter jejuni subsp. jejuni 81-176]	4.91e-65	222
EA_ERX1174263	EA_ERX1174263-bin.0	EA_ERX1174263-bin.0_NODE_191_length_5101_cov_6.054499	gi|121612723|ref|YP_001000596.1|	amino acid ABC transporter, ATP-binding protein PEB1 [Campylobacter jejuni subsp. jejuni 81-176]	1.1e-64	218
EA_ERX1174270	EA_ERX1174270-bin.1	EA_ERX1174270-bin.1_NODE_50_length_73567_cov_21.462183	gi|121612723|ref|YP_001000596.1|	amino acid ABC transporter, ATP-binding protein PEB1 [Campylobacter jejuni subsp. jejuni 81-176]	3.65e-52	185
EA_ERX1174270	EA_ERX1174270-bin.1	EA_ERX1174270-bin.1_NODE_87_length_50639_cov_23.283331	gi|121612723|ref|YP_001000596.1|	amino acid ABC transporter, ATP-binding protein PEB1 [Campylobacter jejuni subsp. jejuni 81-176]	1.32e-74	249
EA_ERX1174270	EA_ERX1174270-bin.1	EA_ERX1174270-bin.1_NODE_135_length_30036_cov_25.932791	gi|121612723|ref|YP_001000596.1|	amino acid ABC transporter, ATP-binding protein PEB1 [Campylobacter jejuni subsp. jejuni 81-176]	2.89e-58	201
EA_ERX1174269	EA_ERX1174269-bin.3	EA_ERX1174269-bin.3_NODE_3272_length_2601_cov_8.719560	gi|121612723|ref|YP_001000596.1|	amino acid ABC transporter, ATP-binding protein PEB1 [Campylobacter jejuni subsp. jejuni 81-176]	8.62e-85	269
EA_ERX1174269	EA_ERX1174269-bin.1	EA_ERX1174269-bin.1_NODE_54_length_50373_cov_37.235224	gi|121612723|ref|YP_001000596.1|	amino acid ABC transporter, ATP-binding protein PEB1 [Campylobacter jejuni subsp. jejuni 81-176]	2.64e-62	214
EA_ERX1174270	EA_ERX1174270-bin.2	EA_ERX1174270-bin.2_NODE_6_length_183848_cov_38.562404	gi|121612723|ref|YP_001000596.1|	amino acid ABC transporter, ATP-binding protein PEB1 [Campylobacter jejuni subsp. jejuni 81-176]	3.92e-62	215
EA_ERX1174269	EA_ERX1174269-bin.1	EA_ERX1174269-bin.1_NODE_9_length_120345_cov_45.533012	gi|121612723|ref|YP_001000596.1|	amino acid ABC transporter, ATP-binding protein PEB1 [Campylobacter jejuni subsp. jejuni 81-176]	3.99e-69	234
EA_ERX1174270	EA_ERX1174270-bin.1	EA_ERX1174270-bin.1_NODE_63_length_64529_cov_25.683128	gi|121612723|ref|YP_001000596.1|	amino acid ABC transporter, ATP-binding protein PEB1 [Campylobacter jejuni subsp. jejuni 81-176]	2.76e-89	291
EA_ERX1174272	EA_ERX1174272-bin.0	EA_ERX1174272-bin.0_NODE_743_length_12998_cov_35.397512	gi|121612723|ref|YP_001000596.1|	amino acid ABC transporter, ATP-binding protein PEB1 [Campylobacter jejuni subsp. jejuni 81-176]	5.19e-56	194
EA_ERX1174270	EA_ERX1174270-bin.2	EA_ERX1174270-bin.2_NODE_112_length_39239_cov_43.478792	gi|121612723|ref|YP_001000596.1|	amino acid ABC transporter, ATP-binding protein PEB1 [Campylobacter jejuni subsp. jejuni 81-176]	3.22e-53	187
EA_ERX1174270	EA_ERX1174270-bin.2	EA_ERX1174270-bin.2_NODE_3_length_232594_cov_39.139942	gi|121612723|ref|YP_001000596.1|	amino acid ABC transporter, ATP-binding protein PEB1 [Campylobacter jejuni subsp. jejuni 81-176]	7.73e-69	234
EA_ERX1174272	EA_ERX1174272-bin.0	EA_ERX1174272-bin.0_NODE_212_length_33467_cov_31.165270	gi|121612723|ref|YP_001000596.1|	amino acid ABC transporter, ATP-binding protein PEB1 [Campylobacter jejuni subsp. jejuni 81-176]	3.44e-59	204
EA_ERX1174270	EA_ERX1174270-bin.2	EA_ERX1174270-bin.2_NODE_4_length_228059_cov_36.734606	gi|121613240|ref|YP_999914.1|	flagellum-specific ATP synthase [Campylobacter jejuni subsp. jejuni 81-176]	4.54e-97	324
EA_ERX1174269	EA_ERX1174269-bin.3	EA_ERX1174269-bin.3_NODE_314_length_17723_cov_12.915440	gi|121613240|ref|YP_999914.1|	flagellum-specific ATP synthase [Campylobacter jejuni subsp. jejuni 81-176]	1.14e-101	334
EA_ERX1174269	EA_ERX1174269-bin.1	EA_ERX1174269-bin.1_NODE_4_length_147767_cov_42.981444	gi|121613240|ref|YP_999914.1|	flagellum-specific ATP synthase [Campylobacter jejuni subsp. jejuni 81-176]	2.94e-97	324
EA_ERX1174270	EA_ERX1174270-bin.1	EA_ERX1174270-bin.1_NODE_13_length_127530_cov_25.203428	gi|121613240|ref|YP_999914.1|	flagellum-specific ATP synthase [Campylobacter jejuni subsp. jejuni 81-176]	2.19e-101	336
EA_ERX1174272	EA_ERX1174272-bin.0	EA_ERX1174272-bin.0_NODE_59_length_65707_cov_34.205554	gi|121613240|ref|YP_999914.1|	flagellum-specific ATP synthase [Campylobacter jejuni subsp. jejuni 81-176]	4.5e-84	285
EA_ERX1174269	EA_ERX1174269-bin.3	EA_ERX1174269-bin.3_NODE_590_length_12125_cov_12.497100	gi|121613240|ref|YP_999914.1|	flagellum-specific ATP synthase [Campylobacter jejuni subsp. jejuni 81-176]	7.67e-85	285
EA_ERX1174270	EA_ERX1174270-bin.1	EA_ERX1174270-bin.1_NODE_43_length_84080_cov_28.881619	gi|121613240|ref|YP_999914.1|	flagellum-specific ATP synthase [Campylobacter jejuni subsp. jejuni 81-176]	8.49e-84	285
EA_ERX1174263	EA_ERX1174263-bin.0	EA_ERX1174263-bin.0_NODE_25_length_13069_cov_5.599662	gi|121613240|ref|YP_999914.1|	flagellum-specific ATP synthase [Campylobacter jejuni subsp. jejuni 81-176]	2.39e-98	324
EA_ERX1174272	EA_ERX1174272-bin.0	EA_ERX1174272-bin.0_NODE_19_length_112087_cov_29.244582	gi|121613240|ref|YP_999914.1|	flagellum-specific ATP synthase [Campylobacter jejuni subsp. jejuni 81-176]	1.92e-101	336
EA_ERX1174269	EA_ERX1174269-bin.1	EA_ERX1174269-bin.1_NODE_403_length_15390_cov_37.934529	gi|121613257|ref|YP_999755.1|	gamma-glutamyltransferase [Campylobacter jejuni subsp. jejuni 81-176]	3.65e-152	483
EA_ERX1174263	EA_ERX1174263-bin.0	EA_ERX1174263-bin.0_NODE_563_length_3139_cov_5.217899	gi|121613257|ref|YP_999755.1|	gamma-glutamyltransferase [Campylobacter jejuni subsp. jejuni 81-176]	3.48e-161	485
EA_ERX1174269	EA_ERX1174269-bin.3	EA_ERX1174269-bin.3_NODE_174_length_24745_cov_11.885217	gi|121613257|ref|YP_999755.1|	gamma-glutamyltransferase [Campylobacter jejuni subsp. jejuni 81-176]	1.37e-147	471
EA_ERX1174263	EA_ERX1174263-bin.0	EA_ERX1174263-bin.0_NODE_494_length_3369_cov_7.054919	gi|121613257|ref|YP_999755.1|	gamma-glutamyltransferase [Campylobacter jejuni subsp. jejuni 81-176]	1.59e-70	244
EA_ERX1174272	EA_ERX1174272-bin.0	EA_ERX1174272-bin.0_NODE_1_length_265087_cov_27.171655	gi|121613257|ref|YP_999755.1|	gamma-glutamyltransferase [Campylobacter jejuni subsp. jejuni 81-176]	1.55e-146	471
EA_ERX1174272	EA_ERX1174272-bin.0	EA_ERX1174272-bin.0_NODE_196_length_34886_cov_30.802819	gi|121613257|ref|YP_999755.1|	gamma-glutamyltransferase [Campylobacter jejuni subsp. jejuni 81-176]	1.3e-64	231
EA_ERX1174269	EA_ERX1174269-bin.3	EA_ERX1174269-bin.3_NODE_154_length_27061_cov_14.029216	gi|121613257|ref|YP_999755.1|	gamma-glutamyltransferase [Campylobacter jejuni subsp. jejuni 81-176]	4.52e-66	235
EA_ERX1174270	EA_ERX1174270-bin.1	EA_ERX1174270-bin.1_NODE_40_length_89207_cov_22.424500	gi|121613257|ref|YP_999755.1|	gamma-glutamyltransferase [Campylobacter jejuni subsp. jejuni 81-176]	5.16e-147	471
EA_ERX1174269	EA_ERX1174269-bin.1	EA_ERX1174269-bin.1_NODE_10_length_117691_cov_52.999048	gi|121613257|ref|YP_999755.1|	gamma-glutamyltransferase [Campylobacter jejuni subsp. jejuni 81-176]	1.83e-68	244
EA_ERX1174270	EA_ERX1174270-bin.2	EA_ERX1174270-bin.2_NODE_65_length_62700_cov_34.600878	gi|121613257|ref|YP_999755.1|	gamma-glutamyltransferase [Campylobacter jejuni subsp. jejuni 81-176]	5.6e-152	485
EA_ERX1174270	EA_ERX1174270-bin.2	EA_ERX1174270-bin.2_NODE_12_length_132931_cov_42.728883	gi|121613257|ref|YP_999755.1|	gamma-glutamyltransferase [Campylobacter jejuni subsp. jejuni 81-176]	2.07e-68	244
EA_ERX1174270	EA_ERX1174270-bin.1	EA_ERX1174270-bin.1_NODE_124_length_34888_cov_25.763443	gi|121613257|ref|YP_999755.1|	gamma-glutamyltransferase [Campylobacter jejuni subsp. jejuni 81-176]	1.3e-64	231
EA_ERX1174269	EA_ERX1174269-bin.1	EA_ERX1174269-bin.1_NODE_26_length_80980_cov_42.242607	gi|121613274|ref|YP_999998.1|	chemotaxis protein CheA [Campylobacter jejuni subsp. jejuni 81-176]	2.08e-75	270
EA_ERX1174269	EA_ERX1174269-bin.1	EA_ERX1174269-bin.1_NODE_159_length_26499_cov_21.081455	gi|121613274|ref|YP_999998.1|	chemotaxis protein CheA [Campylobacter jejuni subsp. jejuni 81-176]	1.15e-98	337
EA_ERX1174272	EA_ERX1174272-bin.0	EA_ERX1174272-bin.0_NODE_1_length_265087_cov_27.171655	gi|121613274|ref|YP_999998.1|	chemotaxis protein CheA [Campylobacter jejuni subsp. jejuni 81-176]	5.1e-84	297
EA_ERX1174269	EA_ERX1174269-bin.3	EA_ERX1174269-bin.3_NODE_53_length_51233_cov_13.790809	gi|121613274|ref|YP_999998.1|	chemotaxis protein CheA [Campylobacter jejuni subsp. jejuni 81-176]	3.75e-76	271
EA_ERX1174270	EA_ERX1174270-bin.1	EA_ERX1174270-bin.1_NODE_7_length_180595_cov_23.617747	gi|121613274|ref|YP_999998.1|	chemotaxis protein CheA [Campylobacter jejuni subsp. jejuni 81-176]	3.46e-84	297
EA_ERX1174269	EA_ERX1174269-bin.3	EA_ERX1174269-bin.3_NODE_248_length_20370_cov_11.060448	gi|121613274|ref|YP_999998.1|	chemotaxis protein CheA [Campylobacter jejuni subsp. jejuni 81-176]	1.13e-85	298
EA_ERX1174269	EA_ERX1174269-bin.1	EA_ERX1174269-bin.1_NODE_124_length_30899_cov_51.334522	gi|121613274|ref|YP_999998.1|	chemotaxis protein CheA [Campylobacter jejuni subsp. jejuni 81-176]	1.06e-81	287
EA_ERX1174272	EA_ERX1174272-bin.0	EA_ERX1174272-bin.0_NODE_189_length_35654_cov_30.756538	gi|121613274|ref|YP_999998.1|	chemotaxis protein CheA [Campylobacter jejuni subsp. jejuni 81-176]	1.98e-73	263
EA_ERX1174270	EA_ERX1174270-bin.2	EA_ERX1174270-bin.2_NODE_4_length_228059_cov_36.734606	gi|121613274|ref|YP_999998.1|	chemotaxis protein CheA [Campylobacter jejuni subsp. jejuni 81-176]	1.64e-105	360
EA_ERX1174272	EA_ERX1174272-bin.0	EA_ERX1174272-bin.0_NODE_88_length_56730_cov_30.371539	gi|121613274|ref|YP_999998.1|	chemotaxis protein CheA [Campylobacter jejuni subsp. jejuni 81-176]	3.12e-76	272
EA_ERX1174270	EA_ERX1174270-bin.2	EA_ERX1174270-bin.2_NODE_21_length_119847_cov_36.605950	gi|121613274|ref|YP_999998.1|	chemotaxis protein CheA [Campylobacter jejuni subsp. jejuni 81-176]	4.46e-75	269
EA_ERX1174270	EA_ERX1174270-bin.2	EA_ERX1174270-bin.2_NODE_128_length_32873_cov_40.057194	gi|121613274|ref|YP_999998.1|	chemotaxis protein CheA [Campylobacter jejuni subsp. jejuni 81-176]	1.63e-81	286
EA_ERX1174270	EA_ERX1174270-bin.1	EA_ERX1174270-bin.1_NODE_13_length_127530_cov_25.203428	gi|121613274|ref|YP_999998.1|	chemotaxis protein CheA [Campylobacter jejuni subsp. jejuni 81-176]	3.11e-107	364
EA_ERX1174263	EA_ERX1174263-bin.0	EA_ERX1174263-bin.0_NODE_113_length_6199_cov_7.094238	gi|121613274|ref|YP_999998.1|	chemotaxis protein CheA [Campylobacter jejuni subsp. jejuni 81-176]	2.22e-82	286
EA_ERX1174270	EA_ERX1174270-bin.1	EA_ERX1174270-bin.1_NODE_20_length_121179_cov_26.458051	gi|121613274|ref|YP_999998.1|	chemotaxis protein CheA [Campylobacter jejuni subsp. jejuni 81-176]	6.79e-76	272
EA_ERX1174272	EA_ERX1174272-bin.0	EA_ERX1174272-bin.0_NODE_19_length_112087_cov_29.244582	gi|121613274|ref|YP_999998.1|	chemotaxis protein CheA [Campylobacter jejuni subsp. jejuni 81-176]	2.73e-107	364
EA_ERX1174269	EA_ERX1174269-bin.3	EA_ERX1174269-bin.3_NODE_134_length_29500_cov_14.877365	gi|121613274|ref|YP_999998.1|	chemotaxis protein CheA [Campylobacter jejuni subsp. jejuni 81-176]	6.31e-73	261
EA_ERX1174270	EA_ERX1174270-bin.1	EA_ERX1174270-bin.1_NODE_179_length_19122_cov_26.388944	gi|121613274|ref|YP_999998.1|	chemotaxis protein CheA [Campylobacter jejuni subsp. jejuni 81-176]	1.01e-73	263
EA_ERX1174269	EA_ERX1174269-bin.1	EA_ERX1174269-bin.1_NODE_4_length_147767_cov_42.981444	gi|121613274|ref|YP_999998.1|	chemotaxis protein CheA [Campylobacter jejuni subsp. jejuni 81-176]	1.06e-105	360
EA_ERX1174269	EA_ERX1174269-bin.1	EA_ERX1174269-bin.1_NODE_12_length_110725_cov_48.386094	gi|121633907|ref|YP_974152.1|	methionyl-tRNA synthetase [Neisseria meningitidis FAM18]	0	753
EA_ERX1174263	EA_ERX1174263-bin.0	EA_ERX1174263-bin.0_NODE_287_length_4326_cov_6.357762	gi|121633907|ref|YP_974152.1|	methionyl-tRNA synthetase [Neisseria meningitidis FAM18]	0	753
EA_ERX1174270	EA_ERX1174270-bin.2	EA_ERX1174270-bin.2_NODE_165_length_21754_cov_42.618001	gi|121633907|ref|YP_974152.1|	methionyl-tRNA synthetase [Neisseria meningitidis FAM18]	0	753
EA_ERX1174269	EA_ERX1174269-bin.3	EA_ERX1174269-bin.3_NODE_218_length_22211_cov_14.752031	gi|121633907|ref|YP_974152.1|	methionyl-tRNA synthetase [Neisseria meningitidis FAM18]	0	756
EA_ERX1174270	EA_ERX1174270-bin.1	EA_ERX1174270-bin.1_NODE_20_length_121179_cov_26.458051	gi|121633907|ref|YP_974152.1|	methionyl-tRNA synthetase [Neisseria meningitidis FAM18]	0	756
EA_ERX1174263	EA_ERX1174263-bin.0	EA_ERX1174263-bin.0_NODE_72_length_7887_cov_6.635598	gi|121634217|ref|YP_974462.1|	fructose-1,6-bisphosphate aldolase [Neisseria meningitidis FAM18]	1.67e-66	228
EA_ERX1174270	EA_ERX1174270-bin.2	EA_ERX1174270-bin.2_NODE_36_length_96291_cov_40.769618	gi|121634217|ref|YP_974462.1|	fructose-1,6-bisphosphate aldolase [Neisseria meningitidis FAM18]	0	562
EA_ERX1174272	EA_ERX1174272-bin.0	EA_ERX1174272-bin.0_NODE_84_length_57245_cov_33.133957	gi|121634217|ref|YP_974462.1|	fructose-1,6-bisphosphate aldolase [Neisseria meningitidis FAM18]	0	580
EA_ERX1174263	EA_ERX1174263-bin.0	EA_ERX1174263-bin.0_NODE_1793_length_1672_cov_7.184292	gi|121634217|ref|YP_974462.1|	fructose-1,6-bisphosphate aldolase [Neisseria meningitidis FAM18]	6.21e-122	361
EA_ERX1174269	EA_ERX1174269-bin.3	EA_ERX1174269-bin.3_NODE_131_length_29901_cov_14.670609	gi|121634217|ref|YP_974462.1|	fructose-1,6-bisphosphate aldolase [Neisseria meningitidis FAM18]	0	580
EA_ERX1174270	EA_ERX1174270-bin.1	EA_ERX1174270-bin.1_NODE_78_length_57255_cov_27.275839	gi|121634217|ref|YP_974462.1|	fructose-1,6-bisphosphate aldolase [Neisseria meningitidis FAM18]	0	580
EA_ERX1174269	EA_ERX1174269-bin.1	EA_ERX1174269-bin.1_NODE_14_length_102297_cov_48.874670	gi|121634217|ref|YP_974462.1|	fructose-1,6-bisphosphate aldolase [Neisseria meningitidis FAM18]	0	562
EA_ERX1174269	EA_ERX1174269-bin.3	EA_ERX1174269-bin.3_NODE_29_length_72517_cov_16.335900	gi|121634271|ref|YP_974516.1|	3-dehydroquinate synthase [Neisseria meningitidis FAM18]	1.53e-122	392
EA_ERX1174270	EA_ERX1174270-bin.2	EA_ERX1174270-bin.2_NODE_67_length_62473_cov_41.421465	gi|121634271|ref|YP_974516.1|	3-dehydroquinate synthase [Neisseria meningitidis FAM18]	2.43e-115	371
EA_ERX1174272	EA_ERX1174272-bin.0	EA_ERX1174272-bin.0_NODE_42_length_75753_cov_32.251380	gi|121634271|ref|YP_974516.1|	3-dehydroquinate synthase [Neisseria meningitidis FAM18]	1.6e-122	392
EA_ERX1174270	EA_ERX1174270-bin.1	EA_ERX1174270-bin.1_NODE_18_length_123380_cov_27.138017	gi|121634271|ref|YP_974516.1|	3-dehydroquinate synthase [Neisseria meningitidis FAM18]	2.54e-122	392
EA_ERX1174269	EA_ERX1174269-bin.1	EA_ERX1174269-bin.1_NODE_44_length_56340_cov_50.660904	gi|121634271|ref|YP_974516.1|	3-dehydroquinate synthase [Neisseria meningitidis FAM18]	2.19e-115	371
EA_ERX1174263	EA_ERX1174263-bin.0	EA_ERX1174263-bin.0_NODE_11_length_17548_cov_7.576631	gi|121634271|ref|YP_974516.1|	3-dehydroquinate synthase [Neisseria meningitidis FAM18]	6.6e-116	371
EA_ERX1174270	EA_ERX1174270-bin.2	EA_ERX1174270-bin.2_NODE_67_length_62473_cov_41.421465	gi|121634273|ref|YP_974518.1|	pilus secretin [Neisseria meningitidis FAM18]	2.32e-75	264
EA_ERX1174263	EA_ERX1174263-bin.0	EA_ERX1174263-bin.0_NODE_11_length_17548_cov_7.576631	gi|121634273|ref|YP_974518.1|	pilus secretin [Neisseria meningitidis FAM18]	6.1e-76	264
EA_ERX1174269	EA_ERX1174269-bin.1	EA_ERX1174269-bin.1_NODE_44_length_56340_cov_50.660904	gi|121634273|ref|YP_974518.1|	pilus secretin [Neisseria meningitidis FAM18]	2.05e-75	264
EA_ERX1174272	EA_ERX1174272-bin.0	EA_ERX1174272-bin.0_NODE_142_length_42263_cov_31.935605	gi|121634464|ref|YP_974709.1|	N-acetyl-anhydromuranmyl-L-alanine amidase [Neisseria meningitidis FAM18]	6.92e-57	196
EA_ERX1174270	EA_ERX1174270-bin.1	EA_ERX1174270-bin.1_NODE_5_length_191060_cov_26.854936	gi|121634464|ref|YP_974709.1|	N-acetyl-anhydromuranmyl-L-alanine amidase [Neisseria meningitidis FAM18]	2.47e-56	196
EA_ERX1174270	EA_ERX1174270-bin.2	EA_ERX1174270-bin.2_NODE_38_length_93043_cov_41.150557	gi|121634464|ref|YP_974709.1|	N-acetyl-anhydromuranmyl-L-alanine amidase [Neisseria meningitidis FAM18]	1.36e-52	184
EA_ERX1174269	EA_ERX1174269-bin.1	EA_ERX1174269-bin.1_NODE_18_length_93053_cov_51.214263	gi|121634464|ref|YP_974709.1|	N-acetyl-anhydromuranmyl-L-alanine amidase [Neisseria meningitidis FAM18]	1.36e-52	184
EA_ERX1174263	EA_ERX1174263-bin.0	EA_ERX1174263-bin.0_NODE_128_length_5944_cov_6.626252	gi|121634464|ref|YP_974709.1|	N-acetyl-anhydromuranmyl-L-alanine amidase [Neisseria meningitidis FAM18]	8.19e-54	184
EA_ERX1174269	EA_ERX1174269-bin.3	EA_ERX1174269-bin.3_NODE_145_length_28286_cov_13.944812	gi|121634464|ref|YP_974709.1|	N-acetyl-anhydromuranmyl-L-alanine amidase [Neisseria meningitidis FAM18]	4.61e-57	196
EA_ERX1174269	EA_ERX1174269-bin.3	EA_ERX1174269-bin.3_NODE_884_length_9098_cov_16.248811	gi|121634746|ref|YP_974991.1|	5,10-methylenetetrahydrofolate reductase [Neisseria meningitidis FAM18]	1.26e-60	209
EA_ERX1174272	EA_ERX1174272-bin.0	EA_ERX1174272-bin.0_NODE_84_length_57245_cov_33.133957	gi|121634746|ref|YP_974991.1|	5,10-methylenetetrahydrofolate reductase [Neisseria meningitidis FAM18]	8.42e-60	209
EA_ERX1174270	EA_ERX1174270-bin.1	EA_ERX1174270-bin.1_NODE_78_length_57255_cov_27.275839	gi|121634746|ref|YP_974991.1|	5,10-methylenetetrahydrofolate reductase [Neisseria meningitidis FAM18]	8.43e-60	209
EA_ERX1174263	EA_ERX1174263-bin.0	EA_ERX1174263-bin.0_NODE_653_length_2876_cov_7.962070	gi|121634746|ref|YP_974991.1|	5,10-methylenetetrahydrofolate reductase [Neisseria meningitidis FAM18]	6.69e-60	204
EA_ERX1174269	EA_ERX1174269-bin.1	EA_ERX1174269-bin.1_NODE_14_length_102297_cov_48.874670	gi|121634746|ref|YP_974991.1|	5,10-methylenetetrahydrofolate reductase [Neisseria meningitidis FAM18]	5.33e-58	204
EA_ERX1174270	EA_ERX1174270-bin.2	EA_ERX1174270-bin.2_NODE_223_length_12635_cov_39.987122	gi|121634746|ref|YP_974991.1|	5,10-methylenetetrahydrofolate reductase [Neisseria meningitidis FAM18]	6.28e-59	204
EA_ERX1174270	EA_ERX1174270-bin.2	EA_ERX1174270-bin.2_NODE_16_length_124746_cov_37.644401	gi|121634825|ref|YP_975070.1|	DedA protein ortholog [Neisseria meningitidis FAM18]	1.78e-55	194
EA_ERX1174269	EA_ERX1174269-bin.1	EA_ERX1174269-bin.1_NODE_36_length_65505_cov_47.959037	gi|121634825|ref|YP_975070.1|	DedA protein ortholog [Neisseria meningitidis FAM18]	9.33e-56	194
EA_ERX1174263	EA_ERX1174263-bin.0	EA_ERX1174263-bin.0_NODE_527_length_3263_cov_6.688903	gi|121634825|ref|YP_975070.1|	DedA protein ortholog [Neisseria meningitidis FAM18]	3.74e-57	194
EA_ERX1174270	EA_ERX1174270-bin.1	EA_ERX1174270-bin.1_NODE_29_length_108341_cov_26.076233	gi|121634825|ref|YP_975070.1|	DedA protein ortholog [Neisseria meningitidis FAM18]	1.9e-52	185
EA_ERX1174272	EA_ERX1174272-bin.0	EA_ERX1174272-bin.0_NODE_16_length_119426_cov_31.751682	gi|121634825|ref|YP_975070.1|	DedA protein ortholog [Neisseria meningitidis FAM18]	2.09e-52	185
EA_ERX1174269	EA_ERX1174269-bin.3	EA_ERX1174269-bin.3_NODE_20_length_91832_cov_15.494078	gi|121634825|ref|YP_975070.1|	DedA protein ortholog [Neisseria meningitidis FAM18]	1.61e-52	185
EA_ERX1174263	EA_ERX1174263-bin.0	EA_ERX1174263-bin.0_NODE_826_length_2512_cov_5.281237	gi|121634888|ref|YP_975133.1|	dihydroxy-acid dehydratase [Neisseria meningitidis FAM18]	8.67e-72	245
EA_ERX1174263	EA_ERX1174263-bin.0	EA_ERX1174263-bin.0_NODE_1192_length_2042_cov_7.077001	gi|121634888|ref|YP_975133.1|	dihydroxy-acid dehydratase [Neisseria meningitidis FAM18]	0	771
EA_ERX1174269	EA_ERX1174269-bin.3	EA_ERX1174269-bin.3_NODE_478_length_13846_cov_10.563048	gi|121634888|ref|YP_975133.1|	dihydroxy-acid dehydratase [Neisseria meningitidis FAM18]	1.37e-65	234
EA_ERX1174272	EA_ERX1174272-bin.0	EA_ERX1174272-bin.0_NODE_531_length_18023_cov_25.132291	gi|121634888|ref|YP_975133.1|	dihydroxy-acid dehydratase [Neisseria meningitidis FAM18]	2.77e-65	234
EA_ERX1174269	EA_ERX1174269-bin.3	EA_ERX1174269-bin.3_NODE_79_length_41404_cov_15.786355	gi|121634888|ref|YP_975133.1|	dihydroxy-acid dehydratase [Neisseria meningitidis FAM18]	0	901
EA_ERX1174270	EA_ERX1174270-bin.2	EA_ERX1174270-bin.2_NODE_12_length_132931_cov_42.728883	gi|121634888|ref|YP_975133.1|	dihydroxy-acid dehydratase [Neisseria meningitidis FAM18]	0	909
EA_ERX1174270	EA_ERX1174270-bin.2	EA_ERX1174270-bin.2_NODE_79_length_55557_cov_35.003910	gi|121634888|ref|YP_975133.1|	dihydroxy-acid dehydratase [Neisseria meningitidis FAM18]	1.08e-68	245
EA_ERX1174270	EA_ERX1174270-bin.1	EA_ERX1174270-bin.1_NODE_111_length_39675_cov_26.402171	gi|121634888|ref|YP_975133.1|	dihydroxy-acid dehydratase [Neisseria meningitidis FAM18]	0	901
EA_ERX1174269	EA_ERX1174269-bin.1	EA_ERX1174269-bin.1_NODE_19_length_92994_cov_38.959791	gi|121634888|ref|YP_975133.1|	dihydroxy-acid dehydratase [Neisseria meningitidis FAM18]	1.43e-68	246
EA_ERX1174269	EA_ERX1174269-bin.1	EA_ERX1174269-bin.1_NODE_10_length_117691_cov_52.999048	gi|121634888|ref|YP_975133.1|	dihydroxy-acid dehydratase [Neisseria meningitidis FAM18]	0	899
EA_ERX1174270	EA_ERX1174270-bin.1	EA_ERX1174270-bin.1_NODE_181_length_18398_cov_21.793600	gi|121634888|ref|YP_975133.1|	dihydroxy-acid dehydratase [Neisseria meningitidis FAM18]	2.84e-65	234
EA_ERX1174272	EA_ERX1174272-bin.0	EA_ERX1174272-bin.0_NODE_176_length_36795_cov_32.785955	gi|121634888|ref|YP_975133.1|	dihydroxy-acid dehydratase [Neisseria meningitidis FAM18]	0	901
EA_ERX1174269	EA_ERX1174269-bin.1	EA_ERX1174269-bin.1_NODE_36_length_65505_cov_47.959037	gi|121634994|ref|YP_975239.1|	murein hydrolase [Neisseria meningitidis FAM18]	2.4e-63	221
EA_ERX1174269	EA_ERX1174269-bin.3	EA_ERX1174269-bin.3_NODE_20_length_91832_cov_15.494078	gi|121634994|ref|YP_975239.1|	murein hydrolase [Neisseria meningitidis FAM18]	1.02e-57	206
EA_ERX1174263	EA_ERX1174263-bin.0	EA_ERX1174263-bin.0_NODE_150_length_5663_cov_7.199536	gi|121634994|ref|YP_975239.1|	murein hydrolase [Neisseria meningitidis FAM18]	1.79e-64	221
EA_ERX1174272	EA_ERX1174272-bin.0	EA_ERX1174272-bin.0_NODE_16_length_119426_cov_31.751682	gi|121634994|ref|YP_975239.1|	murein hydrolase [Neisseria meningitidis FAM18]	1.32e-57	206
EA_ERX1174270	EA_ERX1174270-bin.1	EA_ERX1174270-bin.1_NODE_29_length_108341_cov_26.076233	gi|121634994|ref|YP_975239.1|	murein hydrolase [Neisseria meningitidis FAM18]	1.2e-57	206
EA_ERX1174270	EA_ERX1174270-bin.2	EA_ERX1174270-bin.2_NODE_16_length_124746_cov_37.644401	gi|121634994|ref|YP_975239.1|	murein hydrolase [Neisseria meningitidis FAM18]	4.61e-63	221
EA_ERX1174272	EA_ERX1174272-bin.0	EA_ERX1174272-bin.0_NODE_42_length_75753_cov_32.251380	gi|121635198|ref|YP_975443.1|	ADP-heptose--LPS heptosyltransferase [Neisseria meningitidis FAM18]	5.87e-109	352
EA_ERX1174270	EA_ERX1174270-bin.2	EA_ERX1174270-bin.2_NODE_2_length_240098_cov_39.618606	gi|121635198|ref|YP_975443.1|	ADP-heptose--LPS heptosyltransferase [Neisseria meningitidis FAM18]	6.19e-111	359
EA_ERX1174269	EA_ERX1174269-bin.1	EA_ERX1174269-bin.1_NODE_37_length_62525_cov_50.108388	gi|121635198|ref|YP_975443.1|	ADP-heptose--LPS heptosyltransferase [Neisseria meningitidis FAM18]	1.6e-111	359
EA_ERX1174263	EA_ERX1174263-bin.0	EA_ERX1174263-bin.0_NODE_104_length_6322_cov_6.402425	gi|121635198|ref|YP_975443.1|	ADP-heptose--LPS heptosyltransferase [Neisseria meningitidis FAM18]	1.41e-112	359
EA_ERX1174269	EA_ERX1174269-bin.3	EA_ERX1174269-bin.3_NODE_665_length_11149_cov_16.077790	gi|121635198|ref|YP_975443.1|	ADP-heptose--LPS heptosyltransferase [Neisseria meningitidis FAM18]	8.14e-110	352
EA_ERX1174270	EA_ERX1174270-bin.1	EA_ERX1174270-bin.1_NODE_18_length_123380_cov_27.138017	gi|121635198|ref|YP_975443.1|	ADP-heptose--LPS heptosyltransferase [Neisseria meningitidis FAM18]	1.68e-108	351
EA_ERX1174270	EA_ERX1174270-bin.2	EA_ERX1174270-bin.2_NODE_123_length_35873_cov_39.690323	gi|121635234|ref|YP_975479.1|	acetolactate synthase isozyme III large subunit [Neisseria meningitidis FAM18]	0	642
EA_ERX1174263	EA_ERX1174263-bin.0	EA_ERX1174263-bin.0_NODE_741_length_2683_cov_5.055556	gi|121635234|ref|YP_975479.1|	acetolactate synthase isozyme III large subunit [Neisseria meningitidis FAM18]	1.38e-61	217
EA_ERX1174269	EA_ERX1174269-bin.1	EA_ERX1174269-bin.1_NODE_54_length_50373_cov_37.235224	gi|121635234|ref|YP_975479.1|	acetolactate synthase isozyme III large subunit [Neisseria meningitidis FAM18]	5.91e-59	215
EA_ERX1174270	EA_ERX1174270-bin.1	EA_ERX1174270-bin.1_NODE_33_length_99076_cov_26.390927	gi|121635234|ref|YP_975479.1|	acetolactate synthase isozyme III large subunit [Neisseria meningitidis FAM18]	5.9e-72	254
EA_ERX1174269	EA_ERX1174269-bin.1	EA_ERX1174269-bin.1_NODE_101_length_35873_cov_47.498688	gi|121635234|ref|YP_975479.1|	acetolactate synthase isozyme III large subunit [Neisseria meningitidis FAM18]	0	642
EA_ERX1174270	EA_ERX1174270-bin.2	EA_ERX1174270-bin.2_NODE_85_length_51767_cov_33.682704	gi|121635234|ref|YP_975479.1|	acetolactate synthase isozyme III large subunit [Neisseria meningitidis FAM18]	1.08e-59	218
EA_ERX1174263	EA_ERX1174263-bin.0	EA_ERX1174263-bin.0_k99_892_length_1675_cov_16.0000	gi|121635234|ref|YP_975479.1|	acetolactate synthase isozyme III large subunit [Neisseria meningitidis FAM18]	0	618
EA_ERX1174272	EA_ERX1174272-bin.0	EA_ERX1174272-bin.0_NODE_432_length_21019_cov_27.826083	gi|121635234|ref|YP_975479.1|	acetolactate synthase isozyme III large subunit [Neisseria meningitidis FAM18]	1.18e-72	254
EA_ERX1174269	EA_ERX1174269-bin.3	EA_ERX1174269-bin.3_NODE_525_length_13117_cov_12.111009	gi|121635234|ref|YP_975479.1|	acetolactate synthase isozyme III large subunit [Neisseria meningitidis FAM18]	3.77e-72	252
EA_ERX1174269	EA_ERX1174269-bin.3	EA_ERX1174269-bin.3_NODE_88_length_38328_cov_17.760562	gi|121635234|ref|YP_975479.1|	acetolactate synthase isozyme III large subunit [Neisseria meningitidis FAM18]	0	625
EA_ERX1174263	EA_ERX1174263-bin.0	EA_ERX1174263-bin.0_k99_8041_length_1769_cov_23.0000	gi|121635234|ref|YP_975479.1|	acetolactate synthase isozyme III large subunit [Neisseria meningitidis FAM18]	0	631
EA_ERX1174270	EA_ERX1174270-bin.1	EA_ERX1174270-bin.1_NODE_94_length_46843_cov_29.800975	gi|121635234|ref|YP_975479.1|	acetolactate synthase isozyme III large subunit [Neisseria meningitidis FAM18]	0	627
EA_ERX1174270	EA_ERX1174270-bin.1	EA_ERX1174270-bin.1_NODE_143_length_28725_cov_23.861388	gi|121635321|ref|YP_975566.1|	chorismate synthase [Neisseria meningitidis FAM18]	1.85e-153	480
EA_ERX1174269	EA_ERX1174269-bin.1	EA_ERX1174269-bin.1_NODE_109_length_34908_cov_43.717872	gi|121635321|ref|YP_975566.1|	chorismate synthase [Neisseria meningitidis FAM18]	1.26e-148	466
EA_ERX1174263	EA_ERX1174263-bin.0	EA_ERX1174263-bin.0_NODE_620_length_2975_cov_5.550342	gi|121635321|ref|YP_975566.1|	chorismate synthase [Neisseria meningitidis FAM18]	1.18e-75	251
EA_ERX1174269	EA_ERX1174269-bin.3	EA_ERX1174269-bin.3_NODE_156_length_26634_cov_12.184469	gi|121635321|ref|YP_975566.1|	chorismate synthase [Neisseria meningitidis FAM18]	1.71e-153	480
EA_ERX1174270	EA_ERX1174270-bin.2	EA_ERX1174270-bin.2_NODE_99_length_42694_cov_38.721593	gi|121635321|ref|YP_975566.1|	chorismate synthase [Neisseria meningitidis FAM18]	2.9e-148	465
EA_ERX1174272	EA_ERX1174272-bin.0	EA_ERX1174272-bin.0_NODE_208_length_34022_cov_27.299703	gi|121635321|ref|YP_975566.1|	chorismate synthase [Neisseria meningitidis FAM18]	2.2e-153	480
EA_ERX1174269	EA_ERX1174269-bin.3	EA_ERX1174269-bin.3_NODE_25_length_81872_cov_17.478275	gi|121635346|ref|YP_975591.1|	glutamate dehydrogenase [Neisseria meningitidis FAM18]	0	645
EA_ERX1174270	EA_ERX1174270-bin.1	EA_ERX1174270-bin.1_NODE_66_length_62536_cov_30.148365	gi|121635346|ref|YP_975591.1|	glutamate dehydrogenase [Neisseria meningitidis FAM18]	0	644
EA_ERX1174272	EA_ERX1174272-bin.0	EA_ERX1174272-bin.0_NODE_16_length_119426_cov_31.751682	gi|121635346|ref|YP_975591.1|	glutamate dehydrogenase [Neisseria meningitidis FAM18]	0	644
EA_ERX1174269	EA_ERX1174269-bin.3	EA_ERX1174269-bin.3_NODE_61_length_47945_cov_16.485362	gi|121635470|ref|YP_975715.1|	quinolinate synthetase [Neisseria meningitidis FAM18]	1e-138	438
EA_ERX1174272	EA_ERX1174272-bin.0	EA_ERX1174272-bin.0_NODE_14_length_126277_cov_31.118704	gi|121635470|ref|YP_975715.1|	quinolinate synthetase [Neisseria meningitidis FAM18]	2.68e-138	438
EA_ERX1174270	EA_ERX1174270-bin.1	EA_ERX1174270-bin.1_NODE_24_length_115779_cov_26.064801	gi|121635470|ref|YP_975715.1|	quinolinate synthetase [Neisseria meningitidis FAM18]	2.45e-138	438
EA_ERX1174263	EA_ERX1174263-bin.0	EA_ERX1174263-bin.0_NODE_154_length_5589_cov_6.664077	gi|121635470|ref|YP_975715.1|	quinolinate synthetase [Neisseria meningitidis FAM18]	1.25e-139	436
EA_ERX1174270	EA_ERX1174270-bin.2	EA_ERX1174270-bin.2_NODE_125_length_34438_cov_39.576070	gi|121635470|ref|YP_975715.1|	quinolinate synthetase [Neisseria meningitidis FAM18]	5.44e-138	436
EA_ERX1174269	EA_ERX1174269-bin.1	EA_ERX1174269-bin.1_NODE_116_length_33206_cov_44.247021	gi|121635470|ref|YP_975715.1|	quinolinate synthetase [Neisseria meningitidis FAM18]	5.24e-138	436
EA_ERX1174269	EA_ERX1174269-bin.1	EA_ERX1174269-bin.1_NODE_11_length_110858_cov_57.910914	gi|121635506|ref|YP_975751.1|	shikimate dehydrogenase [Neisseria meningitidis FAM18]	1.52e-51	185
EA_ERX1174270	EA_ERX1174270-bin.1	EA_ERX1174270-bin.1_NODE_11_length_134096_cov_30.913653	gi|121635506|ref|YP_975751.1|	shikimate dehydrogenase [Neisseria meningitidis FAM18]	1.07e-55	197
EA_ERX1174263	EA_ERX1174263-bin.0	EA_ERX1174263-bin.0_NODE_343_length_3947_cov_6.562950	gi|121635506|ref|YP_975751.1|	shikimate dehydrogenase [Neisseria meningitidis FAM18]	4.16e-52	182
EA_ERX1174270	EA_ERX1174270-bin.1	EA_ERX1174270-bin.1_NODE_27_length_112071_cov_28.107413	gi|121635535|ref|YP_975780.1|	type IV pilus assembly protein [Neisseria meningitidis FAM18]	1.15e-91	311
EA_ERX1174270	EA_ERX1174270-bin.2	EA_ERX1174270-bin.2_NODE_12_length_132931_cov_42.728883	gi|121635535|ref|YP_975780.1|	type IV pilus assembly protein [Neisseria meningitidis FAM18]	2.65e-93	316
EA_ERX1174270	EA_ERX1174270-bin.2	EA_ERX1174270-bin.2_NODE_224_length_12333_cov_41.042108	gi|121635535|ref|YP_975780.1|	type IV pilus assembly protein [Neisseria meningitidis FAM18]	7.2e-161	508
EA_ERX1174269	EA_ERX1174269-bin.3	EA_ERX1174269-bin.3_NODE_4530_length_1757_cov_24.056992	gi|121635535|ref|YP_975780.1|	type IV pilus assembly protein [Neisseria meningitidis FAM18]	5.28e-61	209
EA_ERX1174269	EA_ERX1174269-bin.3	EA_ERX1174269-bin.3_NODE_470_length_14021_cov_9.415867	gi|121635535|ref|YP_975780.1|	type IV pilus assembly protein [Neisseria meningitidis FAM18]	2.19e-95	319
EA_ERX1174269	EA_ERX1174269-bin.3	EA_ERX1174269-bin.3_NODE_2583_length_3430_cov_7.625185	gi|121635535|ref|YP_975780.1|	type IV pilus assembly protein [Neisseria meningitidis FAM18]	5.96e-112	358
EA_ERX1174272	EA_ERX1174272-bin.0	EA_ERX1174272-bin.0_NODE_64_length_65098_cov_33.584921	gi|121635535|ref|YP_975780.1|	type IV pilus assembly protein [Neisseria meningitidis FAM18]	3.6e-92	312
EA_ERX1174272	EA_ERX1174272-bin.0	EA_ERX1174272-bin.0_NODE_120_length_47174_cov_27.751374	gi|121635535|ref|YP_975780.1|	type IV pilus assembly protein [Neisseria meningitidis FAM18]	7.93e-95	319
EA_ERX1174272	EA_ERX1174272-bin.0	EA_ERX1174272-bin.0_NODE_542_length_17718_cov_22.132141	gi|121635535|ref|YP_975780.1|	type IV pilus assembly protein [Neisseria meningitidis FAM18]	1.52e-108	358
EA_ERX1174269	EA_ERX1174269-bin.1	EA_ERX1174269-bin.1_NODE_10_length_117691_cov_52.999048	gi|121635535|ref|YP_975780.1|	type IV pilus assembly protein [Neisseria meningitidis FAM18]	2.35e-93	316
EA_ERX1174263	EA_ERX1174263-bin.0	EA_ERX1174263-bin.0_NODE_1169_length_2070_cov_6.618859	gi|121635535|ref|YP_975780.1|	type IV pilus assembly protein [Neisseria meningitidis FAM18]	2.28e-100	316
EA_ERX1174269	EA_ERX1174269-bin.1	EA_ERX1174269-bin.1_NODE_41_length_58129_cov_49.363295	gi|121635535|ref|YP_975780.1|	type IV pilus assembly protein [Neisseria meningitidis FAM18]	4.74e-58	212
EA_ERX1174269	EA_ERX1174269-bin.3	EA_ERX1174269-bin.3_NODE_15_length_100877_cov_16.736308	gi|121635535|ref|YP_975780.1|	type IV pilus assembly protein [Neisseria meningitidis FAM18]	1.12e-91	311
EA_ERX1174270	EA_ERX1174270-bin.1	EA_ERX1174270-bin.1_NODE_48_length_78374_cov_23.972140	gi|121635535|ref|YP_975780.1|	type IV pilus assembly protein [Neisseria meningitidis FAM18]	7.17e-108	358
EA_ERX1174269	EA_ERX1174269-bin.3	EA_ERX1174269-bin.3_NODE_4238_length_1916_cov_30.266523	gi|121635535|ref|YP_975780.1|	type IV pilus assembly protein [Neisseria meningitidis FAM18]	2.69e-74	246
EA_ERX1174270	EA_ERX1174270-bin.1	EA_ERX1174270-bin.1_NODE_87_length_50639_cov_23.283331	gi|121635535|ref|YP_975780.1|	type IV pilus assembly protein [Neisseria meningitidis FAM18]	8.53e-95	319
EA_ERX1174272	EA_ERX1174272-bin.0	EA_ERX1174272-bin.0_NODE_699_length_13689_cov_28.184832	gi|121635563|ref|YP_975808.1|	phospho-2-dehydro-3-deoxyheptonate aldolase [Neisseria meningitidis FAM18]	6.7e-94	307
EA_ERX1174272	EA_ERX1174272-bin.0	EA_ERX1174272-bin.0_NODE_36_length_79866_cov_29.600907	gi|121635563|ref|YP_975808.1|	phospho-2-dehydro-3-deoxyheptonate aldolase [Neisseria meningitidis FAM18]	1.01e-104	340
EA_ERX1174269	EA_ERX1174269-bin.1	EA_ERX1174269-bin.1_NODE_7_length_126608_cov_38.375384	gi|121635563|ref|YP_975808.1|	phospho-2-dehydro-3-deoxyheptonate aldolase [Neisseria meningitidis FAM18]	2.57e-99	325
EA_ERX1174269	EA_ERX1174269-bin.1	EA_ERX1174269-bin.1_NODE_3_length_162529_cov_42.402975	gi|121635563|ref|YP_975808.1|	phospho-2-dehydro-3-deoxyheptonate aldolase [Neisseria meningitidis FAM18]	9.62e-105	342
EA_ERX1174269	EA_ERX1174269-bin.3	EA_ERX1174269-bin.3_NODE_52_length_52957_cov_13.175381	gi|121635563|ref|YP_975808.1|	phospho-2-dehydro-3-deoxyheptonate aldolase [Neisseria meningitidis FAM18]	6.65e-105	340
EA_ERX1174263	EA_ERX1174263-bin.0	EA_ERX1174263-bin.0_k99_3103_length_1588_cov_21.0000	gi|121635563|ref|YP_975808.1|	phospho-2-dehydro-3-deoxyheptonate aldolase [Neisseria meningitidis FAM18]	4.86e-109	327
EA_ERX1174270	EA_ERX1174270-bin.1	EA_ERX1174270-bin.1_NODE_70_length_60492_cov_24.709681	gi|121635563|ref|YP_975808.1|	phospho-2-dehydro-3-deoxyheptonate aldolase [Neisseria meningitidis FAM18]	7.61e-105	340
EA_ERX1174269	EA_ERX1174269-bin.3	EA_ERX1174269-bin.3_NODE_205_length_22914_cov_12.452776	gi|121635563|ref|YP_975808.1|	phospho-2-dehydro-3-deoxyheptonate aldolase [Neisseria meningitidis FAM18]	2.35e-92	303
EA_ERX1174270	EA_ERX1174270-bin.1	EA_ERX1174270-bin.1_NODE_23_length_116436_cov_23.688274	gi|121635563|ref|YP_975808.1|	phospho-2-dehydro-3-deoxyheptonate aldolase [Neisseria meningitidis FAM18]	7.8e-93	307
EA_ERX1174270	EA_ERX1174270-bin.2	EA_ERX1174270-bin.2_NODE_14_length_126026_cov_33.921712	gi|121635563|ref|YP_975808.1|	phospho-2-dehydro-3-deoxyheptonate aldolase [Neisseria meningitidis FAM18]	2.42e-99	326
EA_ERX1174270	EA_ERX1174270-bin.2	EA_ERX1174270-bin.2_NODE_37_length_94022_cov_36.477529	gi|121635563|ref|YP_975808.1|	phospho-2-dehydro-3-deoxyheptonate aldolase [Neisseria meningitidis FAM18]	5.55e-105	342
EA_ERX1174269	EA_ERX1174269-bin.3	EA_ERX1174269-bin.3_NODE_35_length_68258_cov_12.907761	gi|121635654|ref|YP_975899.1|	phosphoribosylformylglycinamidine synthase [Neisseria meningitidis FAM18]	0	1423
EA_ERX1174270	EA_ERX1174270-bin.2	EA_ERX1174270-bin.2_NODE_21_length_119847_cov_36.605950	gi|121635654|ref|YP_975899.1|	phosphoribosylformylglycinamidine synthase [Neisseria meningitidis FAM18]	0	1425
EA_ERX1174269	EA_ERX1174269-bin.1	EA_ERX1174269-bin.1_NODE_83_length_40816_cov_47.710655	gi|121635654|ref|YP_975899.1|	phosphoribosylformylglycinamidine synthase [Neisseria meningitidis FAM18]	0	1425
EA_ERX1174270	EA_ERX1174270-bin.1	EA_ERX1174270-bin.1_NODE_56_length_69565_cov_25.928701	gi|121635654|ref|YP_975899.1|	phosphoribosylformylglycinamidine synthase [Neisseria meningitidis FAM18]	0	1423
EA_ERX1174263	EA_ERX1174263-bin.0	EA_ERX1174263-bin.0_NODE_164_length_5366_cov_6.168895	gi|121635654|ref|YP_975899.1|	phosphoribosylformylglycinamidine synthase [Neisseria meningitidis FAM18]	0	1425
EA_ERX1174272	EA_ERX1174272-bin.0	EA_ERX1174272-bin.0_NODE_91_length_55371_cov_30.917438	gi|121635654|ref|YP_975899.1|	phosphoribosylformylglycinamidine synthase [Neisseria meningitidis FAM18]	0	1423
EA_ERX1174270	EA_ERX1174270-bin.1	EA_ERX1174270-bin.1_NODE_111_length_39675_cov_26.402171	gi|121635702|ref|YP_975947.1|	phosphoenolpyruvate-protein phosphotransferase [Neisseria meningitidis FAM18]	3.65e-77	269
EA_ERX1174269	EA_ERX1174269-bin.1	EA_ERX1174269-bin.1_NODE_18_length_93053_cov_51.214263	gi|121635702|ref|YP_975947.1|	phosphoenolpyruvate-protein phosphotransferase [Neisseria meningitidis FAM18]	1.12e-57	213
EA_ERX1174263	EA_ERX1174263-bin.0	EA_ERX1174263-bin.0_NODE_110_length_6259_cov_5.927627	gi|121635702|ref|YP_975947.1|	phosphoenolpyruvate-protein phosphotransferase [Neisseria meningitidis FAM18]	5.62e-58	210
EA_ERX1174270	EA_ERX1174270-bin.1	EA_ERX1174270-bin.1_NODE_5_length_191060_cov_26.854936	gi|121635702|ref|YP_975947.1|	phosphoenolpyruvate-protein phosphotransferase [Neisseria meningitidis FAM18]	5.49e-52	197
EA_ERX1174263	EA_ERX1174263-bin.0	EA_ERX1174263-bin.0_NODE_70_length_7895_cov_7.668878	gi|121635702|ref|YP_975947.1|	phosphoenolpyruvate-protein phosphotransferase [Neisseria meningitidis FAM18]	6.58e-79	272
EA_ERX1174269	EA_ERX1174269-bin.3	EA_ERX1174269-bin.3_NODE_418_length_15057_cov_13.638315	gi|121635702|ref|YP_975947.1|	phosphoenolpyruvate-protein phosphotransferase [Neisseria meningitidis FAM18]	1.41e-77	269
EA_ERX1174272	EA_ERX1174272-bin.0	EA_ERX1174272-bin.0_NODE_91_length_55371_cov_30.917438	gi|121635702|ref|YP_975947.1|	phosphoenolpyruvate-protein phosphotransferase [Neisseria meningitidis FAM18]	9.31e-61	221
EA_ERX1174269	EA_ERX1174269-bin.1	EA_ERX1174269-bin.1_NODE_307_length_17946_cov_48.613493	gi|121635702|ref|YP_975947.1|	phosphoenolpyruvate-protein phosphotransferase [Neisseria meningitidis FAM18]	1.69e-78	272
EA_ERX1174270	EA_ERX1174270-bin.2	EA_ERX1174270-bin.2_NODE_38_length_93043_cov_41.150557	gi|121635702|ref|YP_975947.1|	phosphoenolpyruvate-protein phosphotransferase [Neisseria meningitidis FAM18]	1.4e-57	213
EA_ERX1174272	EA_ERX1174272-bin.0	EA_ERX1174272-bin.0_NODE_91_length_55371_cov_30.917438	gi|121635702|ref|YP_975947.1|	phosphoenolpyruvate-protein phosphotransferase [Neisseria meningitidis FAM18]	6.16e-51	192
EA_ERX1174269	EA_ERX1174269-bin.3	EA_ERX1174269-bin.3_NODE_145_length_28286_cov_13.944812	gi|121635702|ref|YP_975947.1|	phosphoenolpyruvate-protein phosphotransferase [Neisseria meningitidis FAM18]	3.14e-52	195
EA_ERX1174270	EA_ERX1174270-bin.1	EA_ERX1174270-bin.1_NODE_56_length_69565_cov_25.928701	gi|121635702|ref|YP_975947.1|	phosphoenolpyruvate-protein phosphotransferase [Neisseria meningitidis FAM18]	7.79e-51	192
EA_ERX1174270	EA_ERX1174270-bin.2	EA_ERX1174270-bin.2_NODE_160_length_22999_cov_38.538616	gi|121635702|ref|YP_975947.1|	phosphoenolpyruvate-protein phosphotransferase [Neisseria meningitidis FAM18]	2.21e-78	272
EA_ERX1174269	EA_ERX1174269-bin.3	EA_ERX1174269-bin.3_NODE_35_length_68258_cov_12.907761	gi|121635702|ref|YP_975947.1|	phosphoenolpyruvate-protein phosphotransferase [Neisseria meningitidis FAM18]	7.64e-51	192
EA_ERX1174270	EA_ERX1174270-bin.1	EA_ERX1174270-bin.1_NODE_56_length_69565_cov_25.928701	gi|121635702|ref|YP_975947.1|	phosphoenolpyruvate-protein phosphotransferase [Neisseria meningitidis FAM18]	1.18e-60	221
EA_ERX1174269	EA_ERX1174269-bin.3	EA_ERX1174269-bin.3_NODE_35_length_68258_cov_12.907761	gi|121635702|ref|YP_975947.1|	phosphoenolpyruvate-protein phosphotransferase [Neisseria meningitidis FAM18]	2.01e-60	220
EA_ERX1174272	EA_ERX1174272-bin.0	EA_ERX1174272-bin.0_NODE_470_length_19570_cov_30.294850	gi|121635702|ref|YP_975947.1|	phosphoenolpyruvate-protein phosphotransferase [Neisseria meningitidis FAM18]	1.88e-77	269
EA_ERX1174269	EA_ERX1174269-bin.3	EA_ERX1174269-bin.3_NODE_720_length_10426_cov_15.547681	gi|12248795|dbj|BAB20284.1|	hsp70 [Toxoplasma gondii]	8.26e-96	324
EA_ERX1174270	EA_ERX1174270-bin.1	EA_ERX1174270-bin.1_NODE_66_length_62536_cov_30.148365	gi|12248795|dbj|BAB20284.1|	hsp70 [Toxoplasma gondii]	5.2e-157	504
EA_ERX1174270	EA_ERX1174270-bin.2	EA_ERX1174270-bin.2_NODE_127_length_33095_cov_42.826453	gi|12248795|dbj|BAB20284.1|	hsp70 [Toxoplasma gondii]	2.04e-160	513
EA_ERX1174270	EA_ERX1174270-bin.1	EA_ERX1174270-bin.1_NODE_399_length_6762_cov_28.662144	gi|12248795|dbj|BAB20284.1|	hsp70 [Toxoplasma gondii]	4.77e-96	324
EA_ERX1174270	EA_ERX1174270-bin.2	EA_ERX1174270-bin.2_NODE_236_length_11100_cov_40.978814	gi|12248795|dbj|BAB20284.1|	hsp70 [Toxoplasma gondii]	5.53e-93	316
EA_ERX1174263	EA_ERX1174263-bin.0	EA_ERX1174263-bin.0_NODE_62_length_8347_cov_7.539677	gi|12248795|dbj|BAB20284.1|	hsp70 [Toxoplasma gondii]	3.96e-161	513
EA_ERX1174272	EA_ERX1174272-bin.0	EA_ERX1174272-bin.0_NODE_91_length_55371_cov_30.917438	gi|12248795|dbj|BAB20284.1|	hsp70 [Toxoplasma gondii]	5.1e-95	324
EA_ERX1174269	EA_ERX1174269-bin.1	EA_ERX1174269-bin.1_NODE_230_length_21321_cov_55.087228	gi|12248795|dbj|BAB20284.1|	hsp70 [Toxoplasma gondii]	1.28e-160	513
EA_ERX1174269	EA_ERX1174269-bin.3	EA_ERX1174269-bin.3_NODE_25_length_81872_cov_17.478275	gi|12248795|dbj|BAB20284.1|	hsp70 [Toxoplasma gondii]	6.86e-157	504
EA_ERX1174272	EA_ERX1174272-bin.0	EA_ERX1174272-bin.0_NODE_59_length_65707_cov_34.205554	gi|122815816|ref|YP_001004082.1|	type III secretion system protein [Yersinia enterocolitica subsp. enterocolitica 8081]	2.4e-53	187
EA_ERX1174269	EA_ERX1174269-bin.3	EA_ERX1174269-bin.3_NODE_590_length_12125_cov_12.497100	gi|122815816|ref|YP_001004082.1|	type III secretion system protein [Yersinia enterocolitica subsp. enterocolitica 8081]	4.29e-54	187
EA_ERX1174270	EA_ERX1174270-bin.1	EA_ERX1174270-bin.1_NODE_43_length_84080_cov_28.881619	gi|122815816|ref|YP_001004082.1|	type III secretion system protein [Yersinia enterocolitica subsp. enterocolitica 8081]	3.07e-53	187
EA_ERX1174270	EA_ERX1174270-bin.1	EA_ERX1174270-bin.1_NODE_66_length_62536_cov_30.148365	gi|123440975|ref|YP_001004964.1|	chaperone protein DnaJ [Yersinia enterocolitica subsp. enterocolitica 8081]	2.5e-137	435
EA_ERX1174270	EA_ERX1174270-bin.2	EA_ERX1174270-bin.2_NODE_127_length_33095_cov_42.826453	gi|123440975|ref|YP_001004964.1|	chaperone protein DnaJ [Yersinia enterocolitica subsp. enterocolitica 8081]	1.08e-137	435
EA_ERX1174269	EA_ERX1174269-bin.3	EA_ERX1174269-bin.3_NODE_25_length_81872_cov_17.478275	gi|123440975|ref|YP_001004964.1|	chaperone protein DnaJ [Yersinia enterocolitica subsp. enterocolitica 8081]	3.28e-137	435
EA_ERX1174263	EA_ERX1174263-bin.0	EA_ERX1174263-bin.0_NODE_62_length_8347_cov_7.539677	gi|123440975|ref|YP_001004964.1|	chaperone protein DnaJ [Yersinia enterocolitica subsp. enterocolitica 8081]	2.5e-138	435
EA_ERX1174269	EA_ERX1174269-bin.1	EA_ERX1174269-bin.1_NODE_230_length_21321_cov_55.087228	gi|123440975|ref|YP_001004964.1|	chaperone protein DnaJ [Yersinia enterocolitica subsp. enterocolitica 8081]	6.84e-138	435
EA_ERX1174270	EA_ERX1174270-bin.2	EA_ERX1174270-bin.2_NODE_38_length_93043_cov_41.150557	gi|123441096|ref|YP_001005085.1|	serine endoprotease [Yersinia enterocolitica subsp. enterocolitica 8081]	1.11e-59	215
EA_ERX1174270	EA_ERX1174270-bin.1	EA_ERX1174270-bin.1_NODE_92_length_48506_cov_23.965883	gi|123441096|ref|YP_001005085.1|	serine endoprotease [Yersinia enterocolitica subsp. enterocolitica 8081]	2.27e-72	251
EA_ERX1174269	EA_ERX1174269-bin.3	EA_ERX1174269-bin.3_NODE_654_length_11299_cov_15.352277	gi|123441096|ref|YP_001005085.1|	serine endoprotease [Yersinia enterocolitica subsp. enterocolitica 8081]	4.85e-73	251
EA_ERX1174269	EA_ERX1174269-bin.3	EA_ERX1174269-bin.3_NODE_56_length_50261_cov_17.302295	gi|123441096|ref|YP_001005085.1|	serine endoprotease [Yersinia enterocolitica subsp. enterocolitica 8081]	6.07e-62	221
EA_ERX1174263	EA_ERX1174263-bin.0	EA_ERX1174263-bin.0_k99_5910_length_2692_cov_23.0000	gi|123441096|ref|YP_001005085.1|	serine endoprotease [Yersinia enterocolitica subsp. enterocolitica 8081]	4.64e-62	216
EA_ERX1174272	EA_ERX1174272-bin.0	EA_ERX1174272-bin.0_NODE_277_length_27861_cov_32.930591	gi|123441096|ref|YP_001005085.1|	serine endoprotease [Yersinia enterocolitica subsp. enterocolitica 8081]	3.18e-62	221
EA_ERX1174269	EA_ERX1174269-bin.1	EA_ERX1174269-bin.1_NODE_9_length_120345_cov_45.533012	gi|123441096|ref|YP_001005085.1|	serine endoprotease [Yersinia enterocolitica subsp. enterocolitica 8081]	8.21e-72	251
EA_ERX1174270	EA_ERX1174270-bin.2	EA_ERX1174270-bin.2_NODE_3_length_232594_cov_39.139942	gi|123441096|ref|YP_001005085.1|	serine endoprotease [Yersinia enterocolitica subsp. enterocolitica 8081]	1.59e-71	251
EA_ERX1174269	EA_ERX1174269-bin.1	EA_ERX1174269-bin.1_NODE_18_length_93053_cov_51.214263	gi|123441096|ref|YP_001005085.1|	serine endoprotease [Yersinia enterocolitica subsp. enterocolitica 8081]	9.39e-60	216
EA_ERX1174263	EA_ERX1174263-bin.0	EA_ERX1174263-bin.0_NODE_151_length_5658_cov_6.731929	gi|123441096|ref|YP_001005085.1|	serine endoprotease [Yersinia enterocolitica subsp. enterocolitica 8081]	3.08e-73	251
EA_ERX1174272	EA_ERX1174272-bin.0	EA_ERX1174272-bin.0_NODE_242_length_30285_cov_29.318392	gi|123441096|ref|YP_001005085.1|	serine endoprotease [Yersinia enterocolitica subsp. enterocolitica 8081]	1.4e-72	251
EA_ERX1174270	EA_ERX1174270-bin.1	EA_ERX1174270-bin.1_NODE_146_length_27900_cov_27.679117	gi|123441096|ref|YP_001005085.1|	serine endoprotease [Yersinia enterocolitica subsp. enterocolitica 8081]	5.57e-62	221
EA_ERX1174272	EA_ERX1174272-bin.0	EA_ERX1174272-bin.0_NODE_18_length_117314_cov_25.440845	gi|123441850|ref|YP_001005833.1|	3-phosphoshikimate 1-carboxyvinyltransferase [Yersinia enterocolitica subsp. enterocolitica 8081]	1.25e-56	205
EA_ERX1174269	EA_ERX1174269-bin.3	EA_ERX1174269-bin.3_NODE_5028_length_1558_cov_6.838323	gi|123441850|ref|YP_001005833.1|	3-phosphoshikimate 1-carboxyvinyltransferase [Yersinia enterocolitica subsp. enterocolitica 8081]	1.47e-62	208
EA_ERX1174270	EA_ERX1174270-bin.1	EA_ERX1174270-bin.1_NODE_98_length_44355_cov_21.334199	gi|123441850|ref|YP_001005833.1|	3-phosphoshikimate 1-carboxyvinyltransferase [Yersinia enterocolitica subsp. enterocolitica 8081]	2.73e-57	206
EA_ERX1174269	EA_ERX1174269-bin.3	EA_ERX1174269-bin.3_NODE_457_length_14258_cov_12.336337	gi|123441919|ref|YP_001005902.1|	lipid A biosynthesis lauroyl acyltransferase [Yersinia enterocolitica subsp. enterocolitica 8081]	1.44e-76	256
EA_ERX1174269	EA_ERX1174269-bin.1	EA_ERX1174269-bin.1_NODE_40_length_58251_cov_42.338786	gi|123441919|ref|YP_001005902.1|	lipid A biosynthesis lauroyl acyltransferase [Yersinia enterocolitica subsp. enterocolitica 8081]	5.87e-77	259
EA_ERX1174270	EA_ERX1174270-bin.1	EA_ERX1174270-bin.1_NODE_101_length_41777_cov_23.412061	gi|123441919|ref|YP_001005902.1|	lipid A biosynthesis lauroyl acyltransferase [Yersinia enterocolitica subsp. enterocolitica 8081]	4.36e-76	256
EA_ERX1174263	EA_ERX1174263-bin.0	EA_ERX1174263-bin.0_NODE_365_length_3877_cov_6.137624	gi|123441919|ref|YP_001005902.1|	lipid A biosynthesis lauroyl acyltransferase [Yersinia enterocolitica subsp. enterocolitica 8081]	2.29e-78	259
EA_ERX1174272	EA_ERX1174272-bin.0	EA_ERX1174272-bin.0_NODE_351_length_23870_cov_28.471090	gi|123441919|ref|YP_001005902.1|	lipid A biosynthesis lauroyl acyltransferase [Yersinia enterocolitica subsp. enterocolitica 8081]	2.46e-76	256
EA_ERX1174270	EA_ERX1174270-bin.2	EA_ERX1174270-bin.2_NODE_58_length_67626_cov_36.370706	gi|123441919|ref|YP_001005902.1|	lipid A biosynthesis lauroyl acyltransferase [Yersinia enterocolitica subsp. enterocolitica 8081]	6.83e-77	259
EA_ERX1174270	EA_ERX1174270-bin.2	EA_ERX1174270-bin.2_NODE_8_length_167947_cov_35.086079	gi|123442459|ref|YP_001006438.1|	DNA topoisomerase I [Yersinia enterocolitica subsp. enterocolitica 8081]	0	1201
EA_ERX1174270	EA_ERX1174270-bin.1	EA_ERX1174270-bin.1_NODE_17_length_124546_cov_23.658473	gi|123442459|ref|YP_001006438.1|	DNA topoisomerase I [Yersinia enterocolitica subsp. enterocolitica 8081]	0	1209
EA_ERX1174263	EA_ERX1174263-bin.0	EA_ERX1174263-bin.0_NODE_162_length_5379_cov_6.230278	gi|123442459|ref|YP_001006438.1|	DNA topoisomerase I [Yersinia enterocolitica subsp. enterocolitica 8081]	0	1172
EA_ERX1174270	EA_ERX1174270-bin.1	EA_ERX1174270-bin.1_NODE_86_length_50691_cov_25.133561	gi|123442459|ref|YP_001006438.1|	DNA topoisomerase I [Yersinia enterocolitica subsp. enterocolitica 8081]	1.17e-85	302
EA_ERX1174272	EA_ERX1174272-bin.0	EA_ERX1174272-bin.0_NODE_210_length_33902_cov_30.306999	gi|123442459|ref|YP_001006438.1|	DNA topoisomerase I [Yersinia enterocolitica subsp. enterocolitica 8081]	0	1209
EA_ERX1174269	EA_ERX1174269-bin.3	EA_ERX1174269-bin.3_NODE_227_length_21474_cov_15.589850	gi|123442459|ref|YP_001006438.1|	DNA topoisomerase I [Yersinia enterocolitica subsp. enterocolitica 8081]	0	1209
EA_ERX1174269	EA_ERX1174269-bin.1	EA_ERX1174269-bin.1_NODE_13_length_102323_cov_41.915281	gi|123442459|ref|YP_001006438.1|	DNA topoisomerase I [Yersinia enterocolitica subsp. enterocolitica 8081]	0	1201
EA_ERX1174269	EA_ERX1174269-bin.3	EA_ERX1174269-bin.3_NODE_137_length_29244_cov_21.078488	gi|123442459|ref|YP_001006438.1|	DNA topoisomerase I [Yersinia enterocolitica subsp. enterocolitica 8081]	6.52e-86	302
EA_ERX1174270	EA_ERX1174270-bin.2	EA_ERX1174270-bin.2_NODE_35_length_96363_cov_37.063401	gi|123442840|ref|YP_001006816.1|	yersiniabactin biosynthetic protein [Yersinia enterocolitica subsp. enterocolitica 8081]	3.64e-101	368
EA_ERX1174269	EA_ERX1174269-bin.1	EA_ERX1174269-bin.1_NODE_204_length_22922_cov_34.474614	gi|123442840|ref|YP_001006816.1|	yersiniabactin biosynthetic protein [Yersinia enterocolitica subsp. enterocolitica 8081]	7.06e-102	368
EA_ERX1174269	EA_ERX1174269-bin.1	EA_ERX1174269-bin.1_NODE_204_length_22922_cov_34.474614	gi|123442840|ref|YP_001006816.1|	yersiniabactin biosynthetic protein [Yersinia enterocolitica subsp. enterocolitica 8081]	1.95e-69	261
EA_ERX1174270	EA_ERX1174270-bin.2	EA_ERX1174270-bin.2_NODE_35_length_96363_cov_37.063401	gi|123442840|ref|YP_001006816.1|	yersiniabactin biosynthetic protein [Yersinia enterocolitica subsp. enterocolitica 8081]	1.6e-68	260
EA_ERX1174263	EA_ERX1174263-bin.0	EA_ERX1174263-bin.0_NODE_1258_length_1990_cov_4.760207	gi|123442840|ref|YP_001006816.1|	yersiniabactin biosynthetic protein [Yersinia enterocolitica subsp. enterocolitica 8081]	2.88e-81	279
EA_ERX1174263	EA_ERX1174263-bin.0	EA_ERX1174263-bin.0_NODE_240_length_4735_cov_4.650855	gi|123442840|ref|YP_001006816.1|	yersiniabactin biosynthetic protein [Yersinia enterocolitica subsp. enterocolitica 8081]	1.87e-70	260
EA_ERX1174270	EA_ERX1174270-bin.1	EA_ERX1174270-bin.1_NODE_96_length_45141_cov_28.021026	gi|123443280|ref|YP_001007254.1|	phosphomannomutase [Yersinia enterocolitica subsp. enterocolitica 8081]	4.38e-54	197
EA_ERX1174272	EA_ERX1174272-bin.0	EA_ERX1174272-bin.0_NODE_21_length_107381_cov_33.665626	gi|123443280|ref|YP_001007254.1|	phosphomannomutase [Yersinia enterocolitica subsp. enterocolitica 8081]	2.41e-54	199
EA_ERX1174269	EA_ERX1174269-bin.3	EA_ERX1174269-bin.3_NODE_8_length_124670_cov_16.503206	gi|123443280|ref|YP_001007254.1|	phosphomannomutase [Yersinia enterocolitica subsp. enterocolitica 8081]	1.23e-53	197
EA_ERX1174272	EA_ERX1174272-bin.0	EA_ERX1174272-bin.0_NODE_44_length_72570_cov_27.178970	gi|123443281|ref|YP_001007255.1|	mannose-1-phosphate guanylyltransferase [Yersinia enterocolitica subsp. enterocolitica 8081]	5.17e-118	384
EA_ERX1174270	EA_ERX1174270-bin.1	EA_ERX1174270-bin.1_NODE_31_length_99734_cov_23.348649	gi|123443281|ref|YP_001007255.1|	mannose-1-phosphate guanylyltransferase [Yersinia enterocolitica subsp. enterocolitica 8081]	4.88e-177	553
EA_ERX1174263	EA_ERX1174263-bin.0	EA_ERX1174263-bin.0_NODE_407_length_3679_cov_5.969923	gi|123443281|ref|YP_001007255.1|	mannose-1-phosphate guanylyltransferase [Yersinia enterocolitica subsp. enterocolitica 8081]	5.01e-173	517
EA_ERX1174272	EA_ERX1174272-bin.0	EA_ERX1174272-bin.0_NODE_122_length_46708_cov_29.022657	gi|123443281|ref|YP_001007255.1|	mannose-1-phosphate guanylyltransferase [Yersinia enterocolitica subsp. enterocolitica 8081]	2.26e-177	553
EA_ERX1174269	EA_ERX1174269-bin.3	EA_ERX1174269-bin.3_NODE_2548_length_3475_cov_10.934503	gi|123443281|ref|YP_001007255.1|	mannose-1-phosphate guanylyltransferase [Yersinia enterocolitica subsp. enterocolitica 8081]	1.07e-122	384
EA_ERX1174263	EA_ERX1174263-bin.0	EA_ERX1174263-bin.0_NODE_307_length_4163_cov_5.923320	gi|123443281|ref|YP_001007255.1|	mannose-1-phosphate guanylyltransferase [Yersinia enterocolitica subsp. enterocolitica 8081]	1.75e-115	368
EA_ERX1174270	EA_ERX1174270-bin.1	EA_ERX1174270-bin.1_NODE_63_length_64529_cov_25.683128	gi|123443281|ref|YP_001007255.1|	mannose-1-phosphate guanylyltransferase [Yersinia enterocolitica subsp. enterocolitica 8081]	6.05e-165	518
EA_ERX1174272	EA_ERX1174272-bin.0	EA_ERX1174272-bin.0_NODE_29_length_91946_cov_27.803332	gi|123443281|ref|YP_001007255.1|	mannose-1-phosphate guanylyltransferase [Yersinia enterocolitica subsp. enterocolitica 8081]	8.66e-165	518
EA_ERX1174269	EA_ERX1174269-bin.3	EA_ERX1174269-bin.3_NODE_114_length_33427_cov_14.831056	gi|123443281|ref|YP_001007255.1|	mannose-1-phosphate guanylyltransferase [Yersinia enterocolitica subsp. enterocolitica 8081]	3.08e-165	518
EA_ERX1174272	EA_ERX1174272-bin.0	EA_ERX1174272-bin.0_NODE_60_length_65635_cov_27.889982	gi|123443281|ref|YP_001007255.1|	mannose-1-phosphate guanylyltransferase [Yersinia enterocolitica subsp. enterocolitica 8081]	9.44e-113	368
EA_ERX1174269	EA_ERX1174269-bin.3	EA_ERX1174269-bin.3_NODE_73_length_43179_cov_15.469483	gi|123443281|ref|YP_001007255.1|	mannose-1-phosphate guanylyltransferase [Yersinia enterocolitica subsp. enterocolitica 8081]	2.08e-177	553
EA_ERX1174269	EA_ERX1174269-bin.1	EA_ERX1174269-bin.1_NODE_50_length_54184_cov_38.899444	gi|123443281|ref|YP_001007255.1|	mannose-1-phosphate guanylyltransferase [Yersinia enterocolitica subsp. enterocolitica 8081]	7.76e-113	368
EA_ERX1174270	EA_ERX1174270-bin.2	EA_ERX1174270-bin.2_NODE_8_length_167947_cov_35.086079	gi|123443281|ref|YP_001007255.1|	mannose-1-phosphate guanylyltransferase [Yersinia enterocolitica subsp. enterocolitica 8081]	2.44e-112	368
EA_ERX1174270	EA_ERX1174270-bin.1	EA_ERX1174270-bin.1_NODE_23_length_116436_cov_23.688274	gi|123443281|ref|YP_001007255.1|	mannose-1-phosphate guanylyltransferase [Yersinia enterocolitica subsp. enterocolitica 8081]	8.35e-118	384
EA_ERX1174270	EA_ERX1174270-bin.1	EA_ERX1174270-bin.1_NODE_152_length_25557_cov_27.042663	gi|123443281|ref|YP_001007255.1|	mannose-1-phosphate guanylyltransferase [Yersinia enterocolitica subsp. enterocolitica 8081]	0	582
EA_ERX1174269	EA_ERX1174269-bin.1	EA_ERX1174269-bin.1_NODE_2_length_169528_cov_45.446933	gi|123443281|ref|YP_001007255.1|	mannose-1-phosphate guanylyltransferase [Yersinia enterocolitica subsp. enterocolitica 8081]	4.01e-164	517
EA_ERX1174270	EA_ERX1174270-bin.2	EA_ERX1174270-bin.2_NODE_9_length_167479_cov_38.597823	gi|123443281|ref|YP_001007255.1|	mannose-1-phosphate guanylyltransferase [Yersinia enterocolitica subsp. enterocolitica 8081]	3.96e-164	517
EA_ERX1174270	EA_ERX1174270-bin.1	EA_ERX1174270-bin.1_NODE_152_length_25557_cov_27.042663	gi|123443294|ref|YP_001007268.1|	CDP-glucose 4,6-dehydratase [Yersinia enterocolitica subsp. enterocolitica 8081]	8.27e-151	472
EA_ERX1174263	EA_ERX1174263-bin.0	EA_ERX1174263-bin.0_NODE_690_length_2805_cov_4.398545	gi|123443294|ref|YP_001007268.1|	CDP-glucose 4,6-dehydratase [Yersinia enterocolitica subsp. enterocolitica 8081]	1.15e-123	377
EA_ERX1174269	EA_ERX1174269-bin.1	EA_ERX1174269-bin.1_NODE_4_length_147767_cov_42.981444	gi|123443294|ref|YP_001007268.1|	CDP-glucose 4,6-dehydratase [Yersinia enterocolitica subsp. enterocolitica 8081]	5.69e-117	377
EA_ERX1174270	EA_ERX1174270-bin.2	EA_ERX1174270-bin.2_NODE_4_length_228059_cov_36.734606	gi|123443294|ref|YP_001007268.1|	CDP-glucose 4,6-dehydratase [Yersinia enterocolitica subsp. enterocolitica 8081]	9.51e-117	377
EA_ERX1174270	EA_ERX1174270-bin.2	EA_ERX1174270-bin.2_NODE_4_length_228059_cov_36.734606	gi|123443295|ref|YP_001007269.1|	glucose-1-phosphate cytidylyltransferase [Yersinia enterocolitica subsp. enterocolitica 8081]	5.72e-120	382
EA_ERX1174269	EA_ERX1174269-bin.1	EA_ERX1174269-bin.1_NODE_4_length_147767_cov_42.981444	gi|123443295|ref|YP_001007269.1|	glucose-1-phosphate cytidylyltransferase [Yersinia enterocolitica subsp. enterocolitica 8081]	3.7e-120	382
EA_ERX1174263	EA_ERX1174263-bin.0	EA_ERX1174263-bin.0_NODE_690_length_2805_cov_4.398545	gi|123443295|ref|YP_001007269.1|	glucose-1-phosphate cytidylyltransferase [Yersinia enterocolitica subsp. enterocolitica 8081]	5.38e-127	382
EA_ERX1174270	EA_ERX1174270-bin.1	EA_ERX1174270-bin.1_NODE_152_length_25557_cov_27.042663	gi|123443295|ref|YP_001007269.1|	glucose-1-phosphate cytidylyltransferase [Yersinia enterocolitica subsp. enterocolitica 8081]	1.26e-137	429
EA_ERX1174272	EA_ERX1174272-bin.0	EA_ERX1174272-bin.0_NODE_169_length_37233_cov_30.566276	gi|123444180|ref|YP_001008150.1|	osmolarity response regulator [Yersinia enterocolitica subsp. enterocolitica 8081]	1.34e-51	182
EA_ERX1174269	EA_ERX1174269-bin.1	EA_ERX1174269-bin.1_NODE_3_length_162529_cov_42.402975	gi|123444180|ref|YP_001008150.1|	osmolarity response regulator [Yersinia enterocolitica subsp. enterocolitica 8081]	7.12e-56	196
EA_ERX1174269	EA_ERX1174269-bin.3	EA_ERX1174269-bin.3_NODE_45_length_56309_cov_15.338963	gi|123444180|ref|YP_001008150.1|	osmolarity response regulator [Yersinia enterocolitica subsp. enterocolitica 8081]	8.42e-104	333
EA_ERX1174269	EA_ERX1174269-bin.1	EA_ERX1174269-bin.1_NODE_65_length_46292_cov_43.754417	gi|123444180|ref|YP_001008150.1|	osmolarity response regulator [Yersinia enterocolitica subsp. enterocolitica 8081]	7.29e-52	183
EA_ERX1174270	EA_ERX1174270-bin.1	EA_ERX1174270-bin.1_NODE_90_length_49172_cov_28.484435	gi|123444180|ref|YP_001008150.1|	osmolarity response regulator [Yersinia enterocolitica subsp. enterocolitica 8081]	7.35e-104	333
EA_ERX1174263	EA_ERX1174263-bin.0	EA_ERX1174263-bin.0_NODE_2101_length_1554_cov_4.404270	gi|123444180|ref|YP_001008150.1|	osmolarity response regulator [Yersinia enterocolitica subsp. enterocolitica 8081]	1.78e-60	197
EA_ERX1174270	EA_ERX1174270-bin.1	EA_ERX1174270-bin.1_NODE_71_length_60345_cov_26.070144	gi|123444180|ref|YP_001008150.1|	osmolarity response regulator [Yersinia enterocolitica subsp. enterocolitica 8081]	2.18e-51	182
EA_ERX1174272	EA_ERX1174272-bin.0	EA_ERX1174272-bin.0_NODE_106_length_49967_cov_34.043937	gi|123444180|ref|YP_001008150.1|	osmolarity response regulator [Yersinia enterocolitica subsp. enterocolitica 8081]	7.47e-104	333
EA_ERX1174270	EA_ERX1174270-bin.1	EA_ERX1174270-bin.1_NODE_68_length_61963_cov_25.836629	gi|123444180|ref|YP_001008150.1|	osmolarity response regulator [Yersinia enterocolitica subsp. enterocolitica 8081]	2.35e-55	194
EA_ERX1174270	EA_ERX1174270-bin.2	EA_ERX1174270-bin.2_NODE_12_length_132931_cov_42.728883	gi|123444180|ref|YP_001008150.1|	osmolarity response regulator [Yersinia enterocolitica subsp. enterocolitica 8081]	1.53e-106	342
EA_ERX1174269	EA_ERX1174269-bin.3	EA_ERX1174269-bin.3_NODE_487_length_13688_cov_11.784200	gi|123444180|ref|YP_001008150.1|	osmolarity response regulator [Yersinia enterocolitica subsp. enterocolitica 8081]	5.03e-56	194
EA_ERX1174269	EA_ERX1174269-bin.1	EA_ERX1174269-bin.1_NODE_10_length_117691_cov_52.999048	gi|123444180|ref|YP_001008150.1|	osmolarity response regulator [Yersinia enterocolitica subsp. enterocolitica 8081]	1.35e-106	342
EA_ERX1174270	EA_ERX1174270-bin.2	EA_ERX1174270-bin.2_NODE_37_length_94022_cov_36.477529	gi|123444180|ref|YP_001008150.1|	osmolarity response regulator [Yersinia enterocolitica subsp. enterocolitica 8081]	3.11e-56	197
EA_ERX1174269	EA_ERX1174269-bin.3	EA_ERX1174269-bin.3_NODE_247_length_20375_cov_13.449163	gi|123444180|ref|YP_001008150.1|	osmolarity response regulator [Yersinia enterocolitica subsp. enterocolitica 8081]	7.25e-52	182
EA_ERX1174270	EA_ERX1174270-bin.2	EA_ERX1174270-bin.2_NODE_34_length_98660_cov_37.641763	gi|123444180|ref|YP_001008150.1|	osmolarity response regulator [Yersinia enterocolitica subsp. enterocolitica 8081]	1.56e-51	183
EA_ERX1174272	EA_ERX1174272-bin.0	EA_ERX1174272-bin.0_NODE_34_length_81998_cov_28.163931	gi|123444180|ref|YP_001008150.1|	osmolarity response regulator [Yersinia enterocolitica subsp. enterocolitica 8081]	3.11e-55	194
EA_ERX1174263	EA_ERX1174263-bin.0	EA_ERX1174263-bin.0_NODE_177_length_5189_cov_5.397156	gi|123444180|ref|YP_001008150.1|	osmolarity response regulator [Yersinia enterocolitica subsp. enterocolitica 8081]	7.46e-53	183
EA_ERX1174263	EA_ERX1174263-bin.0	EA_ERX1174263-bin.0_NODE_867_length_2446_cov_7.288164	gi|123444180|ref|YP_001008150.1|	osmolarity response regulator [Yersinia enterocolitica subsp. enterocolitica 8081]	4.3e-113	342
EA_ERX1174272	EA_ERX1174272-bin.0	EA_ERX1174272-bin.0_NODE_48_length_69777_cov_32.951436	gi|123444307|ref|YP_001008274.1|	superoxide dismutase [Yersinia enterocolitica subsp. enterocolitica 8081]	3.87e-68	229
EA_ERX1174270	EA_ERX1174270-bin.1	EA_ERX1174270-bin.1_NODE_5_length_191060_cov_26.854936	gi|123444307|ref|YP_001008274.1|	superoxide dismutase [Yersinia enterocolitica subsp. enterocolitica 8081]	1.06e-67	229
EA_ERX1174269	EA_ERX1174269-bin.3	EA_ERX1174269-bin.3_NODE_95_length_37577_cov_15.146288	gi|123444307|ref|YP_001008274.1|	superoxide dismutase [Yersinia enterocolitica subsp. enterocolitica 8081]	4.04e-69	231
EA_ERX1174269	EA_ERX1174269-bin.3	EA_ERX1174269-bin.3_NODE_1167_length_7481_cov_10.931322	gi|123444367|ref|YP_001008332.1|	phosphate transporter permease subunit PstC [Yersinia enterocolitica subsp. enterocolitica 8081]	3.55e-97	314
EA_ERX1174263	EA_ERX1174263-bin.0	EA_ERX1174263-bin.0_NODE_2101_length_1554_cov_4.404270	gi|124382415|ref|YP_001024528.1|	DNA-binding response regulator [Burkholderia mallei NCTC 10229]	5.74e-54	180
EA_ERX1174269	EA_ERX1174269-bin.1	EA_ERX1174269-bin.1_NODE_661_length_11240_cov_42.673670	gi|126207518|ref|YP_001052743.1|	peptide chain release factor 3 [Actinobacillus pleuropneumoniae serovar 5b str. L20]	0	744
EA_ERX1174270	EA_ERX1174270-bin.1	EA_ERX1174270-bin.1_NODE_5_length_191060_cov_26.854936	gi|126207518|ref|YP_001052743.1|	peptide chain release factor 3 [Actinobacillus pleuropneumoniae serovar 5b str. L20]	0	736
EA_ERX1174272	EA_ERX1174272-bin.0	EA_ERX1174272-bin.0_NODE_142_length_42263_cov_31.935605	gi|126207518|ref|YP_001052743.1|	peptide chain release factor 3 [Actinobacillus pleuropneumoniae serovar 5b str. L20]	0	736
EA_ERX1174263	EA_ERX1174263-bin.0	EA_ERX1174263-bin.0_NODE_1351_length_1921_cov_5.351018	gi|126207518|ref|YP_001052743.1|	peptide chain release factor 3 [Actinobacillus pleuropneumoniae serovar 5b str. L20]	1.65e-97	306
EA_ERX1174270	EA_ERX1174270-bin.2	EA_ERX1174270-bin.2_NODE_75_length_59019_cov_37.020402	gi|126207518|ref|YP_001052743.1|	peptide chain release factor 3 [Actinobacillus pleuropneumoniae serovar 5b str. L20]	0	760
EA_ERX1174269	EA_ERX1174269-bin.3	EA_ERX1174269-bin.3_NODE_1628_length_5681_cov_14.223071	gi|126207518|ref|YP_001052743.1|	peptide chain release factor 3 [Actinobacillus pleuropneumoniae serovar 5b str. L20]	0	736
EA_ERX1174269	EA_ERX1174269-bin.3	EA_ERX1174269-bin.3_NODE_286_length_18805_cov_19.592213	gi|126207549|ref|YP_001052774.1|	putative tRNA/rRNA methyltransferase [Actinobacillus pleuropneumoniae L20]	2.25e-53	183
EA_ERX1174270	EA_ERX1174270-bin.1	EA_ERX1174270-bin.1_NODE_138_length_29374_cov_28.626215	gi|126207549|ref|YP_001052774.1|	putative tRNA/rRNA methyltransferase [Actinobacillus pleuropneumoniae L20]	3.53e-53	183
EA_ERX1174269	EA_ERX1174269-bin.1	EA_ERX1174269-bin.1_NODE_69_length_44918_cov_56.678666	gi|126207549|ref|YP_001052774.1|	putative tRNA/rRNA methyltransferase [Actinobacillus pleuropneumoniae L20]	3.47e-52	181
EA_ERX1174272	EA_ERX1174272-bin.0	EA_ERX1174272-bin.0_NODE_323_length_24913_cov_33.749014	gi|126207549|ref|YP_001052774.1|	putative tRNA/rRNA methyltransferase [Actinobacillus pleuropneumoniae L20]	2.99e-53	183
EA_ERX1174270	EA_ERX1174270-bin.2	EA_ERX1174270-bin.2_NODE_97_length_44918_cov_44.745046	gi|126207549|ref|YP_001052774.1|	putative tRNA/rRNA methyltransferase [Actinobacillus pleuropneumoniae L20]	1.14e-51	179
EA_ERX1174263	EA_ERX1174263-bin.0	EA_ERX1174263-bin.0_NODE_45_length_9538_cov_6.357482	gi|126207562|ref|YP_001052787.1|	recombination protein RecR [Actinobacillus pleuropneumoniae serovar 5b str. L20]	2.54e-72	239
EA_ERX1174272	EA_ERX1174272-bin.0	EA_ERX1174272-bin.0_NODE_238_length_30550_cov_29.710215	gi|126207562|ref|YP_001052787.1|	recombination protein RecR [Actinobacillus pleuropneumoniae serovar 5b str. L20]	1.08e-73	245
EA_ERX1174269	EA_ERX1174269-bin.3	EA_ERX1174269-bin.3_NODE_426_length_14881_cov_14.347430	gi|126207562|ref|YP_001052787.1|	recombination protein RecR [Actinobacillus pleuropneumoniae serovar 5b str. L20]	2.64e-73	243
EA_ERX1174270	EA_ERX1174270-bin.1	EA_ERX1174270-bin.1_NODE_106_length_40688_cov_24.816651	gi|126207562|ref|YP_001052787.1|	recombination protein RecR [Actinobacillus pleuropneumoniae serovar 5b str. L20]	1.45e-73	245
EA_ERX1174270	EA_ERX1174270-bin.2	EA_ERX1174270-bin.2_NODE_4_length_228059_cov_36.734606	gi|126207562|ref|YP_001052787.1|	recombination protein RecR [Actinobacillus pleuropneumoniae serovar 5b str. L20]	6.35e-71	239
EA_ERX1174269	EA_ERX1174269-bin.1	EA_ERX1174269-bin.1_NODE_22_length_86979_cov_41.904296	gi|126207562|ref|YP_001052787.1|	recombination protein RecR [Actinobacillus pleuropneumoniae serovar 5b str. L20]	2.41e-71	239
EA_ERX1174269	EA_ERX1174269-bin.3	EA_ERX1174269-bin.3_NODE_428_length_14823_cov_14.030065	gi|126207600|ref|YP_001052825.1|	uroporphyrinogen decarboxylase [Actinobacillus pleuropneumoniae serovar 5b str. L20]	2.85e-167	518
EA_ERX1174263	EA_ERX1174263-bin.0	EA_ERX1174263-bin.0_NODE_1909_length_1621_cov_7.056833	gi|126207600|ref|YP_001052825.1|	uroporphyrinogen decarboxylase [Actinobacillus pleuropneumoniae serovar 5b str. L20]	2.9e-177	501
EA_ERX1174272	EA_ERX1174272-bin.0	EA_ERX1174272-bin.0_NODE_42_length_75753_cov_32.251380	gi|126207600|ref|YP_001052825.1|	uroporphyrinogen decarboxylase [Actinobacillus pleuropneumoniae serovar 5b str. L20]	1.52e-166	518
EA_ERX1174270	EA_ERX1174270-bin.2	EA_ERX1174270-bin.2_NODE_67_length_62473_cov_41.421465	gi|126207600|ref|YP_001052825.1|	uroporphyrinogen decarboxylase [Actinobacillus pleuropneumoniae serovar 5b str. L20]	1.03e-160	501
EA_ERX1174270	EA_ERX1174270-bin.1	EA_ERX1174270-bin.1_NODE_18_length_123380_cov_27.138017	gi|126207600|ref|YP_001052825.1|	uroporphyrinogen decarboxylase [Actinobacillus pleuropneumoniae serovar 5b str. L20]	2.49e-166	518
EA_ERX1174269	EA_ERX1174269-bin.1	EA_ERX1174269-bin.1_NODE_28_length_75655_cov_47.696243	gi|126207600|ref|YP_001052825.1|	uroporphyrinogen decarboxylase [Actinobacillus pleuropneumoniae serovar 5b str. L20]	1.25e-160	501
EA_ERX1174272	EA_ERX1174272-bin.0	EA_ERX1174272-bin.0_NODE_127_length_45423_cov_27.345883	gi|126207608|ref|YP_001052833.1|	carboxy-terminal protease [Actinobacillus pleuropneumoniae serovar 5b str. L20]	2.02e-124	409
EA_ERX1174269	EA_ERX1174269-bin.1	EA_ERX1174269-bin.1_NODE_1257_length_7011_cov_50.785221	gi|126207608|ref|YP_001052833.1|	carboxy-terminal protease [Actinobacillus pleuropneumoniae serovar 5b str. L20]	4.43e-88	301
EA_ERX1174269	EA_ERX1174269-bin.3	EA_ERX1174269-bin.3_NODE_67_length_45454_cov_12.011917	gi|126207608|ref|YP_001052833.1|	carboxy-terminal protease [Actinobacillus pleuropneumoniae serovar 5b str. L20]	1.52e-124	410
EA_ERX1174270	EA_ERX1174270-bin.1	EA_ERX1174270-bin.1_NODE_72_length_59987_cov_23.652406	gi|126207608|ref|YP_001052833.1|	carboxy-terminal protease [Actinobacillus pleuropneumoniae serovar 5b str. L20]	2.69e-124	409
EA_ERX1174270	EA_ERX1174270-bin.2	EA_ERX1174270-bin.2_NODE_58_length_67626_cov_36.370706	gi|126207608|ref|YP_001052833.1|	carboxy-terminal protease [Actinobacillus pleuropneumoniae serovar 5b str. L20]	8.93e-126	414
EA_ERX1174263	EA_ERX1174263-bin.0	EA_ERX1174263-bin.0_NODE_625_length_2959_cov_6.302342	gi|126207663|ref|YP_001052888.1|	DnaK suppressor protein [Actinobacillus pleuropneumoniae serovar 5b str. L20]	1.64e-55	186
EA_ERX1174270	EA_ERX1174270-bin.2	EA_ERX1174270-bin.2_NODE_123_length_35873_cov_39.690323	gi|126207663|ref|YP_001052888.1|	DnaK suppressor protein [Actinobacillus pleuropneumoniae serovar 5b str. L20]	2.57e-54	186
EA_ERX1174269	EA_ERX1174269-bin.3	EA_ERX1174269-bin.3_NODE_88_length_38328_cov_17.760562	gi|126207663|ref|YP_001052888.1|	DnaK suppressor protein [Actinobacillus pleuropneumoniae serovar 5b str. L20]	3.62e-56	192
EA_ERX1174270	EA_ERX1174270-bin.1	EA_ERX1174270-bin.1_NODE_94_length_46843_cov_29.800975	gi|126207663|ref|YP_001052888.1|	DnaK suppressor protein [Actinobacillus pleuropneumoniae serovar 5b str. L20]	4.42e-56	192
EA_ERX1174269	EA_ERX1174269-bin.1	EA_ERX1174269-bin.1_NODE_101_length_35873_cov_47.498688	gi|126207663|ref|YP_001052888.1|	DnaK suppressor protein [Actinobacillus pleuropneumoniae serovar 5b str. L20]	2.57e-54	186
EA_ERX1174270	EA_ERX1174270-bin.2	EA_ERX1174270-bin.2_NODE_12_length_132931_cov_42.728883	gi|126207817|ref|YP_001053042.1|	monooxygenase family protein [Actinobacillus pleuropneumoniae serovar 5b str. L20]	3.52e-65	228
EA_ERX1174263	EA_ERX1174263-bin.0	EA_ERX1174263-bin.0_NODE_143_length_5727_cov_7.861248	gi|126207817|ref|YP_001053042.1|	monooxygenase family protein [Actinobacillus pleuropneumoniae serovar 5b str. L20]	1.28e-66	228
EA_ERX1174270	EA_ERX1174270-bin.1	EA_ERX1174270-bin.1_NODE_27_length_112071_cov_28.107413	gi|126207817|ref|YP_001053042.1|	monooxygenase family protein [Actinobacillus pleuropneumoniae serovar 5b str. L20]	1.27e-64	227
EA_ERX1174269	EA_ERX1174269-bin.1	EA_ERX1174269-bin.1_NODE_10_length_117691_cov_52.999048	gi|126207817|ref|YP_001053042.1|	monooxygenase family protein [Actinobacillus pleuropneumoniae serovar 5b str. L20]	7.68e-66	230
EA_ERX1174269	EA_ERX1174269-bin.3	EA_ERX1174269-bin.3_NODE_15_length_100877_cov_16.736308	gi|126207817|ref|YP_001053042.1|	monooxygenase family protein [Actinobacillus pleuropneumoniae serovar 5b str. L20]	4.41e-64	225
EA_ERX1174272	EA_ERX1174272-bin.0	EA_ERX1174272-bin.0_NODE_64_length_65098_cov_33.584921	gi|126207817|ref|YP_001053042.1|	monooxygenase family protein [Actinobacillus pleuropneumoniae serovar 5b str. L20]	2.83e-64	225
EA_ERX1174269	EA_ERX1174269-bin.3	EA_ERX1174269-bin.3_NODE_20_length_91832_cov_15.494078	gi|126207856|ref|YP_001053081.1|	magnesium and cobalt efflux protein [Actinobacillus pleuropneumoniae serovar 5b str. L20]	2.03e-56	199
EA_ERX1174269	EA_ERX1174269-bin.1	EA_ERX1174269-bin.1_NODE_36_length_65505_cov_47.959037	gi|126207856|ref|YP_001053081.1|	magnesium and cobalt efflux protein [Actinobacillus pleuropneumoniae serovar 5b str. L20]	5.74e-57	201
EA_ERX1174263	EA_ERX1174263-bin.0	EA_ERX1174263-bin.0_NODE_116_length_6153_cov_7.479010	gi|126207856|ref|YP_001053081.1|	magnesium and cobalt efflux protein [Actinobacillus pleuropneumoniae serovar 5b str. L20]	4.86e-58	201
EA_ERX1174270	EA_ERX1174270-bin.1	EA_ERX1174270-bin.1_NODE_29_length_108341_cov_26.076233	gi|126207856|ref|YP_001053081.1|	magnesium and cobalt efflux protein [Actinobacillus pleuropneumoniae serovar 5b str. L20]	2.4e-56	199
EA_ERX1174270	EA_ERX1174270-bin.2	EA_ERX1174270-bin.2_NODE_16_length_124746_cov_37.644401	gi|126207856|ref|YP_001053081.1|	magnesium and cobalt efflux protein [Actinobacillus pleuropneumoniae serovar 5b str. L20]	1.1e-56	201
EA_ERX1174272	EA_ERX1174272-bin.0	EA_ERX1174272-bin.0_NODE_16_length_119426_cov_31.751682	gi|126207856|ref|YP_001053081.1|	magnesium and cobalt efflux protein [Actinobacillus pleuropneumoniae serovar 5b str. L20]	2.65e-56	199
EA_ERX1174272	EA_ERX1174272-bin.0	EA_ERX1174272-bin.0_NODE_416_length_21519_cov_28.419214	gi|126207860|ref|YP_001053085.1|	ATP-dependent protease La [Actinobacillus pleuropneumoniae serovar 5b str. L20]	4.75e-165	531
EA_ERX1174269	EA_ERX1174269-bin.1	EA_ERX1174269-bin.1_NODE_9_length_120345_cov_45.533012	gi|126207860|ref|YP_001053085.1|	ATP-dependent protease La [Actinobacillus pleuropneumoniae serovar 5b str. L20]	4.29e-161	522
EA_ERX1174269	EA_ERX1174269-bin.3	EA_ERX1174269-bin.3_NODE_2111_length_4329_cov_17.351427	gi|126207860|ref|YP_001053085.1|	ATP-dependent protease La [Actinobacillus pleuropneumoniae serovar 5b str. L20]	2.33e-65	236
EA_ERX1174270	EA_ERX1174270-bin.1	EA_ERX1174270-bin.1_NODE_169_length_21271_cov_23.852517	gi|126207860|ref|YP_001053085.1|	ATP-dependent protease La [Actinobacillus pleuropneumoniae serovar 5b str. L20]	4.69e-165	531
EA_ERX1174270	EA_ERX1174270-bin.1	EA_ERX1174270-bin.1_NODE_61_length_65351_cov_24.421726	gi|126207860|ref|YP_001053085.1|	ATP-dependent protease La [Actinobacillus pleuropneumoniae serovar 5b str. L20]	0	984
EA_ERX1174270	EA_ERX1174270-bin.2	EA_ERX1174270-bin.2_NODE_10_length_162996_cov_36.952504	gi|126207860|ref|YP_001053085.1|	ATP-dependent protease La [Actinobacillus pleuropneumoniae serovar 5b str. L20]	0	979
EA_ERX1174269	EA_ERX1174269-bin.1	EA_ERX1174269-bin.1_NODE_98_length_36677_cov_43.963656	gi|126207860|ref|YP_001053085.1|	ATP-dependent protease La [Actinobacillus pleuropneumoniae serovar 5b str. L20]	0	773
EA_ERX1174270	EA_ERX1174270-bin.2	EA_ERX1174270-bin.2_NODE_3_length_232594_cov_39.139942	gi|126207860|ref|YP_001053085.1|	ATP-dependent protease La [Actinobacillus pleuropneumoniae serovar 5b str. L20]	8.36e-161	522
EA_ERX1174269	EA_ERX1174269-bin.1	EA_ERX1174269-bin.1_NODE_1872_length_4863_cov_51.960275	gi|126207860|ref|YP_001053085.1|	ATP-dependent protease La [Actinobacillus pleuropneumoniae serovar 5b str. L20]	2e-66	239
EA_ERX1174263	EA_ERX1174263-bin.0	EA_ERX1174263-bin.0_NODE_32_length_11496_cov_6.939166	gi|126207860|ref|YP_001053085.1|	ATP-dependent protease La [Actinobacillus pleuropneumoniae serovar 5b str. L20]	3.41e-162	522
EA_ERX1174272	EA_ERX1174272-bin.0	EA_ERX1174272-bin.0_NODE_75_length_60356_cov_27.455299	gi|126207860|ref|YP_001053085.1|	ATP-dependent protease La [Actinobacillus pleuropneumoniae serovar 5b str. L20]	0	796
EA_ERX1174269	EA_ERX1174269-bin.3	EA_ERX1174269-bin.3_NODE_2182_length_4192_cov_12.984530	gi|126207860|ref|YP_001053085.1|	ATP-dependent protease La [Actinobacillus pleuropneumoniae serovar 5b str. L20]	3.42e-94	320
EA_ERX1174263	EA_ERX1174263-bin.0	EA_ERX1174263-bin.0_NODE_869_length_2440_cov_8.296017	gi|126207860|ref|YP_001053085.1|	ATP-dependent protease La [Actinobacillus pleuropneumoniae serovar 5b str. L20]	4.11e-113	360
EA_ERX1174272	EA_ERX1174272-bin.0	EA_ERX1174272-bin.0_NODE_242_length_30285_cov_29.318392	gi|126207878|ref|YP_001053103.1|	RNA polymerase sigma factor RpoE [Actinobacillus pleuropneumoniae serovar 5b str. L20]	2.44e-69	231
EA_ERX1174270	EA_ERX1174270-bin.1	EA_ERX1174270-bin.1_NODE_92_length_48506_cov_23.965883	gi|126207878|ref|YP_001053103.1|	RNA polymerase sigma factor RpoE [Actinobacillus pleuropneumoniae serovar 5b str. L20]	3.93e-69	231
EA_ERX1174263	EA_ERX1174263-bin.0	EA_ERX1174263-bin.0_NODE_151_length_5658_cov_6.731929	gi|126207878|ref|YP_001053103.1|	RNA polymerase sigma factor RpoE [Actinobacillus pleuropneumoniae serovar 5b str. L20]	3.33e-72	237
EA_ERX1174269	EA_ERX1174269-bin.1	EA_ERX1174269-bin.1_NODE_9_length_120345_cov_45.533012	gi|126207878|ref|YP_001053103.1|	RNA polymerase sigma factor RpoE [Actinobacillus pleuropneumoniae serovar 5b str. L20]	7.54e-71	237
EA_ERX1174269	EA_ERX1174269-bin.3	EA_ERX1174269-bin.3_NODE_654_length_11299_cov_15.352277	gi|126207878|ref|YP_001053103.1|	RNA polymerase sigma factor RpoE [Actinobacillus pleuropneumoniae serovar 5b str. L20]	8.93e-70	231
EA_ERX1174270	EA_ERX1174270-bin.2	EA_ERX1174270-bin.2_NODE_3_length_232594_cov_39.139942	gi|126207878|ref|YP_001053103.1|	RNA polymerase sigma factor RpoE [Actinobacillus pleuropneumoniae serovar 5b str. L20]	1.46e-70	237
EA_ERX1174269	EA_ERX1174269-bin.3	EA_ERX1174269-bin.3_NODE_56_length_50261_cov_17.302295	gi|126207888|ref|YP_001053113.1|	glutamyl-tRNA reductase [Actinobacillus pleuropneumoniae serovar 5b str. L20]	6.3e-91	304
EA_ERX1174272	EA_ERX1174272-bin.0	EA_ERX1174272-bin.0_NODE_59_length_65707_cov_34.205554	gi|126207888|ref|YP_001053113.1|	glutamyl-tRNA reductase [Actinobacillus pleuropneumoniae serovar 5b str. L20]	8.28e-91	304
EA_ERX1174270	EA_ERX1174270-bin.1	EA_ERX1174270-bin.1_NODE_43_length_84080_cov_28.881619	gi|126207888|ref|YP_001053113.1|	glutamyl-tRNA reductase [Actinobacillus pleuropneumoniae serovar 5b str. L20]	1.06e-90	304
EA_ERX1174269	EA_ERX1174269-bin.1	EA_ERX1174269-bin.1_NODE_2_length_169528_cov_45.446933	gi|126207888|ref|YP_001053113.1|	glutamyl-tRNA reductase [Actinobacillus pleuropneumoniae serovar 5b str. L20]	1.5e-88	298
EA_ERX1174270	EA_ERX1174270-bin.2	EA_ERX1174270-bin.2_NODE_9_length_167479_cov_38.597823	gi|126207888|ref|YP_001053113.1|	glutamyl-tRNA reductase [Actinobacillus pleuropneumoniae serovar 5b str. L20]	1.49e-88	298
EA_ERX1174263	EA_ERX1174263-bin.0	EA_ERX1174263-bin.0_NODE_644_length_2898_cov_7.559620	gi|126207888|ref|YP_001053113.1|	glutamyl-tRNA reductase [Actinobacillus pleuropneumoniae serovar 5b str. L20]	1.5e-92	298
EA_ERX1174269	EA_ERX1174269-bin.3	EA_ERX1174269-bin.3_NODE_1537_length_5999_cov_19.589838	gi|126208059|ref|YP_001053284.1|	polynucleotide phosphorylase/polyadenylase [Actinobacillus pleuropneumoniae serovar 5b str. L20]	2.12e-119	393
EA_ERX1174269	EA_ERX1174269-bin.1	EA_ERX1174269-bin.1_NODE_341_length_16677_cov_55.190591	gi|126208059|ref|YP_001053284.1|	polynucleotide phosphorylase/polyadenylase [Actinobacillus pleuropneumoniae serovar 5b str. L20]	0	829
EA_ERX1174270	EA_ERX1174270-bin.2	EA_ERX1174270-bin.2_NODE_188_length_16680_cov_44.951699	gi|126208059|ref|YP_001053284.1|	polynucleotide phosphorylase/polyadenylase [Actinobacillus pleuropneumoniae serovar 5b str. L20]	0	828
EA_ERX1174270	EA_ERX1174270-bin.1	EA_ERX1174270-bin.1_NODE_94_length_46843_cov_29.800975	gi|126208059|ref|YP_001053284.1|	polynucleotide phosphorylase/polyadenylase [Actinobacillus pleuropneumoniae serovar 5b str. L20]	0	783
EA_ERX1174263	EA_ERX1174263-bin.0	EA_ERX1174263-bin.0_NODE_681_length_2829_cov_7.108508	gi|126208059|ref|YP_001053284.1|	polynucleotide phosphorylase/polyadenylase [Actinobacillus pleuropneumoniae serovar 5b str. L20]	0	828
EA_ERX1174272	EA_ERX1174272-bin.0	EA_ERX1174272-bin.0_NODE_91_length_55371_cov_30.917438	gi|126208074|ref|YP_001053299.1|	GMP synthase [Actinobacillus pleuropneumoniae serovar 5b str. L20]	0	751
EA_ERX1174263	EA_ERX1174263-bin.0	EA_ERX1174263-bin.0_NODE_331_length_4001_cov_5.636594	gi|126208074|ref|YP_001053299.1|	GMP synthase [Actinobacillus pleuropneumoniae serovar 5b str. L20]	0	748
EA_ERX1174270	EA_ERX1174270-bin.1	EA_ERX1174270-bin.1_NODE_56_length_69565_cov_25.928701	gi|126208074|ref|YP_001053299.1|	GMP synthase [Actinobacillus pleuropneumoniae serovar 5b str. L20]	0	751
EA_ERX1174269	EA_ERX1174269-bin.3	EA_ERX1174269-bin.3_NODE_35_length_68258_cov_12.907761	gi|126208074|ref|YP_001053299.1|	GMP synthase [Actinobacillus pleuropneumoniae serovar 5b str. L20]	0	751
EA_ERX1174270	EA_ERX1174270-bin.2	EA_ERX1174270-bin.2_NODE_21_length_119847_cov_36.605950	gi|126208074|ref|YP_001053299.1|	GMP synthase [Actinobacillus pleuropneumoniae serovar 5b str. L20]	0	748
EA_ERX1174269	EA_ERX1174269-bin.1	EA_ERX1174269-bin.1_NODE_83_length_40816_cov_47.710655	gi|126208074|ref|YP_001053299.1|	GMP synthase [Actinobacillus pleuropneumoniae serovar 5b str. L20]	0	748
EA_ERX1174272	EA_ERX1174272-bin.0	EA_ERX1174272-bin.0_NODE_39_length_77152_cov_27.464376	gi|126208131|ref|YP_001053356.1|	UTP--glucose-1-phosphate uridylyltransferase [Actinobacillus pleuropneumoniae serovar 5b str. L20]	3.87e-62	216
EA_ERX1174263	EA_ERX1174263-bin.0	EA_ERX1174263-bin.0_NODE_167_length_5320_cov_6.537702	gi|126208131|ref|YP_001053356.1|	UTP--glucose-1-phosphate uridylyltransferase [Actinobacillus pleuropneumoniae serovar 5b str. L20]	1.72e-66	225
EA_ERX1174270	EA_ERX1174270-bin.1	EA_ERX1174270-bin.1_NODE_195_length_15629_cov_25.279633	gi|126208131|ref|YP_001053356.1|	UTP--glucose-1-phosphate uridylyltransferase [Actinobacillus pleuropneumoniae serovar 5b str. L20]	7.58e-63	216
EA_ERX1174269	EA_ERX1174269-bin.3	EA_ERX1174269-bin.3_NODE_315_length_17653_cov_10.586089	gi|126208131|ref|YP_001053356.1|	UTP--glucose-1-phosphate uridylyltransferase [Actinobacillus pleuropneumoniae serovar 5b str. L20]	8.6e-63	216
EA_ERX1174270	EA_ERX1174270-bin.2	EA_ERX1174270-bin.2_NODE_52_length_72447_cov_32.933860	gi|126208131|ref|YP_001053356.1|	UTP--glucose-1-phosphate uridylyltransferase [Actinobacillus pleuropneumoniae serovar 5b str. L20]	2.65e-65	225
EA_ERX1174269	EA_ERX1174269-bin.1	EA_ERX1174269-bin.1_NODE_43_length_56627_cov_40.220781	gi|126208131|ref|YP_001053356.1|	UTP--glucose-1-phosphate uridylyltransferase [Actinobacillus pleuropneumoniae serovar 5b str. L20]	2.07e-65	225
EA_ERX1174272	EA_ERX1174272-bin.0	EA_ERX1174272-bin.0_NODE_1_length_265087_cov_27.171655	gi|126208136|ref|YP_001053361.1|	fumarate/nitrate reduction transcriptional regulator [Actinobacillus pleuropneumoniae serovar 5b str. L20]	2.88e-52	187
EA_ERX1174270	EA_ERX1174270-bin.2	EA_ERX1174270-bin.2_NODE_91_length_48533_cov_38.022134	gi|126208136|ref|YP_001053361.1|	fumarate/nitrate reduction transcriptional regulator [Actinobacillus pleuropneumoniae serovar 5b str. L20]	2.51e-54	191
EA_ERX1174270	EA_ERX1174270-bin.1	EA_ERX1174270-bin.1_NODE_106_length_40688_cov_24.816651	gi|126208136|ref|YP_001053361.1|	fumarate/nitrate reduction transcriptional regulator [Actinobacillus pleuropneumoniae serovar 5b str. L20]	1.77e-61	211
EA_ERX1174269	EA_ERX1174269-bin.1	EA_ERX1174269-bin.1_NODE_22_length_86979_cov_41.904296	gi|126208136|ref|YP_001053361.1|	fumarate/nitrate reduction transcriptional regulator [Actinobacillus pleuropneumoniae serovar 5b str. L20]	2.88e-68	232
EA_ERX1174269	EA_ERX1174269-bin.3	EA_ERX1174269-bin.3_NODE_46_length_54939_cov_10.845255	gi|126208136|ref|YP_001053361.1|	fumarate/nitrate reduction transcriptional regulator [Actinobacillus pleuropneumoniae serovar 5b str. L20]	5.92e-53	187
EA_ERX1174272	EA_ERX1174272-bin.0	EA_ERX1174272-bin.0_NODE_238_length_30550_cov_29.710215	gi|126208136|ref|YP_001053361.1|	fumarate/nitrate reduction transcriptional regulator [Actinobacillus pleuropneumoniae serovar 5b str. L20]	1.32e-61	211
EA_ERX1174269	EA_ERX1174269-bin.1	EA_ERX1174269-bin.1_NODE_60_length_47996_cov_41.927661	gi|126208136|ref|YP_001053361.1|	fumarate/nitrate reduction transcriptional regulator [Actinobacillus pleuropneumoniae serovar 5b str. L20]	2.48e-54	191
EA_ERX1174270	EA_ERX1174270-bin.2	EA_ERX1174270-bin.2_NODE_4_length_228059_cov_36.734606	gi|126208136|ref|YP_001053361.1|	fumarate/nitrate reduction transcriptional regulator [Actinobacillus pleuropneumoniae serovar 5b str. L20]	7.59e-68	232
EA_ERX1174263	EA_ERX1174263-bin.0	EA_ERX1174263-bin.0_NODE_45_length_9538_cov_6.357482	gi|126208136|ref|YP_001053361.1|	fumarate/nitrate reduction transcriptional regulator [Actinobacillus pleuropneumoniae serovar 5b str. L20]	3e-69	232
EA_ERX1174269	EA_ERX1174269-bin.3	EA_ERX1174269-bin.3_NODE_426_length_14881_cov_14.347430	gi|126208136|ref|YP_001053361.1|	fumarate/nitrate reduction transcriptional regulator [Actinobacillus pleuropneumoniae serovar 5b str. L20]	6.32e-62	211
EA_ERX1174270	EA_ERX1174270-bin.1	EA_ERX1174270-bin.1_NODE_7_length_180595_cov_23.617747	gi|126208136|ref|YP_001053361.1|	fumarate/nitrate reduction transcriptional regulator [Actinobacillus pleuropneumoniae serovar 5b str. L20]	1.96e-52	187
EA_ERX1174263	EA_ERX1174263-bin.0	EA_ERX1174263-bin.0_NODE_81_length_7095_cov_6.017898	gi|126208136|ref|YP_001053361.1|	fumarate/nitrate reduction transcriptional regulator [Actinobacillus pleuropneumoniae serovar 5b str. L20]	3.42e-55	191
EA_ERX1174263	EA_ERX1174263-bin.0	EA_ERX1174263-bin.0_NODE_248_length_4685_cov_6.588769	gi|126208170|ref|YP_001053395.1|	molybdenum cofactor biosynthesis protein A [Actinobacillus pleuropneumoniae serovar 5b str. L20]	9.16e-52	184
EA_ERX1174269	EA_ERX1174269-bin.1	EA_ERX1174269-bin.1_NODE_1630_length_5671_cov_46.765670	gi|126208170|ref|YP_001053395.1|	molybdenum cofactor biosynthesis protein A [Actinobacillus pleuropneumoniae serovar 5b str. L20]	1.15e-51	184
EA_ERX1174269	EA_ERX1174269-bin.3	EA_ERX1174269-bin.3_NODE_5028_length_1558_cov_6.838323	gi|126208179|ref|YP_001053404.1|	3-phosphoshikimate 1-carboxyvinyltransferase [Actinobacillus pleuropneumoniae serovar 5b str. L20]	2.22e-54	187
EA_ERX1174269	EA_ERX1174269-bin.1	EA_ERX1174269-bin.1_NODE_54_length_50373_cov_37.235224	gi|126208207|ref|YP_001053432.1|	acetolactate synthase 3 catalytic subunit [Actinobacillus pleuropneumoniae serovar 5b str. L20]	1.83e-72	255
EA_ERX1174270	EA_ERX1174270-bin.2	EA_ERX1174270-bin.2_NODE_123_length_35873_cov_39.690323	gi|126208207|ref|YP_001053432.1|	acetolactate synthase 3 catalytic subunit [Actinobacillus pleuropneumoniae serovar 5b str. L20]	0	744
EA_ERX1174269	EA_ERX1174269-bin.1	EA_ERX1174269-bin.1_NODE_101_length_35873_cov_47.498688	gi|126208207|ref|YP_001053432.1|	acetolactate synthase 3 catalytic subunit [Actinobacillus pleuropneumoniae serovar 5b str. L20]	0	744
EA_ERX1174263	EA_ERX1174263-bin.0	EA_ERX1174263-bin.0_k99_8041_length_1769_cov_23.0000	gi|126208207|ref|YP_001053432.1|	acetolactate synthase 3 catalytic subunit [Actinobacillus pleuropneumoniae serovar 5b str. L20]	0	697
EA_ERX1174270	EA_ERX1174270-bin.2	EA_ERX1174270-bin.2_NODE_85_length_51767_cov_33.682704	gi|126208207|ref|YP_001053432.1|	acetolactate synthase 3 catalytic subunit [Actinobacillus pleuropneumoniae serovar 5b str. L20]	6.46e-73	256
EA_ERX1174272	EA_ERX1174272-bin.0	EA_ERX1174272-bin.0_NODE_432_length_21019_cov_27.826083	gi|126208207|ref|YP_001053432.1|	acetolactate synthase 3 catalytic subunit [Actinobacillus pleuropneumoniae serovar 5b str. L20]	2.02e-92	312
EA_ERX1174270	EA_ERX1174270-bin.1	EA_ERX1174270-bin.1_NODE_94_length_46843_cov_29.800975	gi|126208207|ref|YP_001053432.1|	acetolactate synthase 3 catalytic subunit [Actinobacillus pleuropneumoniae serovar 5b str. L20]	0	728
EA_ERX1174270	EA_ERX1174270-bin.1	EA_ERX1174270-bin.1_NODE_33_length_99076_cov_26.390927	gi|126208207|ref|YP_001053432.1|	acetolactate synthase 3 catalytic subunit [Actinobacillus pleuropneumoniae serovar 5b str. L20]	1.01e-91	312
EA_ERX1174269	EA_ERX1174269-bin.3	EA_ERX1174269-bin.3_NODE_88_length_38328_cov_17.760562	gi|126208207|ref|YP_001053432.1|	acetolactate synthase 3 catalytic subunit [Actinobacillus pleuropneumoniae serovar 5b str. L20]	0	726
EA_ERX1174263	EA_ERX1174263-bin.0	EA_ERX1174263-bin.0_k99_892_length_1675_cov_16.0000	gi|126208207|ref|YP_001053432.1|	acetolactate synthase 3 catalytic subunit [Actinobacillus pleuropneumoniae serovar 5b str. L20]	0	686
EA_ERX1174263	EA_ERX1174263-bin.0	EA_ERX1174263-bin.0_NODE_741_length_2683_cov_5.055556	gi|126208207|ref|YP_001053432.1|	acetolactate synthase 3 catalytic subunit [Actinobacillus pleuropneumoniae serovar 5b str. L20]	7.54e-76	256
EA_ERX1174269	EA_ERX1174269-bin.3	EA_ERX1174269-bin.3_NODE_525_length_13117_cov_12.111009	gi|126208207|ref|YP_001053432.1|	acetolactate synthase 3 catalytic subunit [Actinobacillus pleuropneumoniae serovar 5b str. L20]	1.94e-92	311
EA_ERX1174272	EA_ERX1174272-bin.0	EA_ERX1174272-bin.0_NODE_264_length_28693_cov_26.680215	gi|126208249|ref|YP_001053474.1|	dihydrolipoamide dehydrogenase [Actinobacillus pleuropneumoniae serovar 5b str. L20]	3.36e-85	288
EA_ERX1174269	EA_ERX1174269-bin.1	EA_ERX1174269-bin.1_NODE_50_length_54184_cov_38.899444	gi|126208249|ref|YP_001053474.1|	dihydrolipoamide dehydrogenase [Actinobacillus pleuropneumoniae serovar 5b str. L20]	4.25e-83	283
EA_ERX1174270	EA_ERX1174270-bin.2	EA_ERX1174270-bin.2_NODE_8_length_167947_cov_35.086079	gi|126208249|ref|YP_001053474.1|	dihydrolipoamide dehydrogenase [Actinobacillus pleuropneumoniae serovar 5b str. L20]	1.34e-82	283
EA_ERX1174272	EA_ERX1174272-bin.0	EA_ERX1174272-bin.0_NODE_60_length_65635_cov_27.889982	gi|126208249|ref|YP_001053474.1|	dihydrolipoamide dehydrogenase [Actinobacillus pleuropneumoniae serovar 5b str. L20]	5.16e-83	283
EA_ERX1174270	EA_ERX1174270-bin.2	EA_ERX1174270-bin.2_NODE_55_length_69817_cov_36.149222	gi|126208249|ref|YP_001053474.1|	dihydrolipoamide dehydrogenase [Actinobacillus pleuropneumoniae serovar 5b str. L20]	8.55e-102	337
EA_ERX1174272	EA_ERX1174272-bin.0	EA_ERX1174272-bin.0_NODE_34_length_81998_cov_28.163931	gi|126208249|ref|YP_001053474.1|	dihydrolipoamide dehydrogenase [Actinobacillus pleuropneumoniae serovar 5b str. L20]	1.43e-92	310
EA_ERX1174269	EA_ERX1174269-bin.1	EA_ERX1174269-bin.1_NODE_3_length_162529_cov_42.402975	gi|126208249|ref|YP_001053474.1|	dihydrolipoamide dehydrogenase [Actinobacillus pleuropneumoniae serovar 5b str. L20]	1.99e-101	337
EA_ERX1174270	EA_ERX1174270-bin.1	EA_ERX1174270-bin.1_NODE_186_length_17759_cov_23.257851	gi|126208249|ref|YP_001053474.1|	dihydrolipoamide dehydrogenase [Actinobacillus pleuropneumoniae serovar 5b str. L20]	2.03e-85	288
EA_ERX1174269	EA_ERX1174269-bin.3	EA_ERX1174269-bin.3_NODE_308_length_17918_cov_10.485529	gi|126208249|ref|YP_001053474.1|	dihydrolipoamide dehydrogenase [Actinobacillus pleuropneumoniae serovar 5b str. L20]	1.59e-85	288
EA_ERX1174269	EA_ERX1174269-bin.3	EA_ERX1174269-bin.3_NODE_183_length_24125_cov_16.764271	gi|126208249|ref|YP_001053474.1|	dihydrolipoamide dehydrogenase [Actinobacillus pleuropneumoniae serovar 5b str. L20]	4.05e-93	310
EA_ERX1174270	EA_ERX1174270-bin.1	EA_ERX1174270-bin.1_NODE_68_length_61963_cov_25.836629	gi|126208249|ref|YP_001053474.1|	dihydrolipoamide dehydrogenase [Actinobacillus pleuropneumoniae serovar 5b str. L20]	1.07e-92	310
EA_ERX1174269	EA_ERX1174269-bin.3	EA_ERX1174269-bin.3_NODE_46_length_54939_cov_10.845255	gi|126208317|ref|YP_001053542.1|	pyridine nucleotide transhydrogenase [Actinobacillus pleuropneumoniae serovar 5b str. L20]	1.08e-71	250
EA_ERX1174270	EA_ERX1174270-bin.1	EA_ERX1174270-bin.1_NODE_11_length_134096_cov_30.913653	gi|126208317|ref|YP_001053542.1|	pyridine nucleotide transhydrogenase [Actinobacillus pleuropneumoniae serovar 5b str. L20]	4.22e-113	371
EA_ERX1174272	EA_ERX1174272-bin.0	EA_ERX1174272-bin.0_NODE_1_length_265087_cov_27.171655	gi|126208317|ref|YP_001053542.1|	pyridine nucleotide transhydrogenase [Actinobacillus pleuropneumoniae serovar 5b str. L20]	4.27e-71	250
EA_ERX1174270	EA_ERX1174270-bin.1	EA_ERX1174270-bin.1_NODE_7_length_180595_cov_23.617747	gi|126208317|ref|YP_001053542.1|	pyridine nucleotide transhydrogenase [Actinobacillus pleuropneumoniae serovar 5b str. L20]	2.9e-71	250
EA_ERX1174269	EA_ERX1174269-bin.3	EA_ERX1174269-bin.3_NODE_31_length_70482_cov_18.763244	gi|126208317|ref|YP_001053542.1|	pyridine nucleotide transhydrogenase [Actinobacillus pleuropneumoniae serovar 5b str. L20]	1.33e-113	371
EA_ERX1174263	EA_ERX1174263-bin.0	EA_ERX1174263-bin.0_NODE_65_length_8144_cov_8.945976	gi|126208317|ref|YP_001053542.1|	pyridine nucleotide transhydrogenase [Actinobacillus pleuropneumoniae serovar 5b str. L20]	2.03e-131	420
EA_ERX1174269	EA_ERX1174269-bin.1	EA_ERX1174269-bin.1_NODE_11_length_110858_cov_57.910914	gi|126208317|ref|YP_001053542.1|	pyridine nucleotide transhydrogenase [Actinobacillus pleuropneumoniae serovar 5b str. L20]	3.2e-130	420
EA_ERX1174270	EA_ERX1174270-bin.2	EA_ERX1174270-bin.2_NODE_28_length_110098_cov_44.773334	gi|126208317|ref|YP_001053542.1|	pyridine nucleotide transhydrogenase [Actinobacillus pleuropneumoniae serovar 5b str. L20]	3.18e-130	420
EA_ERX1174269	EA_ERX1174269-bin.1	EA_ERX1174269-bin.1_NODE_3_length_162529_cov_42.402975	gi|126208461|ref|YP_001053686.1|	heat shock protein 90 [Actinobacillus pleuropneumoniae serovar 5b str. L20]	0	743
EA_ERX1174270	EA_ERX1174270-bin.1	EA_ERX1174270-bin.1_NODE_68_length_61963_cov_25.836629	gi|126208461|ref|YP_001053686.1|	heat shock protein 90 [Actinobacillus pleuropneumoniae serovar 5b str. L20]	0	729
EA_ERX1174269	EA_ERX1174269-bin.3	EA_ERX1174269-bin.3_NODE_483_length_13745_cov_12.581812	gi|126208461|ref|YP_001053686.1|	heat shock protein 90 [Actinobacillus pleuropneumoniae serovar 5b str. L20]	6.29e-75	262
EA_ERX1174272	EA_ERX1174272-bin.0	EA_ERX1174272-bin.0_NODE_34_length_81998_cov_28.163931	gi|126208461|ref|YP_001053686.1|	heat shock protein 90 [Actinobacillus pleuropneumoniae serovar 5b str. L20]	0	730
EA_ERX1174263	EA_ERX1174263-bin.0	EA_ERX1174263-bin.0_NODE_894_length_2400_cov_5.185501	gi|126208461|ref|YP_001053686.1|	heat shock protein 90 [Actinobacillus pleuropneumoniae serovar 5b str. L20]	1.84e-130	400
EA_ERX1174270	EA_ERX1174270-bin.2	EA_ERX1174270-bin.2_NODE_55_length_69817_cov_36.149222	gi|126208461|ref|YP_001053686.1|	heat shock protein 90 [Actinobacillus pleuropneumoniae serovar 5b str. L20]	0	739
EA_ERX1174270	EA_ERX1174270-bin.2	EA_ERX1174270-bin.2_NODE_165_length_21754_cov_42.618001	gi|126208474|ref|YP_001053699.1|	ATPase [Actinobacillus pleuropneumoniae serovar 5b str. L20]	1.29e-84	281
EA_ERX1174270	EA_ERX1174270-bin.1	EA_ERX1174270-bin.1_NODE_20_length_121179_cov_26.458051	gi|126208474|ref|YP_001053699.1|	ATPase [Actinobacillus pleuropneumoniae serovar 5b str. L20]	9.71e-81	273
EA_ERX1174269	EA_ERX1174269-bin.3	EA_ERX1174269-bin.3_NODE_105_length_35410_cov_20.365917	gi|126208474|ref|YP_001053699.1|	ATPase [Actinobacillus pleuropneumoniae serovar 5b str. L20]	1.09e-60	213
EA_ERX1174269	EA_ERX1174269-bin.1	EA_ERX1174269-bin.1_NODE_12_length_110725_cov_48.386094	gi|126208474|ref|YP_001053699.1|	ATPase [Actinobacillus pleuropneumoniae serovar 5b str. L20]	6.77e-84	281
EA_ERX1174270	EA_ERX1174270-bin.1	EA_ERX1174270-bin.1_NODE_118_length_36827_cov_29.306946	gi|126208474|ref|YP_001053699.1|	ATPase [Actinobacillus pleuropneumoniae serovar 5b str. L20]	1.13e-60	213
EA_ERX1174269	EA_ERX1174269-bin.3	EA_ERX1174269-bin.3_NODE_218_length_22211_cov_14.752031	gi|126208474|ref|YP_001053699.1|	ATPase [Actinobacillus pleuropneumoniae serovar 5b str. L20]	1.72e-81	273
EA_ERX1174269	EA_ERX1174269-bin.3	EA_ERX1174269-bin.3_NODE_46_length_54939_cov_10.845255	gi|126208883|ref|YP_001054108.1|	galactose/methyl galaxtoside transporter ATP-binding protein [Actinobacillus pleuropneumoniae serovar 5b str. L20]	7.64e-111	363
EA_ERX1174269	EA_ERX1174269-bin.3	EA_ERX1174269-bin.3_NODE_955_length_8583_cov_7.081614	gi|126208883|ref|YP_001054108.1|	galactose/methyl galaxtoside transporter ATP-binding protein [Actinobacillus pleuropneumoniae serovar 5b str. L20]	1.26e-111	363
EA_ERX1174270	EA_ERX1174270-bin.1	EA_ERX1174270-bin.1_NODE_47_length_79442_cov_23.236097	gi|126208883|ref|YP_001054108.1|	galactose/methyl galaxtoside transporter ATP-binding protein [Actinobacillus pleuropneumoniae serovar 5b str. L20]	1.13e-147	470
EA_ERX1174270	EA_ERX1174270-bin.1	EA_ERX1174270-bin.1_NODE_50_length_73567_cov_21.462183	gi|126208883|ref|YP_001054108.1|	galactose/methyl galaxtoside transporter ATP-binding protein [Actinobacillus pleuropneumoniae serovar 5b str. L20]	1.36e-110	363
EA_ERX1174269	EA_ERX1174269-bin.3	EA_ERX1174269-bin.3_NODE_126_length_30346_cov_12.207983	gi|126208883|ref|YP_001054108.1|	galactose/methyl galaxtoside transporter ATP-binding protein [Actinobacillus pleuropneumoniae serovar 5b str. L20]	4.19e-148	470
EA_ERX1174270	EA_ERX1174270-bin.1	EA_ERX1174270-bin.1_NODE_59_length_67372_cov_22.864195	gi|126208883|ref|YP_001054108.1|	galactose/methyl galaxtoside transporter ATP-binding protein [Actinobacillus pleuropneumoniae serovar 5b str. L20]	3.41e-110	362
EA_ERX1174269	EA_ERX1174269-bin.3	EA_ERX1174269-bin.3_NODE_681_length_10875_cov_15.190296	gi|126208883|ref|YP_001054108.1|	galactose/methyl galaxtoside transporter ATP-binding protein [Actinobacillus pleuropneumoniae serovar 5b str. L20]	6.84e-99	327
EA_ERX1174263	EA_ERX1174263-bin.0	EA_ERX1174263-bin.0_NODE_269_length_4526_cov_6.484903	gi|126208883|ref|YP_001054108.1|	galactose/methyl galaxtoside transporter ATP-binding protein [Actinobacillus pleuropneumoniae serovar 5b str. L20]	9.45e-100	327
EA_ERX1174269	EA_ERX1174269-bin.3	EA_ERX1174269-bin.3_NODE_3568_length_2338_cov_20.875164	gi|126208883|ref|YP_001054108.1|	galactose/methyl galaxtoside transporter ATP-binding protein [Actinobacillus pleuropneumoniae serovar 5b str. L20]	1.93e-126	385
EA_ERX1174272	EA_ERX1174272-bin.0	EA_ERX1174272-bin.0_NODE_404_length_21888_cov_22.124261	gi|126208883|ref|YP_001054108.1|	galactose/methyl galaxtoside transporter ATP-binding protein [Actinobacillus pleuropneumoniae serovar 5b str. L20]	3.88e-111	363
EA_ERX1174270	EA_ERX1174270-bin.2	EA_ERX1174270-bin.2_NODE_10_length_162996_cov_36.952504	gi|126208883|ref|YP_001054108.1|	galactose/methyl galaxtoside transporter ATP-binding protein [Actinobacillus pleuropneumoniae serovar 5b str. L20]	3.19e-143	458
EA_ERX1174270	EA_ERX1174270-bin.2	EA_ERX1174270-bin.2_NODE_133_length_30218_cov_41.316016	gi|126208883|ref|YP_001054108.1|	galactose/methyl galaxtoside transporter ATP-binding protein [Actinobacillus pleuropneumoniae serovar 5b str. L20]	1.89e-98	327
EA_ERX1174272	EA_ERX1174272-bin.0	EA_ERX1174272-bin.0_NODE_792_length_12015_cov_25.340635	gi|126208883|ref|YP_001054108.1|	galactose/methyl galaxtoside transporter ATP-binding protein [Actinobacillus pleuropneumoniae serovar 5b str. L20]	8.48e-111	362
EA_ERX1174270	EA_ERX1174270-bin.1	EA_ERX1174270-bin.1_NODE_7_length_180595_cov_23.617747	gi|126208883|ref|YP_001054108.1|	galactose/methyl galaxtoside transporter ATP-binding protein [Actinobacillus pleuropneumoniae serovar 5b str. L20]	6.1e-111	365
EA_ERX1174263	EA_ERX1174263-bin.0	EA_ERX1174263-bin.0_NODE_118_length_6127_cov_5.755764	gi|126208883|ref|YP_001054108.1|	galactose/methyl galaxtoside transporter ATP-binding protein [Actinobacillus pleuropneumoniae serovar 5b str. L20]	2.52e-145	458
EA_ERX1174272	EA_ERX1174272-bin.0	EA_ERX1174272-bin.0_NODE_1_length_265087_cov_27.171655	gi|126208883|ref|YP_001054108.1|	galactose/methyl galaxtoside transporter ATP-binding protein [Actinobacillus pleuropneumoniae serovar 5b str. L20]	3.75e-110	363
EA_ERX1174269	EA_ERX1174269-bin.1	EA_ERX1174269-bin.1_NODE_23_length_86135_cov_41.648234	gi|126208883|ref|YP_001054108.1|	galactose/methyl galaxtoside transporter ATP-binding protein [Actinobacillus pleuropneumoniae serovar 5b str. L20]	6.03e-144	460
EA_ERX1174272	EA_ERX1174272-bin.0	EA_ERX1174272-bin.0_NODE_228_length_31630_cov_26.322407	gi|126208883|ref|YP_001054108.1|	galactose/methyl galaxtoside transporter ATP-binding protein [Actinobacillus pleuropneumoniae serovar 5b str. L20]	4.38e-148	470
EA_ERX1174272	EA_ERX1174272-bin.0	EA_ERX1174272-bin.0_NODE_704_length_13648_cov_31.209372	gi|126208883|ref|YP_001054108.1|	galactose/methyl galaxtoside transporter ATP-binding protein [Actinobacillus pleuropneumoniae serovar 5b str. L20]	8.81e-99	327
EA_ERX1174269	EA_ERX1174269-bin.3	EA_ERX1174269-bin.3_NODE_574_length_12354_cov_9.638589	gi|126208883|ref|YP_001054108.1|	galactose/methyl galaxtoside transporter ATP-binding protein [Actinobacillus pleuropneumoniae serovar 5b str. L20]	8.75e-111	362
EA_ERX1174270	EA_ERX1174270-bin.1	EA_ERX1174270-bin.1_NODE_171_length_20643_cov_27.337721	gi|126208883|ref|YP_001054108.1|	galactose/methyl galaxtoside transporter ATP-binding protein [Actinobacillus pleuropneumoniae serovar 5b str. L20]	1.38e-98	327
EA_ERX1174269	EA_ERX1174269-bin.1	EA_ERX1174269-bin.1_NODE_774_length_9969_cov_43.989106	gi|126208883|ref|YP_001054108.1|	galactose/methyl galaxtoside transporter ATP-binding protein [Actinobacillus pleuropneumoniae serovar 5b str. L20]	5.69e-99	327
EA_ERX1174272	EA_ERX1174272-bin.0	EA_ERX1174272-bin.0_NODE_344_length_24044_cov_31.359165	gi|126208963|ref|YP_001054188.1|	threonine synthase [Actinobacillus pleuropneumoniae serovar 5b str. L20]	2.09e-69	240
EA_ERX1174270	EA_ERX1174270-bin.2	EA_ERX1174270-bin.2_NODE_21_length_119847_cov_36.605950	gi|126208963|ref|YP_001054188.1|	threonine synthase [Actinobacillus pleuropneumoniae serovar 5b str. L20]	2.9e-66	233
EA_ERX1174269	EA_ERX1174269-bin.1	EA_ERX1174269-bin.1_NODE_26_length_80980_cov_42.242607	gi|126208963|ref|YP_001054188.1|	threonine synthase [Actinobacillus pleuropneumoniae serovar 5b str. L20]	1.95e-66	233
EA_ERX1174269	EA_ERX1174269-bin.3	EA_ERX1174269-bin.3_NODE_689_length_10817_cov_15.373258	gi|126208963|ref|YP_001054188.1|	threonine synthase [Actinobacillus pleuropneumoniae serovar 5b str. L20]	8.89e-70	240
EA_ERX1174263	EA_ERX1174263-bin.0	EA_ERX1174263-bin.0_NODE_85_length_6895_cov_6.134795	gi|126208963|ref|YP_001054188.1|	threonine synthase [Actinobacillus pleuropneumoniae serovar 5b str. L20]	1.43e-67	233
EA_ERX1174270	EA_ERX1174270-bin.1	EA_ERX1174270-bin.1_NODE_56_length_69565_cov_25.928701	gi|126208963|ref|YP_001054188.1|	threonine synthase [Actinobacillus pleuropneumoniae serovar 5b str. L20]	6.23e-69	240
EA_ERX1174270	EA_ERX1174270-bin.1	EA_ERX1174270-bin.1_NODE_61_length_65351_cov_24.421726	gi|126208971|ref|YP_001054196.1|	trigger factor [Actinobacillus pleuropneumoniae serovar 5b str. L20]	4.93e-117	379
EA_ERX1174270	EA_ERX1174270-bin.2	EA_ERX1174270-bin.2_NODE_10_length_162996_cov_36.952504	gi|126208971|ref|YP_001054196.1|	trigger factor [Actinobacillus pleuropneumoniae serovar 5b str. L20]	1.05e-122	397
EA_ERX1174269	EA_ERX1174269-bin.3	EA_ERX1174269-bin.3_NODE_2111_length_4329_cov_17.351427	gi|126208971|ref|YP_001054196.1|	trigger factor [Actinobacillus pleuropneumoniae serovar 5b str. L20]	1e-120	382
EA_ERX1174269	EA_ERX1174269-bin.1	EA_ERX1174269-bin.1_NODE_1872_length_4863_cov_51.960275	gi|126208971|ref|YP_001054196.1|	trigger factor [Actinobacillus pleuropneumoniae serovar 5b str. L20]	2.59e-125	397
EA_ERX1174270	EA_ERX1174270-bin.2	EA_ERX1174270-bin.2_NODE_141_length_28875_cov_46.020749	gi|126209111|ref|YP_001054336.1|	F0F1 ATP synthase subunit gamma [Actinobacillus pleuropneumoniae serovar 5b str. L20]	5.91e-111	354
EA_ERX1174270	EA_ERX1174270-bin.1	EA_ERX1174270-bin.1_NODE_45_length_80957_cov_28.232170	gi|126209111|ref|YP_001054336.1|	F0F1 ATP synthase subunit gamma [Actinobacillus pleuropneumoniae serovar 5b str. L20]	6.63e-97	315
EA_ERX1174269	EA_ERX1174269-bin.1	EA_ERX1174269-bin.1_NODE_57_length_49738_cov_62.590645	gi|126209111|ref|YP_001054336.1|	F0F1 ATP synthase subunit gamma [Actinobacillus pleuropneumoniae serovar 5b str. L20]	1.14e-110	354
EA_ERX1174269	EA_ERX1174269-bin.1	EA_ERX1174269-bin.1_NODE_57_length_49738_cov_62.590645	gi|126209112|ref|YP_001054337.1|	F0F1 ATP synthase subunit alpha [Actinobacillus pleuropneumoniae serovar 5b str. L20]	0	793
EA_ERX1174263	EA_ERX1174263-bin.0	EA_ERX1174263-bin.0_NODE_399_length_3697_cov_9.567271	gi|126209112|ref|YP_001054337.1|	F0F1 ATP synthase subunit alpha [Actinobacillus pleuropneumoniae serovar 5b str. L20]	1.12e-129	405
EA_ERX1174270	EA_ERX1174270-bin.1	EA_ERX1174270-bin.1_NODE_11_length_134096_cov_30.913653	gi|126209112|ref|YP_001054337.1|	F0F1 ATP synthase subunit alpha [Actinobacillus pleuropneumoniae serovar 5b str. L20]	8.13e-131	423
EA_ERX1174263	EA_ERX1174263-bin.0	EA_ERX1174263-bin.0_NODE_752_length_2648_cov_5.424990	gi|126209112|ref|YP_001054337.1|	F0F1 ATP synthase subunit alpha [Actinobacillus pleuropneumoniae serovar 5b str. L20]	4.42e-127	390
EA_ERX1174269	EA_ERX1174269-bin.3	EA_ERX1174269-bin.3_NODE_424_length_14900_cov_12.162277	gi|126209112|ref|YP_001054337.1|	F0F1 ATP synthase subunit alpha [Actinobacillus pleuropneumoniae serovar 5b str. L20]	3.02e-133	427
EA_ERX1174270	EA_ERX1174270-bin.1	EA_ERX1174270-bin.1_NODE_7_length_180595_cov_23.617747	gi|126209112|ref|YP_001054337.1|	F0F1 ATP synthase subunit alpha [Actinobacillus pleuropneumoniae serovar 5b str. L20]	3.97e-132	427
EA_ERX1174270	EA_ERX1174270-bin.1	EA_ERX1174270-bin.1_NODE_45_length_80957_cov_28.232170	gi|126209112|ref|YP_001054337.1|	F0F1 ATP synthase subunit alpha [Actinobacillus pleuropneumoniae serovar 5b str. L20]	2.4e-52	195
EA_ERX1174272	EA_ERX1174272-bin.0	EA_ERX1174272-bin.0_NODE_1_length_265087_cov_27.171655	gi|126209112|ref|YP_001054337.1|	F0F1 ATP synthase subunit alpha [Actinobacillus pleuropneumoniae serovar 5b str. L20]	5.84e-132	427
EA_ERX1174269	EA_ERX1174269-bin.1	EA_ERX1174269-bin.1_NODE_64_length_46554_cov_38.312523	gi|126209112|ref|YP_001054337.1|	F0F1 ATP synthase subunit alpha [Actinobacillus pleuropneumoniae serovar 5b str. L20]	1.01e-134	433
EA_ERX1174270	EA_ERX1174270-bin.2	EA_ERX1174270-bin.2_NODE_65_length_62700_cov_34.600878	gi|126209112|ref|YP_001054337.1|	F0F1 ATP synthase subunit alpha [Actinobacillus pleuropneumoniae serovar 5b str. L20]	2.71e-134	432
EA_ERX1174270	EA_ERX1174270-bin.2	EA_ERX1174270-bin.2_NODE_214_length_13077_cov_53.470358	gi|126209112|ref|YP_001054337.1|	F0F1 ATP synthase subunit alpha [Actinobacillus pleuropneumoniae serovar 5b str. L20]	1.01e-125	405
EA_ERX1174263	EA_ERX1174263-bin.0	EA_ERX1174263-bin.0_NODE_62_length_8347_cov_7.539677	gi|126209365|ref|YP_001054590.1|	chaperone protein DnaJ [Actinobacillus pleuropneumoniae serovar 5b str. L20]	1.92e-128	407
EA_ERX1174270	EA_ERX1174270-bin.2	EA_ERX1174270-bin.2_NODE_127_length_33095_cov_42.826453	gi|126209365|ref|YP_001054590.1|	chaperone protein DnaJ [Actinobacillus pleuropneumoniae serovar 5b str. L20]	8.25e-128	407
EA_ERX1174269	EA_ERX1174269-bin.3	EA_ERX1174269-bin.3_NODE_25_length_81872_cov_17.478275	gi|126209365|ref|YP_001054590.1|	chaperone protein DnaJ [Actinobacillus pleuropneumoniae serovar 5b str. L20]	2.96e-130	415
EA_ERX1174270	EA_ERX1174270-bin.1	EA_ERX1174270-bin.1_NODE_66_length_62536_cov_30.148365	gi|126209365|ref|YP_001054590.1|	chaperone protein DnaJ [Actinobacillus pleuropneumoniae serovar 5b str. L20]	2.26e-130	415
EA_ERX1174269	EA_ERX1174269-bin.1	EA_ERX1174269-bin.1_NODE_230_length_21321_cov_55.087228	gi|126209365|ref|YP_001054590.1|	chaperone protein DnaJ [Actinobacillus pleuropneumoniae serovar 5b str. L20]	5.24e-128	407
EA_ERX1174270	EA_ERX1174270-bin.1	EA_ERX1174270-bin.1_NODE_66_length_62536_cov_30.148365	gi|126209366|ref|YP_001054591.1|	molecular chaperone DnaK [Actinobacillus pleuropneumoniae serovar 5b str. L20]	0	911
EA_ERX1174269	EA_ERX1174269-bin.3	EA_ERX1174269-bin.3_NODE_25_length_81872_cov_17.478275	gi|126209366|ref|YP_001054591.1|	molecular chaperone DnaK [Actinobacillus pleuropneumoniae serovar 5b str. L20]	0	911
EA_ERX1174270	EA_ERX1174270-bin.2	EA_ERX1174270-bin.2_NODE_236_length_11100_cov_40.978814	gi|126209366|ref|YP_001054591.1|	molecular chaperone DnaK [Actinobacillus pleuropneumoniae serovar 5b str. L20]	8.02e-113	372
EA_ERX1174269	EA_ERX1174269-bin.3	EA_ERX1174269-bin.3_NODE_720_length_10426_cov_15.547681	gi|126209366|ref|YP_001054591.1|	molecular chaperone DnaK [Actinobacillus pleuropneumoniae serovar 5b str. L20]	5.28e-114	376
EA_ERX1174270	EA_ERX1174270-bin.2	EA_ERX1174270-bin.2_NODE_127_length_33095_cov_42.826453	gi|126209366|ref|YP_001054591.1|	molecular chaperone DnaK [Actinobacillus pleuropneumoniae serovar 5b str. L20]	0	883
EA_ERX1174269	EA_ERX1174269-bin.1	EA_ERX1174269-bin.1_NODE_230_length_21321_cov_55.087228	gi|126209366|ref|YP_001054591.1|	molecular chaperone DnaK [Actinobacillus pleuropneumoniae serovar 5b str. L20]	0	883
EA_ERX1174272	EA_ERX1174272-bin.0	EA_ERX1174272-bin.0_NODE_91_length_55371_cov_30.917438	gi|126209366|ref|YP_001054591.1|	molecular chaperone DnaK [Actinobacillus pleuropneumoniae serovar 5b str. L20]	3.22e-113	376
EA_ERX1174270	EA_ERX1174270-bin.1	EA_ERX1174270-bin.1_NODE_399_length_6762_cov_28.662144	gi|126209366|ref|YP_001054591.1|	molecular chaperone DnaK [Actinobacillus pleuropneumoniae serovar 5b str. L20]	3.06e-114	376
EA_ERX1174263	EA_ERX1174263-bin.0	EA_ERX1174263-bin.0_NODE_62_length_8347_cov_7.539677	gi|126209366|ref|YP_001054591.1|	molecular chaperone DnaK [Actinobacillus pleuropneumoniae serovar 5b str. L20]	0	883
EA_ERX1174269	EA_ERX1174269-bin.1	EA_ERX1174269-bin.1_NODE_3_length_162529_cov_42.402975	gi|126438699|ref|YP_001060561.1|	anthranilate synthase component I [Burkholderia pseudomallei 668]	7.37e-66	236
EA_ERX1174263	EA_ERX1174263-bin.0	EA_ERX1174263-bin.0_NODE_1177_length_2062_cov_5.581465	gi|126438699|ref|YP_001060561.1|	anthranilate synthase component I [Burkholderia pseudomallei 668]	3.22e-70	236
EA_ERX1174269	EA_ERX1174269-bin.3	EA_ERX1174269-bin.3_NODE_68_length_45050_cov_17.108034	gi|126438699|ref|YP_001060561.1|	anthranilate synthase component I [Burkholderia pseudomallei 668]	5.14e-167	526
EA_ERX1174272	EA_ERX1174272-bin.0	EA_ERX1174272-bin.0_NODE_109_length_49647_cov_33.017543	gi|126438699|ref|YP_001060561.1|	anthranilate synthase component I [Burkholderia pseudomallei 668]	5.68e-167	526
EA_ERX1174272	EA_ERX1174272-bin.0	EA_ERX1174272-bin.0_NODE_62_length_65203_cov_30.295235	gi|126438699|ref|YP_001060561.1|	anthranilate synthase component I [Burkholderia pseudomallei 668]	2.68e-56	206
EA_ERX1174270	EA_ERX1174270-bin.2	EA_ERX1174270-bin.2_NODE_37_length_94022_cov_36.477529	gi|126438699|ref|YP_001060561.1|	anthranilate synthase component I [Burkholderia pseudomallei 668]	4.24e-66	236
EA_ERX1174270	EA_ERX1174270-bin.1	EA_ERX1174270-bin.1_NODE_39_length_92065_cov_26.272786	gi|126438699|ref|YP_001060561.1|	anthranilate synthase component I [Burkholderia pseudomallei 668]	3.81e-56	206
EA_ERX1174269	EA_ERX1174269-bin.1	EA_ERX1174269-bin.1_NODE_49_length_54253_cov_54.942562	gi|126438699|ref|YP_001060561.1|	anthranilate synthase component I [Burkholderia pseudomallei 668]	4.93e-169	532
EA_ERX1174270	EA_ERX1174270-bin.1	EA_ERX1174270-bin.1_NODE_88_length_49818_cov_28.056749	gi|126438699|ref|YP_001060561.1|	anthranilate synthase component I [Burkholderia pseudomallei 668]	5.7e-167	526
EA_ERX1174263	EA_ERX1174263-bin.0	EA_ERX1174263-bin.0_NODE_242_length_4717_cov_6.615616	gi|126438699|ref|YP_001060561.1|	anthranilate synthase component I [Burkholderia pseudomallei 668]	8.38e-175	532
EA_ERX1174269	EA_ERX1174269-bin.3	EA_ERX1174269-bin.3_NODE_179_length_24262_cov_13.508778	gi|126438699|ref|YP_001060561.1|	anthranilate synthase component I [Burkholderia pseudomallei 668]	9.64e-57	206
EA_ERX1174270	EA_ERX1174270-bin.2	EA_ERX1174270-bin.2_NODE_80_length_54398_cov_44.477007	gi|126438699|ref|YP_001060561.1|	anthranilate synthase component I [Burkholderia pseudomallei 668]	4.94e-169	532
EA_ERX1174263	EA_ERX1174263-bin.0	EA_ERX1174263-bin.0_NODE_620_length_2975_cov_5.550342	gi|126441149|ref|YP_001058730.1|	chorismate synthase [Burkholderia pseudomallei 668]	7.66e-85	276
EA_ERX1174270	EA_ERX1174270-bin.1	EA_ERX1174270-bin.1_NODE_143_length_28725_cov_23.861388	gi|126441149|ref|YP_001058730.1|	chorismate synthase [Burkholderia pseudomallei 668]	6.27e-159	496
EA_ERX1174269	EA_ERX1174269-bin.1	EA_ERX1174269-bin.1_NODE_109_length_34908_cov_43.717872	gi|126441149|ref|YP_001058730.1|	chorismate synthase [Burkholderia pseudomallei 668]	5.44e-153	479
EA_ERX1174269	EA_ERX1174269-bin.3	EA_ERX1174269-bin.3_NODE_156_length_26634_cov_12.184469	gi|126441149|ref|YP_001058730.1|	chorismate synthase [Burkholderia pseudomallei 668]	5.8e-159	496
EA_ERX1174272	EA_ERX1174272-bin.0	EA_ERX1174272-bin.0_NODE_208_length_34022_cov_27.299703	gi|126441149|ref|YP_001058730.1|	chorismate synthase [Burkholderia pseudomallei 668]	7.46e-159	496
EA_ERX1174270	EA_ERX1174270-bin.2	EA_ERX1174270-bin.2_NODE_99_length_42694_cov_38.721593	gi|126441149|ref|YP_001058730.1|	chorismate synthase [Burkholderia pseudomallei 668]	1.81e-152	478
EA_ERX1174269	EA_ERX1174269-bin.1	EA_ERX1174269-bin.1_NODE_17_length_96797_cov_47.578611	gi|126442046|ref|YP_001060278.1|	phosphoribosylaminoimidazole synthetase [Burkholderia pseudomallei 668]	1.52e-127	406
EA_ERX1174269	EA_ERX1174269-bin.3	EA_ERX1174269-bin.3_NODE_39_length_59614_cov_14.278279	gi|126442046|ref|YP_001060278.1|	phosphoribosylaminoimidazole synthetase [Burkholderia pseudomallei 668]	2.73e-123	394
EA_ERX1174272	EA_ERX1174272-bin.0	EA_ERX1174272-bin.0_NODE_19_length_112087_cov_29.244582	gi|126442046|ref|YP_001060278.1|	phosphoribosylaminoimidazole synthetase [Burkholderia pseudomallei 668]	5.17e-123	394
EA_ERX1174270	EA_ERX1174270-bin.1	EA_ERX1174270-bin.1_NODE_13_length_127530_cov_25.203428	gi|126442046|ref|YP_001060278.1|	phosphoribosylaminoimidazole synthetase [Burkholderia pseudomallei 668]	5.89e-123	394
EA_ERX1174263	EA_ERX1174263-bin.0	EA_ERX1174263-bin.0_NODE_53_length_8826_cov_6.686353	gi|126442046|ref|YP_001060278.1|	phosphoribosylaminoimidazole synthetase [Burkholderia pseudomallei 668]	1.16e-126	400
EA_ERX1174270	EA_ERX1174270-bin.2	EA_ERX1174270-bin.2_NODE_6_length_183848_cov_38.562404	gi|126442046|ref|YP_001060278.1|	phosphoribosylaminoimidazole synthetase [Burkholderia pseudomallei 668]	2.89e-127	406
EA_ERX1174263	EA_ERX1174263-bin.0	EA_ERX1174263-bin.0_NODE_2101_length_1554_cov_4.404270	gi|126447328|ref|YP_001078852.1|	DNA-binding response regulator [Burkholderia mallei NCTC 10247]	5.74e-54	180
EA_ERX1174263	EA_ERX1174263-bin.0	EA_ERX1174263-bin.0_NODE_1177_length_2062_cov_5.581465	gi|126452015|ref|YP_001067814.1|	anthranilate synthase component I [Burkholderia pseudomallei 1106a]	2.51e-70	236
EA_ERX1174270	EA_ERX1174270-bin.1	EA_ERX1174270-bin.1_NODE_39_length_92065_cov_26.272786	gi|126452015|ref|YP_001067814.1|	anthranilate synthase component I [Burkholderia pseudomallei 1106a]	3.85e-56	206
EA_ERX1174270	EA_ERX1174270-bin.2	EA_ERX1174270-bin.2_NODE_37_length_94022_cov_36.477529	gi|126452015|ref|YP_001067814.1|	anthranilate synthase component I [Burkholderia pseudomallei 1106a]	3.68e-66	236
EA_ERX1174269	EA_ERX1174269-bin.1	EA_ERX1174269-bin.1_NODE_3_length_162529_cov_42.402975	gi|126452015|ref|YP_001067814.1|	anthranilate synthase component I [Burkholderia pseudomallei 1106a]	6.39e-66	236
EA_ERX1174272	EA_ERX1174272-bin.0	EA_ERX1174272-bin.0_NODE_109_length_49647_cov_33.017543	gi|126452015|ref|YP_001067814.1|	anthranilate synthase component I [Burkholderia pseudomallei 1106a]	4.96e-167	526
EA_ERX1174269	EA_ERX1174269-bin.1	EA_ERX1174269-bin.1_NODE_49_length_54253_cov_54.942562	gi|126452015|ref|YP_001067814.1|	anthranilate synthase component I [Burkholderia pseudomallei 1106a]	7.25e-169	532
EA_ERX1174272	EA_ERX1174272-bin.0	EA_ERX1174272-bin.0_NODE_62_length_65203_cov_30.295235	gi|126452015|ref|YP_001067814.1|	anthranilate synthase component I [Burkholderia pseudomallei 1106a]	2.71e-56	206
EA_ERX1174269	EA_ERX1174269-bin.3	EA_ERX1174269-bin.3_NODE_179_length_24262_cov_13.508778	gi|126452015|ref|YP_001067814.1|	anthranilate synthase component I [Burkholderia pseudomallei 1106a]	9.73e-57	206
EA_ERX1174263	EA_ERX1174263-bin.0	EA_ERX1174263-bin.0_NODE_242_length_4717_cov_6.615616	gi|126452015|ref|YP_001067814.1|	anthranilate synthase component I [Burkholderia pseudomallei 1106a]	1.27e-174	532
EA_ERX1174270	EA_ERX1174270-bin.1	EA_ERX1174270-bin.1_NODE_88_length_49818_cov_28.056749	gi|126452015|ref|YP_001067814.1|	anthranilate synthase component I [Burkholderia pseudomallei 1106a]	4.98e-167	526
EA_ERX1174270	EA_ERX1174270-bin.2	EA_ERX1174270-bin.2_NODE_80_length_54398_cov_44.477007	gi|126452015|ref|YP_001067814.1|	anthranilate synthase component I [Burkholderia pseudomallei 1106a]	7.27e-169	532
EA_ERX1174269	EA_ERX1174269-bin.3	EA_ERX1174269-bin.3_NODE_68_length_45050_cov_17.108034	gi|126452015|ref|YP_001067814.1|	anthranilate synthase component I [Burkholderia pseudomallei 1106a]	4.49e-167	526
EA_ERX1174263	EA_ERX1174263-bin.0	EA_ERX1174263-bin.0_NODE_620_length_2975_cov_5.550342	gi|126453136|ref|YP_001065984.1|	chorismate synthase [Burkholderia pseudomallei 1106a]	7.66e-85	276
EA_ERX1174270	EA_ERX1174270-bin.2	EA_ERX1174270-bin.2_NODE_99_length_42694_cov_38.721593	gi|126453136|ref|YP_001065984.1|	chorismate synthase [Burkholderia pseudomallei 1106a]	1.81e-152	478
EA_ERX1174269	EA_ERX1174269-bin.1	EA_ERX1174269-bin.1_NODE_109_length_34908_cov_43.717872	gi|126453136|ref|YP_001065984.1|	chorismate synthase [Burkholderia pseudomallei 1106a]	5.44e-153	479
EA_ERX1174270	EA_ERX1174270-bin.1	EA_ERX1174270-bin.1_NODE_143_length_28725_cov_23.861388	gi|126453136|ref|YP_001065984.1|	chorismate synthase [Burkholderia pseudomallei 1106a]	6.27e-159	496
EA_ERX1174272	EA_ERX1174272-bin.0	EA_ERX1174272-bin.0_NODE_208_length_34022_cov_27.299703	gi|126453136|ref|YP_001065984.1|	chorismate synthase [Burkholderia pseudomallei 1106a]	7.46e-159	496
EA_ERX1174269	EA_ERX1174269-bin.3	EA_ERX1174269-bin.3_NODE_156_length_26634_cov_12.184469	gi|126453136|ref|YP_001065984.1|	chorismate synthase [Burkholderia pseudomallei 1106a]	5.8e-159	496
EA_ERX1174270	EA_ERX1174270-bin.1	EA_ERX1174270-bin.1_NODE_43_length_84080_cov_28.881619	gi|12656010|gb|AAK00701.1|AF227752_2	glutamyl-tRNA reductase [Vibrio cholerae]	4.08e-126	405
EA_ERX1174272	EA_ERX1174272-bin.0	EA_ERX1174272-bin.0_NODE_59_length_65707_cov_34.205554	gi|12656010|gb|AAK00701.1|AF227752_2	glutamyl-tRNA reductase [Vibrio cholerae]	3.18e-126	405
EA_ERX1174263	EA_ERX1174263-bin.0	EA_ERX1174263-bin.0_NODE_644_length_2898_cov_7.559620	gi|12656010|gb|AAK00701.1|AF227752_2	glutamyl-tRNA reductase [Vibrio cholerae]	2.83e-132	402
EA_ERX1174269	EA_ERX1174269-bin.1	EA_ERX1174269-bin.1_NODE_2_length_169528_cov_45.446933	gi|12656010|gb|AAK00701.1|AF227752_2	glutamyl-tRNA reductase [Vibrio cholerae]	6.64e-125	402
EA_ERX1174269	EA_ERX1174269-bin.3	EA_ERX1174269-bin.3_NODE_56_length_50261_cov_17.302295	gi|12656010|gb|AAK00701.1|AF227752_2	glutamyl-tRNA reductase [Vibrio cholerae]	2.42e-126	405
EA_ERX1174270	EA_ERX1174270-bin.2	EA_ERX1174270-bin.2_NODE_9_length_167479_cov_38.597823	gi|12656010|gb|AAK00701.1|AF227752_2	glutamyl-tRNA reductase [Vibrio cholerae]	6.56e-125	402
EA_ERX1174269	EA_ERX1174269-bin.3	EA_ERX1174269-bin.3_NODE_112_length_33941_cov_14.223809	gi|13449092|ref|NP_085308.1|	Type III secretion protein [Shigella flexneri 5a str. M90T]	2.23e-64	230
EA_ERX1174272	EA_ERX1174272-bin.0	EA_ERX1174272-bin.0_NODE_62_length_65203_cov_30.295235	gi|13449092|ref|NP_085308.1|	Type III secretion protein [Shigella flexneri 5a str. M90T]	4.38e-64	230
EA_ERX1174270	EA_ERX1174270-bin.1	EA_ERX1174270-bin.1_NODE_39_length_92065_cov_26.272786	gi|13449092|ref|NP_085308.1|	Type III secretion protein [Shigella flexneri 5a str. M90T]	1.57e-63	229
EA_ERX1174269	EA_ERX1174269-bin.3	EA_ERX1174269-bin.3_NODE_590_length_12125_cov_12.497100	gi|13449094|ref|NP_085310.1|	invasion protein [Shigella flexneri 5a str. M90T]	7.3e-97	328
EA_ERX1174272	EA_ERX1174272-bin.0	EA_ERX1174272-bin.0_NODE_59_length_65707_cov_34.205554	gi|13449094|ref|NP_085310.1|	invasion protein [Shigella flexneri 5a str. M90T]	7.88e-116	385
EA_ERX1174269	EA_ERX1174269-bin.1	EA_ERX1174269-bin.1_NODE_4_length_147767_cov_42.981444	gi|13449094|ref|NP_085310.1|	invasion protein [Shigella flexneri 5a str. M90T]	8.13e-53	201
EA_ERX1174270	EA_ERX1174270-bin.2	EA_ERX1174270-bin.2_NODE_4_length_228059_cov_36.734606	gi|13449094|ref|NP_085310.1|	invasion protein [Shigella flexneri 5a str. M90T]	1.26e-52	201
EA_ERX1174270	EA_ERX1174270-bin.1	EA_ERX1174270-bin.1_NODE_43_length_84080_cov_28.881619	gi|13449094|ref|NP_085310.1|	invasion protein [Shigella flexneri 5a str. M90T]	4.08e-96	328
EA_ERX1174269	EA_ERX1174269-bin.3	EA_ERX1174269-bin.3_NODE_608_length_11871_cov_13.986628	gi|13449094|ref|NP_085310.1|	invasion protein [Shigella flexneri 5a str. M90T]	3.67e-70	249
EA_ERX1174263	EA_ERX1174263-bin.0	EA_ERX1174263-bin.0_NODE_201_length_4995_cov_6.165587	gi|13449094|ref|NP_085310.1|	invasion protein [Shigella flexneri 5a str. M90T]	1.82e-54	201
EA_ERX1174270	EA_ERX1174270-bin.1	EA_ERX1174270-bin.1_NODE_13_length_127530_cov_25.203428	gi|13449094|ref|NP_085310.1|	invasion protein [Shigella flexneri 5a str. M90T]	4.56e-69	249
EA_ERX1174272	EA_ERX1174272-bin.0	EA_ERX1174272-bin.0_NODE_19_length_112087_cov_29.244582	gi|13449094|ref|NP_085310.1|	invasion protein [Shigella flexneri 5a str. M90T]	4e-69	249
EA_ERX1174272	EA_ERX1174272-bin.0	EA_ERX1174272-bin.0_NODE_59_length_65707_cov_34.205554	gi|13449096|ref|NP_085312.1|	invasion protein [Shigella flexneri 5a str. M90T]	2.51e-86	290
EA_ERX1174269	EA_ERX1174269-bin.3	EA_ERX1174269-bin.3_NODE_590_length_12125_cov_12.497100	gi|13449096|ref|NP_085312.1|	invasion protein [Shigella flexneri 5a str. M90T]	4.3e-87	290
EA_ERX1174270	EA_ERX1174270-bin.2	EA_ERX1174270-bin.2_NODE_4_length_228059_cov_36.734606	gi|13449096|ref|NP_085312.1|	invasion protein [Shigella flexneri 5a str. M90T]	3.65e-77	266
EA_ERX1174270	EA_ERX1174270-bin.1	EA_ERX1174270-bin.1_NODE_43_length_84080_cov_28.881619	gi|13449096|ref|NP_085312.1|	invasion protein [Shigella flexneri 5a str. M90T]	3.58e-86	290
EA_ERX1174269	EA_ERX1174269-bin.3	EA_ERX1174269-bin.3_NODE_314_length_17723_cov_12.915440	gi|13449096|ref|NP_085312.1|	invasion protein [Shigella flexneri 5a str. M90T]	3.85e-81	274
EA_ERX1174270	EA_ERX1174270-bin.1	EA_ERX1174270-bin.1_NODE_13_length_127530_cov_25.203428	gi|13449096|ref|NP_085312.1|	invasion protein [Shigella flexneri 5a str. M90T]	3.03e-80	274
EA_ERX1174272	EA_ERX1174272-bin.0	EA_ERX1174272-bin.0_NODE_19_length_112087_cov_29.244582	gi|13449096|ref|NP_085312.1|	invasion protein [Shigella flexneri 5a str. M90T]	2.66e-80	274
EA_ERX1174269	EA_ERX1174269-bin.1	EA_ERX1174269-bin.1_NODE_4_length_147767_cov_42.981444	gi|13449096|ref|NP_085312.1|	invasion protein [Shigella flexneri 5a str. M90T]	2.36e-77	266
EA_ERX1174263	EA_ERX1174263-bin.0	EA_ERX1174263-bin.0_NODE_25_length_13069_cov_5.599662	gi|13449096|ref|NP_085312.1|	invasion protein [Shigella flexneri 5a str. M90T]	1.93e-78	266
EA_ERX1174272	EA_ERX1174272-bin.0	EA_ERX1174272-bin.0_NODE_18_length_117314_cov_25.440845	gi|144037|gb|AAA22968.1|	5-enolpyruvylshikimate-3-phosphate synthase (EC 2.5.1.19) [Bordetella pertussis]	1.51e-51	191
EA_ERX1174270	EA_ERX1174270-bin.1	EA_ERX1174270-bin.1_NODE_98_length_44355_cov_21.334199	gi|144037|gb|AAA22968.1|	5-enolpyruvylshikimate-3-phosphate synthase (EC 2.5.1.19) [Bordetella pertussis]	3.13e-52	191
EA_ERX1174269	EA_ERX1174269-bin.3	EA_ERX1174269-bin.3_NODE_5028_length_1558_cov_6.838323	gi|144037|gb|AAA22968.1|	5-enolpyruvylshikimate-3-phosphate synthase (EC 2.5.1.19) [Bordetella pertussis]	3.65e-56	192
EA_ERX1174270	EA_ERX1174270-bin.1	EA_ERX1174270-bin.1_NODE_98_length_44355_cov_21.334199	gi|145298842|ref|YP_001141683.1|	3-phosphoshikimate 1-carboxyvinyltransferase [Aeromonas salmonicida subsp. salmonicida A449]	6.7e-56	202
EA_ERX1174269	EA_ERX1174269-bin.3	EA_ERX1174269-bin.3_NODE_5028_length_1558_cov_6.838323	gi|145298842|ref|YP_001141683.1|	3-phosphoshikimate 1-carboxyvinyltransferase [Aeromonas salmonicida subsp. salmonicida A449]	1.52e-59	200
EA_ERX1174272	EA_ERX1174272-bin.0	EA_ERX1174272-bin.0_NODE_18_length_117314_cov_25.440845	gi|145298842|ref|YP_001141683.1|	3-phosphoshikimate 1-carboxyvinyltransferase [Aeromonas salmonicida subsp. salmonicida A449]	1.18e-55	202
EA_ERX1174269	EA_ERX1174269-bin.3	EA_ERX1174269-bin.3_NODE_590_length_12125_cov_12.497100	gi|145301453|ref|YP_001144292.1|	AscV protein [Aeromonas salmonicida subsp. salmonicida A449]	3.5e-104	350
EA_ERX1174263	EA_ERX1174263-bin.0	EA_ERX1174263-bin.0_NODE_201_length_4995_cov_6.165587	gi|145301453|ref|YP_001144292.1|	AscV protein [Aeromonas salmonicida subsp. salmonicida A449]	1.5e-57	211
EA_ERX1174270	EA_ERX1174270-bin.1	EA_ERX1174270-bin.1_NODE_43_length_84080_cov_28.881619	gi|145301453|ref|YP_001144292.1|	AscV protein [Aeromonas salmonicida subsp. salmonicida A449]	3.39e-103	350
EA_ERX1174269	EA_ERX1174269-bin.1	EA_ERX1174269-bin.1_NODE_4_length_147767_cov_42.981444	gi|145301453|ref|YP_001144292.1|	AscV protein [Aeromonas salmonicida subsp. salmonicida A449]	6.92e-56	211
EA_ERX1174270	EA_ERX1174270-bin.2	EA_ERX1174270-bin.2_NODE_4_length_228059_cov_36.734606	gi|145301453|ref|YP_001144292.1|	AscV protein [Aeromonas salmonicida subsp. salmonicida A449]	1.07e-55	211
EA_ERX1174272	EA_ERX1174272-bin.0	EA_ERX1174272-bin.0_NODE_59_length_65707_cov_34.205554	gi|145301453|ref|YP_001144292.1|	AscV protein [Aeromonas salmonicida subsp. salmonicida A449]	6.65e-106	358
EA_ERX1174272	EA_ERX1174272-bin.0	EA_ERX1174272-bin.0_NODE_19_length_112087_cov_29.244582	gi|145301453|ref|YP_001144292.1|	AscV protein [Aeromonas salmonicida subsp. salmonicida A449]	1.53e-74	266
EA_ERX1174269	EA_ERX1174269-bin.3	EA_ERX1174269-bin.3_NODE_608_length_11871_cov_13.986628	gi|145301453|ref|YP_001144292.1|	AscV protein [Aeromonas salmonicida subsp. salmonicida A449]	1.39e-75	266
EA_ERX1174270	EA_ERX1174270-bin.1	EA_ERX1174270-bin.1_NODE_13_length_127530_cov_25.203428	gi|145301453|ref|YP_001144292.1|	AscV protein [Aeromonas salmonicida subsp. salmonicida A449]	1.74e-74	266
EA_ERX1174269	EA_ERX1174269-bin.1	EA_ERX1174269-bin.1_NODE_441_length_14486_cov_52.360959	gi|145600237|ref|YP_001164313.1|	GDP/GTP pyrophosphokinase [Yersinia pestis Pestoides F]	5.42e-65	236
EA_ERX1174269	EA_ERX1174269-bin.3	EA_ERX1174269-bin.3_NODE_39_length_59614_cov_14.278279	gi|145600237|ref|YP_001164313.1|	GDP/GTP pyrophosphokinase [Yersinia pestis Pestoides F]	0	694
EA_ERX1174272	EA_ERX1174272-bin.0	EA_ERX1174272-bin.0_NODE_21_length_107381_cov_33.665626	gi|145600237|ref|YP_001164313.1|	GDP/GTP pyrophosphokinase [Yersinia pestis Pestoides F]	7.18e-116	388
EA_ERX1174270	EA_ERX1174270-bin.2	EA_ERX1174270-bin.2_NODE_6_length_183848_cov_38.562404	gi|145600237|ref|YP_001164313.1|	GDP/GTP pyrophosphokinase [Yersinia pestis Pestoides F]	0	724
EA_ERX1174270	EA_ERX1174270-bin.2	EA_ERX1174270-bin.2_NODE_19_length_123344_cov_43.623065	gi|145600237|ref|YP_001164313.1|	GDP/GTP pyrophosphokinase [Yersinia pestis Pestoides F]	2.16e-116	390
EA_ERX1174263	EA_ERX1174263-bin.0	EA_ERX1174263-bin.0_NODE_594_length_3038_cov_8.706001	gi|145600237|ref|YP_001164313.1|	GDP/GTP pyrophosphokinase [Yersinia pestis Pestoides F]	1.9e-66	236
EA_ERX1174270	EA_ERX1174270-bin.1	EA_ERX1174270-bin.1_NODE_13_length_127530_cov_25.203428	gi|145600237|ref|YP_001164313.1|	GDP/GTP pyrophosphokinase [Yersinia pestis Pestoides F]	0	694
EA_ERX1174263	EA_ERX1174263-bin.0	EA_ERX1174263-bin.0_NODE_53_length_8826_cov_6.686353	gi|145600237|ref|YP_001164313.1|	GDP/GTP pyrophosphokinase [Yersinia pestis Pestoides F]	0	724
EA_ERX1174269	EA_ERX1174269-bin.3	EA_ERX1174269-bin.3_NODE_8_length_124670_cov_16.503206	gi|145600237|ref|YP_001164313.1|	GDP/GTP pyrophosphokinase [Yersinia pestis Pestoides F]	2.72e-115	387
EA_ERX1174272	EA_ERX1174272-bin.0	EA_ERX1174272-bin.0_NODE_19_length_112087_cov_29.244582	gi|145600237|ref|YP_001164313.1|	GDP/GTP pyrophosphokinase [Yersinia pestis Pestoides F]	0	694
EA_ERX1174270	EA_ERX1174270-bin.1	EA_ERX1174270-bin.1_NODE_96_length_45141_cov_28.021026	gi|145600237|ref|YP_001164313.1|	GDP/GTP pyrophosphokinase [Yersinia pestis Pestoides F]	2.62e-116	388
EA_ERX1174269	EA_ERX1174269-bin.1	EA_ERX1174269-bin.1_NODE_17_length_96797_cov_47.578611	gi|145600237|ref|YP_001164313.1|	GDP/GTP pyrophosphokinase [Yersinia pestis Pestoides F]	0	724
EA_ERX1174270	EA_ERX1174270-bin.2	EA_ERX1174270-bin.2_NODE_95_length_46433_cov_39.805382	gi|145600260|ref|YP_001164336.1|	protein-L-isoaspartate O-methyltransferase [Yersinia pestis Pestoides F]	9.49e-60	205
EA_ERX1174263	EA_ERX1174263-bin.0	EA_ERX1174263-bin.0_NODE_419_length_3605_cov_6.431831	gi|145600260|ref|YP_001164336.1|	protein-L-isoaspartate O-methyltransferase [Yersinia pestis Pestoides F]	6.34e-61	205
EA_ERX1174270	EA_ERX1174270-bin.1	EA_ERX1174270-bin.1_NODE_182_length_18246_cov_26.708812	gi|145600260|ref|YP_001164336.1|	protein-L-isoaspartate O-methyltransferase [Yersinia pestis Pestoides F]	1.84e-62	211
EA_ERX1174269	EA_ERX1174269-bin.1	EA_ERX1174269-bin.1_NODE_234_length_21196_cov_43.516295	gi|145600260|ref|YP_001164336.1|	protein-L-isoaspartate O-methyltransferase [Yersinia pestis Pestoides F]	4.29e-60	205
EA_ERX1174269	EA_ERX1174269-bin.3	EA_ERX1174269-bin.3_NODE_847_length_9417_cov_13.917432	gi|145600260|ref|YP_001164336.1|	protein-L-isoaspartate O-methyltransferase [Yersinia pestis Pestoides F]	9.29e-63	211
EA_ERX1174272	EA_ERX1174272-bin.0	EA_ERX1174272-bin.0_NODE_5_length_175320_cov_30.432922	gi|145600260|ref|YP_001164336.1|	protein-L-isoaspartate O-methyltransferase [Yersinia pestis Pestoides F]	1.8e-61	211
EA_ERX1174269	EA_ERX1174269-bin.3	EA_ERX1174269-bin.3_NODE_25_length_81872_cov_17.478275	gi|145600801|ref|YP_001164877.1|	transcription elongation factor GreA [Yersinia pestis Pestoides F]	1.5e-54	189
EA_ERX1174269	EA_ERX1174269-bin.1	EA_ERX1174269-bin.1_NODE_230_length_21321_cov_55.087228	gi|145600801|ref|YP_001164877.1|	transcription elongation factor GreA [Yersinia pestis Pestoides F]	1.18e-53	184
EA_ERX1174270	EA_ERX1174270-bin.1	EA_ERX1174270-bin.1_NODE_66_length_62536_cov_30.148365	gi|145600801|ref|YP_001164877.1|	transcription elongation factor GreA [Yersinia pestis Pestoides F]	1.15e-54	189
EA_ERX1174263	EA_ERX1174263-bin.0	EA_ERX1174263-bin.0_NODE_979_length_2283_cov_8.143178	gi|145600801|ref|YP_001164877.1|	transcription elongation factor GreA [Yersinia pestis Pestoides F]	3.31e-55	184
EA_ERX1174270	EA_ERX1174270-bin.2	EA_ERX1174270-bin.2_NODE_127_length_33095_cov_42.826453	gi|145600801|ref|YP_001164877.1|	transcription elongation factor GreA [Yersinia pestis Pestoides F]	1.84e-53	184
EA_ERX1174263	EA_ERX1174263-bin.0	EA_ERX1174263-bin.0_NODE_885_length_2413_cov_6.986429	gi|145600973|ref|YP_001165049.1|	bifunctional phosphoribosylaminoimidazolecarboxamide formyltransferase/IMP cyclohydrolase [Yersinia pestis Pestoides F]	0	727
EA_ERX1174270	EA_ERX1174270-bin.2	EA_ERX1174270-bin.2_NODE_2_length_240098_cov_39.618606	gi|145600973|ref|YP_001165049.1|	bifunctional phosphoribosylaminoimidazolecarboxamide formyltransferase/IMP cyclohydrolase [Yersinia pestis Pestoides F]	0	727
EA_ERX1174269	EA_ERX1174269-bin.3	EA_ERX1174269-bin.3_NODE_93_length_37742_cov_15.018282	gi|145600973|ref|YP_001165049.1|	bifunctional phosphoribosylaminoimidazolecarboxamide formyltransferase/IMP cyclohydrolase [Yersinia pestis Pestoides F]	0	748
EA_ERX1174270	EA_ERX1174270-bin.1	EA_ERX1174270-bin.1_NODE_15_length_124833_cov_26.435606	gi|145600973|ref|YP_001165049.1|	bifunctional phosphoribosylaminoimidazolecarboxamide formyltransferase/IMP cyclohydrolase [Yersinia pestis Pestoides F]	0	748
EA_ERX1174269	EA_ERX1174269-bin.1	EA_ERX1174269-bin.1_NODE_5_length_136727_cov_46.524401	gi|145600973|ref|YP_001165049.1|	bifunctional phosphoribosylaminoimidazolecarboxamide formyltransferase/IMP cyclohydrolase [Yersinia pestis Pestoides F]	0	727
EA_ERX1174272	EA_ERX1174272-bin.0	EA_ERX1174272-bin.0_NODE_385_length_22560_cov_31.286381	gi|145600973|ref|YP_001165049.1|	bifunctional phosphoribosylaminoimidazolecarboxamide formyltransferase/IMP cyclohydrolase [Yersinia pestis Pestoides F]	0	748
EA_ERX1174270	EA_ERX1174270-bin.2	EA_ERX1174270-bin.2_NODE_67_length_62473_cov_41.421465	gi|147671535|ref|YP_001215467.1|	polyhydroxyalkanoic acid synthase [Vibrio cholerae O395]	3.22e-94	319
EA_ERX1174269	EA_ERX1174269-bin.3	EA_ERX1174269-bin.3_NODE_29_length_72517_cov_16.335900	gi|147671535|ref|YP_001215467.1|	polyhydroxyalkanoic acid synthase [Vibrio cholerae O395]	1.84e-97	329
EA_ERX1174270	EA_ERX1174270-bin.2	EA_ERX1174270-bin.2_NODE_91_length_48533_cov_38.022134	gi|147671535|ref|YP_001215467.1|	polyhydroxyalkanoic acid synthase [Vibrio cholerae O395]	9.56e-114	375
EA_ERX1174269	EA_ERX1174269-bin.1	EA_ERX1174269-bin.1_NODE_60_length_47996_cov_41.927661	gi|147671535|ref|YP_001215467.1|	polyhydroxyalkanoic acid synthase [Vibrio cholerae O395]	9.45e-114	375
EA_ERX1174269	EA_ERX1174269-bin.3	EA_ERX1174269-bin.3_NODE_29_length_72517_cov_16.335900	gi|147671535|ref|YP_001215467.1|	polyhydroxyalkanoic acid synthase [Vibrio cholerae O395]	9.25e-99	333
EA_ERX1174270	EA_ERX1174270-bin.2	EA_ERX1174270-bin.2_NODE_67_length_62473_cov_41.421465	gi|147671535|ref|YP_001215467.1|	polyhydroxyalkanoic acid synthase [Vibrio cholerae O395]	4.04e-101	339
EA_ERX1174263	EA_ERX1174263-bin.0	EA_ERX1174263-bin.0_NODE_299_length_4227_cov_6.336290	gi|147671535|ref|YP_001215467.1|	polyhydroxyalkanoic acid synthase [Vibrio cholerae O395]	5.84e-88	296
EA_ERX1174272	EA_ERX1174272-bin.0	EA_ERX1174272-bin.0_NODE_386_length_22524_cov_32.625261	gi|147671535|ref|YP_001215467.1|	polyhydroxyalkanoic acid synthase [Vibrio cholerae O395]	4.9e-99	332
EA_ERX1174270	EA_ERX1174270-bin.1	EA_ERX1174270-bin.1_NODE_18_length_123380_cov_27.138017	gi|147671535|ref|YP_001215467.1|	polyhydroxyalkanoic acid synthase [Vibrio cholerae O395]	3.38e-98	332
EA_ERX1174269	EA_ERX1174269-bin.1	EA_ERX1174269-bin.1_NODE_44_length_56340_cov_50.660904	gi|147671535|ref|YP_001215467.1|	polyhydroxyalkanoic acid synthase [Vibrio cholerae O395]	2.89e-94	319
EA_ERX1174272	EA_ERX1174272-bin.0	EA_ERX1174272-bin.0_NODE_386_length_22524_cov_32.625261	gi|147671535|ref|YP_001215467.1|	polyhydroxyalkanoic acid synthase [Vibrio cholerae O395]	5.82e-99	332
EA_ERX1174269	EA_ERX1174269-bin.1	EA_ERX1174269-bin.1_NODE_44_length_56340_cov_50.660904	gi|147671535|ref|YP_001215467.1|	polyhydroxyalkanoic acid synthase [Vibrio cholerae O395]	3.64e-101	339
EA_ERX1174270	EA_ERX1174270-bin.1	EA_ERX1174270-bin.1_NODE_18_length_123380_cov_27.138017	gi|147671535|ref|YP_001215467.1|	polyhydroxyalkanoic acid synthase [Vibrio cholerae O395]	2.84e-98	332
EA_ERX1174263	EA_ERX1174263-bin.0	EA_ERX1174263-bin.0_NODE_299_length_4227_cov_6.336290	gi|147671535|ref|YP_001215467.1|	polyhydroxyalkanoic acid synthase [Vibrio cholerae O395]	3.08e-103	339
EA_ERX1174269	EA_ERX1174269-bin.1	EA_ERX1174269-bin.1_NODE_65_length_46292_cov_43.754417	gi|147671692|ref|YP_001215182.1|	glucose-6-phosphate 1-dehydrogenase [Vibrio cholerae O395]	7.87e-112	367
EA_ERX1174269	EA_ERX1174269-bin.3	EA_ERX1174269-bin.3_NODE_80_length_41314_cov_14.519887	gi|147671692|ref|YP_001215182.1|	glucose-6-phosphate 1-dehydrogenase [Vibrio cholerae O395]	3.27e-109	359
EA_ERX1174263	EA_ERX1174263-bin.0	EA_ERX1174263-bin.0_NODE_125_length_6007_cov_6.192876	gi|147671692|ref|YP_001215182.1|	glucose-6-phosphate 1-dehydrogenase [Vibrio cholerae O395]	2.07e-122	394
EA_ERX1174270	EA_ERX1174270-bin.1	EA_ERX1174270-bin.1_NODE_49_length_73678_cov_22.475449	gi|147671692|ref|YP_001215182.1|	glucose-6-phosphate 1-dehydrogenase [Vibrio cholerae O395]	1.22e-108	358
EA_ERX1174270	EA_ERX1174270-bin.2	EA_ERX1174270-bin.2_NODE_34_length_98660_cov_37.641763	gi|147671692|ref|YP_001215182.1|	glucose-6-phosphate 1-dehydrogenase [Vibrio cholerae O395]	1.7e-111	367
EA_ERX1174269	EA_ERX1174269-bin.3	EA_ERX1174269-bin.3_NODE_228_length_21469_cov_11.916130	gi|147671692|ref|YP_001215182.1|	glucose-6-phosphate 1-dehydrogenase [Vibrio cholerae O395]	3.42e-109	358
EA_ERX1174269	EA_ERX1174269-bin.1	EA_ERX1174269-bin.1_NODE_43_length_56627_cov_40.220781	gi|147671692|ref|YP_001215182.1|	glucose-6-phosphate 1-dehydrogenase [Vibrio cholerae O395]	3.22e-121	394
EA_ERX1174272	EA_ERX1174272-bin.0	EA_ERX1174272-bin.0_NODE_14_length_126277_cov_31.118704	gi|147671692|ref|YP_001215182.1|	glucose-6-phosphate 1-dehydrogenase [Vibrio cholerae O395]	9.35e-109	359
EA_ERX1174263	EA_ERX1174263-bin.0	EA_ERX1174263-bin.0_NODE_139_length_5780_cov_5.577293	gi|147671692|ref|YP_001215182.1|	glucose-6-phosphate 1-dehydrogenase [Vibrio cholerae O395]	9.36e-73	250
EA_ERX1174270	EA_ERX1174270-bin.2	EA_ERX1174270-bin.2_NODE_52_length_72447_cov_32.933860	gi|147671692|ref|YP_001215182.1|	glucose-6-phosphate 1-dehydrogenase [Vibrio cholerae O395]	4.14e-121	394
EA_ERX1174272	EA_ERX1174272-bin.0	EA_ERX1174272-bin.0_NODE_18_length_117314_cov_25.440845	gi|147671692|ref|YP_001215182.1|	glucose-6-phosphate 1-dehydrogenase [Vibrio cholerae O395]	1.96e-108	358
EA_ERX1174270	EA_ERX1174270-bin.1	EA_ERX1174270-bin.1_NODE_24_length_115779_cov_26.064801	gi|147671692|ref|YP_001215182.1|	glucose-6-phosphate 1-dehydrogenase [Vibrio cholerae O395]	9.34e-109	359
EA_ERX1174269	EA_ERX1174269-bin.3	EA_ERX1174269-bin.3_NODE_4002_length_2050_cov_17.891729	gi|147672240|ref|YP_001215304.1|	pyruvate-flavoredoxin oxidoreductase [Vibrio cholerae O395]	2.11e-120	383
EA_ERX1174272	EA_ERX1174272-bin.0	EA_ERX1174272-bin.0_NODE_172_length_37068_cov_29.733985	gi|147673131|ref|YP_001216476.1|	amidophosphoribosyltransferase [Vibrio cholerae O395]	0	645
EA_ERX1174270	EA_ERX1174270-bin.1	EA_ERX1174270-bin.1_NODE_134_length_30101_cov_25.354656	gi|147673131|ref|YP_001216476.1|	amidophosphoribosyltransferase [Vibrio cholerae O395]	0	645
EA_ERX1174270	EA_ERX1174270-bin.2	EA_ERX1174270-bin.2_NODE_116_length_37160_cov_37.387145	gi|147673131|ref|YP_001216476.1|	amidophosphoribosyltransferase [Vibrio cholerae O395]	0	625
EA_ERX1174269	EA_ERX1174269-bin.1	EA_ERX1174269-bin.1_NODE_92_length_37794_cov_44.771324	gi|147673131|ref|YP_001216476.1|	amidophosphoribosyltransferase [Vibrio cholerae O395]	0	627
EA_ERX1174263	EA_ERX1174263-bin.0	EA_ERX1174263-bin.0_k99_16537_length_1940_cov_26.0000	gi|147673131|ref|YP_001216476.1|	amidophosphoribosyltransferase [Vibrio cholerae O395]	6.97e-95	299
EA_ERX1174269	EA_ERX1174269-bin.1	EA_ERX1174269-bin.1_NODE_83_length_40816_cov_47.710655	gi|147673351|ref|YP_001216350.1|	phosphoribosylformylglycinamidine synthase [Vibrio cholerae O395]	0	1738
EA_ERX1174270	EA_ERX1174270-bin.2	EA_ERX1174270-bin.2_NODE_21_length_119847_cov_36.605950	gi|147673351|ref|YP_001216350.1|	phosphoribosylformylglycinamidine synthase [Vibrio cholerae O395]	0	1738
EA_ERX1174269	EA_ERX1174269-bin.3	EA_ERX1174269-bin.3_NODE_35_length_68258_cov_12.907761	gi|147673351|ref|YP_001216350.1|	phosphoribosylformylglycinamidine synthase [Vibrio cholerae O395]	0	1727
EA_ERX1174270	EA_ERX1174270-bin.1	EA_ERX1174270-bin.1_NODE_56_length_69565_cov_25.928701	gi|147673351|ref|YP_001216350.1|	phosphoribosylformylglycinamidine synthase [Vibrio cholerae O395]	0	1726
EA_ERX1174272	EA_ERX1174272-bin.0	EA_ERX1174272-bin.0_NODE_91_length_55371_cov_30.917438	gi|147673351|ref|YP_001216350.1|	phosphoribosylformylglycinamidine synthase [Vibrio cholerae O395]	0	1726
EA_ERX1174263	EA_ERX1174263-bin.0	EA_ERX1174263-bin.0_NODE_164_length_5366_cov_6.168895	gi|147673351|ref|YP_001216350.1|	phosphoribosylformylglycinamidine synthase [Vibrio cholerae O395]	0	1738
EA_ERX1174272	EA_ERX1174272-bin.0	EA_ERX1174272-bin.0_NODE_385_length_22560_cov_31.286381	gi|147673352|ref|YP_001218530.1|	phosphoribosylamine--glycine ligase [Vibrio cholerae O395]	0	622
EA_ERX1174270	EA_ERX1174270-bin.1	EA_ERX1174270-bin.1_NODE_15_length_124833_cov_26.435606	gi|147673352|ref|YP_001218530.1|	phosphoribosylamine--glycine ligase [Vibrio cholerae O395]	0	622
EA_ERX1174269	EA_ERX1174269-bin.3	EA_ERX1174269-bin.3_NODE_93_length_37742_cov_15.018282	gi|147673352|ref|YP_001218530.1|	phosphoribosylamine--glycine ligase [Vibrio cholerae O395]	0	622
EA_ERX1174263	EA_ERX1174263-bin.0	EA_ERX1174263-bin.0_NODE_537_length_3246_cov_7.353494	gi|147673352|ref|YP_001218530.1|	phosphoribosylamine--glycine ligase [Vibrio cholerae O395]	4.21e-93	301
EA_ERX1174263	EA_ERX1174263-bin.0	EA_ERX1174263-bin.0_NODE_885_length_2413_cov_6.986429	gi|147673352|ref|YP_001218530.1|	phosphoribosylamine--glycine ligase [Vibrio cholerae O395]	6.14e-119	363
EA_ERX1174269	EA_ERX1174269-bin.1	EA_ERX1174269-bin.1_NODE_5_length_136727_cov_46.524401	gi|147673352|ref|YP_001218530.1|	phosphoribosylamine--glycine ligase [Vibrio cholerae O395]	0	642
EA_ERX1174270	EA_ERX1174270-bin.2	EA_ERX1174270-bin.2_NODE_2_length_240098_cov_39.618606	gi|147673352|ref|YP_001218530.1|	phosphoribosylamine--glycine ligase [Vibrio cholerae O395]	0	642
EA_ERX1174269	EA_ERX1174269-bin.3	EA_ERX1174269-bin.3_NODE_15_length_100877_cov_16.736308	gi|147673490|ref|YP_001218297.1|	adenylate cyclase [Vibrio cholerae O395]	4.42e-116	392
EA_ERX1174269	EA_ERX1174269-bin.1	EA_ERX1174269-bin.1_NODE_10_length_117691_cov_52.999048	gi|147673490|ref|YP_001218297.1|	adenylate cyclase [Vibrio cholerae O395]	1.1e-107	368
EA_ERX1174272	EA_ERX1174272-bin.0	EA_ERX1174272-bin.0_NODE_21_length_107381_cov_33.665626	gi|147673490|ref|YP_001218297.1|	adenylate cyclase [Vibrio cholerae O395]	7.5e-116	392
EA_ERX1174270	EA_ERX1174270-bin.2	EA_ERX1174270-bin.2_NODE_12_length_132931_cov_42.728883	gi|147673490|ref|YP_001218297.1|	adenylate cyclase [Vibrio cholerae O395]	2.17e-120	405
EA_ERX1174270	EA_ERX1174270-bin.1	EA_ERX1174270-bin.1_NODE_27_length_112071_cov_28.107413	gi|147673490|ref|YP_001218297.1|	adenylate cyclase [Vibrio cholerae O395]	7.83e-116	392
EA_ERX1174263	EA_ERX1174263-bin.0	EA_ERX1174263-bin.0_NODE_43_length_9581_cov_7.182763	gi|147673490|ref|YP_001218297.1|	adenylate cyclase [Vibrio cholerae O395]	6.17e-119	397
EA_ERX1174269	EA_ERX1174269-bin.1	EA_ERX1174269-bin.1_NODE_14_length_102297_cov_48.874670	gi|147673516|ref|YP_001216580.1|	biotin synthase [Vibrio cholerae O395]	2.59e-162	506
EA_ERX1174270	EA_ERX1174270-bin.1	EA_ERX1174270-bin.1_NODE_64_length_63328_cov_26.459959	gi|147673516|ref|YP_001216580.1|	biotin synthase [Vibrio cholerae O395]	9.04e-161	501
EA_ERX1174270	EA_ERX1174270-bin.2	EA_ERX1174270-bin.2_NODE_36_length_96291_cov_40.769618	gi|147673516|ref|YP_001216580.1|	biotin synthase [Vibrio cholerae O395]	1.02e-162	507
EA_ERX1174263	EA_ERX1174263-bin.0	EA_ERX1174263-bin.0_NODE_33_length_11264_cov_6.851280	gi|147673516|ref|YP_001216580.1|	biotin synthase [Vibrio cholerae O395]	1.12e-163	507
EA_ERX1174269	EA_ERX1174269-bin.3	EA_ERX1174269-bin.3_NODE_72_length_44155_cov_15.037460	gi|147673516|ref|YP_001216580.1|	biotin synthase [Vibrio cholerae O395]	6.27e-161	501
EA_ERX1174272	EA_ERX1174272-bin.0	EA_ERX1174272-bin.0_NODE_71_length_63109_cov_31.314032	gi|147673516|ref|YP_001216580.1|	biotin synthase [Vibrio cholerae O395]	9.01e-161	501
EA_ERX1174263	EA_ERX1174263-bin.0	EA_ERX1174263-bin.0_NODE_62_length_8347_cov_7.539677	gi|147673654|ref|YP_001217891.1|	carbamoyl phosphate synthase large subunit [Vibrio cholerae O395]	1.95e-95	333
EA_ERX1174269	EA_ERX1174269-bin.3	EA_ERX1174269-bin.3_NODE_25_length_81872_cov_17.478275	gi|147673654|ref|YP_001217891.1|	carbamoyl phosphate synthase large subunit [Vibrio cholerae O395]	0	1675
EA_ERX1174269	EA_ERX1174269-bin.1	EA_ERX1174269-bin.1_NODE_230_length_21321_cov_55.087228	gi|147673654|ref|YP_001217891.1|	carbamoyl phosphate synthase large subunit [Vibrio cholerae O395]	7.88e-65	241
EA_ERX1174263	EA_ERX1174263-bin.0	EA_ERX1174263-bin.0_NODE_1585_length_1769_cov_6.544924	gi|147673654|ref|YP_001217891.1|	carbamoyl phosphate synthase large subunit [Vibrio cholerae O395]	0	989
EA_ERX1174263	EA_ERX1174263-bin.0	EA_ERX1174263-bin.0_NODE_979_length_2283_cov_8.143178	gi|147673654|ref|YP_001217891.1|	carbamoyl phosphate synthase large subunit [Vibrio cholerae O395]	2.04e-130	412
EA_ERX1174269	EA_ERX1174269-bin.1	EA_ERX1174269-bin.1_NODE_230_length_21321_cov_55.087228	gi|147673654|ref|YP_001217891.1|	carbamoyl phosphate synthase large subunit [Vibrio cholerae O395]	0	1674
EA_ERX1174270	EA_ERX1174270-bin.2	EA_ERX1174270-bin.2_NODE_127_length_33095_cov_42.826453	gi|147673654|ref|YP_001217891.1|	carbamoyl phosphate synthase large subunit [Vibrio cholerae O395]	0	1673
EA_ERX1174270	EA_ERX1174270-bin.1	EA_ERX1174270-bin.1_NODE_66_length_62536_cov_30.148365	gi|147673654|ref|YP_001217891.1|	carbamoyl phosphate synthase large subunit [Vibrio cholerae O395]	0	1676
EA_ERX1174270	EA_ERX1174270-bin.2	EA_ERX1174270-bin.2_NODE_127_length_33095_cov_42.826453	gi|147673654|ref|YP_001217891.1|	carbamoyl phosphate synthase large subunit [Vibrio cholerae O395]	1.66e-64	241
EA_ERX1174270	EA_ERX1174270-bin.2	EA_ERX1174270-bin.2_NODE_128_length_32873_cov_40.057194	gi|147673886|ref|YP_001215994.1|	glutathione synthetase [Vibrio cholerae O395]	1.65e-130	412
EA_ERX1174269	EA_ERX1174269-bin.3	EA_ERX1174269-bin.3_NODE_134_length_29500_cov_14.877365	gi|147673886|ref|YP_001215994.1|	glutathione synthetase [Vibrio cholerae O395]	3.75e-131	414
EA_ERX1174263	EA_ERX1174263-bin.0	EA_ERX1174263-bin.0_NODE_114_length_6180_cov_6.483918	gi|147673886|ref|YP_001215994.1|	glutathione synthetase [Vibrio cholerae O395]	2.41e-131	412
EA_ERX1174270	EA_ERX1174270-bin.1	EA_ERX1174270-bin.1_NODE_179_length_19122_cov_26.388944	gi|147673886|ref|YP_001215994.1|	glutathione synthetase [Vibrio cholerae O395]	2.4e-131	414
EA_ERX1174272	EA_ERX1174272-bin.0	EA_ERX1174272-bin.0_NODE_189_length_35654_cov_30.756538	gi|147673886|ref|YP_001215994.1|	glutathione synthetase [Vibrio cholerae O395]	4.55e-131	414
EA_ERX1174269	EA_ERX1174269-bin.1	EA_ERX1174269-bin.1_NODE_124_length_30899_cov_51.334522	gi|147673886|ref|YP_001215994.1|	glutathione synthetase [Vibrio cholerae O395]	1.94e-130	412
EA_ERX1174263	EA_ERX1174263-bin.0	EA_ERX1174263-bin.0_NODE_658_length_2858_cov_7.408491	gi|147673913|ref|YP_001218501.1|	phosphomannomutase [Vibrio cholerae O395]	6.69e-58	204
EA_ERX1174270	EA_ERX1174270-bin.1	EA_ERX1174270-bin.1_NODE_96_length_45141_cov_28.021026	gi|147673913|ref|YP_001218501.1|	phosphomannomutase [Vibrio cholerae O395]	1.2e-61	219
EA_ERX1174269	EA_ERX1174269-bin.3	EA_ERX1174269-bin.3_NODE_8_length_124670_cov_16.503206	gi|147673913|ref|YP_001218501.1|	phosphomannomutase [Vibrio cholerae O395]	3.38e-61	219
EA_ERX1174269	EA_ERX1174269-bin.1	EA_ERX1174269-bin.1_NODE_441_length_14486_cov_52.360959	gi|147673913|ref|YP_001218501.1|	phosphomannomutase [Vibrio cholerae O395]	1.06e-56	204
EA_ERX1174270	EA_ERX1174270-bin.2	EA_ERX1174270-bin.2_NODE_19_length_123344_cov_43.623065	gi|147673913|ref|YP_001218501.1|	phosphomannomutase [Vibrio cholerae O395]	7.7e-56	204
EA_ERX1174272	EA_ERX1174272-bin.0	EA_ERX1174272-bin.0_NODE_21_length_107381_cov_33.665626	gi|147673913|ref|YP_001218501.1|	phosphomannomutase [Vibrio cholerae O395]	3.94e-61	219
EA_ERX1174272	EA_ERX1174272-bin.0	EA_ERX1174272-bin.0_NODE_21_length_107381_cov_33.665626	gi|147673921|ref|YP_001217953.1|	GTP pyrophosphokinase [Vibrio cholerae O395]	2.63e-117	392
EA_ERX1174269	EA_ERX1174269-bin.3	EA_ERX1174269-bin.3_NODE_39_length_59614_cov_14.278279	gi|147673921|ref|YP_001217953.1|	GTP pyrophosphokinase [Vibrio cholerae O395]	0	669
EA_ERX1174269	EA_ERX1174269-bin.3	EA_ERX1174269-bin.3_NODE_8_length_124670_cov_16.503206	gi|147673921|ref|YP_001217953.1|	GTP pyrophosphokinase [Vibrio cholerae O395]	2.18e-117	393
EA_ERX1174269	EA_ERX1174269-bin.1	EA_ERX1174269-bin.1_NODE_17_length_96797_cov_47.578611	gi|147673921|ref|YP_001217953.1|	GTP pyrophosphokinase [Vibrio cholerae O395]	0	679
EA_ERX1174270	EA_ERX1174270-bin.1	EA_ERX1174270-bin.1_NODE_13_length_127530_cov_25.203428	gi|147673921|ref|YP_001217953.1|	GTP pyrophosphokinase [Vibrio cholerae O395]	0	669
EA_ERX1174270	EA_ERX1174270-bin.2	EA_ERX1174270-bin.2_NODE_6_length_183848_cov_38.562404	gi|147673921|ref|YP_001217953.1|	GTP pyrophosphokinase [Vibrio cholerae O395]	0	679
EA_ERX1174263	EA_ERX1174263-bin.0	EA_ERX1174263-bin.0_NODE_594_length_3038_cov_8.706001	gi|147673921|ref|YP_001217953.1|	GTP pyrophosphokinase [Vibrio cholerae O395]	3.93e-71	249
EA_ERX1174263	EA_ERX1174263-bin.0	EA_ERX1174263-bin.0_NODE_53_length_8826_cov_6.686353	gi|147673921|ref|YP_001217953.1|	GTP pyrophosphokinase [Vibrio cholerae O395]	0	679
EA_ERX1174270	EA_ERX1174270-bin.2	EA_ERX1174270-bin.2_NODE_19_length_123344_cov_43.623065	gi|147673921|ref|YP_001217953.1|	GTP pyrophosphokinase [Vibrio cholerae O395]	1.24e-118	396
EA_ERX1174272	EA_ERX1174272-bin.0	EA_ERX1174272-bin.0_NODE_19_length_112087_cov_29.244582	gi|147673921|ref|YP_001217953.1|	GTP pyrophosphokinase [Vibrio cholerae O395]	0	669
EA_ERX1174269	EA_ERX1174269-bin.1	EA_ERX1174269-bin.1_NODE_441_length_14486_cov_52.360959	gi|147673921|ref|YP_001217953.1|	GTP pyrophosphokinase [Vibrio cholerae O395]	1.76e-69	249
EA_ERX1174270	EA_ERX1174270-bin.1	EA_ERX1174270-bin.1_NODE_96_length_45141_cov_28.021026	gi|147673921|ref|YP_001217953.1|	GTP pyrophosphokinase [Vibrio cholerae O395]	1.12e-117	392
EA_ERX1174270	EA_ERX1174270-bin.1	EA_ERX1174270-bin.1_NODE_198_length_14980_cov_26.870955	gi|147674062|ref|YP_001218038.1|	fructose-1,6-bisphosphatase [Vibrio cholerae O395]	5.12e-78	261
EA_ERX1174272	EA_ERX1174272-bin.0	EA_ERX1174272-bin.0_NODE_648_length_14979_cov_32.950817	gi|147674062|ref|YP_001218038.1|	fructose-1,6-bisphosphatase [Vibrio cholerae O395]	4.69e-78	261
EA_ERX1174270	EA_ERX1174270-bin.2	EA_ERX1174270-bin.2_NODE_67_length_62473_cov_41.421465	gi|147674062|ref|YP_001218038.1|	fructose-1,6-bisphosphatase [Vibrio cholerae O395]	1.55e-81	273
EA_ERX1174269	EA_ERX1174269-bin.3	EA_ERX1174269-bin.3_NODE_460_length_14199_cov_15.319499	gi|147674062|ref|YP_001218038.1|	fructose-1,6-bisphosphatase [Vibrio cholerae O395]	4.44e-78	261
EA_ERX1174270	EA_ERX1174270-bin.1	EA_ERX1174270-bin.1_NODE_103_length_41339_cov_26.987356	gi|147674298|ref|YP_001218361.1|	phosphoribosylaminoimidazole carboxylase ATPase subunit [Vibrio cholerae O395]	7.2e-81	272
EA_ERX1174269	EA_ERX1174269-bin.1	EA_ERX1174269-bin.1_NODE_24_length_83459_cov_55.973994	gi|147674298|ref|YP_001218361.1|	phosphoribosylaminoimidazole carboxylase ATPase subunit [Vibrio cholerae O395]	1.02e-80	273
EA_ERX1174263	EA_ERX1174263-bin.0	EA_ERX1174263-bin.0_NODE_204_length_4961_cov_7.694048	gi|147674298|ref|YP_001218361.1|	phosphoribosylaminoimidazole carboxylase ATPase subunit [Vibrio cholerae O395]	4.96e-82	273
EA_ERX1174270	EA_ERX1174270-bin.2	EA_ERX1174270-bin.2_NODE_19_length_123344_cov_43.623065	gi|147674298|ref|YP_001218361.1|	phosphoribosylaminoimidazole carboxylase ATPase subunit [Vibrio cholerae O395]	1.51e-80	273
EA_ERX1174272	EA_ERX1174272-bin.0	EA_ERX1174272-bin.0_NODE_95_length_53317_cov_35.295896	gi|147674298|ref|YP_001218361.1|	phosphoribosylaminoimidazole carboxylase ATPase subunit [Vibrio cholerae O395]	9.33e-81	272
EA_ERX1174269	EA_ERX1174269-bin.3	EA_ERX1174269-bin.3_NODE_8_length_124670_cov_16.503206	gi|147674298|ref|YP_001218361.1|	phosphoribosylaminoimidazole carboxylase ATPase subunit [Vibrio cholerae O395]	2.2e-80	272
EA_ERX1174270	EA_ERX1174270-bin.1	EA_ERX1174270-bin.1_NODE_113_length_39158_cov_27.625297	gi|147674363|ref|YP_001218294.1|	diaminopimelate decarboxylase [Vibrio cholerae O395]	3.09e-76	260
EA_ERX1174269	EA_ERX1174269-bin.3	EA_ERX1174269-bin.3_NODE_15_length_100877_cov_16.736308	gi|147674363|ref|YP_001218294.1|	diaminopimelate decarboxylase [Vibrio cholerae O395]	1.58e-171	536
EA_ERX1174270	EA_ERX1174270-bin.1	EA_ERX1174270-bin.1_NODE_27_length_112071_cov_28.107413	gi|147674363|ref|YP_001218294.1|	diaminopimelate decarboxylase [Vibrio cholerae O395]	3.68e-84	285
EA_ERX1174263	EA_ERX1174263-bin.0	EA_ERX1174263-bin.0_NODE_43_length_9581_cov_7.182763	gi|147674363|ref|YP_001218294.1|	diaminopimelate decarboxylase [Vibrio cholerae O395]	3.67e-167	520
EA_ERX1174270	EA_ERX1174270-bin.2	EA_ERX1174270-bin.2_NODE_12_length_132931_cov_42.728883	gi|147674363|ref|YP_001218294.1|	diaminopimelate decarboxylase [Vibrio cholerae O395]	5.61e-166	520
EA_ERX1174272	EA_ERX1174272-bin.0	EA_ERX1174272-bin.0_NODE_21_length_107381_cov_33.665626	gi|147674363|ref|YP_001218294.1|	diaminopimelate decarboxylase [Vibrio cholerae O395]	1.16e-171	536
EA_ERX1174269	EA_ERX1174269-bin.1	EA_ERX1174269-bin.1_NODE_10_length_117691_cov_52.999048	gi|147674363|ref|YP_001218294.1|	diaminopimelate decarboxylase [Vibrio cholerae O395]	4.96e-166	520
EA_ERX1174272	EA_ERX1174272-bin.0	EA_ERX1174272-bin.0_NODE_432_length_21019_cov_27.826083	gi|147674378|ref|YP_001217579.1|	cytochrome c-type biogenesis protein CcmF [Vibrio cholerae O395]	0	625
EA_ERX1174269	EA_ERX1174269-bin.1	EA_ERX1174269-bin.1_NODE_4_length_147767_cov_42.981444	gi|147674378|ref|YP_001217579.1|	cytochrome c-type biogenesis protein CcmF [Vibrio cholerae O395]	0	623
EA_ERX1174263	EA_ERX1174263-bin.0	EA_ERX1174263-bin.0_NODE_360_length_3889_cov_5.682838	gi|147674378|ref|YP_001217579.1|	cytochrome c-type biogenesis protein CcmF [Vibrio cholerae O395]	0	611
EA_ERX1174269	EA_ERX1174269-bin.3	EA_ERX1174269-bin.3_NODE_107_length_35325_cov_12.968897	gi|147674378|ref|YP_001217579.1|	cytochrome c-type biogenesis protein CcmF [Vibrio cholerae O395]	0	625
EA_ERX1174270	EA_ERX1174270-bin.2	EA_ERX1174270-bin.2_NODE_4_length_228059_cov_36.734606	gi|147674378|ref|YP_001217579.1|	cytochrome c-type biogenesis protein CcmF [Vibrio cholerae O395]	0	623
EA_ERX1174270	EA_ERX1174270-bin.1	EA_ERX1174270-bin.1_NODE_33_length_99076_cov_26.390927	gi|147674378|ref|YP_001217579.1|	cytochrome c-type biogenesis protein CcmF [Vibrio cholerae O395]	0	625
EA_ERX1174269	EA_ERX1174269-bin.1	EA_ERX1174269-bin.1_NODE_101_length_35873_cov_47.498688	gi|147674428|ref|YP_001217853.1|	deoxyribose-phosphate aldolase [Vibrio cholerae O395]	2.7e-58	202
EA_ERX1174263	EA_ERX1174263-bin.0	EA_ERX1174263-bin.0_NODE_56_length_8667_cov_6.271482	gi|147674428|ref|YP_001217853.1|	deoxyribose-phosphate aldolase [Vibrio cholerae O395]	6.19e-59	202
EA_ERX1174270	EA_ERX1174270-bin.2	EA_ERX1174270-bin.2_NODE_123_length_35873_cov_39.690323	gi|147674428|ref|YP_001217853.1|	deoxyribose-phosphate aldolase [Vibrio cholerae O395]	2.7e-58	202
EA_ERX1174269	EA_ERX1174269-bin.3	EA_ERX1174269-bin.3_NODE_61_length_47945_cov_16.485362	gi|147674437|ref|YP_001217372.1|	translocation protein TolB [Vibrio cholerae O395]	8.68e-106	347
EA_ERX1174263	EA_ERX1174263-bin.0	EA_ERX1174263-bin.0_NODE_261_length_4596_cov_6.343096	gi|147674437|ref|YP_001217372.1|	translocation protein TolB [Vibrio cholerae O395]	8.51e-107	345
EA_ERX1174270	EA_ERX1174270-bin.1	EA_ERX1174270-bin.1_NODE_142_length_28834_cov_27.705688	gi|147674437|ref|YP_001217372.1|	translocation protein TolB [Vibrio cholerae O395]	1.16e-94	314
EA_ERX1174269	EA_ERX1174269-bin.1	EA_ERX1174269-bin.1_NODE_116_length_33206_cov_44.247021	gi|147674437|ref|YP_001217372.1|	translocation protein TolB [Vibrio cholerae O395]	2.49e-105	345
EA_ERX1174270	EA_ERX1174270-bin.2	EA_ERX1174270-bin.2_NODE_254_length_9686_cov_40.888277	gi|147674437|ref|YP_001217372.1|	translocation protein TolB [Vibrio cholerae O395]	1.72e-94	312
EA_ERX1174272	EA_ERX1174272-bin.0	EA_ERX1174272-bin.0_NODE_14_length_126277_cov_31.118704	gi|147674437|ref|YP_001217372.1|	translocation protein TolB [Vibrio cholerae O395]	2.32e-105	347
EA_ERX1174263	EA_ERX1174263-bin.0	EA_ERX1174263-bin.0_NODE_274_length_4471_cov_8.042799	gi|147674644|ref|YP_001216035.1|	RNA polymerase sigma factor RpoS [Vibrio cholerae O395]	3.38e-62	214
EA_ERX1174270	EA_ERX1174270-bin.2	EA_ERX1174270-bin.2_NODE_36_length_96291_cov_40.769618	gi|147674644|ref|YP_001216035.1|	RNA polymerase sigma factor RpoS [Vibrio cholerae O395]	8.74e-61	214
EA_ERX1174269	EA_ERX1174269-bin.3	EA_ERX1174269-bin.3_NODE_847_length_9417_cov_13.917432	gi|147674644|ref|YP_001216035.1|	RNA polymerase sigma factor RpoS [Vibrio cholerae O395]	4.72e-115	367
EA_ERX1174270	EA_ERX1174270-bin.1	EA_ERX1174270-bin.1_NODE_532_length_5756_cov_29.415190	gi|147674644|ref|YP_001216035.1|	RNA polymerase sigma factor RpoS [Vibrio cholerae O395]	3.48e-62	214
EA_ERX1174270	EA_ERX1174270-bin.2	EA_ERX1174270-bin.2_NODE_95_length_46433_cov_39.805382	gi|147674644|ref|YP_001216035.1|	RNA polymerase sigma factor RpoS [Vibrio cholerae O395]	7.83e-112	360
EA_ERX1174269	EA_ERX1174269-bin.1	EA_ERX1174269-bin.1_NODE_234_length_21196_cov_43.516295	gi|147674644|ref|YP_001216035.1|	RNA polymerase sigma factor RpoS [Vibrio cholerae O395]	3.51e-112	360
EA_ERX1174270	EA_ERX1174270-bin.1	EA_ERX1174270-bin.1_NODE_182_length_18246_cov_26.708812	gi|147674644|ref|YP_001216035.1|	RNA polymerase sigma factor RpoS [Vibrio cholerae O395]	9.52e-115	367
EA_ERX1174272	EA_ERX1174272-bin.0	EA_ERX1174272-bin.0_NODE_5_length_175320_cov_30.432922	gi|147674644|ref|YP_001216035.1|	RNA polymerase sigma factor RpoS [Vibrio cholerae O395]	9.5e-114	367
EA_ERX1174269	EA_ERX1174269-bin.3	EA_ERX1174269-bin.3_NODE_255_length_20094_cov_15.610460	gi|147674758|ref|YP_001217913.1|	dihydrolipoamide acetyltransferase [Vibrio cholerae O395]	7.15e-86	295
EA_ERX1174270	EA_ERX1174270-bin.2	EA_ERX1174270-bin.2_NODE_2_length_240098_cov_39.618606	gi|147674758|ref|YP_001217913.1|	dihydrolipoamide acetyltransferase [Vibrio cholerae O395]	1.06e-98	335
EA_ERX1174270	EA_ERX1174270-bin.1	EA_ERX1174270-bin.1_NODE_18_length_123380_cov_27.138017	gi|147674758|ref|YP_001217913.1|	dihydrolipoamide acetyltransferase [Vibrio cholerae O395]	2.34e-85	296
EA_ERX1174272	EA_ERX1174272-bin.0	EA_ERX1174272-bin.0_NODE_42_length_75753_cov_32.251380	gi|147674758|ref|YP_001217913.1|	dihydrolipoamide acetyltransferase [Vibrio cholerae O395]	2.76e-85	295
EA_ERX1174269	EA_ERX1174269-bin.1	EA_ERX1174269-bin.1_NODE_991_length_8339_cov_46.624215	gi|147674758|ref|YP_001217913.1|	dihydrolipoamide acetyltransferase [Vibrio cholerae O395]	1.52e-70	249
EA_ERX1174263	EA_ERX1174263-bin.0	EA_ERX1174263-bin.0_NODE_12_length_16782_cov_6.176122	gi|147674848|ref|YP_001216011.1|	pyruvate kinase [Vibrio cholerae O395]	1.36e-85	288
EA_ERX1174272	EA_ERX1174272-bin.0	EA_ERX1174272-bin.0_NODE_169_length_37233_cov_30.566276	gi|147674848|ref|YP_001216011.1|	pyruvate kinase [Vibrio cholerae O395]	5.1e-84	285
EA_ERX1174269	EA_ERX1174269-bin.1	EA_ERX1174269-bin.1_NODE_16_length_97716_cov_47.095125	gi|147674848|ref|YP_001216011.1|	pyruvate kinase [Vibrio cholerae O395]	8.41e-85	288
EA_ERX1174269	EA_ERX1174269-bin.3	EA_ERX1174269-bin.3_NODE_247_length_20375_cov_13.449163	gi|147674848|ref|YP_001216011.1|	pyruvate kinase [Vibrio cholerae O395]	2.72e-84	285
EA_ERX1174270	EA_ERX1174270-bin.1	EA_ERX1174270-bin.1_NODE_71_length_60345_cov_26.070144	gi|147674848|ref|YP_001216011.1|	pyruvate kinase [Vibrio cholerae O395]	8.36e-84	285
EA_ERX1174270	EA_ERX1174270-bin.2	EA_ERX1174270-bin.2_NODE_3_length_232594_cov_39.139942	gi|147674848|ref|YP_001216011.1|	pyruvate kinase [Vibrio cholerae O395]	2.02e-84	288
EA_ERX1174272	EA_ERX1174272-bin.0	EA_ERX1174272-bin.0_NODE_277_length_27861_cov_32.930591	gi|147675254|ref|YP_001216565.1|	phosphate acetyltransferase [Vibrio cholerae O395]	0	696
EA_ERX1174270	EA_ERX1174270-bin.1	EA_ERX1174270-bin.1_NODE_146_length_27900_cov_27.679117	gi|147675254|ref|YP_001216565.1|	phosphate acetyltransferase [Vibrio cholerae O395]	0	696
EA_ERX1174269	EA_ERX1174269-bin.3	EA_ERX1174269-bin.3_NODE_56_length_50261_cov_17.302295	gi|147675254|ref|YP_001216565.1|	phosphate acetyltransferase [Vibrio cholerae O395]	0	696
EA_ERX1174270	EA_ERX1174270-bin.2	EA_ERX1174270-bin.2_NODE_9_length_167479_cov_38.597823	gi|147675254|ref|YP_001216565.1|	phosphate acetyltransferase [Vibrio cholerae O395]	0	715
EA_ERX1174263	EA_ERX1174263-bin.0	EA_ERX1174263-bin.0_NODE_1143_length_2098_cov_5.851199	gi|147675254|ref|YP_001216565.1|	phosphate acetyltransferase [Vibrio cholerae O395]	0	715
EA_ERX1174269	EA_ERX1174269-bin.1	EA_ERX1174269-bin.1_NODE_2_length_169528_cov_45.446933	gi|147675254|ref|YP_001216565.1|	phosphate acetyltransferase [Vibrio cholerae O395]	0	715
EA_ERX1174270	EA_ERX1174270-bin.2	EA_ERX1174270-bin.2_NODE_3_length_232594_cov_39.139942	gi|147675349|ref|YP_001217969.1|	RNA polymerase sigma factor RpoE [Vibrio cholerae O395]	9.59e-78	258
EA_ERX1174272	EA_ERX1174272-bin.0	EA_ERX1174272-bin.0_NODE_242_length_30285_cov_29.318392	gi|147675349|ref|YP_001217969.1|	RNA polymerase sigma factor RpoE [Vibrio cholerae O395]	7.93e-77	252
EA_ERX1174269	EA_ERX1174269-bin.3	EA_ERX1174269-bin.3_NODE_654_length_11299_cov_15.352277	gi|147675349|ref|YP_001217969.1|	RNA polymerase sigma factor RpoE [Vibrio cholerae O395]	2.9e-77	252
EA_ERX1174270	EA_ERX1174270-bin.1	EA_ERX1174270-bin.1_NODE_92_length_48506_cov_23.965883	gi|147675349|ref|YP_001217969.1|	RNA polymerase sigma factor RpoE [Vibrio cholerae O395]	1.28e-76	252
EA_ERX1174269	EA_ERX1174269-bin.1	EA_ERX1174269-bin.1_NODE_9_length_120345_cov_45.533012	gi|147675349|ref|YP_001217969.1|	RNA polymerase sigma factor RpoE [Vibrio cholerae O395]	4.96e-78	258
EA_ERX1174263	EA_ERX1174263-bin.0	EA_ERX1174263-bin.0_NODE_151_length_5658_cov_6.731929	gi|147675349|ref|YP_001217969.1|	RNA polymerase sigma factor RpoE [Vibrio cholerae O395]	2.19e-79	258
EA_ERX1174269	EA_ERX1174269-bin.1	EA_ERX1174269-bin.1_NODE_60_length_47996_cov_41.927661	gi|147675453|ref|YP_001217548.1|	3-ketoacyl-ACP reductase [Vibrio cholerae O395]	3.8e-58	202
EA_ERX1174269	EA_ERX1174269-bin.3	EA_ERX1174269-bin.3_NODE_241_length_20545_cov_13.129673	gi|147675453|ref|YP_001217548.1|	3-ketoacyl-ACP reductase [Vibrio cholerae O395]	8.03e-99	317
EA_ERX1174269	EA_ERX1174269-bin.1	EA_ERX1174269-bin.1_NODE_92_length_37794_cov_44.771324	gi|147675453|ref|YP_001217548.1|	3-ketoacyl-ACP reductase [Vibrio cholerae O395]	3.13e-96	311
EA_ERX1174272	EA_ERX1174272-bin.0	EA_ERX1174272-bin.0_NODE_445_length_20545_cov_28.024012	gi|147675453|ref|YP_001217548.1|	3-ketoacyl-ACP reductase [Vibrio cholerae O395]	8.03e-99	317
EA_ERX1174270	EA_ERX1174270-bin.2	EA_ERX1174270-bin.2_NODE_91_length_48533_cov_38.022134	gi|147675453|ref|YP_001217548.1|	3-ketoacyl-ACP reductase [Vibrio cholerae O395]	3.84e-58	202
EA_ERX1174270	EA_ERX1174270-bin.2	EA_ERX1174270-bin.2_NODE_116_length_37160_cov_37.387145	gi|147675453|ref|YP_001217548.1|	3-ketoacyl-ACP reductase [Vibrio cholerae O395]	3.08e-96	311
EA_ERX1174270	EA_ERX1174270-bin.1	EA_ERX1174270-bin.1_NODE_174_length_20545_cov_24.106442	gi|147675453|ref|YP_001217548.1|	3-ketoacyl-ACP reductase [Vibrio cholerae O395]	8.03e-99	317
EA_ERX1174272	EA_ERX1174272-bin.0	EA_ERX1174272-bin.0_NODE_169_length_37233_cov_30.566276	gi|147675499|ref|YP_001218384.1|	dihydroxy-acid dehydratase [Vibrio cholerae O395]	1.29e-55	206
EA_ERX1174272	EA_ERX1174272-bin.0	EA_ERX1174272-bin.0_NODE_531_length_18023_cov_25.132291	gi|147675499|ref|YP_001218384.1|	dihydroxy-acid dehydratase [Vibrio cholerae O395]	1.9e-64	231
EA_ERX1174269	EA_ERX1174269-bin.3	EA_ERX1174269-bin.3_NODE_79_length_41404_cov_15.786355	gi|147675499|ref|YP_001218384.1|	dihydroxy-acid dehydratase [Vibrio cholerae O395]	0	943
EA_ERX1174272	EA_ERX1174272-bin.0	EA_ERX1174272-bin.0_NODE_176_length_36795_cov_32.785955	gi|147675499|ref|YP_001218384.1|	dihydroxy-acid dehydratase [Vibrio cholerae O395]	0	943
EA_ERX1174270	EA_ERX1174270-bin.1	EA_ERX1174270-bin.1_NODE_181_length_18398_cov_21.793600	gi|147675499|ref|YP_001218384.1|	dihydroxy-acid dehydratase [Vibrio cholerae O395]	1.95e-64	231
EA_ERX1174269	EA_ERX1174269-bin.1	EA_ERX1174269-bin.1_NODE_10_length_117691_cov_52.999048	gi|147675499|ref|YP_001218384.1|	dihydroxy-acid dehydratase [Vibrio cholerae O395]	0	928
EA_ERX1174263	EA_ERX1174263-bin.0	EA_ERX1174263-bin.0_NODE_1192_length_2042_cov_7.077001	gi|147675499|ref|YP_001218384.1|	dihydroxy-acid dehydratase [Vibrio cholerae O395]	0	802
EA_ERX1174270	EA_ERX1174270-bin.1	EA_ERX1174270-bin.1_NODE_71_length_60345_cov_26.070144	gi|147675499|ref|YP_001218384.1|	dihydroxy-acid dehydratase [Vibrio cholerae O395]	2.12e-55	206
EA_ERX1174270	EA_ERX1174270-bin.2	EA_ERX1174270-bin.2_NODE_12_length_132931_cov_42.728883	gi|147675499|ref|YP_001218384.1|	dihydroxy-acid dehydratase [Vibrio cholerae O395]	0	940
EA_ERX1174269	EA_ERX1174269-bin.3	EA_ERX1174269-bin.3_NODE_478_length_13846_cov_10.563048	gi|147675499|ref|YP_001218384.1|	dihydroxy-acid dehydratase [Vibrio cholerae O395]	7.51e-65	232
EA_ERX1174270	EA_ERX1174270-bin.1	EA_ERX1174270-bin.1_NODE_111_length_39675_cov_26.402171	gi|147675499|ref|YP_001218384.1|	dihydroxy-acid dehydratase [Vibrio cholerae O395]	0	943
EA_ERX1174263	EA_ERX1174263-bin.0	EA_ERX1174263-bin.0_NODE_62_length_8347_cov_7.539677	gi|147675544|ref|YP_001217892.1|	carbamoyl phosphate synthase small subunit [Vibrio cholerae O395]	0	582
EA_ERX1174270	EA_ERX1174270-bin.1	EA_ERX1174270-bin.1_NODE_66_length_62536_cov_30.148365	gi|147675544|ref|YP_001217892.1|	carbamoyl phosphate synthase small subunit [Vibrio cholerae O395]	0	579
EA_ERX1174269	EA_ERX1174269-bin.1	EA_ERX1174269-bin.1_NODE_230_length_21321_cov_55.087228	gi|147675544|ref|YP_001217892.1|	carbamoyl phosphate synthase small subunit [Vibrio cholerae O395]	0	582
EA_ERX1174269	EA_ERX1174269-bin.3	EA_ERX1174269-bin.3_NODE_25_length_81872_cov_17.478275	gi|147675544|ref|YP_001217892.1|	carbamoyl phosphate synthase small subunit [Vibrio cholerae O395]	0	583
EA_ERX1174270	EA_ERX1174270-bin.2	EA_ERX1174270-bin.2_NODE_127_length_33095_cov_42.826453	gi|147675544|ref|YP_001217892.1|	carbamoyl phosphate synthase small subunit [Vibrio cholerae O395]	0	582
EA_ERX1174272	EA_ERX1174272-bin.0	EA_ERX1174272-bin.0_NODE_592_length_16296_cov_26.629333	gi|147675555|ref|YP_001217142.1|	aldose 1-epimerase [Vibrio cholerae O395]	3.01e-66	228
EA_ERX1174270	EA_ERX1174270-bin.1	EA_ERX1174270-bin.1_NODE_110_length_39702_cov_24.181981	gi|147675555|ref|YP_001217142.1|	aldose 1-epimerase [Vibrio cholerae O395]	7.57e-66	228
EA_ERX1174269	EA_ERX1174269-bin.3	EA_ERX1174269-bin.3_NODE_342_length_16670_cov_10.254649	gi|147675555|ref|YP_001217142.1|	aldose 1-epimerase [Vibrio cholerae O395]	3.09e-66	228
EA_ERX1174270	EA_ERX1174270-bin.2	EA_ERX1174270-bin.2_NODE_38_length_93043_cov_41.150557	gi|147675668|ref|YP_001216073.1|	stringent starvation protein A [Vibrio cholerae O395]	5.12e-54	189
EA_ERX1174269	EA_ERX1174269-bin.3	EA_ERX1174269-bin.3_NODE_95_length_37577_cov_15.146288	gi|147675668|ref|YP_001216073.1|	stringent starvation protein A [Vibrio cholerae O395]	2.74e-53	186
EA_ERX1174269	EA_ERX1174269-bin.1	EA_ERX1174269-bin.1_NODE_18_length_93053_cov_51.214263	gi|147675668|ref|YP_001216073.1|	stringent starvation protein A [Vibrio cholerae O395]	5.12e-54	189
EA_ERX1174272	EA_ERX1174272-bin.0	EA_ERX1174272-bin.0_NODE_48_length_69777_cov_32.951436	gi|147675668|ref|YP_001216073.1|	stringent starvation protein A [Vibrio cholerae O395]	5.11e-53	186
EA_ERX1174270	EA_ERX1174270-bin.1	EA_ERX1174270-bin.1_NODE_5_length_191060_cov_26.854936	gi|147675668|ref|YP_001216073.1|	stringent starvation protein A [Vibrio cholerae O395]	1.4e-52	186
EA_ERX1174263	EA_ERX1174263-bin.0	EA_ERX1174263-bin.0_NODE_155_length_5577_cov_7.319087	gi|147675668|ref|YP_001216073.1|	stringent starvation protein A [Vibrio cholerae O395]	2.85e-55	189
EA_ERX1174270	EA_ERX1174270-bin.2	EA_ERX1174270-bin.2_NODE_95_length_46433_cov_39.805382	gi|148358826|ref|YP_001250033.1|	stationary phase specific sigma factor RpoS [Legionella pneumophila str. Corby]	1.63e-114	367
EA_ERX1174270	EA_ERX1174270-bin.1	EA_ERX1174270-bin.1_NODE_182_length_18246_cov_26.708812	gi|148358826|ref|YP_001250033.1|	stationary phase specific sigma factor RpoS [Legionella pneumophila str. Corby]	1.77e-117	375
EA_ERX1174270	EA_ERX1174270-bin.1	EA_ERX1174270-bin.1_NODE_532_length_5756_cov_29.415190	gi|148358826|ref|YP_001250033.1|	stationary phase specific sigma factor RpoS [Legionella pneumophila str. Corby]	1.91e-66	226
EA_ERX1174263	EA_ERX1174263-bin.0	EA_ERX1174263-bin.0_NODE_274_length_4471_cov_8.042799	gi|148358826|ref|YP_001250033.1|	stationary phase specific sigma factor RpoS [Legionella pneumophila str. Corby]	1.09e-66	227
EA_ERX1174270	EA_ERX1174270-bin.2	EA_ERX1174270-bin.2_NODE_36_length_96291_cov_40.769618	gi|148358826|ref|YP_001250033.1|	stationary phase specific sigma factor RpoS [Legionella pneumophila str. Corby]	2.83e-65	227
EA_ERX1174272	EA_ERX1174272-bin.0	EA_ERX1174272-bin.0_NODE_5_length_175320_cov_30.432922	gi|148358826|ref|YP_001250033.1|	stationary phase specific sigma factor RpoS [Legionella pneumophila str. Corby]	1.77e-116	375
EA_ERX1174269	EA_ERX1174269-bin.3	EA_ERX1174269-bin.3_NODE_847_length_9417_cov_13.917432	gi|148358826|ref|YP_001250033.1|	stationary phase specific sigma factor RpoS [Legionella pneumophila str. Corby]	8.76e-118	375
EA_ERX1174269	EA_ERX1174269-bin.1	EA_ERX1174269-bin.1_NODE_234_length_21196_cov_43.516295	gi|148358826|ref|YP_001250033.1|	stationary phase specific sigma factor RpoS [Legionella pneumophila str. Corby]	7.31e-115	367
EA_ERX1174272	EA_ERX1174272-bin.0	EA_ERX1174272-bin.0_NODE_120_length_47174_cov_27.751374	gi|148358969|ref|YP_001250176.1|	transcriptional regulator CpxR [Legionella pneumophila str. Corby]	2.63e-68	230
EA_ERX1174263	EA_ERX1174263-bin.0	EA_ERX1174263-bin.0_NODE_31_length_11512_cov_5.455180	gi|148358969|ref|YP_001250176.1|	transcriptional regulator CpxR [Legionella pneumophila str. Corby]	9.03e-56	192
EA_ERX1174270	EA_ERX1174270-bin.1	EA_ERX1174270-bin.1_NODE_87_length_50639_cov_23.283331	gi|148358969|ref|YP_001250176.1|	transcriptional regulator CpxR [Legionella pneumophila str. Corby]	2.83e-68	230
EA_ERX1174270	EA_ERX1174270-bin.2	EA_ERX1174270-bin.2_NODE_100_length_41798_cov_37.665860	gi|148358969|ref|YP_001250176.1|	transcriptional regulator CpxR [Legionella pneumophila str. Corby]	3.38e-55	192
EA_ERX1174269	EA_ERX1174269-bin.3	EA_ERX1174269-bin.3_NODE_166_length_25462_cov_11.906168	gi|148358969|ref|YP_001250176.1|	transcriptional regulator CpxR [Legionella pneumophila str. Corby]	1.41e-68	230
EA_ERX1174263	EA_ERX1174263-bin.0	EA_ERX1174263-bin.0_NODE_2101_length_1554_cov_4.404270	gi|148358969|ref|YP_001250176.1|	transcriptional regulator CpxR [Legionella pneumophila str. Corby]	2.32e-53	177
EA_ERX1174270	EA_ERX1174270-bin.1	EA_ERX1174270-bin.1_NODE_24_length_115779_cov_26.064801	gi|148358969|ref|YP_001250176.1|	transcriptional regulator CpxR [Legionella pneumophila str. Corby]	3.67e-61	211
EA_ERX1174269	EA_ERX1174269-bin.1	EA_ERX1174269-bin.1_NODE_78_length_41621_cov_44.200452	gi|148358969|ref|YP_001250176.1|	transcriptional regulator CpxR [Legionella pneumophila str. Corby]	5.83e-55	192
EA_ERX1174269	EA_ERX1174269-bin.3	EA_ERX1174269-bin.3_NODE_61_length_47945_cov_16.485362	gi|148358969|ref|YP_001250176.1|	transcriptional regulator CpxR [Legionella pneumophila str. Corby]	1.51e-61	211
EA_ERX1174272	EA_ERX1174272-bin.0	EA_ERX1174272-bin.0_NODE_14_length_126277_cov_31.118704	gi|148358969|ref|YP_001250176.1|	transcriptional regulator CpxR [Legionella pneumophila str. Corby]	4.01e-61	211
EA_ERX1174270	EA_ERX1174270-bin.1	EA_ERX1174270-bin.1_NODE_5_length_191060_cov_26.854936	gi|148361183|ref|YP_001252390.1|	phosphoenolpyruvate protein phosphotransferase PtsP [Legionella pneumophila str. Corby]	1.34e-75	271
EA_ERX1174270	EA_ERX1174270-bin.1	EA_ERX1174270-bin.1_NODE_111_length_39675_cov_26.402171	gi|148361183|ref|YP_001252390.1|	phosphoenolpyruvate protein phosphotransferase PtsP [Legionella pneumophila str. Corby]	0	793
EA_ERX1174270	EA_ERX1174270-bin.1	EA_ERX1174270-bin.1_NODE_56_length_69565_cov_25.928701	gi|148361183|ref|YP_001252390.1|	phosphoenolpyruvate protein phosphotransferase PtsP [Legionella pneumophila str. Corby]	4.09e-70	254
EA_ERX1174263	EA_ERX1174263-bin.0	EA_ERX1174263-bin.0_NODE_70_length_7895_cov_7.668878	gi|148361183|ref|YP_001252390.1|	phosphoenolpyruvate protein phosphotransferase PtsP [Legionella pneumophila str. Corby]	0	799
EA_ERX1174269	EA_ERX1174269-bin.1	EA_ERX1174269-bin.1_NODE_307_length_17946_cov_48.613493	gi|148361183|ref|YP_001252390.1|	phosphoenolpyruvate protein phosphotransferase PtsP [Legionella pneumophila str. Corby]	0	799
EA_ERX1174270	EA_ERX1174270-bin.2	EA_ERX1174270-bin.2_NODE_38_length_93043_cov_41.150557	gi|148361183|ref|YP_001252390.1|	phosphoenolpyruvate protein phosphotransferase PtsP [Legionella pneumophila str. Corby]	9.64e-75	268
EA_ERX1174270	EA_ERX1174270-bin.2	EA_ERX1174270-bin.2_NODE_160_length_22999_cov_38.538616	gi|148361183|ref|YP_001252390.1|	phosphoenolpyruvate protein phosphotransferase PtsP [Legionella pneumophila str. Corby]	0	799
EA_ERX1174263	EA_ERX1174263-bin.0	EA_ERX1174263-bin.0_NODE_110_length_6259_cov_5.927627	gi|148361183|ref|YP_001252390.1|	phosphoenolpyruvate protein phosphotransferase PtsP [Legionella pneumophila str. Corby]	5.18e-73	259
EA_ERX1174270	EA_ERX1174270-bin.1	EA_ERX1174270-bin.1_NODE_56_length_69565_cov_25.928701	gi|148361183|ref|YP_001252390.1|	phosphoenolpyruvate protein phosphotransferase PtsP [Legionella pneumophila str. Corby]	2.79e-74	266
EA_ERX1174272	EA_ERX1174272-bin.0	EA_ERX1174272-bin.0_NODE_91_length_55371_cov_30.917438	gi|148361183|ref|YP_001252390.1|	phosphoenolpyruvate protein phosphotransferase PtsP [Legionella pneumophila str. Corby]	3.23e-70	254
EA_ERX1174269	EA_ERX1174269-bin.3	EA_ERX1174269-bin.3_NODE_35_length_68258_cov_12.907761	gi|148361183|ref|YP_001252390.1|	phosphoenolpyruvate protein phosphotransferase PtsP [Legionella pneumophila str. Corby]	3.42e-74	266
EA_ERX1174272	EA_ERX1174272-bin.0	EA_ERX1174272-bin.0_NODE_142_length_42263_cov_31.935605	gi|148361183|ref|YP_001252390.1|	phosphoenolpyruvate protein phosphotransferase PtsP [Legionella pneumophila str. Corby]	5.58e-76	270
EA_ERX1174269	EA_ERX1174269-bin.1	EA_ERX1174269-bin.1_NODE_18_length_93053_cov_51.214263	gi|148361183|ref|YP_001252390.1|	phosphoenolpyruvate protein phosphotransferase PtsP [Legionella pneumophila str. Corby]	7.02e-75	268
EA_ERX1174269	EA_ERX1174269-bin.3	EA_ERX1174269-bin.3_NODE_418_length_15057_cov_13.638315	gi|148361183|ref|YP_001252390.1|	phosphoenolpyruvate protein phosphotransferase PtsP [Legionella pneumophila str. Corby]	0	783
EA_ERX1174269	EA_ERX1174269-bin.3	EA_ERX1174269-bin.3_NODE_35_length_68258_cov_12.907761	gi|148361183|ref|YP_001252390.1|	phosphoenolpyruvate protein phosphotransferase PtsP [Legionella pneumophila str. Corby]	4.01e-70	254
EA_ERX1174272	EA_ERX1174272-bin.0	EA_ERX1174272-bin.0_NODE_470_length_19570_cov_30.294850	gi|148361183|ref|YP_001252390.1|	phosphoenolpyruvate protein phosphotransferase PtsP [Legionella pneumophila str. Corby]	0	783
EA_ERX1174269	EA_ERX1174269-bin.3	EA_ERX1174269-bin.3_NODE_145_length_28286_cov_13.944812	gi|148361183|ref|YP_001252390.1|	phosphoenolpyruvate protein phosphotransferase PtsP [Legionella pneumophila str. Corby]	2.31e-76	271
EA_ERX1174272	EA_ERX1174272-bin.0	EA_ERX1174272-bin.0_NODE_91_length_55371_cov_30.917438	gi|148361183|ref|YP_001252390.1|	phosphoenolpyruvate protein phosphotransferase PtsP [Legionella pneumophila str. Corby]	2.21e-74	266
EA_ERX1174263	EA_ERX1174263-bin.0	EA_ERX1174263-bin.0_NODE_94_length_6621_cov_6.861864	gi|148659930|ref|YP_001281453.1|	long-chain-fatty-acid--CoA ligase [Mycobacterium tuberculosis H37Ra]	4.06e-54	197
EA_ERX1174269	EA_ERX1174269-bin.3	EA_ERX1174269-bin.3_NODE_1443_length_6314_cov_12.807477	gi|148659930|ref|YP_001281453.1|	long-chain-fatty-acid--CoA ligase [Mycobacterium tuberculosis H37Ra]	1.97e-57	207
EA_ERX1174270	EA_ERX1174270-bin.2	EA_ERX1174270-bin.2_NODE_6_length_183848_cov_38.562404	gi|148659930|ref|YP_001281453.1|	long-chain-fatty-acid--CoA ligase [Mycobacterium tuberculosis H37Ra]	1.41e-52	197
EA_ERX1174270	EA_ERX1174270-bin.1	EA_ERX1174270-bin.1_NODE_61_length_65351_cov_24.421726	gi|148659930|ref|YP_001281453.1|	long-chain-fatty-acid--CoA ligase [Mycobacterium tuberculosis H37Ra]	2.52e-64	231
EA_ERX1174270	EA_ERX1174270-bin.1	EA_ERX1174270-bin.1_NODE_235_length_11182_cov_24.500764	gi|148659930|ref|YP_001281453.1|	long-chain-fatty-acid--CoA ligase [Mycobacterium tuberculosis H37Ra]	3.92e-57	207
EA_ERX1174272	EA_ERX1174272-bin.0	EA_ERX1174272-bin.0_NODE_75_length_60356_cov_27.455299	gi|148659930|ref|YP_001281453.1|	long-chain-fatty-acid--CoA ligase [Mycobacterium tuberculosis H37Ra]	1.19e-63	229
EA_ERX1174269	EA_ERX1174269-bin.3	EA_ERX1174269-bin.3_NODE_866_length_9280_cov_12.239783	gi|148659930|ref|YP_001281453.1|	long-chain-fatty-acid--CoA ligase [Mycobacterium tuberculosis H37Ra]	1.58e-64	229
EA_ERX1174272	EA_ERX1174272-bin.0	EA_ERX1174272-bin.0_NODE_816_length_11568_cov_27.642665	gi|148659930|ref|YP_001281453.1|	long-chain-fatty-acid--CoA ligase [Mycobacterium tuberculosis H37Ra]	4.07e-57	207
EA_ERX1174269	EA_ERX1174269-bin.1	EA_ERX1174269-bin.1_NODE_7_length_126608_cov_38.375384	gi|148659930|ref|YP_001281453.1|	long-chain-fatty-acid--CoA ligase [Mycobacterium tuberculosis H37Ra]	2.16e-59	217
EA_ERX1174269	EA_ERX1174269-bin.1	EA_ERX1174269-bin.1_NODE_12_length_110725_cov_48.386094	gi|148659930|ref|YP_001281453.1|	long-chain-fatty-acid--CoA ligase [Mycobacterium tuberculosis H37Ra]	1.22e-52	197
EA_ERX1174270	EA_ERX1174270-bin.2	EA_ERX1174270-bin.2_NODE_14_length_126026_cov_33.921712	gi|148659930|ref|YP_001281453.1|	long-chain-fatty-acid--CoA ligase [Mycobacterium tuberculosis H37Ra]	2.15e-59	217
EA_ERX1174270	EA_ERX1174270-bin.1	EA_ERX1174270-bin.1_NODE_25_length_113231_cov_24.149281	gi|148660233|ref|YP_001281756.1|	isocitrate lyase Icl [Mycobacterium tuberculosis H37Ra]	1.92e-179	559
EA_ERX1174272	EA_ERX1174272-bin.0	EA_ERX1174272-bin.0_NODE_136_length_43119_cov_28.146271	gi|148660233|ref|YP_001281756.1|	isocitrate lyase Icl [Mycobacterium tuberculosis H37Ra]	7.22e-180	559
EA_ERX1174269	EA_ERX1174269-bin.1	EA_ERX1174269-bin.1_NODE_59_length_48648_cov_47.875105	gi|148660233|ref|YP_001281756.1|	isocitrate lyase Icl [Mycobacterium tuberculosis H37Ra]	1.53e-177	552
EA_ERX1174263	EA_ERX1174263-bin.0	EA_ERX1174263-bin.0_NODE_170_length_5244_cov_6.618038	gi|148660233|ref|YP_001281756.1|	isocitrate lyase Icl [Mycobacterium tuberculosis H37Ra]	0	552
EA_ERX1174270	EA_ERX1174270-bin.2	EA_ERX1174270-bin.2_NODE_89_length_49645_cov_38.941339	gi|148660233|ref|YP_001281756.1|	isocitrate lyase Icl [Mycobacterium tuberculosis H37Ra]	2.17e-177	552
EA_ERX1174269	EA_ERX1174269-bin.1	EA_ERX1174269-bin.1_NODE_155_length_26747_cov_37.857298	gi|148660258|ref|YP_001281781.1|	two component sensory transduction protein RegX3 [Mycobacterium tuberculosis H37Ra]	1.45e-51	181
EA_ERX1174263	EA_ERX1174263-bin.0	EA_ERX1174263-bin.0_NODE_1271_length_1980_cov_3.814026	gi|148660258|ref|YP_001281781.1|	two component sensory transduction protein RegX3 [Mycobacterium tuberculosis H37Ra]	1.06e-53	181
EA_ERX1174270	EA_ERX1174270-bin.2	EA_ERX1174270-bin.2_NODE_60_length_66892_cov_33.990050	gi|148660258|ref|YP_001281781.1|	two component sensory transduction protein RegX3 [Mycobacterium tuberculosis H37Ra]	3.67e-51	181
EA_ERX1174269	EA_ERX1174269-bin.1	EA_ERX1174269-bin.1_NODE_204_length_22922_cov_34.474614	gi|148661323|ref|YP_001282846.1|	polyketide synthase pks5 [Mycobacterium tuberculosis H37Ra]	4.53e-106	380
EA_ERX1174263	EA_ERX1174263-bin.0	EA_ERX1174263-bin.0_NODE_240_length_4735_cov_4.650855	gi|148661323|ref|YP_001282846.1|	polyketide synthase pks5 [Mycobacterium tuberculosis H37Ra]	3.42e-82	298
EA_ERX1174270	EA_ERX1174270-bin.2	EA_ERX1174270-bin.2_NODE_35_length_96363_cov_37.063401	gi|148661323|ref|YP_001282846.1|	polyketide synthase pks5 [Mycobacterium tuberculosis H37Ra]	2.32e-105	380
EA_ERX1174263	EA_ERX1174263-bin.0	EA_ERX1174263-bin.0_NODE_1258_length_1990_cov_4.760207	gi|148661323|ref|YP_001282846.1|	polyketide synthase pks5 [Mycobacterium tuberculosis H37Ra]	5.18e-90	305
EA_ERX1174270	EA_ERX1174270-bin.2	EA_ERX1174270-bin.2_NODE_35_length_96363_cov_37.063401	gi|148661323|ref|YP_001282846.1|	polyketide synthase pks5 [Mycobacterium tuberculosis H37Ra]	4.56e-80	298
EA_ERX1174269	EA_ERX1174269-bin.1	EA_ERX1174269-bin.1_NODE_204_length_22922_cov_34.474614	gi|148661323|ref|YP_001282846.1|	polyketide synthase pks5 [Mycobacterium tuberculosis H37Ra]	6.57e-81	298
EA_ERX1174269	EA_ERX1174269-bin.1	EA_ERX1174269-bin.1_NODE_204_length_22922_cov_34.474614	gi|148661457|ref|YP_001282980.1|	polyketide synthase Pks7 [Mycobacterium tuberculosis H37Ra]	5.82e-92	334
EA_ERX1174270	EA_ERX1174270-bin.2	EA_ERX1174270-bin.2_NODE_35_length_96363_cov_37.063401	gi|148661457|ref|YP_001282980.1|	polyketide synthase Pks7 [Mycobacterium tuberculosis H37Ra]	4.88e-91	334
EA_ERX1174263	EA_ERX1174263-bin.0	EA_ERX1174263-bin.0_NODE_240_length_4735_cov_4.650855	gi|148661457|ref|YP_001282980.1|	polyketide synthase Pks7 [Mycobacterium tuberculosis H37Ra]	1.28e-93	334
EA_ERX1174263	EA_ERX1174263-bin.0	EA_ERX1174263-bin.0_NODE_1258_length_1990_cov_4.760207	gi|148661457|ref|YP_001282980.1|	polyketide synthase Pks7 [Mycobacterium tuberculosis H37Ra]	1.13e-86	295
EA_ERX1174269	EA_ERX1174269-bin.1	EA_ERX1174269-bin.1_NODE_204_length_22922_cov_34.474614	gi|148661457|ref|YP_001282980.1|	polyketide synthase Pks7 [Mycobacterium tuberculosis H37Ra]	2.07e-114	407
EA_ERX1174270	EA_ERX1174270-bin.2	EA_ERX1174270-bin.2_NODE_35_length_96363_cov_37.063401	gi|148661457|ref|YP_001282980.1|	polyketide synthase Pks7 [Mycobacterium tuberculosis H37Ra]	1.07e-113	407
EA_ERX1174269	EA_ERX1174269-bin.3	EA_ERX1174269-bin.3_NODE_406_length_15260_cov_15.236633	gi|148661627|ref|YP_001283150.1|	preprotein translocase subunit SecA [Mycobacterium tuberculosis H37Ra]	2.01e-125	416
EA_ERX1174272	EA_ERX1174272-bin.0	EA_ERX1174272-bin.0_NODE_382_length_22825_cov_32.700439	gi|148661627|ref|YP_001283150.1|	preprotein translocase subunit SecA [Mycobacterium tuberculosis H37Ra]	3.17e-125	416
EA_ERX1174270	EA_ERX1174270-bin.2	EA_ERX1174270-bin.2_NODE_3_length_232594_cov_39.139942	gi|148661627|ref|YP_001283150.1|	preprotein translocase subunit SecA [Mycobacterium tuberculosis H37Ra]	1.28e-126	423
EA_ERX1174270	EA_ERX1174270-bin.1	EA_ERX1174270-bin.1_NODE_142_length_28834_cov_27.705688	gi|148661627|ref|YP_001283150.1|	preprotein translocase subunit SecA [Mycobacterium tuberculosis H37Ra]	4.09e-125	416
EA_ERX1174263	EA_ERX1174263-bin.0	EA_ERX1174263-bin.0_NODE_569_length_3108_cov_6.748117	gi|148661627|ref|YP_001283150.1|	preprotein translocase subunit SecA [Mycobacterium tuberculosis H37Ra]	2.85e-134	423
EA_ERX1174269	EA_ERX1174269-bin.1	EA_ERX1174269-bin.1_NODE_16_length_97716_cov_47.095125	gi|148661627|ref|YP_001283150.1|	preprotein translocase subunit SecA [Mycobacterium tuberculosis H37Ra]	3.95e-127	423
EA_ERX1174270	EA_ERX1174270-bin.2	EA_ERX1174270-bin.2_NODE_35_length_96363_cov_37.063401	gi|148661862|ref|YP_001283385.1|	polyketide synthase [Mycobacterium tuberculosis H37Ra]	1.24e-94	347
EA_ERX1174270	EA_ERX1174270-bin.2	EA_ERX1174270-bin.2_NODE_35_length_96363_cov_37.063401	gi|148661862|ref|YP_001283385.1|	polyketide synthase [Mycobacterium tuberculosis H37Ra]	2.88e-117	422
EA_ERX1174263	EA_ERX1174263-bin.0	EA_ERX1174263-bin.0_NODE_240_length_4735_cov_4.650855	gi|148661862|ref|YP_001283385.1|	polyketide synthase [Mycobacterium tuberculosis H37Ra]	9.43e-98	348
EA_ERX1174269	EA_ERX1174269-bin.1	EA_ERX1174269-bin.1_NODE_204_length_22922_cov_34.474614	gi|148661862|ref|YP_001283385.1|	polyketide synthase [Mycobacterium tuberculosis H37Ra]	2.62e-95	347
EA_ERX1174263	EA_ERX1174263-bin.0	EA_ERX1174263-bin.0_NODE_240_length_4735_cov_4.650855	gi|148661862|ref|YP_001283385.1|	polyketide synthase [Mycobacterium tuberculosis H37Ra]	9.45e-122	422
EA_ERX1174269	EA_ERX1174269-bin.1	EA_ERX1174269-bin.1_NODE_204_length_22922_cov_34.474614	gi|148661862|ref|YP_001283385.1|	polyketide synthase [Mycobacterium tuberculosis H37Ra]	7.91e-118	421
EA_ERX1174263	EA_ERX1174263-bin.0	EA_ERX1174263-bin.0_NODE_1258_length_1990_cov_4.760207	gi|148661862|ref|YP_001283385.1|	polyketide synthase [Mycobacterium tuberculosis H37Ra]	1.93e-84	288
EA_ERX1174269	EA_ERX1174269-bin.1	EA_ERX1174269-bin.1_NODE_204_length_22922_cov_34.474614	gi|148661862|ref|YP_001283385.1|	polyketide synthase [Mycobacterium tuberculosis H37Ra]	8.54e-114	408
EA_ERX1174270	EA_ERX1174270-bin.2	EA_ERX1174270-bin.2_NODE_35_length_96363_cov_37.063401	gi|148661862|ref|YP_001283385.1|	polyketide synthase [Mycobacterium tuberculosis H37Ra]	2.48e-100	366
EA_ERX1174263	EA_ERX1174263-bin.0	EA_ERX1174263-bin.0_NODE_1258_length_1990_cov_4.760207	gi|148661862|ref|YP_001283385.1|	polyketide synthase [Mycobacterium tuberculosis H37Ra]	5.19e-85	290
EA_ERX1174269	EA_ERX1174269-bin.1	EA_ERX1174269-bin.1_NODE_204_length_22922_cov_34.474614	gi|148661862|ref|YP_001283385.1|	polyketide synthase [Mycobacterium tuberculosis H37Ra]	6.69e-101	365
EA_ERX1174270	EA_ERX1174270-bin.2	EA_ERX1174270-bin.2_NODE_35_length_96363_cov_37.063401	gi|148661862|ref|YP_001283385.1|	polyketide synthase [Mycobacterium tuberculosis H37Ra]	3.35e-113	408
EA_ERX1174269	EA_ERX1174269-bin.3	EA_ERX1174269-bin.3_NODE_708_length_10587_cov_8.649734	gi|148662215|ref|YP_001283738.1|	dihydroaeruginoic acid synthetase [Mycobacterium tuberculosis H37Ra]	7.1e-76	278
EA_ERX1174272	EA_ERX1174272-bin.0	EA_ERX1174272-bin.0_NODE_371_length_23259_cov_26.656051	gi|148662215|ref|YP_001283738.1|	dihydroaeruginoic acid synthetase [Mycobacterium tuberculosis H37Ra]	1.29e-61	234
EA_ERX1174269	EA_ERX1174269-bin.3	EA_ERX1174269-bin.3_NODE_391_length_15540_cov_10.589732	gi|148662215|ref|YP_001283738.1|	dihydroaeruginoic acid synthetase [Mycobacterium tuberculosis H37Ra]	1.24e-55	213
EA_ERX1174270	EA_ERX1174270-bin.1	EA_ERX1174270-bin.1_NODE_130_length_30803_cov_22.555711	gi|148662215|ref|YP_001283738.1|	dihydroaeruginoic acid synthetase [Mycobacterium tuberculosis H37Ra]	6.67e-60	228
EA_ERX1174272	EA_ERX1174272-bin.0	EA_ERX1174272-bin.0_NODE_194_length_34923_cov_26.977028	gi|148662215|ref|YP_001283738.1|	dihydroaeruginoic acid synthetase [Mycobacterium tuberculosis H37Ra]	3.11e-65	246
EA_ERX1174272	EA_ERX1174272-bin.0	EA_ERX1174272-bin.0_NODE_235_length_30851_cov_26.005618	gi|148662215|ref|YP_001283738.1|	dihydroaeruginoic acid synthetase [Mycobacterium tuberculosis H37Ra]	6.68e-60	228
EA_ERX1174269	EA_ERX1174269-bin.3	EA_ERX1174269-bin.3_NODE_300_length_18225_cov_9.911282	gi|148662215|ref|YP_001283738.1|	dihydroaeruginoic acid synthetase [Mycobacterium tuberculosis H37Ra]	7.36e-66	247
EA_ERX1174270	EA_ERX1174270-bin.1	EA_ERX1174270-bin.1_NODE_157_length_23516_cov_22.713823	gi|148662215|ref|YP_001283738.1|	dihydroaeruginoic acid synthetase [Mycobacterium tuberculosis H37Ra]	3.52e-62	235
EA_ERX1174270	EA_ERX1174270-bin.1	EA_ERX1174270-bin.1_NODE_101_length_41777_cov_23.412061	gi|148662215|ref|YP_001283738.1|	dihydroaeruginoic acid synthetase [Mycobacterium tuberculosis H37Ra]	1.08e-63	241
EA_ERX1174272	EA_ERX1174272-bin.0	EA_ERX1174272-bin.0_NODE_235_length_30851_cov_26.005618	gi|148662215|ref|YP_001283738.1|	dihydroaeruginoic acid synthetase [Mycobacterium tuberculosis H37Ra]	9.59e-75	276
EA_ERX1174272	EA_ERX1174272-bin.0	EA_ERX1174272-bin.0_NODE_194_length_34923_cov_26.977028	gi|148662215|ref|YP_001283738.1|	dihydroaeruginoic acid synthetase [Mycobacterium tuberculosis H37Ra]	6.01e-55	213
EA_ERX1174269	EA_ERX1174269-bin.3	EA_ERX1174269-bin.3_NODE_1316_length_6770_cov_10.156515	gi|148662215|ref|YP_001283738.1|	dihydroaeruginoic acid synthetase [Mycobacterium tuberculosis H37Ra]	3.91e-66	246
EA_ERX1174270	EA_ERX1174270-bin.1	EA_ERX1174270-bin.1_NODE_130_length_30803_cov_22.555711	gi|148662215|ref|YP_001283738.1|	dihydroaeruginoic acid synthetase [Mycobacterium tuberculosis H37Ra]	7.45e-75	277
EA_ERX1174270	EA_ERX1174270-bin.1	EA_ERX1174270-bin.1_NODE_101_length_41777_cov_23.412061	gi|148662215|ref|YP_001283738.1|	dihydroaeruginoic acid synthetase [Mycobacterium tuberculosis H37Ra]	3e-65	246
EA_ERX1174272	EA_ERX1174272-bin.0	EA_ERX1174272-bin.0_NODE_21_length_107381_cov_33.665626	gi|148662422|ref|YP_001283945.1|	GTP pyrophosphokinase [Mycobacterium tuberculosis H37Ra]	7e-157	509
EA_ERX1174263	EA_ERX1174263-bin.0	EA_ERX1174263-bin.0_NODE_594_length_3038_cov_8.706001	gi|148662422|ref|YP_001283945.1|	GTP pyrophosphokinase [Mycobacterium tuberculosis H37Ra]	1.26e-104	343
EA_ERX1174272	EA_ERX1174272-bin.0	EA_ERX1174272-bin.0_NODE_19_length_112087_cov_29.244582	gi|148662422|ref|YP_001283945.1|	GTP pyrophosphokinase [Mycobacterium tuberculosis H37Ra]	8.15e-151	491
EA_ERX1174269	EA_ERX1174269-bin.1	EA_ERX1174269-bin.1_NODE_441_length_14486_cov_52.360959	gi|148662422|ref|YP_001283945.1|	GTP pyrophosphokinase [Mycobacterium tuberculosis H37Ra]	1.08e-100	343
EA_ERX1174269	EA_ERX1174269-bin.3	EA_ERX1174269-bin.3_NODE_8_length_124670_cov_16.503206	gi|148662422|ref|YP_001283945.1|	GTP pyrophosphokinase [Mycobacterium tuberculosis H37Ra]	1.74e-154	502
EA_ERX1174269	EA_ERX1174269-bin.3	EA_ERX1174269-bin.3_NODE_39_length_59614_cov_14.278279	gi|148662422|ref|YP_001283945.1|	GTP pyrophosphokinase [Mycobacterium tuberculosis H37Ra]	4.26e-151	491
EA_ERX1174270	EA_ERX1174270-bin.1	EA_ERX1174270-bin.1_NODE_96_length_45141_cov_28.021026	gi|148662422|ref|YP_001283945.1|	GTP pyrophosphokinase [Mycobacterium tuberculosis H37Ra]	2.86e-157	509
EA_ERX1174270	EA_ERX1174270-bin.2	EA_ERX1174270-bin.2_NODE_6_length_183848_cov_38.562404	gi|148662422|ref|YP_001283945.1|	GTP pyrophosphokinase [Mycobacterium tuberculosis H37Ra]	1.74e-156	508
EA_ERX1174270	EA_ERX1174270-bin.2	EA_ERX1174270-bin.2_NODE_19_length_123344_cov_43.623065	gi|148662422|ref|YP_001283945.1|	GTP pyrophosphokinase [Mycobacterium tuberculosis H37Ra]	1.12e-155	506
EA_ERX1174269	EA_ERX1174269-bin.1	EA_ERX1174269-bin.1_NODE_17_length_96797_cov_47.578611	gi|148662422|ref|YP_001283945.1|	GTP pyrophosphokinase [Mycobacterium tuberculosis H37Ra]	9.05e-157	508
EA_ERX1174270	EA_ERX1174270-bin.1	EA_ERX1174270-bin.1_NODE_13_length_127530_cov_25.203428	gi|148662422|ref|YP_001283945.1|	GTP pyrophosphokinase [Mycobacterium tuberculosis H37Ra]	2.66e-150	490
EA_ERX1174263	EA_ERX1174263-bin.0	EA_ERX1174263-bin.0_NODE_53_length_8826_cov_6.686353	gi|148662422|ref|YP_001283945.1|	GTP pyrophosphokinase [Mycobacterium tuberculosis H37Ra]	6.37e-158	508
EA_ERX1174270	EA_ERX1174270-bin.1	EA_ERX1174270-bin.1_NODE_230_length_11670_cov_23.638226	gi|148662776|ref|YP_001284299.1|	acyl-CoA synthetase [Mycobacterium tuberculosis H37Ra]	5.65e-97	325
EA_ERX1174270	EA_ERX1174270-bin.2	EA_ERX1174270-bin.2_NODE_35_length_96363_cov_37.063401	gi|148662776|ref|YP_001284299.1|	acyl-CoA synthetase [Mycobacterium tuberculosis H37Ra]	1.21e-86	297
EA_ERX1174272	EA_ERX1174272-bin.0	EA_ERX1174272-bin.0_NODE_194_length_34923_cov_26.977028	gi|148662776|ref|YP_001284299.1|	acyl-CoA synthetase [Mycobacterium tuberculosis H37Ra]	1.85e-96	325
EA_ERX1174269	EA_ERX1174269-bin.3	EA_ERX1174269-bin.3_NODE_391_length_15540_cov_10.589732	gi|148662776|ref|YP_001284299.1|	acyl-CoA synthetase [Mycobacterium tuberculosis H37Ra]	7.8e-97	325
EA_ERX1174269	EA_ERX1174269-bin.1	EA_ERX1174269-bin.1_NODE_204_length_22922_cov_34.474614	gi|148662776|ref|YP_001284299.1|	acyl-CoA synthetase [Mycobacterium tuberculosis H37Ra]	2.72e-87	297
EA_ERX1174263	EA_ERX1174263-bin.0	EA_ERX1174263-bin.0_k99_13666_length_2184_cov_21.0000	gi|148662776|ref|YP_001284299.1|	acyl-CoA synthetase [Mycobacterium tuberculosis H37Ra]	1.66e-80	266
EA_ERX1174263	EA_ERX1174263-bin.0	EA_ERX1174263-bin.0_k99_13666_length_2184_cov_21.0000	gi|148662787|ref|YP_001284310.1|	acyl-CoA synthetase [Mycobacterium tuberculosis H37Ra]	4e-65	224
EA_ERX1174269	EA_ERX1174269-bin.3	EA_ERX1174269-bin.3_NODE_391_length_15540_cov_10.589732	gi|148662787|ref|YP_001284310.1|	acyl-CoA synthetase [Mycobacterium tuberculosis H37Ra]	1.54e-87	298
EA_ERX1174270	EA_ERX1174270-bin.2	EA_ERX1174270-bin.2_NODE_35_length_96363_cov_37.063401	gi|148662787|ref|YP_001284310.1|	acyl-CoA synthetase [Mycobacterium tuberculosis H37Ra]	4.99e-73	258
EA_ERX1174272	EA_ERX1174272-bin.0	EA_ERX1174272-bin.0_NODE_194_length_34923_cov_26.977028	gi|148662787|ref|YP_001284310.1|	acyl-CoA synthetase [Mycobacterium tuberculosis H37Ra]	3.66e-87	298
EA_ERX1174269	EA_ERX1174269-bin.1	EA_ERX1174269-bin.1_NODE_204_length_22922_cov_34.474614	gi|148662787|ref|YP_001284310.1|	acyl-CoA synthetase [Mycobacterium tuberculosis H37Ra]	1.13e-73	258
EA_ERX1174270	EA_ERX1174270-bin.1	EA_ERX1174270-bin.1_NODE_230_length_11670_cov_23.638226	gi|148662787|ref|YP_001284310.1|	acyl-CoA synthetase [Mycobacterium tuberculosis H37Ra]	1.12e-87	298
EA_ERX1174270	EA_ERX1174270-bin.2	EA_ERX1174270-bin.2_NODE_35_length_96363_cov_37.063401	gi|148662794|ref|YP_001284317.1|	polyketide synthase [Mycobacterium tuberculosis H37Ra]	3.37e-98	328
EA_ERX1174269	EA_ERX1174269-bin.1	EA_ERX1174269-bin.1_NODE_204_length_22922_cov_34.474614	gi|148662794|ref|YP_001284317.1|	polyketide synthase [Mycobacterium tuberculosis H37Ra]	1.8e-86	292
EA_ERX1174269	EA_ERX1174269-bin.1	EA_ERX1174269-bin.1_NODE_204_length_22922_cov_34.474614	gi|148662794|ref|YP_001284317.1|	polyketide synthase [Mycobacterium tuberculosis H37Ra]	8.54e-99	328
EA_ERX1174263	EA_ERX1174263-bin.0	EA_ERX1174263-bin.0_NODE_1258_length_1990_cov_4.760207	gi|148662794|ref|YP_001284317.1|	polyketide synthase [Mycobacterium tuberculosis H37Ra]	1.52e-92	293
EA_ERX1174270	EA_ERX1174270-bin.2	EA_ERX1174270-bin.2_NODE_35_length_96363_cov_37.063401	gi|148662794|ref|YP_001284317.1|	polyketide synthase [Mycobacterium tuberculosis H37Ra]	7.9e-86	292
EA_ERX1174263	EA_ERX1174263-bin.0	EA_ERX1174263-bin.0_NODE_240_length_4735_cov_4.650855	gi|148662794|ref|YP_001284317.1|	polyketide synthase [Mycobacterium tuberculosis H37Ra]	8.04e-100	328
EA_ERX1174263	EA_ERX1174263-bin.0	EA_ERX1174263-bin.0_k99_8041_length_1769_cov_23.0000	gi|148662854|ref|YP_001284377.1|	acetolactate synthase 1 catalytic subunit [Mycobacterium tuberculosis H37Ra]	4.13e-173	503
EA_ERX1174269	EA_ERX1174269-bin.1	EA_ERX1174269-bin.1_NODE_54_length_50373_cov_37.235224	gi|148662854|ref|YP_001284377.1|	acetolactate synthase 1 catalytic subunit [Mycobacterium tuberculosis H37Ra]	1.02e-75	266
EA_ERX1174269	EA_ERX1174269-bin.1	EA_ERX1174269-bin.1_NODE_101_length_35873_cov_47.498688	gi|148662854|ref|YP_001284377.1|	acetolactate synthase 1 catalytic subunit [Mycobacterium tuberculosis H37Ra]	8.2e-161	512
EA_ERX1174269	EA_ERX1174269-bin.3	EA_ERX1174269-bin.3_NODE_62_length_47341_cov_10.497864	gi|148662854|ref|YP_001284377.1|	acetolactate synthase 1 catalytic subunit [Mycobacterium tuberculosis H37Ra]	1.15e-56	209
EA_ERX1174270	EA_ERX1174270-bin.2	EA_ERX1174270-bin.2_NODE_85_length_51767_cov_33.682704	gi|148662854|ref|YP_001284377.1|	acetolactate synthase 1 catalytic subunit [Mycobacterium tuberculosis H37Ra]	5.37e-76	267
EA_ERX1174270	EA_ERX1174270-bin.2	EA_ERX1174270-bin.2_NODE_123_length_35873_cov_39.690323	gi|148662854|ref|YP_001284377.1|	acetolactate synthase 1 catalytic subunit [Mycobacterium tuberculosis H37Ra]	8.2e-161	512
EA_ERX1174270	EA_ERX1174270-bin.1	EA_ERX1174270-bin.1_NODE_50_length_73567_cov_21.462183	gi|148662854|ref|YP_001284377.1|	acetolactate synthase 1 catalytic subunit [Mycobacterium tuberculosis H37Ra]	1.34e-55	207
EA_ERX1174269	EA_ERX1174269-bin.3	EA_ERX1174269-bin.3_NODE_88_length_38328_cov_17.760562	gi|148662854|ref|YP_001284377.1|	acetolactate synthase 1 catalytic subunit [Mycobacterium tuberculosis H37Ra]	2.21e-158	505
EA_ERX1174272	EA_ERX1174272-bin.0	EA_ERX1174272-bin.0_NODE_432_length_21019_cov_27.826083	gi|148662854|ref|YP_001284377.1|	acetolactate synthase 1 catalytic subunit [Mycobacterium tuberculosis H37Ra]	2.34e-95	322
EA_ERX1174270	EA_ERX1174270-bin.1	EA_ERX1174270-bin.1_NODE_94_length_46843_cov_29.800975	gi|148662854|ref|YP_001284377.1|	acetolactate synthase 1 catalytic subunit [Mycobacterium tuberculosis H37Ra]	1.05e-158	506
EA_ERX1174270	EA_ERX1174270-bin.1	EA_ERX1174270-bin.1_NODE_33_length_99076_cov_26.390927	gi|148662854|ref|YP_001284377.1|	acetolactate synthase 1 catalytic subunit [Mycobacterium tuberculosis H37Ra]	1.18e-94	322
EA_ERX1174272	EA_ERX1174272-bin.0	EA_ERX1174272-bin.0_NODE_100_length_51881_cov_25.463416	gi|148662854|ref|YP_001284377.1|	acetolactate synthase 1 catalytic subunit [Mycobacterium tuberculosis H37Ra]	3.4e-56	208
EA_ERX1174263	EA_ERX1174263-bin.0	EA_ERX1174263-bin.0_k99_892_length_1675_cov_16.0000	gi|148662854|ref|YP_001284377.1|	acetolactate synthase 1 catalytic subunit [Mycobacterium tuberculosis H37Ra]	2.93e-172	499
EA_ERX1174263	EA_ERX1174263-bin.0	EA_ERX1174263-bin.0_NODE_741_length_2683_cov_5.055556	gi|148662854|ref|YP_001284377.1|	acetolactate synthase 1 catalytic subunit [Mycobacterium tuberculosis H37Ra]	2.61e-79	267
EA_ERX1174269	EA_ERX1174269-bin.3	EA_ERX1174269-bin.3_NODE_525_length_13117_cov_12.111009	gi|148662854|ref|YP_001284377.1|	acetolactate synthase 1 catalytic subunit [Mycobacterium tuberculosis H37Ra]	1.29e-95	322
EA_ERX1174272	EA_ERX1174272-bin.0	EA_ERX1174272-bin.0_NODE_62_length_65203_cov_30.295235	gi|148663066|ref|YP_001284589.1|	molybdopterin biosynthesis-like protein MoeZ [Mycobacterium tuberculosis H37Ra]	9.66e-86	287
EA_ERX1174270	EA_ERX1174270-bin.1	EA_ERX1174270-bin.1_NODE_39_length_92065_cov_26.272786	gi|148663066|ref|YP_001284589.1|	molybdopterin biosynthesis-like protein MoeZ [Mycobacterium tuberculosis H37Ra]	1.37e-85	287
EA_ERX1174269	EA_ERX1174269-bin.3	EA_ERX1174269-bin.3_NODE_112_length_33941_cov_14.223809	gi|148663066|ref|YP_001284589.1|	molybdopterin biosynthesis-like protein MoeZ [Mycobacterium tuberculosis H37Ra]	6.07e-86	287
EA_ERX1174263	EA_ERX1174263-bin.0	EA_ERX1174263-bin.0_NODE_424_length_3598_cov_6.857183	gi|148663466|ref|YP_001284989.1|	pantoate--beta-alanine ligase [Mycobacterium tuberculosis H37Ra]	1.98e-51	181
EA_ERX1174269	EA_ERX1174269-bin.3	EA_ERX1174269-bin.3_NODE_88_length_38328_cov_17.760562	gi|148663466|ref|YP_001284989.1|	pantoate--beta-alanine ligase [Mycobacterium tuberculosis H37Ra]	1.61e-51	185
EA_ERX1174270	EA_ERX1174270-bin.1	EA_ERX1174270-bin.1_NODE_94_length_46843_cov_29.800975	gi|148663466|ref|YP_001284989.1|	pantoate--beta-alanine ligase [Mycobacterium tuberculosis H37Ra]	8.4e-53	189
EA_ERX1174263	EA_ERX1174263-bin.0	EA_ERX1174263-bin.0_NODE_424_length_3598_cov_6.857183	gi|148824807|ref|YP_001289561.1|	pantoate--beta-alanine ligase [Mycobacterium tuberculosis F11]	1.98e-51	181
EA_ERX1174270	EA_ERX1174270-bin.1	EA_ERX1174270-bin.1_NODE_94_length_46843_cov_29.800975	gi|148824807|ref|YP_001289561.1|	pantoate--beta-alanine ligase [Mycobacterium tuberculosis F11]	8.4e-53	189
EA_ERX1174269	EA_ERX1174269-bin.3	EA_ERX1174269-bin.3_NODE_88_length_38328_cov_17.760562	gi|148824807|ref|YP_001289561.1|	pantoate--beta-alanine ligase [Mycobacterium tuberculosis F11]	1.61e-51	185
EA_ERX1174270	EA_ERX1174270-bin.1	EA_ERX1174270-bin.1_NODE_18_length_123380_cov_27.138017	gi|149192806|ref|YP_001294037.1|	putative F1 capsule anchoring protein [Yersinia pestis CA88-4125]	2.33e-89	313
EA_ERX1174270	EA_ERX1174270-bin.2	EA_ERX1174270-bin.2_NODE_34_length_98660_cov_37.641763	gi|149192806|ref|YP_001294037.1|	putative F1 capsule anchoring protein [Yersinia pestis CA88-4125]	2.24e-101	348
EA_ERX1174269	EA_ERX1174269-bin.1	EA_ERX1174269-bin.1_NODE_65_length_46292_cov_43.754417	gi|149192806|ref|YP_001294037.1|	putative F1 capsule anchoring protein [Yersinia pestis CA88-4125]	2.22e-102	350
EA_ERX1174269	EA_ERX1174269-bin.3	EA_ERX1174269-bin.3_NODE_29_length_72517_cov_16.335900	gi|149192806|ref|YP_001294037.1|	putative F1 capsule anchoring protein [Yersinia pestis CA88-4125]	5.77e-93	323
EA_ERX1174263	EA_ERX1174263-bin.0	EA_ERX1174263-bin.0_NODE_538_length_3244_cov_5.517090	gi|149192806|ref|YP_001294037.1|	putative F1 capsule anchoring protein [Yersinia pestis CA88-4125]	2.16e-106	350
EA_ERX1174269	EA_ERX1174269-bin.1	EA_ERX1174269-bin.1_NODE_230_length_21321_cov_55.087228	gi|151221325|ref|YP_001332147.1|	carbamoyl phosphate synthase small subunit [Staphylococcus aureus subsp. aureus str. Newman]	8.07e-94	308
EA_ERX1174263	EA_ERX1174263-bin.0	EA_ERX1174263-bin.0_NODE_62_length_8347_cov_7.539677	gi|151221325|ref|YP_001332147.1|	carbamoyl phosphate synthase small subunit [Staphylococcus aureus subsp. aureus str. Newman]	2.96e-94	308
EA_ERX1174270	EA_ERX1174270-bin.1	EA_ERX1174270-bin.1_NODE_66_length_62536_cov_30.148365	gi|151221325|ref|YP_001332147.1|	carbamoyl phosphate synthase small subunit [Staphylococcus aureus subsp. aureus str. Newman]	7.94e-91	301
EA_ERX1174269	EA_ERX1174269-bin.3	EA_ERX1174269-bin.3_NODE_25_length_81872_cov_17.478275	gi|151221325|ref|YP_001332147.1|	carbamoyl phosphate synthase small subunit [Staphylococcus aureus subsp. aureus str. Newman]	1.53e-90	300
EA_ERX1174270	EA_ERX1174270-bin.2	EA_ERX1174270-bin.2_NODE_127_length_33095_cov_42.826453	gi|151221325|ref|YP_001332147.1|	carbamoyl phosphate synthase small subunit [Staphylococcus aureus subsp. aureus str. Newman]	1.27e-93	308
EA_ERX1174272	EA_ERX1174272-bin.0	EA_ERX1174272-bin.0_NODE_109_length_49647_cov_33.017543	gi|153948384|ref|YP_001402399.1|	dimethyladenosine transferase [Yersinia pseudotuberculosis IP 31758]	2.04e-80	267
EA_ERX1174270	EA_ERX1174270-bin.2	EA_ERX1174270-bin.2_NODE_80_length_54398_cov_44.477007	gi|153948384|ref|YP_001402399.1|	dimethyladenosine transferase [Yersinia pseudotuberculosis IP 31758]	4.12e-81	269
EA_ERX1174269	EA_ERX1174269-bin.1	EA_ERX1174269-bin.1_NODE_49_length_54253_cov_54.942562	gi|153948384|ref|YP_001402399.1|	dimethyladenosine transferase [Yersinia pseudotuberculosis IP 31758]	5.39e-81	268
EA_ERX1174269	EA_ERX1174269-bin.3	EA_ERX1174269-bin.3_NODE_68_length_45050_cov_17.108034	gi|153948384|ref|YP_001402399.1|	dimethyladenosine transferase [Yersinia pseudotuberculosis IP 31758]	1.85e-80	267
EA_ERX1174270	EA_ERX1174270-bin.1	EA_ERX1174270-bin.1_NODE_88_length_49818_cov_28.056749	gi|153948384|ref|YP_001402399.1|	dimethyladenosine transferase [Yersinia pseudotuberculosis IP 31758]	2.04e-80	267
EA_ERX1174270	EA_ERX1174270-bin.1	EA_ERX1174270-bin.1_NODE_152_length_25557_cov_27.042663	gi|153948881|ref|YP_001402009.1|	CDP-4-keto-6-deoxy-D-glucose-3-dehydrase [Yersinia pseudotuberculosis IP 31758]	0	694
EA_ERX1174270	EA_ERX1174270-bin.1	EA_ERX1174270-bin.1_NODE_152_length_25557_cov_27.042663	gi|153950334|ref|YP_001402001.1|	GDP-mannose 4,6-dehydratase [Yersinia pseudotuberculosis IP 31758]	0	645
EA_ERX1174270	EA_ERX1174270-bin.1	EA_ERX1174270-bin.1_NODE_152_length_25557_cov_27.042663	gi|153950334|ref|YP_001402001.1|	GDP-mannose 4,6-dehydratase [Yersinia pseudotuberculosis IP 31758]	2.74e-67	232
EA_ERX1174269	EA_ERX1174269-bin.3	EA_ERX1174269-bin.3_NODE_73_length_43179_cov_15.469483	gi|153950334|ref|YP_001402001.1|	GDP-mannose 4,6-dehydratase [Yersinia pseudotuberculosis IP 31758]	0	604
EA_ERX1174269	EA_ERX1174269-bin.3	EA_ERX1174269-bin.3_k99_2030_length_1102_cov_10.0000	gi|153950334|ref|YP_001402001.1|	GDP-mannose 4,6-dehydratase [Yersinia pseudotuberculosis IP 31758]	5.65e-106	314
EA_ERX1174270	EA_ERX1174270-bin.1	EA_ERX1174270-bin.1_NODE_31_length_99734_cov_23.348649	gi|153950334|ref|YP_001402001.1|	GDP-mannose 4,6-dehydratase [Yersinia pseudotuberculosis IP 31758]	0	604
EA_ERX1174272	EA_ERX1174272-bin.0	EA_ERX1174272-bin.0_NODE_122_length_46708_cov_29.022657	gi|153950334|ref|YP_001402001.1|	GDP-mannose 4,6-dehydratase [Yersinia pseudotuberculosis IP 31758]	0	604
EA_ERX1174270	EA_ERX1174270-bin.1	EA_ERX1174270-bin.1_NODE_124_length_34888_cov_25.763443	gi|153951153|ref|YP_001397302.1|	gamma-glutamyltransferase [Campylobacter jejuni subsp. doylei 269.97]	4.25e-65	232
EA_ERX1174272	EA_ERX1174272-bin.0	EA_ERX1174272-bin.0_NODE_1_length_265087_cov_27.171655	gi|153951153|ref|YP_001397302.1|	gamma-glutamyltransferase [Campylobacter jejuni subsp. doylei 269.97]	3.79e-146	470
EA_ERX1174269	EA_ERX1174269-bin.3	EA_ERX1174269-bin.3_NODE_174_length_24745_cov_11.885217	gi|153951153|ref|YP_001397302.1|	gamma-glutamyltransferase [Campylobacter jejuni subsp. doylei 269.97]	3.36e-147	470
EA_ERX1174269	EA_ERX1174269-bin.3	EA_ERX1174269-bin.3_NODE_154_length_27061_cov_14.029216	gi|153951153|ref|YP_001397302.1|	gamma-glutamyltransferase [Campylobacter jejuni subsp. doylei 269.97]	1.13e-66	236
EA_ERX1174269	EA_ERX1174269-bin.1	EA_ERX1174269-bin.1_NODE_10_length_117691_cov_52.999048	gi|153951153|ref|YP_001397302.1|	gamma-glutamyltransferase [Campylobacter jejuni subsp. doylei 269.97]	7.39e-70	248
EA_ERX1174269	EA_ERX1174269-bin.1	EA_ERX1174269-bin.1_NODE_403_length_15390_cov_37.934529	gi|153951153|ref|YP_001397302.1|	gamma-glutamyltransferase [Campylobacter jejuni subsp. doylei 269.97]	3.89e-151	481
EA_ERX1174270	EA_ERX1174270-bin.1	EA_ERX1174270-bin.1_NODE_40_length_89207_cov_22.424500	gi|153951153|ref|YP_001397302.1|	gamma-glutamyltransferase [Campylobacter jejuni subsp. doylei 269.97]	1.26e-146	470
EA_ERX1174263	EA_ERX1174263-bin.0	EA_ERX1174263-bin.0_NODE_563_length_3139_cov_5.217899	gi|153951153|ref|YP_001397302.1|	gamma-glutamyltransferase [Campylobacter jejuni subsp. doylei 269.97]	3.93e-160	482
EA_ERX1174270	EA_ERX1174270-bin.2	EA_ERX1174270-bin.2_NODE_12_length_132931_cov_42.728883	gi|153951153|ref|YP_001397302.1|	gamma-glutamyltransferase [Campylobacter jejuni subsp. doylei 269.97]	8.36e-70	248
EA_ERX1174263	EA_ERX1174263-bin.0	EA_ERX1174263-bin.0_NODE_494_length_3369_cov_7.054919	gi|153951153|ref|YP_001397302.1|	gamma-glutamyltransferase [Campylobacter jejuni subsp. doylei 269.97]	5.79e-72	248
EA_ERX1174272	EA_ERX1174272-bin.0	EA_ERX1174272-bin.0_NODE_196_length_34886_cov_30.802819	gi|153951153|ref|YP_001397302.1|	gamma-glutamyltransferase [Campylobacter jejuni subsp. doylei 269.97]	4.25e-65	232
EA_ERX1174270	EA_ERX1174270-bin.2	EA_ERX1174270-bin.2_NODE_65_length_62700_cov_34.600878	gi|153951153|ref|YP_001397302.1|	gamma-glutamyltransferase [Campylobacter jejuni subsp. doylei 269.97]	4.97e-151	482
EA_ERX1174263	EA_ERX1174263-bin.0	EA_ERX1174263-bin.0_NODE_1716_length_1706_cov_5.436099	gi|153951397|ref|YP_001398008.1|	amino acid ABC transporter ATP-binding protein PEB1 [Campylobacter jejuni subsp. doylei 269.97]	7.92e-71	225
EA_ERX1174269	EA_ERX1174269-bin.1	EA_ERX1174269-bin.1_NODE_9_length_120345_cov_45.533012	gi|153951397|ref|YP_001398008.1|	amino acid ABC transporter ATP-binding protein PEB1 [Campylobacter jejuni subsp. doylei 269.97]	3.99e-69	234
EA_ERX1174270	EA_ERX1174270-bin.2	EA_ERX1174270-bin.2_NODE_99_length_42694_cov_38.721593	gi|153951397|ref|YP_001398008.1|	amino acid ABC transporter ATP-binding protein PEB1 [Campylobacter jejuni subsp. doylei 269.97]	1.93e-66	225
EA_ERX1174263	EA_ERX1174263-bin.0	EA_ERX1174263-bin.0_NODE_189_length_5106_cov_6.682043	gi|153951397|ref|YP_001398008.1|	amino acid ABC transporter ATP-binding protein PEB1 [Campylobacter jejuni subsp. doylei 269.97]	9.82e-64	215
EA_ERX1174272	EA_ERX1174272-bin.0	EA_ERX1174272-bin.0_NODE_29_length_91946_cov_27.803332	gi|153951397|ref|YP_001398008.1|	amino acid ABC transporter ATP-binding protein PEB1 [Campylobacter jejuni subsp. doylei 269.97]	3.94e-89	291
EA_ERX1174272	EA_ERX1174272-bin.0	EA_ERX1174272-bin.0_NODE_264_length_28693_cov_26.680215	gi|153951397|ref|YP_001398008.1|	amino acid ABC transporter ATP-binding protein PEB1 [Campylobacter jejuni subsp. doylei 269.97]	1.57e-65	222
EA_ERX1174270	EA_ERX1174270-bin.1	EA_ERX1174270-bin.1_NODE_197_length_14991_cov_26.212105	gi|153951397|ref|YP_001398008.1|	amino acid ABC transporter ATP-binding protein PEB1 [Campylobacter jejuni subsp. doylei 269.97]	1.79e-66	224
EA_ERX1174269	EA_ERX1174269-bin.3	EA_ERX1174269-bin.3_NODE_29_length_72517_cov_16.335900	gi|153951397|ref|YP_001398008.1|	amino acid ABC transporter ATP-binding protein PEB1 [Campylobacter jejuni subsp. doylei 269.97]	1.44e-75	252
EA_ERX1174269	EA_ERX1174269-bin.1	EA_ERX1174269-bin.1_NODE_78_length_41621_cov_44.200452	gi|153951397|ref|YP_001398008.1|	amino acid ABC transporter ATP-binding protein PEB1 [Campylobacter jejuni subsp. doylei 269.97]	2.94e-62	213
EA_ERX1174263	EA_ERX1174263-bin.0	EA_ERX1174263-bin.0_NODE_887_length_2408_cov_5.854654	gi|153951397|ref|YP_001398008.1|	amino acid ABC transporter ATP-binding protein PEB1 [Campylobacter jejuni subsp. doylei 269.97]	3.85e-54	185
EA_ERX1174272	EA_ERX1174272-bin.0	EA_ERX1174272-bin.0_NODE_57_length_66289_cov_30.282302	gi|153951397|ref|YP_001398008.1|	amino acid ABC transporter ATP-binding protein PEB1 [Campylobacter jejuni subsp. doylei 269.97]	7.61e-74	247
EA_ERX1174269	EA_ERX1174269-bin.1	EA_ERX1174269-bin.1_NODE_12_length_110725_cov_48.386094	gi|153951397|ref|YP_001398008.1|	amino acid ABC transporter ATP-binding protein PEB1 [Campylobacter jejuni subsp. doylei 269.97]	2.35e-62	215
EA_ERX1174270	EA_ERX1174270-bin.1	EA_ERX1174270-bin.1_NODE_27_length_112071_cov_28.107413	gi|153951397|ref|YP_001398008.1|	amino acid ABC transporter ATP-binding protein PEB1 [Campylobacter jejuni subsp. doylei 269.97]	8.48e-65	222
EA_ERX1174270	EA_ERX1174270-bin.1	EA_ERX1174270-bin.1_NODE_50_length_73567_cov_21.462183	gi|153951397|ref|YP_001398008.1|	amino acid ABC transporter ATP-binding protein PEB1 [Campylobacter jejuni subsp. doylei 269.97]	3.65e-52	185
EA_ERX1174269	EA_ERX1174269-bin.3	EA_ERX1174269-bin.3_NODE_364_length_16176_cov_12.466286	gi|153951397|ref|YP_001398008.1|	amino acid ABC transporter ATP-binding protein PEB1 [Campylobacter jejuni subsp. doylei 269.97]	6.63e-90	291
EA_ERX1174270	EA_ERX1174270-bin.1	EA_ERX1174270-bin.1_NODE_132_length_30317_cov_30.603034	gi|153951397|ref|YP_001398008.1|	amino acid ABC transporter ATP-binding protein PEB1 [Campylobacter jejuni subsp. doylei 269.97]	8e-54	189
EA_ERX1174269	EA_ERX1174269-bin.1	EA_ERX1174269-bin.1_NODE_34_length_68905_cov_55.262469	gi|153951397|ref|YP_001398008.1|	amino acid ABC transporter ATP-binding protein PEB1 [Campylobacter jejuni subsp. doylei 269.97]	2.09e-67	229
EA_ERX1174270	EA_ERX1174270-bin.2	EA_ERX1174270-bin.2_NODE_75_length_59019_cov_37.020402	gi|153951397|ref|YP_001398008.1|	amino acid ABC transporter ATP-binding protein PEB1 [Campylobacter jejuni subsp. doylei 269.97]	2.37e-63	217
EA_ERX1174270	EA_ERX1174270-bin.2	EA_ERX1174270-bin.2_NODE_112_length_39239_cov_43.478792	gi|153951397|ref|YP_001398008.1|	amino acid ABC transporter ATP-binding protein PEB1 [Campylobacter jejuni subsp. doylei 269.97]	3.22e-53	187
EA_ERX1174263	EA_ERX1174263-bin.0	EA_ERX1174263-bin.0_NODE_526_length_3264_cov_6.763789	gi|153951397|ref|YP_001398008.1|	amino acid ABC transporter ATP-binding protein PEB1 [Campylobacter jejuni subsp. doylei 269.97]	1.28e-90	288
EA_ERX1174270	EA_ERX1174270-bin.2	EA_ERX1174270-bin.2_NODE_85_length_51767_cov_33.682704	gi|153951397|ref|YP_001398008.1|	amino acid ABC transporter ATP-binding protein PEB1 [Campylobacter jejuni subsp. doylei 269.97]	2.88e-62	213
EA_ERX1174269	EA_ERX1174269-bin.1	EA_ERX1174269-bin.1_NODE_2_length_169528_cov_45.446933	gi|153951397|ref|YP_001398008.1|	amino acid ABC transporter ATP-binding protein PEB1 [Campylobacter jejuni subsp. doylei 269.97]	1.6e-89	293
EA_ERX1174263	EA_ERX1174263-bin.0	EA_ERX1174263-bin.0_NODE_391_length_3749_cov_4.540877	gi|153951397|ref|YP_001398008.1|	amino acid ABC transporter ATP-binding protein PEB1 [Campylobacter jejuni subsp. doylei 269.97]	2.18e-84	273
EA_ERX1174270	EA_ERX1174270-bin.1	EA_ERX1174270-bin.1_NODE_186_length_17759_cov_23.257851	gi|153951397|ref|YP_001398008.1|	amino acid ABC transporter ATP-binding protein PEB1 [Campylobacter jejuni subsp. doylei 269.97]	9.62e-66	222
EA_ERX1174272	EA_ERX1174272-bin.0	EA_ERX1174272-bin.0_NODE_155_length_39653_cov_33.867771	gi|153951397|ref|YP_001398008.1|	amino acid ABC transporter ATP-binding protein PEB1 [Campylobacter jejuni subsp. doylei 269.97]	4.84e-66	224
EA_ERX1174269	EA_ERX1174269-bin.3	EA_ERX1174269-bin.3_NODE_256_length_20021_cov_11.653761	gi|153951397|ref|YP_001398008.1|	amino acid ABC transporter ATP-binding protein PEB1 [Campylobacter jejuni subsp. doylei 269.97]	2.97e-59	204
EA_ERX1174270	EA_ERX1174270-bin.1	EA_ERX1174270-bin.1_NODE_18_length_123380_cov_27.138017	gi|153951397|ref|YP_001398008.1|	amino acid ABC transporter ATP-binding protein PEB1 [Campylobacter jejuni subsp. doylei 269.97]	4.22e-75	251
EA_ERX1174269	EA_ERX1174269-bin.3	EA_ERX1174269-bin.3_NODE_166_length_25462_cov_11.906168	gi|153951397|ref|YP_001398008.1|	amino acid ABC transporter ATP-binding protein PEB1 [Campylobacter jejuni subsp. doylei 269.97]	6.58e-75	249
EA_ERX1174270	EA_ERX1174270-bin.1	EA_ERX1174270-bin.1_NODE_46_length_80951_cov_24.725265	gi|153951397|ref|YP_001398008.1|	amino acid ABC transporter ATP-binding protein PEB1 [Campylobacter jejuni subsp. doylei 269.97]	9.3e-74	247
EA_ERX1174269	EA_ERX1174269-bin.1	EA_ERX1174269-bin.1_NODE_54_length_50373_cov_37.235224	gi|153951397|ref|YP_001398008.1|	amino acid ABC transporter ATP-binding protein PEB1 [Campylobacter jejuni subsp. doylei 269.97]	2.64e-62	214
EA_ERX1174272	EA_ERX1174272-bin.0	EA_ERX1174272-bin.0_NODE_120_length_47174_cov_27.751374	gi|153951397|ref|YP_001398008.1|	amino acid ABC transporter ATP-binding protein PEB1 [Campylobacter jejuni subsp. doylei 269.97]	1.23e-74	249
EA_ERX1174270	EA_ERX1174270-bin.2	EA_ERX1174270-bin.2_NODE_9_length_167479_cov_38.597823	gi|153951397|ref|YP_001398008.1|	amino acid ABC transporter ATP-binding protein PEB1 [Campylobacter jejuni subsp. doylei 269.97]	1.58e-89	293
EA_ERX1174263	EA_ERX1174263-bin.0	EA_ERX1174263-bin.0_NODE_191_length_5101_cov_6.054499	gi|153951397|ref|YP_001398008.1|	amino acid ABC transporter ATP-binding protein PEB1 [Campylobacter jejuni subsp. doylei 269.97]	1.1e-64	218
EA_ERX1174269	EA_ERX1174269-bin.3	EA_ERX1174269-bin.3_NODE_15_length_100877_cov_16.736308	gi|153951397|ref|YP_001398008.1|	amino acid ABC transporter ATP-binding protein PEB1 [Campylobacter jejuni subsp. doylei 269.97]	7.63e-65	222
EA_ERX1174263	EA_ERX1174263-bin.0	EA_ERX1174263-bin.0_NODE_418_length_3607_cov_7.427083	gi|153951397|ref|YP_001398008.1|	amino acid ABC transporter ATP-binding protein PEB1 [Campylobacter jejuni subsp. doylei 269.97]	2.55e-54	187
EA_ERX1174263	EA_ERX1174263-bin.0	EA_ERX1174263-bin.0_NODE_49_length_8994_cov_6.990267	gi|153951397|ref|YP_001398008.1|	amino acid ABC transporter ATP-binding protein PEB1 [Campylobacter jejuni subsp. doylei 269.97]	2.83e-70	234
EA_ERX1174270	EA_ERX1174270-bin.1	EA_ERX1174270-bin.1_NODE_68_length_61963_cov_25.836629	gi|153951397|ref|YP_001398008.1|	amino acid ABC transporter ATP-binding protein PEB1 [Campylobacter jejuni subsp. doylei 269.97]	2.37e-72	243
EA_ERX1174272	EA_ERX1174272-bin.0	EA_ERX1174272-bin.0_NODE_155_length_39653_cov_33.867771	gi|153951397|ref|YP_001398008.1|	amino acid ABC transporter ATP-binding protein PEB1 [Campylobacter jejuni subsp. doylei 269.97]	1.01e-53	189
EA_ERX1174272	EA_ERX1174272-bin.0	EA_ERX1174272-bin.0_NODE_337_length_24372_cov_33.444051	gi|153951397|ref|YP_001398008.1|	amino acid ABC transporter ATP-binding protein PEB1 [Campylobacter jejuni subsp. doylei 269.97]	4.77e-76	252
EA_ERX1174270	EA_ERX1174270-bin.1	EA_ERX1174270-bin.1_NODE_44_length_82847_cov_24.893854	gi|153951397|ref|YP_001398008.1|	amino acid ABC transporter ATP-binding protein PEB1 [Campylobacter jejuni subsp. doylei 269.97]	1.26e-63	218
EA_ERX1174269	EA_ERX1174269-bin.3	EA_ERX1174269-bin.3_NODE_45_length_56309_cov_15.338963	gi|153951397|ref|YP_001398008.1|	amino acid ABC transporter ATP-binding protein PEB1 [Campylobacter jejuni subsp. doylei 269.97]	7.48e-54	189
EA_ERX1174270	EA_ERX1174270-bin.1	EA_ERX1174270-bin.1_NODE_77_length_57759_cov_26.392711	gi|153951397|ref|YP_001398008.1|	amino acid ABC transporter ATP-binding protein PEB1 [Campylobacter jejuni subsp. doylei 269.97]	5.98e-59	204
EA_ERX1174263	EA_ERX1174263-bin.0	EA_ERX1174263-bin.0_NODE_458_length_3479_cov_5.754089	gi|153951397|ref|YP_001398008.1|	amino acid ABC transporter ATP-binding protein PEB1 [Campylobacter jejuni subsp. doylei 269.97]	6.81e-69	229
EA_ERX1174269	EA_ERX1174269-bin.1	EA_ERX1174269-bin.1_NODE_336_length_16917_cov_47.229807	gi|153951397|ref|YP_001398008.1|	amino acid ABC transporter ATP-binding protein PEB1 [Campylobacter jejuni subsp. doylei 269.97]	1.36e-53	187
EA_ERX1174270	EA_ERX1174270-bin.1	EA_ERX1174270-bin.1_NODE_135_length_30036_cov_25.932791	gi|153951397|ref|YP_001398008.1|	amino acid ABC transporter ATP-binding protein PEB1 [Campylobacter jejuni subsp. doylei 269.97]	2.89e-58	201
EA_ERX1174270	EA_ERX1174270-bin.1	EA_ERX1174270-bin.1_NODE_104_length_41327_cov_22.138908	gi|153951397|ref|YP_001398008.1|	amino acid ABC transporter ATP-binding protein PEB1 [Campylobacter jejuni subsp. doylei 269.97]	1.24e-81	269
EA_ERX1174269	EA_ERX1174269-bin.3	EA_ERX1174269-bin.3_NODE_48_length_54605_cov_13.860770	gi|153951397|ref|YP_001398008.1|	amino acid ABC transporter ATP-binding protein PEB1 [Campylobacter jejuni subsp. doylei 269.97]	8.28e-64	218
EA_ERX1174269	EA_ERX1174269-bin.1	EA_ERX1174269-bin.1_NODE_642_length_11457_cov_20.014471	gi|153951397|ref|YP_001398008.1|	amino acid ABC transporter ATP-binding protein PEB1 [Campylobacter jejuni subsp. doylei 269.97]	2.91e-64	217
EA_ERX1174269	EA_ERX1174269-bin.3	EA_ERX1174269-bin.3_NODE_91_length_37926_cov_14.989623	gi|153951397|ref|YP_001398008.1|	amino acid ABC transporter ATP-binding protein PEB1 [Campylobacter jejuni subsp. doylei 269.97]	3.67e-58	201
EA_ERX1174263	EA_ERX1174263-bin.0	EA_ERX1174263-bin.0_NODE_14_length_14809_cov_6.155619	gi|153951397|ref|YP_001398008.1|	amino acid ABC transporter ATP-binding protein PEB1 [Campylobacter jejuni subsp. doylei 269.97]	1.02e-62	213
EA_ERX1174269	EA_ERX1174269-bin.3	EA_ERX1174269-bin.3_NODE_308_length_17918_cov_10.485529	gi|153951397|ref|YP_001398008.1|	amino acid ABC transporter ATP-binding protein PEB1 [Campylobacter jejuni subsp. doylei 269.97]	9.71e-66	222
EA_ERX1174269	EA_ERX1174269-bin.3	EA_ERX1174269-bin.3_NODE_1576_length_5867_cov_12.226084	gi|153951397|ref|YP_001398008.1|	amino acid ABC transporter ATP-binding protein PEB1 [Campylobacter jejuni subsp. doylei 269.97]	3.53e-53	184
EA_ERX1174272	EA_ERX1174272-bin.0	EA_ERX1174272-bin.0_NODE_5_length_175320_cov_30.432922	gi|153951397|ref|YP_001398008.1|	amino acid ABC transporter ATP-binding protein PEB1 [Campylobacter jejuni subsp. doylei 269.97]	2.68e-63	218
EA_ERX1174272	EA_ERX1174272-bin.0	EA_ERX1174272-bin.0_NODE_202_length_34492_cov_31.215263	gi|153951397|ref|YP_001398008.1|	amino acid ABC transporter ATP-binding protein PEB1 [Campylobacter jejuni subsp. doylei 269.97]	3.33e-58	201
EA_ERX1174272	EA_ERX1174272-bin.0	EA_ERX1174272-bin.0_NODE_212_length_33467_cov_31.165270	gi|153951397|ref|YP_001398008.1|	amino acid ABC transporter ATP-binding protein PEB1 [Campylobacter jejuni subsp. doylei 269.97]	3.44e-59	204
EA_ERX1174269	EA_ERX1174269-bin.3	EA_ERX1174269-bin.3_NODE_45_length_56309_cov_15.338963	gi|153951397|ref|YP_001398008.1|	amino acid ABC transporter ATP-binding protein PEB1 [Campylobacter jejuni subsp. doylei 269.97]	6.9e-66	224
EA_ERX1174270	EA_ERX1174270-bin.1	EA_ERX1174270-bin.1_NODE_87_length_50639_cov_23.283331	gi|153951397|ref|YP_001398008.1|	amino acid ABC transporter ATP-binding protein PEB1 [Campylobacter jejuni subsp. doylei 269.97]	1.32e-74	249
EA_ERX1174270	EA_ERX1174270-bin.2	EA_ERX1174270-bin.2_NODE_100_length_41798_cov_37.665860	gi|153951397|ref|YP_001398008.1|	amino acid ABC transporter ATP-binding protein PEB1 [Campylobacter jejuni subsp. doylei 269.97]	2.95e-62	213
EA_ERX1174269	EA_ERX1174269-bin.3	EA_ERX1174269-bin.3_NODE_147_length_27758_cov_12.835866	gi|153951397|ref|YP_001398008.1|	amino acid ABC transporter ATP-binding protein PEB1 [Campylobacter jejuni subsp. doylei 269.97]	4.33e-74	246
EA_ERX1174269	EA_ERX1174269-bin.1	EA_ERX1174269-bin.1_NODE_7_length_126608_cov_38.375384	gi|153951397|ref|YP_001398008.1|	amino acid ABC transporter ATP-binding protein PEB1 [Campylobacter jejuni subsp. doylei 269.97]	5.38e-53	188
EA_ERX1174270	EA_ERX1174270-bin.1	EA_ERX1174270-bin.1_NODE_63_length_64529_cov_25.683128	gi|153951397|ref|YP_001398008.1|	amino acid ABC transporter ATP-binding protein PEB1 [Campylobacter jejuni subsp. doylei 269.97]	2.76e-89	291
EA_ERX1174269	EA_ERX1174269-bin.1	EA_ERX1174269-bin.1_NODE_7_length_126608_cov_38.375384	gi|153951397|ref|YP_001398008.1|	amino acid ABC transporter ATP-binding protein PEB1 [Campylobacter jejuni subsp. doylei 269.97]	1.89e-82	273
EA_ERX1174269	EA_ERX1174269-bin.3	EA_ERX1174269-bin.3_NODE_3272_length_2601_cov_8.719560	gi|153951397|ref|YP_001398008.1|	amino acid ABC transporter ATP-binding protein PEB1 [Campylobacter jejuni subsp. doylei 269.97]	8.62e-85	269
EA_ERX1174269	EA_ERX1174269-bin.3	EA_ERX1174269-bin.3_NODE_183_length_24125_cov_16.764271	gi|153951397|ref|YP_001398008.1|	amino acid ABC transporter ATP-binding protein PEB1 [Campylobacter jejuni subsp. doylei 269.97]	2.49e-72	241
EA_ERX1174270	EA_ERX1174270-bin.2	EA_ERX1174270-bin.2_NODE_3_length_232594_cov_39.139942	gi|153951397|ref|YP_001398008.1|	amino acid ABC transporter ATP-binding protein PEB1 [Campylobacter jejuni subsp. doylei 269.97]	7.73e-69	234
EA_ERX1174269	EA_ERX1174269-bin.3	EA_ERX1174269-bin.3_NODE_528_length_13066_cov_16.059411	gi|153951397|ref|YP_001398008.1|	amino acid ABC transporter ATP-binding protein PEB1 [Campylobacter jejuni subsp. doylei 269.97]	5.22e-56	194
EA_ERX1174272	EA_ERX1174272-bin.0	EA_ERX1174272-bin.0_NODE_743_length_12998_cov_35.397512	gi|153951397|ref|YP_001398008.1|	amino acid ABC transporter ATP-binding protein PEB1 [Campylobacter jejuni subsp. doylei 269.97]	5.19e-56	194
EA_ERX1174270	EA_ERX1174270-bin.2	EA_ERX1174270-bin.2_NODE_14_length_126026_cov_33.921712	gi|153951397|ref|YP_001398008.1|	amino acid ABC transporter ATP-binding protein PEB1 [Campylobacter jejuni subsp. doylei 269.97]	5.36e-53	188
EA_ERX1174269	EA_ERX1174269-bin.1	EA_ERX1174269-bin.1_NODE_109_length_34908_cov_43.717872	gi|153951397|ref|YP_001398008.1|	amino acid ABC transporter ATP-binding protein PEB1 [Campylobacter jejuni subsp. doylei 269.97]	1.57e-66	225
EA_ERX1174270	EA_ERX1174270-bin.2	EA_ERX1174270-bin.2_NODE_6_length_183848_cov_38.562404	gi|153951397|ref|YP_001398008.1|	amino acid ABC transporter ATP-binding protein PEB1 [Campylobacter jejuni subsp. doylei 269.97]	3.92e-62	215
EA_ERX1174269	EA_ERX1174269-bin.3	EA_ERX1174269-bin.3_NODE_1186_length_7385_cov_4.814461	gi|153951397|ref|YP_001398008.1|	amino acid ABC transporter ATP-binding protein PEB1 [Campylobacter jejuni subsp. doylei 269.97]	2.93e-62	211
EA_ERX1174272	EA_ERX1174272-bin.0	EA_ERX1174272-bin.0_NODE_64_length_65098_cov_33.584921	gi|153951397|ref|YP_001398008.1|	amino acid ABC transporter ATP-binding protein PEB1 [Campylobacter jejuni subsp. doylei 269.97]	4.91e-65	222
EA_ERX1174270	EA_ERX1174270-bin.1	EA_ERX1174270-bin.1_NODE_215_length_13054_cov_28.469421	gi|153951397|ref|YP_001398008.1|	amino acid ABC transporter ATP-binding protein PEB1 [Campylobacter jejuni subsp. doylei 269.97]	5.22e-56	194
EA_ERX1174272	EA_ERX1174272-bin.0	EA_ERX1174272-bin.0_NODE_34_length_81998_cov_28.163931	gi|153951397|ref|YP_001398008.1|	amino acid ABC transporter ATP-binding protein PEB1 [Campylobacter jejuni subsp. doylei 269.97]	3.14e-72	243
EA_ERX1174270	EA_ERX1174270-bin.2	EA_ERX1174270-bin.2_NODE_14_length_126026_cov_33.921712	gi|153951397|ref|YP_001398008.1|	amino acid ABC transporter ATP-binding protein PEB1 [Campylobacter jejuni subsp. doylei 269.97]	1.88e-82	273
EA_ERX1174270	EA_ERX1174270-bin.2	EA_ERX1174270-bin.2_NODE_82_length_53253_cov_45.488665	gi|153951397|ref|YP_001398008.1|	amino acid ABC transporter ATP-binding protein PEB1 [Campylobacter jejuni subsp. doylei 269.97]	1.61e-67	229
EA_ERX1174272	EA_ERX1174272-bin.0	EA_ERX1174272-bin.0_NODE_100_length_51881_cov_25.463416	gi|153951397|ref|YP_001398008.1|	amino acid ABC transporter ATP-binding protein PEB1 [Campylobacter jejuni subsp. doylei 269.97]	2.56e-52	185
EA_ERX1174263	EA_ERX1174263-bin.0	EA_ERX1174263-bin.0_NODE_695_length_2790_cov_4.620841	gi|153951397|ref|YP_001398008.1|	amino acid ABC transporter ATP-binding protein PEB1 [Campylobacter jejuni subsp. doylei 269.97]	6.85e-55	188
EA_ERX1174272	EA_ERX1174272-bin.0	EA_ERX1174272-bin.0_NODE_120_length_47174_cov_27.751374	gi|153951397|ref|YP_001398008.1|	amino acid ABC transporter ATP-binding protein PEB1 [Campylobacter jejuni subsp. doylei 269.97]	1.37e-81	269
EA_ERX1174269	EA_ERX1174269-bin.3	EA_ERX1174269-bin.3_NODE_5028_length_1558_cov_6.838323	gi|15420539|gb|AAK97382.1|AF360730_1	5-enolpyruvylshikimate-3-phosphate synthase [Yersinia ruckeri]	1.29e-60	203
EA_ERX1174272	EA_ERX1174272-bin.0	EA_ERX1174272-bin.0_NODE_18_length_117314_cov_25.440845	gi|15420539|gb|AAK97382.1|AF360730_1	5-enolpyruvylshikimate-3-phosphate synthase [Yersinia ruckeri]	5.22e-55	200
EA_ERX1174270	EA_ERX1174270-bin.1	EA_ERX1174270-bin.1_NODE_98_length_44355_cov_21.334199	gi|15420539|gb|AAK97382.1|AF360730_1	5-enolpyruvylshikimate-3-phosphate synthase [Yersinia ruckeri]	1.27e-55	201
EA_ERX1174269	EA_ERX1174269-bin.1	EA_ERX1174269-bin.1_NODE_116_length_33206_cov_44.247021	gi|15594368|ref|NP_212156.1|	Holliday junction DNA helicase RuvB [Borrelia burgdorferi B31]	1.73e-98	321
EA_ERX1174272	EA_ERX1174272-bin.0	EA_ERX1174272-bin.0_NODE_14_length_126277_cov_31.118704	gi|15594368|ref|NP_212156.1|	Holliday junction DNA helicase RuvB [Borrelia burgdorferi B31]	1.18e-96	318
EA_ERX1174269	EA_ERX1174269-bin.3	EA_ERX1174269-bin.3_NODE_61_length_47945_cov_16.485362	gi|15594368|ref|NP_212156.1|	Holliday junction DNA helicase RuvB [Borrelia burgdorferi B31]	4.45e-97	318
EA_ERX1174270	EA_ERX1174270-bin.1	EA_ERX1174270-bin.1_NODE_142_length_28834_cov_27.705688	gi|15594368|ref|NP_212156.1|	Holliday junction DNA helicase RuvB [Borrelia burgdorferi B31]	2.64e-97	318
EA_ERX1174263	EA_ERX1174263-bin.0	EA_ERX1174263-bin.0_NODE_777_length_2611_cov_6.449139	gi|15594368|ref|NP_212156.1|	Holliday junction DNA helicase RuvB [Borrelia burgdorferi B31]	4.73e-99	310
EA_ERX1174270	EA_ERX1174270-bin.2	EA_ERX1174270-bin.2_NODE_254_length_9686_cov_40.888277	gi|15594368|ref|NP_212156.1|	Holliday junction DNA helicase RuvB [Borrelia burgdorferi B31]	4.74e-99	321
EA_ERX1174272	EA_ERX1174272-bin.0	EA_ERX1174272-bin.0_NODE_48_length_69777_cov_32.951436	gi|15594498|ref|NP_212287.1|	superoxide dismutase (sodA) [Borrelia burgdorferi B31]	6.87e-52	183
EA_ERX1174270	EA_ERX1174270-bin.1	EA_ERX1174270-bin.1_NODE_5_length_191060_cov_26.854936	gi|15594498|ref|NP_212287.1|	superoxide dismutase (sodA) [Borrelia burgdorferi B31]	1.89e-51	183
EA_ERX1174269	EA_ERX1174269-bin.3	EA_ERX1174269-bin.3_NODE_95_length_37577_cov_15.146288	gi|15594498|ref|NP_212287.1|	superoxide dismutase (sodA) [Borrelia burgdorferi B31]	6.83e-52	182
EA_ERX1174269	EA_ERX1174269-bin.1	EA_ERX1174269-bin.1_NODE_17_length_96797_cov_47.578611	gi|15594543|ref|NP_212332.1|	guanosine-3',5'-bis(diphosphate) 3'-pyrophosphohydrolase (spoT) [Borrelia burgdorferi B31]	1.15e-82	288
EA_ERX1174263	EA_ERX1174263-bin.0	EA_ERX1174263-bin.0_NODE_594_length_3038_cov_8.706001	gi|15594543|ref|NP_212332.1|	guanosine-3',5'-bis(diphosphate) 3'-pyrophosphohydrolase (spoT) [Borrelia burgdorferi B31]	7.07e-88	294
EA_ERX1174269	EA_ERX1174269-bin.1	EA_ERX1174269-bin.1_NODE_441_length_14486_cov_52.360959	gi|15594543|ref|NP_212332.1|	guanosine-3',5'-bis(diphosphate) 3'-pyrophosphohydrolase (spoT) [Borrelia burgdorferi B31]	2.5e-85	294
EA_ERX1174270	EA_ERX1174270-bin.2	EA_ERX1174270-bin.2_NODE_6_length_183848_cov_38.562404	gi|15594543|ref|NP_212332.1|	guanosine-3',5'-bis(diphosphate) 3'-pyrophosphohydrolase (spoT) [Borrelia burgdorferi B31]	2.2e-82	288
EA_ERX1174272	EA_ERX1174272-bin.0	EA_ERX1174272-bin.0_NODE_21_length_107381_cov_33.665626	gi|15594543|ref|NP_212332.1|	guanosine-3',5'-bis(diphosphate) 3'-pyrophosphohydrolase (spoT) [Borrelia burgdorferi B31]	1.52e-110	370
EA_ERX1174269	EA_ERX1174269-bin.3	EA_ERX1174269-bin.3_NODE_39_length_59614_cov_14.278279	gi|15594543|ref|NP_212332.1|	guanosine-3',5'-bis(diphosphate) 3'-pyrophosphohydrolase (spoT) [Borrelia burgdorferi B31]	8.45e-82	285
EA_ERX1174270	EA_ERX1174270-bin.1	EA_ERX1174270-bin.1_NODE_96_length_45141_cov_28.021026	gi|15594543|ref|NP_212332.1|	guanosine-3',5'-bis(diphosphate) 3'-pyrophosphohydrolase (spoT) [Borrelia burgdorferi B31]	6.26e-111	370
EA_ERX1174263	EA_ERX1174263-bin.0	EA_ERX1174263-bin.0_NODE_53_length_8826_cov_6.686353	gi|15594543|ref|NP_212332.1|	guanosine-3',5'-bis(diphosphate) 3'-pyrophosphohydrolase (spoT) [Borrelia burgdorferi B31]	8.57e-84	288
EA_ERX1174270	EA_ERX1174270-bin.1	EA_ERX1174270-bin.1_NODE_13_length_127530_cov_25.203428	gi|15594543|ref|NP_212332.1|	guanosine-3',5'-bis(diphosphate) 3'-pyrophosphohydrolase (spoT) [Borrelia burgdorferi B31]	1.84e-81	285
EA_ERX1174270	EA_ERX1174270-bin.2	EA_ERX1174270-bin.2_NODE_19_length_123344_cov_43.623065	gi|15594543|ref|NP_212332.1|	guanosine-3',5'-bis(diphosphate) 3'-pyrophosphohydrolase (spoT) [Borrelia burgdorferi B31]	8.03e-114	380
EA_ERX1174269	EA_ERX1174269-bin.3	EA_ERX1174269-bin.3_NODE_8_length_124670_cov_16.503206	gi|15594543|ref|NP_212332.1|	guanosine-3',5'-bis(diphosphate) 3'-pyrophosphohydrolase (spoT) [Borrelia burgdorferi B31]	1.71e-110	370
EA_ERX1174272	EA_ERX1174272-bin.0	EA_ERX1174272-bin.0_NODE_19_length_112087_cov_29.244582	gi|15594543|ref|NP_212332.1|	guanosine-3',5'-bis(diphosphate) 3'-pyrophosphohydrolase (spoT) [Borrelia burgdorferi B31]	1.61e-81	285
EA_ERX1174269	EA_ERX1174269-bin.1	EA_ERX1174269-bin.1_NODE_234_length_21196_cov_43.516295	gi|15595142|ref|NP_212931.1|	DNA mismatch repair protein MutS [Borrelia burgdorferi B31]	2.09e-86	303
EA_ERX1174270	EA_ERX1174270-bin.1	EA_ERX1174270-bin.1_NODE_20_length_121179_cov_26.458051	gi|15595142|ref|NP_212931.1|	DNA mismatch repair protein MutS [Borrelia burgdorferi B31]	9.76e-82	291
EA_ERX1174263	EA_ERX1174263-bin.0	EA_ERX1174263-bin.0_NODE_701_length_2777_cov_6.061352	gi|15595142|ref|NP_212931.1|	DNA mismatch repair protein MutS [Borrelia burgdorferi B31]	4.4e-90	303
EA_ERX1174270	EA_ERX1174270-bin.2	EA_ERX1174270-bin.2_NODE_95_length_46433_cov_39.805382	gi|15595142|ref|NP_212931.1|	DNA mismatch repair protein MutS [Borrelia burgdorferi B31]	4.88e-86	303
EA_ERX1174269	EA_ERX1174269-bin.3	EA_ERX1174269-bin.3_NODE_218_length_22211_cov_14.752031	gi|15595142|ref|NP_212931.1|	DNA mismatch repair protein MutS [Borrelia burgdorferi B31]	1.62e-82	291
EA_ERX1174272	EA_ERX1174272-bin.0	EA_ERX1174272-bin.0_NODE_395_length_22067_cov_30.721606	gi|15595239|ref|NP_248731.1|	hemagglutinin [Pseudomonas aeruginosa PAO1]	1.83e-138	489
EA_ERX1174272	EA_ERX1174272-bin.0	EA_ERX1174272-bin.0_NODE_395_length_22067_cov_30.721606	gi|15595239|ref|NP_248731.1|	hemagglutinin [Pseudomonas aeruginosa PAO1]	9.78e-98	355
EA_ERX1174270	EA_ERX1174270-bin.1	EA_ERX1174270-bin.1_NODE_161_length_22487_cov_25.254502	gi|15595239|ref|NP_248731.1|	hemagglutinin [Pseudomonas aeruginosa PAO1]	2.55e-138	489
EA_ERX1174269	EA_ERX1174269-bin.3	EA_ERX1174269-bin.3_NODE_388_length_15647_cov_11.966265	gi|15595239|ref|NP_248731.1|	hemagglutinin [Pseudomonas aeruginosa PAO1]	7.95e-138	486
EA_ERX1174269	EA_ERX1174269-bin.3	EA_ERX1174269-bin.3_NODE_388_length_15647_cov_11.966265	gi|15595239|ref|NP_248731.1|	hemagglutinin [Pseudomonas aeruginosa PAO1]	0	743
EA_ERX1174272	EA_ERX1174272-bin.0	EA_ERX1174272-bin.0_NODE_395_length_22067_cov_30.721606	gi|15595239|ref|NP_248731.1|	hemagglutinin [Pseudomonas aeruginosa PAO1]	1.28e-132	470
EA_ERX1174269	EA_ERX1174269-bin.3	EA_ERX1174269-bin.3_NODE_96_length_37082_cov_15.791747	gi|15595239|ref|NP_248731.1|	hemagglutinin [Pseudomonas aeruginosa PAO1]	3.28e-138	489
EA_ERX1174270	EA_ERX1174270-bin.1	EA_ERX1174270-bin.1_NODE_161_length_22487_cov_25.254502	gi|15595239|ref|NP_248731.1|	hemagglutinin [Pseudomonas aeruginosa PAO1]	1.5e-97	354
EA_ERX1174269	EA_ERX1174269-bin.3	EA_ERX1174269-bin.3_NODE_388_length_15647_cov_11.966265	gi|15595239|ref|NP_248731.1|	hemagglutinin [Pseudomonas aeruginosa PAO1]	0	771
EA_ERX1174270	EA_ERX1174270-bin.2	EA_ERX1174270-bin.2_NODE_16_length_124746_cov_37.644401	gi|15595239|ref|NP_248731.1|	hemagglutinin [Pseudomonas aeruginosa PAO1]	0	1313
EA_ERX1174269	EA_ERX1174269-bin.3	EA_ERX1174269-bin.3_NODE_2525_length_3521_cov_19.429313	gi|15595239|ref|NP_248731.1|	hemagglutinin [Pseudomonas aeruginosa PAO1]	4.79e-60	224
EA_ERX1174269	EA_ERX1174269-bin.3	EA_ERX1174269-bin.3_NODE_773_length_10005_cov_17.437487	gi|15595239|ref|NP_248731.1|	hemagglutinin [Pseudomonas aeruginosa PAO1]	0	1313
EA_ERX1174270	EA_ERX1174270-bin.1	EA_ERX1174270-bin.1_NODE_161_length_22487_cov_25.254502	gi|15595239|ref|NP_248731.1|	hemagglutinin [Pseudomonas aeruginosa PAO1]	8.2e-132	467
EA_ERX1174269	EA_ERX1174269-bin.3	EA_ERX1174269-bin.3_NODE_2152_length_4229_cov_23.098467	gi|15595239|ref|NP_248731.1|	hemagglutinin [Pseudomonas aeruginosa PAO1]	5.34e-54	206
EA_ERX1174269	EA_ERX1174269-bin.3	EA_ERX1174269-bin.3_NODE_96_length_37082_cov_15.791747	gi|15595239|ref|NP_248731.1|	hemagglutinin [Pseudomonas aeruginosa PAO1]	6.36e-97	353
EA_ERX1174270	EA_ERX1174270-bin.1	EA_ERX1174270-bin.1_NODE_45_length_80957_cov_28.232170	gi|15595239|ref|NP_248731.1|	hemagglutinin [Pseudomonas aeruginosa PAO1]	0	771
EA_ERX1174270	EA_ERX1174270-bin.1	EA_ERX1174270-bin.1_NODE_45_length_80957_cov_28.232170	gi|15595239|ref|NP_248731.1|	hemagglutinin [Pseudomonas aeruginosa PAO1]	6.86e-137	486
EA_ERX1174270	EA_ERX1174270-bin.1	EA_ERX1174270-bin.1_NODE_45_length_80957_cov_28.232170	gi|15595239|ref|NP_248731.1|	hemagglutinin [Pseudomonas aeruginosa PAO1]	0	743
EA_ERX1174269	EA_ERX1174269-bin.3	EA_ERX1174269-bin.3_NODE_96_length_37082_cov_15.791747	gi|15595239|ref|NP_248731.1|	hemagglutinin [Pseudomonas aeruginosa PAO1]	4.9e-132	469
EA_ERX1174269	EA_ERX1174269-bin.3	EA_ERX1174269-bin.3_NODE_8_length_124670_cov_16.503206	gi|15595271|ref|NP_248763.1|	ABC transporter ATP-binding protein [Pseudomonas aeruginosa PAO1]	1.93e-70	238
EA_ERX1174270	EA_ERX1174270-bin.1	EA_ERX1174270-bin.1_NODE_96_length_45141_cov_28.021026	gi|15595271|ref|NP_248763.1|	ABC transporter ATP-binding protein [Pseudomonas aeruginosa PAO1]	6.94e-71	238
EA_ERX1174272	EA_ERX1174272-bin.0	EA_ERX1174272-bin.0_NODE_21_length_107381_cov_33.665626	gi|15595271|ref|NP_248763.1|	ABC transporter ATP-binding protein [Pseudomonas aeruginosa PAO1]	1.66e-70	238
EA_ERX1174270	EA_ERX1174270-bin.1	EA_ERX1174270-bin.1_NODE_96_length_45141_cov_28.021026	gi|15595280|ref|NP_248772.1|	hypothetical protein PA0082 [Pseudomonas aeruginosa PAO1]	1.43e-88	293
EA_ERX1174269	EA_ERX1174269-bin.3	EA_ERX1174269-bin.3_NODE_8_length_124670_cov_16.503206	gi|15595280|ref|NP_248772.1|	hypothetical protein PA0082 [Pseudomonas aeruginosa PAO1]	6.21e-91	301
EA_ERX1174272	EA_ERX1174272-bin.0	EA_ERX1174272-bin.0_NODE_21_length_107381_cov_33.665626	gi|15595280|ref|NP_248772.1|	hypothetical protein PA0082 [Pseudomonas aeruginosa PAO1]	3.44e-88	293
EA_ERX1174270	EA_ERX1174270-bin.1	EA_ERX1174270-bin.1_NODE_146_length_27900_cov_27.679117	gi|15595288|ref|NP_248780.1|	ClpV1 protein [Pseudomonas aeruginosa PAO1]	3.4e-132	439
EA_ERX1174270	EA_ERX1174270-bin.2	EA_ERX1174270-bin.2_NODE_141_length_28875_cov_46.020749	gi|15595288|ref|NP_248780.1|	ClpV1 protein [Pseudomonas aeruginosa PAO1]	2.83e-92	322
EA_ERX1174272	EA_ERX1174272-bin.0	EA_ERX1174272-bin.0_NODE_1_length_265087_cov_27.171655	gi|15595288|ref|NP_248780.1|	ClpV1 protein [Pseudomonas aeruginosa PAO1]	0	717
EA_ERX1174270	EA_ERX1174270-bin.1	EA_ERX1174270-bin.1_NODE_7_length_180595_cov_23.617747	gi|15595288|ref|NP_248780.1|	ClpV1 protein [Pseudomonas aeruginosa PAO1]	0	717
EA_ERX1174269	EA_ERX1174269-bin.3	EA_ERX1174269-bin.3_NODE_56_length_50261_cov_17.302295	gi|15595288|ref|NP_248780.1|	ClpV1 protein [Pseudomonas aeruginosa PAO1]	6.39e-132	439
EA_ERX1174263	EA_ERX1174263-bin.0	EA_ERX1174263-bin.0_NODE_42_length_9786_cov_6.844106	gi|15595288|ref|NP_248780.1|	ClpV1 protein [Pseudomonas aeruginosa PAO1]	7.9e-93	322
EA_ERX1174270	EA_ERX1174270-bin.1	EA_ERX1174270-bin.1_NODE_157_length_23516_cov_22.713823	gi|15595288|ref|NP_248780.1|	ClpV1 protein [Pseudomonas aeruginosa PAO1]	1.18e-170	288
EA_ERX1174263	EA_ERX1174263-bin.0	EA_ERX1174263-bin.0_NODE_42_length_9786_cov_6.844106	gi|15595288|ref|NP_248780.1|	ClpV1 protein [Pseudomonas aeruginosa PAO1]	5.75e-94	325
EA_ERX1174263	EA_ERX1174263-bin.0	EA_ERX1174263-bin.0_NODE_1412_length_1878_cov_5.176632	gi|15595288|ref|NP_248780.1|	ClpV1 protein [Pseudomonas aeruginosa PAO1]	5.87e-74	252
EA_ERX1174272	EA_ERX1174272-bin.0	EA_ERX1174272-bin.0_NODE_371_length_23259_cov_26.656051	gi|15595288|ref|NP_248780.1|	ClpV1 protein [Pseudomonas aeruginosa PAO1]	2.27e-92	322
EA_ERX1174270	EA_ERX1174270-bin.1	EA_ERX1174270-bin.1_NODE_369_length_7101_cov_26.463951	gi|15595288|ref|NP_248780.1|	ClpV1 protein [Pseudomonas aeruginosa PAO1]	0	1554
EA_ERX1174270	EA_ERX1174270-bin.2	EA_ERX1174270-bin.2_NODE_141_length_28875_cov_46.020749	gi|15595288|ref|NP_248780.1|	ClpV1 protein [Pseudomonas aeruginosa PAO1]	2.06e-93	325
EA_ERX1174269	EA_ERX1174269-bin.3	EA_ERX1174269-bin.3_NODE_2524_length_3529_cov_10.472942	gi|15595288|ref|NP_248780.1|	ClpV1 protein [Pseudomonas aeruginosa PAO1]	0	616
EA_ERX1174269	EA_ERX1174269-bin.1	EA_ERX1174269-bin.1_NODE_41_length_58129_cov_49.363295	gi|15595288|ref|NP_248780.1|	ClpV1 protein [Pseudomonas aeruginosa PAO1]	4.08e-133	443
EA_ERX1174270	EA_ERX1174270-bin.2	EA_ERX1174270-bin.2_NODE_93_length_47281_cov_41.547304	gi|15595288|ref|NP_248780.1|	ClpV1 protein [Pseudomonas aeruginosa PAO1]	3.29e-133	443
EA_ERX1174270	EA_ERX1174270-bin.2	EA_ERX1174270-bin.2_NODE_155_length_24018_cov_33.928849	gi|15595288|ref|NP_248780.1|	ClpV1 protein [Pseudomonas aeruginosa PAO1]	8.27e-111	377
EA_ERX1174263	EA_ERX1174263-bin.0	EA_ERX1174263-bin.0_k99_22101_length_2297_cov_27.0000	gi|15595288|ref|NP_248780.1|	ClpV1 protein [Pseudomonas aeruginosa PAO1]	3.89e-144	443
EA_ERX1174270	EA_ERX1174270-bin.2	EA_ERX1174270-bin.2_NODE_73_length_59726_cov_35.238122	gi|15595288|ref|NP_248780.1|	ClpV1 protein [Pseudomonas aeruginosa PAO1]	3.17e-87	308
EA_ERX1174269	EA_ERX1174269-bin.1	EA_ERX1174269-bin.1_NODE_57_length_49738_cov_62.590645	gi|15595288|ref|NP_248780.1|	ClpV1 protein [Pseudomonas aeruginosa PAO1]	3.68e-93	325
EA_ERX1174269	EA_ERX1174269-bin.3	EA_ERX1174269-bin.3_NODE_8_length_124670_cov_16.503206	gi|15595288|ref|NP_248780.1|	ClpV1 protein [Pseudomonas aeruginosa PAO1]	0	1553
EA_ERX1174270	EA_ERX1174270-bin.1	EA_ERX1174270-bin.1_NODE_157_length_23516_cov_22.713823	gi|15595288|ref|NP_248780.1|	ClpV1 protein [Pseudomonas aeruginosa PAO1]	1.18e-170	332
EA_ERX1174272	EA_ERX1174272-bin.0	EA_ERX1174272-bin.0_NODE_277_length_27861_cov_32.930591	gi|15595288|ref|NP_248780.1|	ClpV1 protein [Pseudomonas aeruginosa PAO1]	3.4e-132	439
EA_ERX1174269	EA_ERX1174269-bin.1	EA_ERX1174269-bin.1_NODE_63_length_46958_cov_37.129885	gi|15595288|ref|NP_248780.1|	ClpV1 protein [Pseudomonas aeruginosa PAO1]	0	714
EA_ERX1174269	EA_ERX1174269-bin.1	EA_ERX1174269-bin.1_NODE_57_length_49738_cov_62.590645	gi|15595288|ref|NP_248780.1|	ClpV1 protein [Pseudomonas aeruginosa PAO1]	5.06e-92	322
EA_ERX1174272	EA_ERX1174272-bin.0	EA_ERX1174272-bin.0_NODE_21_length_107381_cov_33.665626	gi|15595288|ref|NP_248780.1|	ClpV1 protein [Pseudomonas aeruginosa PAO1]	0	1553
EA_ERX1174270	EA_ERX1174270-bin.1	EA_ERX1174270-bin.1_NODE_42_length_87081_cov_24.273585	gi|15595349|ref|NP_248841.1|	TonB-dependent receptor [Pseudomonas aeruginosa PAO1]	3.75e-75	270
EA_ERX1174270	EA_ERX1174270-bin.2	EA_ERX1174270-bin.2_NODE_10_length_162996_cov_36.952504	gi|15595349|ref|NP_248841.1|	TonB-dependent receptor [Pseudomonas aeruginosa PAO1]	0	602
EA_ERX1174269	EA_ERX1174269-bin.1	EA_ERX1174269-bin.1_NODE_106_length_35393_cov_42.724518	gi|15595349|ref|NP_248841.1|	TonB-dependent receptor [Pseudomonas aeruginosa PAO1]	0	602
EA_ERX1174269	EA_ERX1174269-bin.3	EA_ERX1174269-bin.3_NODE_102_length_35836_cov_10.252816	gi|15595349|ref|NP_248841.1|	TonB-dependent receptor [Pseudomonas aeruginosa PAO1]	0	982
EA_ERX1174272	EA_ERX1174272-bin.0	EA_ERX1174272-bin.0_NODE_29_length_91946_cov_27.803332	gi|15595349|ref|NP_248841.1|	TonB-dependent receptor [Pseudomonas aeruginosa PAO1]	0	981
EA_ERX1174269	EA_ERX1174269-bin.3	EA_ERX1174269-bin.3_NODE_2824_length_3093_cov_5.026991	gi|15595349|ref|NP_248841.1|	TonB-dependent receptor [Pseudomonas aeruginosa PAO1]	5.09e-71	250
EA_ERX1174270	EA_ERX1174270-bin.1	EA_ERX1174270-bin.1_NODE_63_length_64529_cov_25.683128	gi|15595349|ref|NP_248841.1|	TonB-dependent receptor [Pseudomonas aeruginosa PAO1]	0	982
EA_ERX1174272	EA_ERX1174272-bin.0	EA_ERX1174272-bin.0_NODE_52_length_67821_cov_27.950624	gi|15595349|ref|NP_248841.1|	TonB-dependent receptor [Pseudomonas aeruginosa PAO1]	1.56e-75	271
EA_ERX1174269	EA_ERX1174269-bin.3	EA_ERX1174269-bin.3_NODE_746_length_10216_cov_12.902864	gi|15595349|ref|NP_248841.1|	TonB-dependent receptor [Pseudomonas aeruginosa PAO1]	1.37e-75	268
EA_ERX1174263	EA_ERX1174263-bin.0	EA_ERX1174263-bin.0_NODE_616_length_2985_cov_4.565188	gi|15595349|ref|NP_248841.1|	TonB-dependent receptor [Pseudomonas aeruginosa PAO1]	4.93e-174	525
EA_ERX1174270	EA_ERX1174270-bin.2	EA_ERX1174270-bin.2_NODE_21_length_119847_cov_36.605950	gi|15595356|ref|NP_248848.1|	resistance-nodulation-cell division (RND) efflux transporter [Pseudomonas aeruginosa PAO1]	0	823
EA_ERX1174270	EA_ERX1174270-bin.1	EA_ERX1174270-bin.1_NODE_20_length_121179_cov_26.458051	gi|15595356|ref|NP_248848.1|	resistance-nodulation-cell division (RND) efflux transporter [Pseudomonas aeruginosa PAO1]	0	822
EA_ERX1174263	EA_ERX1174263-bin.0	EA_ERX1174263-bin.0_NODE_2210_length_1518_cov_6.160629	gi|15595356|ref|NP_248848.1|	resistance-nodulation-cell division (RND) efflux transporter [Pseudomonas aeruginosa PAO1]	4.29e-134	411
EA_ERX1174263	EA_ERX1174263-bin.0	EA_ERX1174263-bin.0_NODE_730_length_2697_cov_5.904996	gi|15595356|ref|NP_248848.1|	resistance-nodulation-cell division (RND) efflux transporter [Pseudomonas aeruginosa PAO1]	6.02e-90	305
EA_ERX1174272	EA_ERX1174272-bin.0	EA_ERX1174272-bin.0_NODE_5_length_175320_cov_30.432922	gi|15595356|ref|NP_248848.1|	resistance-nodulation-cell division (RND) efflux transporter [Pseudomonas aeruginosa PAO1]	0	822
EA_ERX1174269	EA_ERX1174269-bin.3	EA_ERX1174269-bin.3_NODE_127_length_30305_cov_13.529256	gi|15595356|ref|NP_248848.1|	resistance-nodulation-cell division (RND) efflux transporter [Pseudomonas aeruginosa PAO1]	0	822
EA_ERX1174269	EA_ERX1174269-bin.1	EA_ERX1174269-bin.1_NODE_26_length_80980_cov_42.242607	gi|15595356|ref|NP_248848.1|	resistance-nodulation-cell division (RND) efflux transporter [Pseudomonas aeruginosa PAO1]	0	823
EA_ERX1174272	EA_ERX1174272-bin.0	EA_ERX1174272-bin.0_NODE_189_length_35654_cov_30.756538	gi|15595607|ref|NP_249101.1|	twitching motility protein PilI [Pseudomonas aeruginosa PAO1]	1.84e-54	188
EA_ERX1174270	EA_ERX1174270-bin.1	EA_ERX1174270-bin.1_NODE_179_length_19122_cov_26.388944	gi|15595607|ref|NP_249101.1|	twitching motility protein PilI [Pseudomonas aeruginosa PAO1]	9.81e-55	188
EA_ERX1174270	EA_ERX1174270-bin.2	EA_ERX1174270-bin.2_NODE_128_length_32873_cov_40.057194	gi|15595607|ref|NP_249101.1|	twitching motility protein PilI [Pseudomonas aeruginosa PAO1]	1.61e-74	245
EA_ERX1174263	EA_ERX1174263-bin.0	EA_ERX1174263-bin.0_NODE_114_length_6180_cov_6.483918	gi|15595607|ref|NP_249101.1|	twitching motility protein PilI [Pseudomonas aeruginosa PAO1]	2.89e-75	245
EA_ERX1174269	EA_ERX1174269-bin.3	EA_ERX1174269-bin.3_NODE_134_length_29500_cov_14.877365	gi|15595607|ref|NP_249101.1|	twitching motility protein PilI [Pseudomonas aeruginosa PAO1]	1.52e-54	188
EA_ERX1174269	EA_ERX1174269-bin.1	EA_ERX1174269-bin.1_NODE_124_length_30899_cov_51.334522	gi|15595607|ref|NP_249101.1|	twitching motility protein PilI [Pseudomonas aeruginosa PAO1]	1.26e-74	246
EA_ERX1174270	EA_ERX1174270-bin.1	EA_ERX1174270-bin.1_NODE_78_length_57255_cov_27.275839	gi|15595749|ref|NP_249243.1|	phosphoglycerate kinase [Pseudomonas aeruginosa PAO1]	0	606
EA_ERX1174269	EA_ERX1174269-bin.3	EA_ERX1174269-bin.3_NODE_131_length_29901_cov_14.670609	gi|15595749|ref|NP_249243.1|	phosphoglycerate kinase [Pseudomonas aeruginosa PAO1]	0	605
EA_ERX1174269	EA_ERX1174269-bin.1	EA_ERX1174269-bin.1_NODE_14_length_102297_cov_48.874670	gi|15595749|ref|NP_249243.1|	phosphoglycerate kinase [Pseudomonas aeruginosa PAO1]	0	672
EA_ERX1174270	EA_ERX1174270-bin.2	EA_ERX1174270-bin.2_NODE_36_length_96291_cov_40.769618	gi|15595749|ref|NP_249243.1|	phosphoglycerate kinase [Pseudomonas aeruginosa PAO1]	0	672
EA_ERX1174263	EA_ERX1174263-bin.0	EA_ERX1174263-bin.0_NODE_206_length_4948_cov_7.405477	gi|15595749|ref|NP_249243.1|	phosphoglycerate kinase [Pseudomonas aeruginosa PAO1]	0	606
EA_ERX1174272	EA_ERX1174272-bin.0	EA_ERX1174272-bin.0_NODE_84_length_57245_cov_33.133957	gi|15595749|ref|NP_249243.1|	phosphoglycerate kinase [Pseudomonas aeruginosa PAO1]	0	605
EA_ERX1174269	EA_ERX1174269-bin.1	EA_ERX1174269-bin.1_NODE_49_length_54253_cov_54.942562	gi|15595781|ref|NP_249275.1|	multifunctional tRNA nucleotidyl transferase/2'3'-cyclic phosphodiesterase/2'nucleotidase/phosphatase [Pseudomonas aeruginosa PAO1]	0	608
EA_ERX1174270	EA_ERX1174270-bin.2	EA_ERX1174270-bin.2_NODE_80_length_54398_cov_44.477007	gi|15595781|ref|NP_249275.1|	multifunctional tRNA nucleotidyl transferase/2'3'-cyclic phosphodiesterase/2'nucleotidase/phosphatase [Pseudomonas aeruginosa PAO1]	0	608
EA_ERX1174269	EA_ERX1174269-bin.3	EA_ERX1174269-bin.3_NODE_68_length_45050_cov_17.108034	gi|15595781|ref|NP_249275.1|	multifunctional tRNA nucleotidyl transferase/2'3'-cyclic phosphodiesterase/2'nucleotidase/phosphatase [Pseudomonas aeruginosa PAO1]	0	586
EA_ERX1174272	EA_ERX1174272-bin.0	EA_ERX1174272-bin.0_NODE_109_length_49647_cov_33.017543	gi|15595781|ref|NP_249275.1|	multifunctional tRNA nucleotidyl transferase/2'3'-cyclic phosphodiesterase/2'nucleotidase/phosphatase [Pseudomonas aeruginosa PAO1]	0	586
EA_ERX1174263	EA_ERX1174263-bin.0	EA_ERX1174263-bin.0_NODE_328_length_4013_cov_10.094997	gi|15595781|ref|NP_249275.1|	multifunctional tRNA nucleotidyl transferase/2'3'-cyclic phosphodiesterase/2'nucleotidase/phosphatase [Pseudomonas aeruginosa PAO1]	1.39e-167	503
EA_ERX1174270	EA_ERX1174270-bin.1	EA_ERX1174270-bin.1_NODE_88_length_49818_cov_28.056749	gi|15595781|ref|NP_249275.1|	multifunctional tRNA nucleotidyl transferase/2'3'-cyclic phosphodiesterase/2'nucleotidase/phosphatase [Pseudomonas aeruginosa PAO1]	0	586
EA_ERX1174270	EA_ERX1174270-bin.2	EA_ERX1174270-bin.2_NODE_3_length_232594_cov_39.139942	gi|15595959|ref|NP_249453.1|	RNA polymerase sigma factor AlgU [Pseudomonas aeruginosa PAO1]	1.75e-114	363
EA_ERX1174270	EA_ERX1174270-bin.1	EA_ERX1174270-bin.1_NODE_92_length_48506_cov_23.965883	gi|15595959|ref|NP_249453.1|	RNA polymerase sigma factor AlgU [Pseudomonas aeruginosa PAO1]	1.19e-112	356
EA_ERX1174272	EA_ERX1174272-bin.0	EA_ERX1174272-bin.0_NODE_242_length_30285_cov_29.318392	gi|15595959|ref|NP_249453.1|	RNA polymerase sigma factor AlgU [Pseudomonas aeruginosa PAO1]	7.42e-113	356
EA_ERX1174269	EA_ERX1174269-bin.1	EA_ERX1174269-bin.1_NODE_9_length_120345_cov_45.533012	gi|15595959|ref|NP_249453.1|	RNA polymerase sigma factor AlgU [Pseudomonas aeruginosa PAO1]	9.03e-115	363
EA_ERX1174263	EA_ERX1174263-bin.0	EA_ERX1174263-bin.0_NODE_151_length_5658_cov_6.731929	gi|15595959|ref|NP_249453.1|	RNA polymerase sigma factor AlgU [Pseudomonas aeruginosa PAO1]	3.21e-116	363
EA_ERX1174269	EA_ERX1174269-bin.3	EA_ERX1174269-bin.3_NODE_654_length_11299_cov_15.352277	gi|15595959|ref|NP_249453.1|	RNA polymerase sigma factor AlgU [Pseudomonas aeruginosa PAO1]	2.72e-113	356
EA_ERX1174270	EA_ERX1174270-bin.1	EA_ERX1174270-bin.1_NODE_92_length_48506_cov_23.965883	gi|15595960|ref|NP_249454.1|	anti-sigma factor MucA [Pseudomonas aeruginosa PAO1]	1.19e-57	198
EA_ERX1174270	EA_ERX1174270-bin.2	EA_ERX1174270-bin.2_NODE_3_length_232594_cov_39.139942	gi|15595960|ref|NP_249454.1|	anti-sigma factor MucA [Pseudomonas aeruginosa PAO1]	9.77e-56	195
EA_ERX1174269	EA_ERX1174269-bin.3	EA_ERX1174269-bin.3_NODE_654_length_11299_cov_15.352277	gi|15595960|ref|NP_249454.1|	anti-sigma factor MucA [Pseudomonas aeruginosa PAO1]	2.7e-58	198
EA_ERX1174269	EA_ERX1174269-bin.1	EA_ERX1174269-bin.1_NODE_9_length_120345_cov_45.533012	gi|15595960|ref|NP_249454.1|	anti-sigma factor MucA [Pseudomonas aeruginosa PAO1]	5.05e-56	195
EA_ERX1174272	EA_ERX1174272-bin.0	EA_ERX1174272-bin.0_NODE_242_length_30285_cov_29.318392	gi|15595960|ref|NP_249454.1|	anti-sigma factor MucA [Pseudomonas aeruginosa PAO1]	7.4e-58	198
EA_ERX1174263	EA_ERX1174263-bin.0	EA_ERX1174263-bin.0_NODE_151_length_5658_cov_6.731929	gi|15595960|ref|NP_249454.1|	anti-sigma factor MucA [Pseudomonas aeruginosa PAO1]	2.22e-57	195
EA_ERX1174269	EA_ERX1174269-bin.3	EA_ERX1174269-bin.3_NODE_39_length_59614_cov_14.278279	gi|15596131|ref|NP_249625.1|	GTP pyrophosphokinase [Pseudomonas aeruginosa PAO1]	0	1321
EA_ERX1174270	EA_ERX1174270-bin.1	EA_ERX1174270-bin.1_NODE_96_length_45141_cov_28.021026	gi|15596131|ref|NP_249625.1|	GTP pyrophosphokinase [Pseudomonas aeruginosa PAO1]	2e-127	421
EA_ERX1174263	EA_ERX1174263-bin.0	EA_ERX1174263-bin.0_NODE_594_length_3038_cov_8.706001	gi|15596131|ref|NP_249625.1|	GTP pyrophosphokinase [Pseudomonas aeruginosa PAO1]	9.86e-76	262
EA_ERX1174269	EA_ERX1174269-bin.1	EA_ERX1174269-bin.1_NODE_441_length_14486_cov_52.360959	gi|15596131|ref|NP_249625.1|	GTP pyrophosphokinase [Pseudomonas aeruginosa PAO1]	7.66e-74	262
EA_ERX1174269	EA_ERX1174269-bin.1	EA_ERX1174269-bin.1_NODE_17_length_96797_cov_47.578611	gi|15596131|ref|NP_249625.1|	GTP pyrophosphokinase [Pseudomonas aeruginosa PAO1]	0	1338
EA_ERX1174263	EA_ERX1174263-bin.0	EA_ERX1174263-bin.0_NODE_53_length_8826_cov_6.686353	gi|15596131|ref|NP_249625.1|	GTP pyrophosphokinase [Pseudomonas aeruginosa PAO1]	0	1338
EA_ERX1174272	EA_ERX1174272-bin.0	EA_ERX1174272-bin.0_NODE_21_length_107381_cov_33.665626	gi|15596131|ref|NP_249625.1|	GTP pyrophosphokinase [Pseudomonas aeruginosa PAO1]	4.89e-127	421
EA_ERX1174272	EA_ERX1174272-bin.0	EA_ERX1174272-bin.0_NODE_19_length_112087_cov_29.244582	gi|15596131|ref|NP_249625.1|	GTP pyrophosphokinase [Pseudomonas aeruginosa PAO1]	0	1321
EA_ERX1174270	EA_ERX1174270-bin.2	EA_ERX1174270-bin.2_NODE_19_length_123344_cov_43.623065	gi|15596131|ref|NP_249625.1|	GTP pyrophosphokinase [Pseudomonas aeruginosa PAO1]	2.42e-128	425
EA_ERX1174270	EA_ERX1174270-bin.2	EA_ERX1174270-bin.2_NODE_6_length_183848_cov_38.562404	gi|15596131|ref|NP_249625.1|	GTP pyrophosphokinase [Pseudomonas aeruginosa PAO1]	0	1338
EA_ERX1174270	EA_ERX1174270-bin.1	EA_ERX1174270-bin.1_NODE_13_length_127530_cov_25.203428	gi|15596131|ref|NP_249625.1|	GTP pyrophosphokinase [Pseudomonas aeruginosa PAO1]	0	1321
EA_ERX1174269	EA_ERX1174269-bin.3	EA_ERX1174269-bin.3_NODE_8_length_124670_cov_16.503206	gi|15596131|ref|NP_249625.1|	GTP pyrophosphokinase [Pseudomonas aeruginosa PAO1]	5.8e-127	421
EA_ERX1174269	EA_ERX1174269-bin.1	EA_ERX1174269-bin.1_NODE_116_length_33206_cov_44.247021	gi|15596206|ref|NP_249700.1|	hypothetical protein PA1009 [Pseudomonas aeruginosa PAO1]	3.12e-78	256
EA_ERX1174269	EA_ERX1174269-bin.3	EA_ERX1174269-bin.3_NODE_654_length_11299_cov_15.352277	gi|15596206|ref|NP_249700.1|	hypothetical protein PA1009 [Pseudomonas aeruginosa PAO1]	1.19e-79	259
EA_ERX1174270	EA_ERX1174270-bin.1	EA_ERX1174270-bin.1_NODE_92_length_48506_cov_23.965883	gi|15596206|ref|NP_249700.1|	hypothetical protein PA1009 [Pseudomonas aeruginosa PAO1]	5.24e-79	259
EA_ERX1174272	EA_ERX1174272-bin.0	EA_ERX1174272-bin.0_NODE_242_length_30285_cov_29.318392	gi|15596206|ref|NP_249700.1|	hypothetical protein PA1009 [Pseudomonas aeruginosa PAO1]	3.26e-79	259
EA_ERX1174270	EA_ERX1174270-bin.2	EA_ERX1174270-bin.2_NODE_125_length_34438_cov_39.576070	gi|15596206|ref|NP_249700.1|	hypothetical protein PA1009 [Pseudomonas aeruginosa PAO1]	3.24e-78	256
EA_ERX1174263	EA_ERX1174263-bin.0	EA_ERX1174263-bin.0_NODE_154_length_5589_cov_6.664077	gi|15596206|ref|NP_249700.1|	hypothetical protein PA1009 [Pseudomonas aeruginosa PAO1]	5e-79	256
EA_ERX1174270	EA_ERX1174270-bin.1	EA_ERX1174270-bin.1_NODE_13_length_127530_cov_25.203428	gi|15596289|ref|NP_249783.1|	flagellin type B [Pseudomonas aeruginosa PAO1]	4.56e-105	348
EA_ERX1174270	EA_ERX1174270-bin.2	EA_ERX1174270-bin.2_NODE_4_length_228059_cov_36.734606	gi|15596289|ref|NP_249783.1|	flagellin type B [Pseudomonas aeruginosa PAO1]	4.22e-52	194
EA_ERX1174263	EA_ERX1174263-bin.0	EA_ERX1174263-bin.0_NODE_810_length_2541_cov_6.173773	gi|15596289|ref|NP_249783.1|	flagellin type B [Pseudomonas aeruginosa PAO1]	1.08e-54	194
EA_ERX1174272	EA_ERX1174272-bin.0	EA_ERX1174272-bin.0_NODE_19_length_112087_cov_29.244582	gi|15596289|ref|NP_249783.1|	flagellin type B [Pseudomonas aeruginosa PAO1]	4e-105	348
EA_ERX1174269	EA_ERX1174269-bin.1	EA_ERX1174269-bin.1_NODE_4_length_147767_cov_42.981444	gi|15596289|ref|NP_249783.1|	flagellin type B [Pseudomonas aeruginosa PAO1]	2.73e-52	194
EA_ERX1174269	EA_ERX1174269-bin.3	EA_ERX1174269-bin.3_NODE_190_length_23556_cov_13.178163	gi|15596289|ref|NP_249783.1|	flagellin type B [Pseudomonas aeruginosa PAO1]	1.75e-70	245
EA_ERX1174269	EA_ERX1174269-bin.3	EA_ERX1174269-bin.3_NODE_1214_length_7231_cov_10.924749	gi|15596354|ref|NP_249848.1|	two-component response regulator [Pseudomonas aeruginosa PAO1]	2.42e-59	202
EA_ERX1174272	EA_ERX1174272-bin.0	EA_ERX1174272-bin.0_NODE_133_length_44137_cov_30.633955	gi|15596354|ref|NP_249848.1|	two-component response regulator [Pseudomonas aeruginosa PAO1]	2.55e-95	308
EA_ERX1174269	EA_ERX1174269-bin.1	EA_ERX1174269-bin.1_NODE_17_length_96797_cov_47.578611	gi|15596354|ref|NP_249848.1|	two-component response regulator [Pseudomonas aeruginosa PAO1]	2.62e-104	335
EA_ERX1174263	EA_ERX1174263-bin.0	EA_ERX1174263-bin.0_NODE_935_length_2330_cov_4.817582	gi|15596354|ref|NP_249848.1|	two-component response regulator [Pseudomonas aeruginosa PAO1]	7.17e-111	335
EA_ERX1174270	EA_ERX1174270-bin.1	EA_ERX1174270-bin.1_NODE_109_length_40063_cov_22.428464	gi|15596354|ref|NP_249848.1|	two-component response regulator [Pseudomonas aeruginosa PAO1]	1.42e-58	202
EA_ERX1174272	EA_ERX1174272-bin.0	EA_ERX1174272-bin.0_NODE_54_length_66754_cov_26.359106	gi|15596354|ref|NP_249848.1|	two-component response regulator [Pseudomonas aeruginosa PAO1]	2.38e-58	202
EA_ERX1174270	EA_ERX1174270-bin.1	EA_ERX1174270-bin.1_NODE_136_length_29505_cov_27.731613	gi|15596354|ref|NP_249848.1|	two-component response regulator [Pseudomonas aeruginosa PAO1]	1.7e-95	308
EA_ERX1174269	EA_ERX1174269-bin.3	EA_ERX1174269-bin.3_NODE_229_length_21456_cov_15.037942	gi|15596354|ref|NP_249848.1|	two-component response regulator [Pseudomonas aeruginosa PAO1]	1.23e-95	308
EA_ERX1174270	EA_ERX1174270-bin.2	EA_ERX1174270-bin.2_NODE_6_length_183848_cov_38.562404	gi|15596354|ref|NP_249848.1|	two-component response regulator [Pseudomonas aeruginosa PAO1]	5e-104	335
EA_ERX1174272	EA_ERX1174272-bin.0	EA_ERX1174272-bin.0_NODE_1_length_265087_cov_27.171655	gi|15596445|ref|NP_249939.1|	alkaline protease secretion outer membrane protein AprF [Pseudomonas aeruginosa PAO1]	1.48e-131	425
EA_ERX1174269	EA_ERX1174269-bin.3	EA_ERX1174269-bin.3_NODE_449_length_14328_cov_9.689063	gi|15596445|ref|NP_249939.1|	alkaline protease secretion outer membrane protein AprF [Pseudomonas aeruginosa PAO1]	7.82e-133	425
EA_ERX1174270	EA_ERX1174270-bin.1	EA_ERX1174270-bin.1_NODE_7_length_180595_cov_23.617747	gi|15596445|ref|NP_249939.1|	alkaline protease secretion outer membrane protein AprF [Pseudomonas aeruginosa PAO1]	1.01e-131	425
EA_ERX1174270	EA_ERX1174270-bin.2	EA_ERX1174270-bin.2_NODE_55_length_69817_cov_36.149222	gi|15596793|ref|NP_250287.1|	heat shock protein 90 [Pseudomonas aeruginosa PAO1]	0	1138
EA_ERX1174270	EA_ERX1174270-bin.1	EA_ERX1174270-bin.1_NODE_68_length_61963_cov_25.836629	gi|15596793|ref|NP_250287.1|	heat shock protein 90 [Pseudomonas aeruginosa PAO1]	0	1087
EA_ERX1174263	EA_ERX1174263-bin.0	EA_ERX1174263-bin.0_NODE_894_length_2400_cov_5.185501	gi|15596793|ref|NP_250287.1|	heat shock protein 90 [Pseudomonas aeruginosa PAO1]	0	653
EA_ERX1174272	EA_ERX1174272-bin.0	EA_ERX1174272-bin.0_NODE_34_length_81998_cov_28.163931	gi|15596793|ref|NP_250287.1|	heat shock protein 90 [Pseudomonas aeruginosa PAO1]	0	1087
EA_ERX1174269	EA_ERX1174269-bin.1	EA_ERX1174269-bin.1_NODE_3_length_162529_cov_42.402975	gi|15596793|ref|NP_250287.1|	heat shock protein 90 [Pseudomonas aeruginosa PAO1]	0	1140
EA_ERX1174269	EA_ERX1174269-bin.3	EA_ERX1174269-bin.3_NODE_483_length_13745_cov_12.581812	gi|15596793|ref|NP_250287.1|	heat shock protein 90 [Pseudomonas aeruginosa PAO1]	3.99e-134	434
EA_ERX1174269	EA_ERX1174269-bin.1	EA_ERX1174269-bin.1_NODE_146_length_28263_cov_36.520349	gi|15597060|ref|NP_250554.1|	molybdate-binding periplasmic protein ModA [Pseudomonas aeruginosa PAO1]	4.6e-115	365
EA_ERX1174272	EA_ERX1174272-bin.0	EA_ERX1174272-bin.0_NODE_39_length_77152_cov_27.464376	gi|15597060|ref|NP_250554.1|	molybdate-binding periplasmic protein ModA [Pseudomonas aeruginosa PAO1]	2.69e-119	378
EA_ERX1174270	EA_ERX1174270-bin.2	EA_ERX1174270-bin.2_NODE_84_length_52088_cov_33.550285	gi|15597060|ref|NP_250554.1|	molybdate-binding periplasmic protein ModA [Pseudomonas aeruginosa PAO1]	8.55e-115	365
EA_ERX1174269	EA_ERX1174269-bin.3	EA_ERX1174269-bin.3_NODE_315_length_17653_cov_10.586089	gi|15597060|ref|NP_250554.1|	molybdate-binding periplasmic protein ModA [Pseudomonas aeruginosa PAO1]	6.03e-120	378
EA_ERX1174270	EA_ERX1174270-bin.1	EA_ERX1174270-bin.1_NODE_320_length_7728_cov_22.050828	gi|15597060|ref|NP_250554.1|	molybdate-binding periplasmic protein ModA [Pseudomonas aeruginosa PAO1]	2.54e-120	378
EA_ERX1174263	EA_ERX1174263-bin.0	EA_ERX1174263-bin.0_NODE_666_length_2847_cov_5.238539	gi|15597060|ref|NP_250554.1|	molybdate-binding periplasmic protein ModA [Pseudomonas aeruginosa PAO1]	1.74e-120	365
EA_ERX1174272	EA_ERX1174272-bin.0	EA_ERX1174272-bin.0_NODE_63_length_65117_cov_26.990163	gi|15597123|ref|NP_250617.1|	5-methyltetrahydropteroyltriglutamate/homocysteine S-methyltransferase [Pseudomonas aeruginosa PAO1]	0	1286
EA_ERX1174270	EA_ERX1174270-bin.2	EA_ERX1174270-bin.2_NODE_3_length_232594_cov_39.139942	gi|15597123|ref|NP_250617.1|	5-methyltetrahydropteroyltriglutamate/homocysteine S-methyltransferase [Pseudomonas aeruginosa PAO1]	0	1175
EA_ERX1174269	EA_ERX1174269-bin.3	EA_ERX1174269-bin.3_NODE_3085_length_2770_cov_10.286556	gi|15597123|ref|NP_250617.1|	5-methyltetrahydropteroyltriglutamate/homocysteine S-methyltransferase [Pseudomonas aeruginosa PAO1]	0	766
EA_ERX1174263	EA_ERX1174263-bin.0	EA_ERX1174263-bin.0_NODE_430_length_3585_cov_6.785552	gi|15597123|ref|NP_250617.1|	5-methyltetrahydropteroyltriglutamate/homocysteine S-methyltransferase [Pseudomonas aeruginosa PAO1]	0	565
EA_ERX1174269	EA_ERX1174269-bin.1	EA_ERX1174269-bin.1_NODE_9_length_120345_cov_45.533012	gi|15597123|ref|NP_250617.1|	5-methyltetrahydropteroyltriglutamate/homocysteine S-methyltransferase [Pseudomonas aeruginosa PAO1]	0	1175
EA_ERX1174269	EA_ERX1174269-bin.3	EA_ERX1174269-bin.3_NODE_356_length_16306_cov_11.246323	gi|15597123|ref|NP_250617.1|	5-methyltetrahydropteroyltriglutamate/homocysteine S-methyltransferase [Pseudomonas aeruginosa PAO1]	2.75e-175	559
EA_ERX1174270	EA_ERX1174270-bin.1	EA_ERX1174270-bin.1_NODE_47_length_79442_cov_23.236097	gi|15597123|ref|NP_250617.1|	5-methyltetrahydropteroyltriglutamate/homocysteine S-methyltransferase [Pseudomonas aeruginosa PAO1]	0	1286
EA_ERX1174263	EA_ERX1174263-bin.0	EA_ERX1174263-bin.0_NODE_115_length_6162_cov_6.637301	gi|15597123|ref|NP_250617.1|	5-methyltetrahydropteroyltriglutamate/homocysteine S-methyltransferase [Pseudomonas aeruginosa PAO1]	0	641
EA_ERX1174269	EA_ERX1174269-bin.3	EA_ERX1174269-bin.3_NODE_315_length_17653_cov_10.586089	gi|15597219|ref|NP_250713.1|	UTP-glucose-1-phosphate uridylyltransferase [Pseudomonas aeruginosa PAO1]	1.34e-160	496
EA_ERX1174270	EA_ERX1174270-bin.2	EA_ERX1174270-bin.2_NODE_52_length_72447_cov_32.933860	gi|15597219|ref|NP_250713.1|	UTP-glucose-1-phosphate uridylyltransferase [Pseudomonas aeruginosa PAO1]	5.18e-154	479
EA_ERX1174269	EA_ERX1174269-bin.1	EA_ERX1174269-bin.1_NODE_43_length_56627_cov_40.220781	gi|15597219|ref|NP_250713.1|	UTP-glucose-1-phosphate uridylyltransferase [Pseudomonas aeruginosa PAO1]	4.04e-154	479
EA_ERX1174269	EA_ERX1174269-bin.3	EA_ERX1174269-bin.3_NODE_1839_length_4977_cov_26.152580	gi|15597219|ref|NP_250713.1|	UTP-glucose-1-phosphate uridylyltransferase [Pseudomonas aeruginosa PAO1]	3.49e-110	348
EA_ERX1174263	EA_ERX1174263-bin.0	EA_ERX1174263-bin.0_NODE_167_length_5320_cov_6.537702	gi|15597219|ref|NP_250713.1|	UTP-glucose-1-phosphate uridylyltransferase [Pseudomonas aeruginosa PAO1]	3.29e-157	479
EA_ERX1174270	EA_ERX1174270-bin.1	EA_ERX1174270-bin.1_NODE_195_length_15629_cov_25.279633	gi|15597219|ref|NP_250713.1|	UTP-glucose-1-phosphate uridylyltransferase [Pseudomonas aeruginosa PAO1]	1.19e-160	496
EA_ERX1174272	EA_ERX1174272-bin.0	EA_ERX1174272-bin.0_NODE_39_length_77152_cov_27.464376	gi|15597219|ref|NP_250713.1|	UTP-glucose-1-phosphate uridylyltransferase [Pseudomonas aeruginosa PAO1]	6.02e-160	496
EA_ERX1174272	EA_ERX1174272-bin.0	EA_ERX1174272-bin.0_NODE_194_length_34923_cov_26.977028	gi|15597622|ref|NP_251116.1|	extracytoplasmic-function sigma-70 factor [Pseudomonas aeruginosa PAO1]	2.12e-101	323
EA_ERX1174269	EA_ERX1174269-bin.3	EA_ERX1174269-bin.3_NODE_391_length_15540_cov_10.589732	gi|15597622|ref|NP_251116.1|	extracytoplasmic-function sigma-70 factor [Pseudomonas aeruginosa PAO1]	9.32e-102	323
EA_ERX1174270	EA_ERX1174270-bin.1	EA_ERX1174270-bin.1_NODE_230_length_11670_cov_23.638226	gi|15597622|ref|NP_251116.1|	extracytoplasmic-function sigma-70 factor [Pseudomonas aeruginosa PAO1]	6.95e-102	323
EA_ERX1174272	EA_ERX1174272-bin.0	EA_ERX1174272-bin.0_NODE_136_length_43119_cov_28.146271	gi|15597835|ref|NP_251329.1|	bifunctional NADH:ubiquinone oxidoreductase subunit C/D [Pseudomonas aeruginosa PAO1]	0	1101
EA_ERX1174263	EA_ERX1174263-bin.0	EA_ERX1174263-bin.0_NODE_847_length_2479_cov_6.439769	gi|15597835|ref|NP_251329.1|	bifunctional NADH:ubiquinone oxidoreductase subunit C/D [Pseudomonas aeruginosa PAO1]	0	758
EA_ERX1174270	EA_ERX1174270-bin.2	EA_ERX1174270-bin.2_NODE_89_length_49645_cov_38.941339	gi|15597835|ref|NP_251329.1|	bifunctional NADH:ubiquinone oxidoreductase subunit C/D [Pseudomonas aeruginosa PAO1]	0	1113
EA_ERX1174263	EA_ERX1174263-bin.0	EA_ERX1174263-bin.0_NODE_170_length_5244_cov_6.618038	gi|15597835|ref|NP_251329.1|	bifunctional NADH:ubiquinone oxidoreductase subunit C/D [Pseudomonas aeruginosa PAO1]	1.78e-115	376
EA_ERX1174269	EA_ERX1174269-bin.1	EA_ERX1174269-bin.1_NODE_59_length_48648_cov_47.875105	gi|15597835|ref|NP_251329.1|	bifunctional NADH:ubiquinone oxidoreductase subunit C/D [Pseudomonas aeruginosa PAO1]	0	1113
EA_ERX1174269	EA_ERX1174269-bin.3	EA_ERX1174269-bin.3_NODE_2465_length_3621_cov_21.187044	gi|15597835|ref|NP_251329.1|	bifunctional NADH:ubiquinone oxidoreductase subunit C/D [Pseudomonas aeruginosa PAO1]	0	961
EA_ERX1174270	EA_ERX1174270-bin.1	EA_ERX1174270-bin.1_NODE_25_length_113231_cov_24.149281	gi|15597835|ref|NP_251329.1|	bifunctional NADH:ubiquinone oxidoreductase subunit C/D [Pseudomonas aeruginosa PAO1]	0	961
EA_ERX1174272	EA_ERX1174272-bin.0	EA_ERX1174272-bin.0_NODE_34_length_81998_cov_28.163931	gi|15598072|ref|NP_251566.1|	orotidine 5'-phosphate decarboxylase [Pseudomonas aeruginosa PAO1]	7.96e-127	399
EA_ERX1174269	EA_ERX1174269-bin.1	EA_ERX1174269-bin.1_NODE_22_length_86979_cov_41.904296	gi|15598072|ref|NP_251566.1|	orotidine 5'-phosphate decarboxylase [Pseudomonas aeruginosa PAO1]	1.55e-126	398
EA_ERX1174270	EA_ERX1174270-bin.1	EA_ERX1174270-bin.1_NODE_68_length_61963_cov_25.836629	gi|15598072|ref|NP_251566.1|	orotidine 5'-phosphate decarboxylase [Pseudomonas aeruginosa PAO1]	6.01e-127	399
EA_ERX1174270	EA_ERX1174270-bin.2	EA_ERX1174270-bin.2_NODE_4_length_228059_cov_36.734606	gi|15598072|ref|NP_251566.1|	orotidine 5'-phosphate decarboxylase [Pseudomonas aeruginosa PAO1]	4.09e-126	398
EA_ERX1174263	EA_ERX1174263-bin.0	EA_ERX1174263-bin.0_NODE_243_length_4713_cov_5.846286	gi|15598072|ref|NP_251566.1|	orotidine 5'-phosphate decarboxylase [Pseudomonas aeruginosa PAO1]	3.29e-129	398
EA_ERX1174269	EA_ERX1174269-bin.3	EA_ERX1174269-bin.3_NODE_487_length_13688_cov_11.784200	gi|15598072|ref|NP_251566.1|	orotidine 5'-phosphate decarboxylase [Pseudomonas aeruginosa PAO1]	1.29e-127	399
EA_ERX1174272	EA_ERX1174272-bin.0	EA_ERX1174272-bin.0_NODE_459_length_20067_cov_29.276884	gi|15598168|ref|NP_251662.1|	Maf-like protein [Pseudomonas aeruginosa PAO1]	7.49e-71	235
EA_ERX1174269	EA_ERX1174269-bin.3	EA_ERX1174269-bin.3_NODE_229_length_21456_cov_15.037942	gi|15598168|ref|NP_251662.1|	Maf-like protein [Pseudomonas aeruginosa PAO1]	1.62e-67	225
EA_ERX1174272	EA_ERX1174272-bin.0	EA_ERX1174272-bin.0_NODE_133_length_44137_cov_30.633955	gi|15598168|ref|NP_251662.1|	Maf-like protein [Pseudomonas aeruginosa PAO1]	3.21e-67	225
EA_ERX1174270	EA_ERX1174270-bin.2	EA_ERX1174270-bin.2_NODE_156_length_23822_cov_35.695586	gi|15598168|ref|NP_251662.1|	Maf-like protein [Pseudomonas aeruginosa PAO1]	8.91e-71	235
EA_ERX1174263	EA_ERX1174263-bin.0	EA_ERX1174263-bin.0_NODE_342_length_3947_cov_7.634378	gi|15598168|ref|NP_251662.1|	Maf-like protein [Pseudomonas aeruginosa PAO1]	2.66e-78	254
EA_ERX1174269	EA_ERX1174269-bin.1	EA_ERX1174269-bin.1_NODE_259_length_19881_cov_44.359074	gi|15598168|ref|NP_251662.1|	Maf-like protein [Pseudomonas aeruginosa PAO1]	7.42e-71	235
EA_ERX1174270	EA_ERX1174270-bin.1	EA_ERX1174270-bin.1_NODE_184_length_18196_cov_25.035059	gi|15598168|ref|NP_251662.1|	Maf-like protein [Pseudomonas aeruginosa PAO1]	7.99e-68	226
EA_ERX1174272	EA_ERX1174272-bin.0	EA_ERX1174272-bin.0_NODE_169_length_37233_cov_30.566276	gi|15598197|ref|NP_251691.1|	glyceraldehyde-3-phosphate dehydrogenase [Pseudomonas aeruginosa PAO1]	1.47e-55	201
EA_ERX1174270	EA_ERX1174270-bin.2	EA_ERX1174270-bin.2_NODE_34_length_98660_cov_37.641763	gi|15598197|ref|NP_251691.1|	glyceraldehyde-3-phosphate dehydrogenase [Pseudomonas aeruginosa PAO1]	5.02e-52	192
EA_ERX1174269	EA_ERX1174269-bin.3	EA_ERX1174269-bin.3_NODE_1862_length_4894_cov_12.691259	gi|15598197|ref|NP_251691.1|	glyceraldehyde-3-phosphate dehydrogenase [Pseudomonas aeruginosa PAO1]	0	804
EA_ERX1174269	EA_ERX1174269-bin.3	EA_ERX1174269-bin.3_NODE_214_length_22575_cov_14.092229	gi|15598197|ref|NP_251691.1|	glyceraldehyde-3-phosphate dehydrogenase [Pseudomonas aeruginosa PAO1]	8.73e-56	201
EA_ERX1174263	EA_ERX1174263-bin.0	EA_ERX1174263-bin.0_NODE_742_length_2681_cov_6.006855	gi|15598197|ref|NP_251691.1|	glyceraldehyde-3-phosphate dehydrogenase [Pseudomonas aeruginosa PAO1]	5.35e-124	380
EA_ERX1174270	EA_ERX1174270-bin.2	EA_ERX1174270-bin.2_NODE_8_length_167947_cov_35.086079	gi|15598197|ref|NP_251691.1|	glyceraldehyde-3-phosphate dehydrogenase [Pseudomonas aeruginosa PAO1]	0	790
EA_ERX1174263	EA_ERX1174263-bin.0	EA_ERX1174263-bin.0_k99_14064_length_3575_cov_21.0000	gi|15598197|ref|NP_251691.1|	glyceraldehyde-3-phosphate dehydrogenase [Pseudomonas aeruginosa PAO1]	7.58e-138	424
EA_ERX1174270	EA_ERX1174270-bin.1	EA_ERX1174270-bin.1_NODE_71_length_60345_cov_26.070144	gi|15598197|ref|NP_251691.1|	glyceraldehyde-3-phosphate dehydrogenase [Pseudomonas aeruginosa PAO1]	2.41e-55	201
EA_ERX1174269	EA_ERX1174269-bin.1	EA_ERX1174269-bin.1_NODE_13_length_102323_cov_41.915281	gi|15598197|ref|NP_251691.1|	glyceraldehyde-3-phosphate dehydrogenase [Pseudomonas aeruginosa PAO1]	0	790
EA_ERX1174270	EA_ERX1174270-bin.1	EA_ERX1174270-bin.1_NODE_17_length_124546_cov_23.658473	gi|15598197|ref|NP_251691.1|	glyceraldehyde-3-phosphate dehydrogenase [Pseudomonas aeruginosa PAO1]	0	803
EA_ERX1174272	EA_ERX1174272-bin.0	EA_ERX1174272-bin.0_NODE_210_length_33902_cov_30.306999	gi|15598197|ref|NP_251691.1|	glyceraldehyde-3-phosphate dehydrogenase [Pseudomonas aeruginosa PAO1]	0	803
EA_ERX1174269	EA_ERX1174269-bin.1	EA_ERX1174269-bin.1_NODE_65_length_46292_cov_43.754417	gi|15598197|ref|NP_251691.1|	glyceraldehyde-3-phosphate dehydrogenase [Pseudomonas aeruginosa PAO1]	2.32e-52	192
EA_ERX1174269	EA_ERX1174269-bin.1	EA_ERX1174269-bin.1_NODE_4167_length_1953_cov_64.446259	gi|15598356|ref|NP_251850.1|	O-antigen chain length regulator [Pseudomonas aeruginosa PAO1]	4e-61	205
EA_ERX1174270	EA_ERX1174270-bin.1	EA_ERX1174270-bin.1_NODE_17_length_124546_cov_23.658473	gi|15598369|ref|NP_251863.1|	short-chain dehydrogenase [Pseudomonas aeruginosa PAO1]	1.4e-112	359
EA_ERX1174269	EA_ERX1174269-bin.1	EA_ERX1174269-bin.1_NODE_17_length_96797_cov_47.578611	gi|15598369|ref|NP_251863.1|	short-chain dehydrogenase [Pseudomonas aeruginosa PAO1]	3.48e-114	363
EA_ERX1174270	EA_ERX1174270-bin.2	EA_ERX1174270-bin.2_NODE_6_length_183848_cov_38.562404	gi|15598369|ref|NP_251863.1|	short-chain dehydrogenase [Pseudomonas aeruginosa PAO1]	6.62e-114	363
EA_ERX1174269	EA_ERX1174269-bin.3	EA_ERX1174269-bin.3_NODE_82_length_40971_cov_12.734383	gi|15598369|ref|NP_251863.1|	short-chain dehydrogenase [Pseudomonas aeruginosa PAO1]	4.57e-113	359
EA_ERX1174263	EA_ERX1174263-bin.0	EA_ERX1174263-bin.0_NODE_449_length_3518_cov_6.796997	gi|15598369|ref|NP_251863.1|	short-chain dehydrogenase [Pseudomonas aeruginosa PAO1]	2.79e-118	363
EA_ERX1174272	EA_ERX1174272-bin.0	EA_ERX1174272-bin.0_NODE_141_length_42280_cov_28.700864	gi|15598369|ref|NP_251863.1|	short-chain dehydrogenase [Pseudomonas aeruginosa PAO1]	4.72e-113	359
EA_ERX1174269	EA_ERX1174269-bin.3	EA_ERX1174269-bin.3_NODE_110_length_34661_cov_14.678119	gi|15598482|ref|NP_251976.1|	3-oxoacyl-ACP synthase [Pseudomonas aeruginosa PAO1]	0	588
EA_ERX1174263	EA_ERX1174263-bin.0	EA_ERX1174263-bin.0_NODE_63_length_8342_cov_6.448413	gi|15598482|ref|NP_251976.1|	3-oxoacyl-ACP synthase [Pseudomonas aeruginosa PAO1]	0	582
EA_ERX1174272	EA_ERX1174272-bin.0	EA_ERX1174272-bin.0_NODE_131_length_44979_cov_30.310124	gi|15598482|ref|NP_251976.1|	3-oxoacyl-ACP synthase [Pseudomonas aeruginosa PAO1]	0	587
EA_ERX1174270	EA_ERX1174270-bin.1	EA_ERX1174270-bin.1_NODE_137_length_29483_cov_25.278544	gi|15598482|ref|NP_251976.1|	3-oxoacyl-ACP synthase [Pseudomonas aeruginosa PAO1]	0	587
EA_ERX1174270	EA_ERX1174270-bin.2	EA_ERX1174270-bin.2_NODE_6_length_183848_cov_38.562404	gi|15598482|ref|NP_251976.1|	3-oxoacyl-ACP synthase [Pseudomonas aeruginosa PAO1]	0	582
EA_ERX1174269	EA_ERX1174269-bin.1	EA_ERX1174269-bin.1_NODE_12_length_110725_cov_48.386094	gi|15598482|ref|NP_251976.1|	3-oxoacyl-ACP synthase [Pseudomonas aeruginosa PAO1]	0	582
EA_ERX1174272	EA_ERX1174272-bin.0	EA_ERX1174272-bin.0_NODE_190_length_35415_cov_27.933399	gi|15598694|ref|NP_252188.1|	oxidoreductase [Pseudomonas aeruginosa PAO1]	1.84e-73	248
EA_ERX1174269	EA_ERX1174269-bin.3	EA_ERX1174269-bin.3_NODE_309_length_17844_cov_9.464332	gi|15598694|ref|NP_252188.1|	oxidoreductase [Pseudomonas aeruginosa PAO1]	6.52e-73	246
EA_ERX1174270	EA_ERX1174270-bin.1	EA_ERX1174270-bin.1_NODE_59_length_67372_cov_22.864195	gi|15598694|ref|NP_252188.1|	oxidoreductase [Pseudomonas aeruginosa PAO1]	2.01e-72	246
EA_ERX1174269	EA_ERX1174269-bin.1	EA_ERX1174269-bin.1_NODE_63_length_46958_cov_37.129885	gi|15598694|ref|NP_252188.1|	oxidoreductase [Pseudomonas aeruginosa PAO1]	3.52e-66	228
EA_ERX1174270	EA_ERX1174270-bin.2	EA_ERX1174270-bin.2_NODE_73_length_59726_cov_35.238122	gi|15598694|ref|NP_252188.1|	oxidoreductase [Pseudomonas aeruginosa PAO1]	1.5e-66	229
EA_ERX1174263	EA_ERX1174263-bin.0	EA_ERX1174263-bin.0_k99_26872_length_2339_cov_20.0000	gi|15598694|ref|NP_252188.1|	oxidoreductase [Pseudomonas aeruginosa PAO1]	4.66e-52	181
EA_ERX1174269	EA_ERX1174269-bin.1	EA_ERX1174269-bin.1_NODE_55_length_50315_cov_43.818325	gi|15598694|ref|NP_252188.1|	oxidoreductase [Pseudomonas aeruginosa PAO1]	2.16e-59	208
EA_ERX1174269	EA_ERX1174269-bin.1	EA_ERX1174269-bin.1_NODE_26_length_80980_cov_42.242607	gi|15598930|ref|NP_252424.1|	threonine synthase [Pseudomonas aeruginosa PAO1]	0	859
EA_ERX1174269	EA_ERX1174269-bin.3	EA_ERX1174269-bin.3_NODE_689_length_10817_cov_15.373258	gi|15598930|ref|NP_252424.1|	threonine synthase [Pseudomonas aeruginosa PAO1]	0	853
EA_ERX1174272	EA_ERX1174272-bin.0	EA_ERX1174272-bin.0_NODE_59_length_65707_cov_34.205554	gi|15598930|ref|NP_252424.1|	threonine synthase [Pseudomonas aeruginosa PAO1]	9.66e-130	417
EA_ERX1174270	EA_ERX1174270-bin.1	EA_ERX1174270-bin.1_NODE_43_length_84080_cov_28.881619	gi|15598930|ref|NP_252424.1|	threonine synthase [Pseudomonas aeruginosa PAO1]	1.24e-129	417
EA_ERX1174270	EA_ERX1174270-bin.1	EA_ERX1174270-bin.1_NODE_56_length_69565_cov_25.928701	gi|15598930|ref|NP_252424.1|	threonine synthase [Pseudomonas aeruginosa PAO1]	0	853
EA_ERX1174270	EA_ERX1174270-bin.2	EA_ERX1174270-bin.2_NODE_21_length_119847_cov_36.605950	gi|15598930|ref|NP_252424.1|	threonine synthase [Pseudomonas aeruginosa PAO1]	0	859
EA_ERX1174263	EA_ERX1174263-bin.0	EA_ERX1174263-bin.0_NODE_85_length_6895_cov_6.134795	gi|15598930|ref|NP_252424.1|	threonine synthase [Pseudomonas aeruginosa PAO1]	0	859
EA_ERX1174269	EA_ERX1174269-bin.3	EA_ERX1174269-bin.3_NODE_484_length_13739_cov_14.556270	gi|15598930|ref|NP_252424.1|	threonine synthase [Pseudomonas aeruginosa PAO1]	1.89e-130	417
EA_ERX1174272	EA_ERX1174272-bin.0	EA_ERX1174272-bin.0_NODE_344_length_24044_cov_31.359165	gi|15598930|ref|NP_252424.1|	threonine synthase [Pseudomonas aeruginosa PAO1]	0	853
EA_ERX1174272	EA_ERX1174272-bin.0	EA_ERX1174272-bin.0_NODE_91_length_55371_cov_30.917438	gi|15598951|ref|NP_252445.1|	hypothetical protein PA3756 [Pseudomonas aeruginosa PAO1]	2.09e-60	205
EA_ERX1174270	EA_ERX1174270-bin.2	EA_ERX1174270-bin.2_NODE_21_length_119847_cov_36.605950	gi|15598951|ref|NP_252445.1|	hypothetical protein PA3756 [Pseudomonas aeruginosa PAO1]	4.15e-66	223
EA_ERX1174263	EA_ERX1174263-bin.0	EA_ERX1174263-bin.0_NODE_164_length_5366_cov_6.168895	gi|15598951|ref|NP_252445.1|	hypothetical protein PA3756 [Pseudomonas aeruginosa PAO1]	1.76e-67	223
EA_ERX1174270	EA_ERX1174270-bin.1	EA_ERX1174270-bin.1_NODE_56_length_69565_cov_25.928701	gi|15598951|ref|NP_252445.1|	hypothetical protein PA3756 [Pseudomonas aeruginosa PAO1]	2.62e-60	205
EA_ERX1174269	EA_ERX1174269-bin.1	EA_ERX1174269-bin.1_NODE_83_length_40816_cov_47.710655	gi|15598951|ref|NP_252445.1|	hypothetical protein PA3756 [Pseudomonas aeruginosa PAO1]	1.41e-66	223
EA_ERX1174269	EA_ERX1174269-bin.3	EA_ERX1174269-bin.3_NODE_35_length_68258_cov_12.907761	gi|15598951|ref|NP_252445.1|	hypothetical protein PA3756 [Pseudomonas aeruginosa PAO1]	2.16e-60	205
EA_ERX1174272	EA_ERX1174272-bin.0	EA_ERX1174272-bin.0_NODE_91_length_55371_cov_30.917438	gi|15598958|ref|NP_252452.1|	phosphoribosylformylglycinamidine synthase [Pseudomonas aeruginosa PAO1]	0	2275
EA_ERX1174269	EA_ERX1174269-bin.3	EA_ERX1174269-bin.3_NODE_35_length_68258_cov_12.907761	gi|15598958|ref|NP_252452.1|	phosphoribosylformylglycinamidine synthase [Pseudomonas aeruginosa PAO1]	0	2277
EA_ERX1174269	EA_ERX1174269-bin.1	EA_ERX1174269-bin.1_NODE_83_length_40816_cov_47.710655	gi|15598958|ref|NP_252452.1|	phosphoribosylformylglycinamidine synthase [Pseudomonas aeruginosa PAO1]	0	2258
EA_ERX1174270	EA_ERX1174270-bin.2	EA_ERX1174270-bin.2_NODE_21_length_119847_cov_36.605950	gi|15598958|ref|NP_252452.1|	phosphoribosylformylglycinamidine synthase [Pseudomonas aeruginosa PAO1]	0	2258
EA_ERX1174263	EA_ERX1174263-bin.0	EA_ERX1174263-bin.0_NODE_164_length_5366_cov_6.168895	gi|15598958|ref|NP_252452.1|	phosphoribosylformylglycinamidine synthase [Pseudomonas aeruginosa PAO1]	0	2258
EA_ERX1174270	EA_ERX1174270-bin.1	EA_ERX1174270-bin.1_NODE_56_length_69565_cov_25.928701	gi|15598958|ref|NP_252452.1|	phosphoribosylformylglycinamidine synthase [Pseudomonas aeruginosa PAO1]	0	2275
EA_ERX1174270	EA_ERX1174270-bin.2	EA_ERX1174270-bin.2_NODE_212_length_13305_cov_36.784755	gi|15599021|ref|NP_252515.1|	hypothetical protein PA3826 [Pseudomonas aeruginosa PAO1]	2.09e-68	226
EA_ERX1174269	EA_ERX1174269-bin.1	EA_ERX1174269-bin.1_NODE_2_length_169528_cov_45.446933	gi|15599021|ref|NP_252515.1|	hypothetical protein PA3826 [Pseudomonas aeruginosa PAO1]	2.71e-67	226
EA_ERX1174272	EA_ERX1174272-bin.0	EA_ERX1174272-bin.0_NODE_14_length_126277_cov_31.118704	gi|15599021|ref|NP_252515.1|	hypothetical protein PA3826 [Pseudomonas aeruginosa PAO1]	9.16e-55	190
EA_ERX1174269	EA_ERX1174269-bin.3	EA_ERX1174269-bin.3_NODE_61_length_47945_cov_16.485362	gi|15599021|ref|NP_252515.1|	hypothetical protein PA3826 [Pseudomonas aeruginosa PAO1]	1.49e-55	191
EA_ERX1174263	EA_ERX1174263-bin.0	EA_ERX1174263-bin.0_NODE_1369_length_1911_cov_5.748922	gi|15599021|ref|NP_252515.1|	hypothetical protein PA3826 [Pseudomonas aeruginosa PAO1]	2.1e-71	226
EA_ERX1174270	EA_ERX1174270-bin.1	EA_ERX1174270-bin.1_NODE_24_length_115779_cov_26.064801	gi|15599021|ref|NP_252515.1|	hypothetical protein PA3826 [Pseudomonas aeruginosa PAO1]	8.4e-55	190
EA_ERX1174269	EA_ERX1174269-bin.1	EA_ERX1174269-bin.1_NODE_2_length_169528_cov_45.446933	gi|15599026|ref|NP_252520.1|	leucyl aminopeptidase [Pseudomonas aeruginosa PAO1]	0	704
EA_ERX1174269	EA_ERX1174269-bin.3	EA_ERX1174269-bin.3_NODE_649_length_11382_cov_15.694712	gi|15599026|ref|NP_252520.1|	leucyl aminopeptidase [Pseudomonas aeruginosa PAO1]	0	782
EA_ERX1174270	EA_ERX1174270-bin.2	EA_ERX1174270-bin.2_NODE_212_length_13305_cov_36.784755	gi|15599026|ref|NP_252520.1|	leucyl aminopeptidase [Pseudomonas aeruginosa PAO1]	0	704
EA_ERX1174272	EA_ERX1174272-bin.0	EA_ERX1174272-bin.0_NODE_844_length_11191_cov_31.199533	gi|15599026|ref|NP_252520.1|	leucyl aminopeptidase [Pseudomonas aeruginosa PAO1]	0	782
EA_ERX1174270	EA_ERX1174270-bin.1	EA_ERX1174270-bin.1_NODE_233_length_11476_cov_26.950092	gi|15599026|ref|NP_252520.1|	leucyl aminopeptidase [Pseudomonas aeruginosa PAO1]	0	782
EA_ERX1174263	EA_ERX1174263-bin.0	EA_ERX1174263-bin.0_NODE_380_length_3822_cov_6.539687	gi|15599026|ref|NP_252520.1|	leucyl aminopeptidase [Pseudomonas aeruginosa PAO1]	0	704
EA_ERX1174269	EA_ERX1174269-bin.1	EA_ERX1174269-bin.1_NODE_199_length_23160_cov_38.976845	gi|15599071|ref|NP_252565.1|	nitrite extrusion protein 2 [Pseudomonas aeruginosa PAO1]	0	570
EA_ERX1174272	EA_ERX1174272-bin.0	EA_ERX1174272-bin.0_NODE_664_length_14629_cov_25.043502	gi|15599071|ref|NP_252565.1|	nitrite extrusion protein 2 [Pseudomonas aeruginosa PAO1]	1.73e-180	561
EA_ERX1174270	EA_ERX1174270-bin.1	EA_ERX1174270-bin.1_NODE_200_length_14646_cov_21.999726	gi|15599071|ref|NP_252565.1|	nitrite extrusion protein 2 [Pseudomonas aeruginosa PAO1]	1.73e-180	561
EA_ERX1174270	EA_ERX1174270-bin.2	EA_ERX1174270-bin.2_NODE_69_length_61548_cov_36.099751	gi|15599071|ref|NP_252565.1|	nitrite extrusion protein 2 [Pseudomonas aeruginosa PAO1]	0	570
EA_ERX1174269	EA_ERX1174269-bin.3	EA_ERX1174269-bin.3_NODE_1392_length_6486_cov_11.083191	gi|15599071|ref|NP_252565.1|	nitrite extrusion protein 2 [Pseudomonas aeruginosa PAO1]	0	562
EA_ERX1174263	EA_ERX1174263-bin.0	EA_ERX1174263-bin.0_NODE_1335_length_1932_cov_5.346297	gi|15599071|ref|NP_252565.1|	nitrite extrusion protein 2 [Pseudomonas aeruginosa PAO1]	2.2e-59	204
EA_ERX1174272	EA_ERX1174272-bin.0	EA_ERX1174272-bin.0_NODE_141_length_42280_cov_28.700864	gi|15599310|ref|NP_252804.1|	hypothetical protein PA4115 [Pseudomonas aeruginosa PAO1]	0	846
EA_ERX1174263	EA_ERX1174263-bin.0	EA_ERX1174263-bin.0_NODE_141_length_5764_cov_5.532317	gi|15599310|ref|NP_252804.1|	hypothetical protein PA4115 [Pseudomonas aeruginosa PAO1]	0	819
EA_ERX1174269	EA_ERX1174269-bin.1	EA_ERX1174269-bin.1_NODE_50_length_54184_cov_38.899444	gi|15599310|ref|NP_252804.1|	hypothetical protein PA4115 [Pseudomonas aeruginosa PAO1]	0	819
EA_ERX1174272	EA_ERX1174272-bin.0	EA_ERX1174272-bin.0_NODE_60_length_65635_cov_27.889982	gi|15599310|ref|NP_252804.1|	hypothetical protein PA4115 [Pseudomonas aeruginosa PAO1]	0	819
EA_ERX1174270	EA_ERX1174270-bin.2	EA_ERX1174270-bin.2_NODE_8_length_167947_cov_35.086079	gi|15599310|ref|NP_252804.1|	hypothetical protein PA4115 [Pseudomonas aeruginosa PAO1]	0	819
EA_ERX1174269	EA_ERX1174269-bin.3	EA_ERX1174269-bin.3_NODE_82_length_40971_cov_12.734383	gi|15599310|ref|NP_252804.1|	hypothetical protein PA4115 [Pseudomonas aeruginosa PAO1]	0	848
EA_ERX1174270	EA_ERX1174270-bin.1	EA_ERX1174270-bin.1_NODE_17_length_124546_cov_23.658473	gi|15599310|ref|NP_252804.1|	hypothetical protein PA4115 [Pseudomonas aeruginosa PAO1]	0	846
EA_ERX1174270	EA_ERX1174270-bin.1	EA_ERX1174270-bin.1_NODE_146_length_27900_cov_27.679117	gi|15599642|ref|NP_253136.1|	AlgW protein [Pseudomonas aeruginosa PAO1]	4.08e-175	543
[truncated: 10,000 more rows]

## Sheet: Table_S5_b_VFs_per_Phylum
Table S5b. The average number of unique Virulence Factors (VFs) per Phylum per Target diet (column avg_unique_VFs). The n column indicates the number of samples used for the calculation, and the column sd_unique_VFs shows the standard deviation from the calculated metrics.
[truncated: 45 more rows]

[truncated: 3 more sheets: Table_S5_c_unique_VFs_comp, Table_S5_d_ARGs_per_Pathogenic, Table_S5_e_risk_comp]
