# Supplementary material for: Integrating comparative genomics and risk classification by assessing virulence, antimicrobial resistance, and plasmid spread in microbial communities with gSpreadComp
Source: Gigascience. 2025 Jun 26;14:giaf072. doi: 10.1093/gigascience/giaf072 (PMC12199706; doi:10.1093/gigascience/giaf072)
Supplement: giaf072_Supplemental_Files [file giaf072_supplemental_files.zip › 09_Kasmanas_gSpread_AddFile9_Table_S6.xlsx]

## Sheet: Table_S6_a_ARG_HGT
Table S6a. List of identified antimicrobial resistance genes (ARGs) plasmid-mediated horizontal gene transfer (HGT) events. The library is the sample where the event was found, and Family1 and Family2 are the taxonomical Families involved in the event. The Gene_id column identifies the ARG name involved, and the Target column identifies the target diet from the respective Library.
Library	Family1	Gene_id	Family2	Target
EA_ERX1174274	Clostridiaceae	VANR	Peptostreptococcaceae	Ancient
EA_SRX5589550	Desulfovibrionaceae	KASUGAMYCIN_RESISTANCE_PROTEIN_KSGA	Tannerellaceae	Ketogenic
EA_SRX5589552	Burkholderiaceae	VANR	Enterobacteriaceae	Ketogenic
EA_SRX5589552	Burkholderiaceae	PENA	Enterobacteriaceae	Ketogenic
EA_SRX5589554	Lachnospiraceae	BCRA	Borkfalkiaceae	Ketogenic
EA_SRX5589557	Erysipelotrichaceae	VANR	Tannerellaceae	Ketogenic
EA_SRX5589557	Erysipelotrichaceae	VANR	Lachnospiraceae	Ketogenic
EA_SRX5589557	Erysipelotrichaceae	MULTIDRUG_ABC_TRANSPORTER	Lachnospiraceae	Ketogenic
EA_SRX5589557	Tannerellaceae	VANR	Lachnospiraceae	Ketogenic
EA_SRX5589561	Lachnospiraceae	MULTIDRUG_ABC_TRANSPORTER	Gastranaerophilaceae	Ketogenic
EA_SRX5589561	Lachnospiraceae	EFRA	Erysipelotrichaceae	Ketogenic
EA_SRX5589561	Oscillospiraceae	VANR	Muribaculaceae	Ketogenic
EA_SRX5589561	Oscillospiraceae	VANR	Ruminococcaceae	Ketogenic
EA_SRX5589561	Muribaculaceae	VANR	Ruminococcaceae	Ketogenic
EA_SRX5589563	Lachnospiraceae	VANR	UBA1381	Ketogenic
EA_SRX5589567	Ruminococcaceae	RPOB2	Oscillospiraceae	Ketogenic
EA_SRX5589569	Erysipelotrichaceae	MULTIDRUG_ABC_TRANSPORTER	CAG-138	Ketogenic
EA_SRX5589571	Lachnospiraceae	VANR	Erysipelotrichaceae	Ketogenic
EA_SRX5589571	Lachnospiraceae	VANRI	Erysipelotrichaceae	Ketogenic
EA_SRX5589573	Erysipelotrichaceae	VANR	Oscillospiraceae	Ketogenic
EA_SRX5589573	Erysipelotrichaceae	VANR	Coriobacteriaceae	Ketogenic
EA_SRX5589573	Oscillospiraceae	VANR	Coriobacteriaceae	Ketogenic
EA_SRX5589575	Lachnospiraceae	VANR	Acutalibacteraceae	Ketogenic
EA_SRX5589577	Coriobacteriaceae	VANRI	Acutalibacteraceae	Ketogenic
EA_SRX5589582	Lachnospiraceae	VANR	Ruminococcaceae	Ketogenic
EA_SRX1892410	Lachnospiraceae	BACA	Eggerthellaceae	Omnivore
EA_SRX1892410	Lachnospiraceae	VANR	Oscillospiraceae	Omnivore
EA_SRX1892413	Oscillospiraceae	EFRA	Ruminococcaceae	Omnivore
EA_SRX1892413	Oscillospiraceae	VANR	Lactobacillaceae	Omnivore
EA_SRX1892413	Oscillospiraceae	VANR	Erysipelotrichaceae	Omnivore
EA_SRX1892413	Oscillospiraceae	VANR	CAG-138	Omnivore
EA_SRX1892413	Lactobacillaceae	VANR	Erysipelotrichaceae	Omnivore
EA_SRX1892413	Lactobacillaceae	VANR	CAG-138	Omnivore
EA_SRX1892413	Erysipelotrichaceae	VANR	CAG-138	Omnivore
EA_SRX1892414	Lachnospiraceae	KASUGAMYCIN_RESISTANCE_PROTEIN_KSGA	Coriobacteriaceae	Omnivore
EA_SRX1892415	Ruminococcaceae	VANG	UBA1381	Omnivore
EA_SRX1892416	Acutalibacteraceae	VANR	Ruminococcaceae	Omnivore
EA_SRX1892416	Acutalibacteraceae	VANRI	Lachnospiraceae	Omnivore
EA_SRX1892416	Acutalibacteraceae	VANR	Lachnospiraceae	Omnivore
EA_SRX1892416	Acutalibacteraceae	VANR	Oscillospiraceae	Omnivore
EA_SRX1892416	Ruminococcaceae	VANR	Lachnospiraceae	Omnivore
EA_SRX1892416	Ruminococcaceae	VANR	Oscillospiraceae	Omnivore
EA_SRX1892416	Lachnospiraceae	VANR	Oscillospiraceae	Omnivore
EA_SRX1892417	Oscillospiraceae	VANR	Ruminococcaceae	Omnivore
EA_SRX1892417	Oscillospiraceae	VANR	Lachnospiraceae	Omnivore
EA_SRX1892417	Oscillospiraceae	EFRA	Lachnospiraceae	Omnivore
EA_SRX1892417	Ruminococcaceae	VANR	Lachnospiraceae	Omnivore
EA_SRX1892419	Butyricicoccaceae	VANR	UBA1381	Omnivore
EA_SRX1892420	Acidaminococcaceae	BACA	Ruminococcaceae	Omnivore
EA_SRX1892421	Oscillospiraceae	VANR	Succinivibrionaceae	Omnivore
EA_SRX1892421	Oscillospiraceae	VANR	Erysipelotrichaceae	Omnivore
EA_SRX1892421	Oscillospiraceae	VANR	CAG-74	Omnivore
EA_SRX1892421	Succinivibrionaceae	VANR	Erysipelotrichaceae	Omnivore
EA_SRX1892421	Succinivibrionaceae	VANR	CAG-74	Omnivore
EA_SRX1892421	Erysipelotrichaceae	VANR	CAG-74	Omnivore
EA_SRX1892422	Oscillospiraceae	VANR	Lachnospiraceae	Omnivore
EA_SRX1892422	Oscillospiraceae	VANR	Acutalibacteraceae	Omnivore
EA_SRX1892422	Lachnospiraceae	VANR	Acutalibacteraceae	Omnivore
EA_SRX1892422	Enterobacteriaceae	TRUNCATED_PUTATIVE_RESPONSE_REGULATOR_ARLR	Coriobacteriaceae	Omnivore
EA_SRX1892424	Coriobacteriaceae	TRUNCATED_PUTATIVE_RESPONSE_REGULATOR_ARLR	Oscillospiraceae	Omnivore
EA_SRX1892426	Acidaminococcaceae	VANR	Megasphaeraceae	Omnivore
EA_SRX1892429	Ruminococcaceae	VANR	Lachnospiraceae	Omnivore
EA_SRX1892429	Ruminococcaceae	VANR	Eggerthellaceae	Omnivore
EA_SRX1892429	Lachnospiraceae	VANR	Eggerthellaceae	Omnivore
EA_SRX1892436	CAG-138	VANR	CAG-272	Omnivore
EA_SRX1892437	Oscillospiraceae	VANR	Erysipelotrichaceae	Omnivore
EA_SRX1892437	Oscillospiraceae	EFRA	Erysipelotrichaceae	Omnivore
EA_SRX1892437	Acutalibacteraceae	MTRA	Ruminococcaceae	Omnivore
EA_SRX1892438	Lachnospiraceae	VANR	Erysipelotrichaceae	Omnivore
EA_SRX1892439	Ruminococcaceae	VANR	Coprobacillaceae	Omnivore
EA_SRX1892439	Ruminococcaceae	VANR	Coriobacteriaceae	Omnivore
EA_SRX1892439	Ruminococcaceae	BCRA	UBA1381	Omnivore
EA_SRX1892439	Coprobacillaceae	VANR	Coriobacteriaceae	Omnivore
EA_SRX1892442	Oscillospiraceae	VANR	Lachnospiraceae	Omnivore
EA_SRX1892444	Ruminococcaceae	VANR	Oscillospiraceae	Omnivore
EA_SRX1892444	Ruminococcaceae	VANRI	Butyricicoccaceae	Omnivore
EA_SRX1892444	Ruminococcaceae	VANR	Butyricicoccaceae	Omnivore
EA_SRX1892444	Oscillospiraceae	VANR	Butyricicoccaceae	Omnivore
EA_SRX1892444	Oscillospiraceae	CLBB	Butyricicoccaceae	Omnivore
EA_SRX1892445	Ruminococcaceae	VANR	Eggerthellaceae	Omnivore
EA_SRX1892446	CAG-138	VANR	Eggerthellaceae	Omnivore
EA_SRX1892446	Succinivibrionaceae	KASUGAMYCIN_RESISTANCE_PROTEIN_KSGA	Coriobacteriaceae	Omnivore
EA_SRX1892449	Ruminococcaceae	VANR	Oscillospiraceae	Omnivore
EA_SRX1947534	Dialisteraceae	VANR	UBA660	Omnivore
EA_SRX1947534	Dialisteraceae	VANR	Erysipelotrichaceae	Omnivore
EA_SRX1947534	Dialisteraceae	VANR	Acutalibacteraceae	Omnivore
EA_SRX1947534	UBA660	VANR	Erysipelotrichaceae	Omnivore
EA_SRX1947534	UBA660	VANR	Acutalibacteraceae	Omnivore
EA_SRX1947534	Erysipelotrichaceae	VANR	Acutalibacteraceae	Omnivore
EA_SRX1947542	UBA1381	BACA	Rikenellaceae	Omnivore
EA_SRX1947547	Oscillospiraceae	VANR	Lachnospiraceae	Omnivore
EA_SRX1947551	Lachnospiraceae	VANR	Ruminococcaceae	Omnivore
EA_SRX1947551	Lachnospiraceae	VANR	Oscillospiraceae	Omnivore
EA_SRX1947551	Ruminococcaceae	VANR	Oscillospiraceae	Omnivore
EA_SRX1947556	Lachnospiraceae	VANR	Ruminococcaceae	Omnivore
EA_SRX1947557	Eggerthellaceae	VANR	Erysipelotrichaceae	Omnivore
EA_SRX1947557	Eggerthellaceae	VANR	Oscillospiraceae	Omnivore
EA_SRX1947557	Erysipelotrichaceae	VANR	Oscillospiraceae	Omnivore
EA_SRX1947560	Oscillospiraceae	VANR	Ruminococcaceae	Omnivore
EA_SRX1947561	Oscillospiraceae	EFRA	Ruminococcaceae	Omnivore
EA_SRX1947561	Oscillospiraceae	VANRI	Acutalibacteraceae	Omnivore
EA_SRX1947561	Lachnospiraceae	VANR	UBA1750	Omnivore
EA_SRX1947561	Lachnospiraceae	VANR	Acutalibacteraceae	Omnivore
EA_SRX1947561	UBA1750	VANR	Acutalibacteraceae	Omnivore
EA_SRX1947564	Eggerthellaceae	VANR	Oscillospiraceae	Omnivore
EA_SRX1947567	Acutalibacteraceae	MULTIDRUG_ABC_TRANSPORTER	CAG-138	Omnivore
EA_SRX2058874	UBA660	CLBA	CAG-138	Omnivore
EA_SRX2058874	Muribaculaceae	CLASS_A	Bacteroidaceae	Omnivore
EA_SRX2058874	CAG-272	MULTIDRUG_ABC_TRANSPORTER	Ruminococcaceae	Omnivore
EA_SRX2058874	CAG-272	MULTIDRUG_ABC_TRANSPORTER	Lachnospiraceae	Omnivore
EA_SRX2058874	Acutalibacteraceae	VANRI	Ruminococcaceae	Omnivore
EA_SRX2058874	Acutalibacteraceae	VANRI	Coprobacillaceae	Omnivore
EA_SRX2058874	Acutalibacteraceae	VANRI	Erysipelotrichaceae	Omnivore
EA_SRX2058874	Ruminococcaceae	VANR	Bacteroidaceae	Omnivore
EA_SRX2058874	Ruminococcaceae	VANRI	Coprobacillaceae	Omnivore
EA_SRX2058874	Ruminococcaceae	VANRI	Erysipelotrichaceae	Omnivore
EA_SRX2058874	Ruminococcaceae	MULTIDRUG_ABC_TRANSPORTER	Lachnospiraceae	Omnivore
EA_SRX2058874	Coprobacillaceae	VANRI	Erysipelotrichaceae	Omnivore
EA_SRX2058878	Lachnospiraceae	VANR	Megasphaeraceae	Omnivore
EA_SRX2058880	UBA660	VANR	Erysipelotrichaceae	Omnivore
EA_SRX2058880	UBA660	VANR	Lachnospiraceae	Omnivore
EA_SRX2058880	UBA660	VANR	Acutalibacteraceae	Omnivore
EA_SRX2058880	Erysipelotrichaceae	VANRI	CAG-508	Omnivore
EA_SRX2058880	Erysipelotrichaceae	VANRI	Lachnospiraceae	Omnivore
EA_SRX2058880	Erysipelotrichaceae	VANR	Lachnospiraceae	Omnivore
EA_SRX2058880	Erysipelotrichaceae	VANRI	Acutalibacteraceae	Omnivore
EA_SRX2058880	Erysipelotrichaceae	VANR	Acutalibacteraceae	Omnivore
EA_SRX2058880	CAG-508	VANRI	Lachnospiraceae	Omnivore
EA_SRX2058880	CAG-508	VANRI	Acutalibacteraceae	Omnivore
EA_SRX2058880	Lachnospiraceae	VANH	Bacteroidaceae	Omnivore
EA_SRX2058880	Lachnospiraceae	VANR	Acutalibacteraceae	Omnivore
EA_SRX2058880	Lachnospiraceae	VANRI	Acutalibacteraceae	Omnivore
EA_SRX2058884	Succinivibrionaceae	PENA	Dialisteraceae	Omnivore
EA_SRX2058884	Oscillospiraceae	VANR	Lachnospiraceae	Omnivore
EA_SRX2058884	Oscillospiraceae	VANR	CAG-138	Omnivore
EA_SRX2058884	Oscillospiraceae	VANG	Ruminococcaceae	Omnivore
EA_SRX2058884	Oscillospiraceae	CLBA	Ruminococcaceae	Omnivore
EA_SRX2058884	Oscillospiraceae	MTRA	Ruminococcaceae	Omnivore
EA_SRX2058884	Oscillospiraceae	VANR	Ruminococcaceae	Omnivore
EA_SRX2058884	Oscillospiraceae	CLBA	Coprobacillaceae	Omnivore
EA_SRX2058884	Oscillospiraceae	VANR	Coriobacteriaceae	Omnivore
EA_SRX2058884	Lachnospiraceae	VANR	CAG-138	Omnivore
EA_SRX2058884	Lachnospiraceae	VANR	Ruminococcaceae	Omnivore
EA_SRX2058884	Lachnospiraceae	VANR	Coriobacteriaceae	Omnivore
EA_SRX2058884	CAG-138	VANR	Ruminococcaceae	Omnivore
EA_SRX2058884	CAG-138	VANRI	Acutalibacteraceae	Omnivore
EA_SRX2058884	CAG-138	VANR	Coriobacteriaceae	Omnivore
EA_SRX2058884	Ruminococcaceae	LLMA_23S_RIBOSOMAL_RNA_METHYLTRANSFERASE	Acutalibacteraceae	Omnivore
EA_SRX2058884	Ruminococcaceae	EFRA	Coprobacillaceae	Omnivore
EA_SRX2058884	Ruminococcaceae	CLBA	Coprobacillaceae	Omnivore
EA_SRX2058884	Ruminococcaceae	VANR	Coriobacteriaceae	Omnivore
EA_SRX2058888	Coriobacteriaceae	TRUNCATED_PUTATIVE_RESPONSE_REGULATOR_ARLR	Erysipelotrichaceae	Omnivore
EA_SRX2058888	Acutalibacteraceae	VANR	Tannerellaceae	Omnivore
EA_SRX2058888	Acutalibacteraceae	VANR	Lachnospiraceae	Omnivore
EA_SRX2058888	Acutalibacteraceae	LLMA_23S_RIBOSOMAL_RNA_METHYLTRANSFERASE	CAG-138	Omnivore
EA_SRX2058888	Acutalibacteraceae	LLMA_23S_RIBOSOMAL_RNA_METHYLTRANSFERASE	UBA660	Omnivore
EA_SRX2058888	Acutalibacteraceae	VANR	Ruminococcaceae	Omnivore
EA_SRX2058888	Tannerellaceae	VANR	Lachnospiraceae	Omnivore
EA_SRX2058888	Tannerellaceae	VANR	Ruminococcaceae	Omnivore
EA_SRX2058888	Lachnospiraceae	MULTIDRUG_ABC_TRANSPORTER	Erysipelotrichaceae	Omnivore
EA_SRX2058888	Lachnospiraceae	VANR	Ruminococcaceae	Omnivore
EA_SRX2058888	CAG-138	LLMA_23S_RIBOSOMAL_RNA_METHYLTRANSFERASE	UBA660	Omnivore
EA_SRX2058890	Oscillospiraceae	VANU	UBA1381	Omnivore
EA_SRX2058890	Coprobacillaceae	BCRA	UBA644	Omnivore
EA_SRX2058890	Enterobacteriaceae	OMPR	UBA644	Omnivore
EA_SRX2058892	Ruminococcaceae	EFRA	Lachnospiraceae	Omnivore
EA_SRX2058892	Ruminococcaceae	VANR	Lachnospiraceae	Omnivore
EA_SRX2058892	Ruminococcaceae	VANR	Oscillospiraceae	Omnivore
EA_SRX2058892	Ruminococcaceae	CLBA	Oscillospiraceae	Omnivore
EA_SRX2058892	Lachnospiraceae	VANR	Oscillospiraceae	Omnivore
EA_SRX2058892	Oscillospiraceae	VANU	Acutalibacteraceae	Omnivore
EA_SRX2058892	Oscillospiraceae	LSA	CAG-74	Omnivore
EA_SRX2058901	Dialisteraceae	VANR	Succinivibrionaceae	Omnivore
EA_SRX2058901	Dialisteraceae	VANR	Lachnospiraceae	Omnivore
EA_SRX2058901	Dialisteraceae	VANR	Ruminococcaceae	Omnivore
EA_SRX2058901	Dialisteraceae	VANR	Monoglobaceae	Omnivore
EA_SRX2058901	Succinivibrionaceae	VANR	Lachnospiraceae	Omnivore
EA_SRX2058901	Succinivibrionaceae	VANR	Ruminococcaceae	Omnivore
EA_SRX2058901	Succinivibrionaceae	VANR	Monoglobaceae	Omnivore
EA_SRX2058901	Lachnospiraceae	VANR	Ruminococcaceae	Omnivore
EA_SRX2058901	Lachnospiraceae	VANR	Monoglobaceae	Omnivore
EA_SRX2058901	Coriobacteriaceae	EFRA	Ruminococcaceae	Omnivore
EA_SRX2058901	UBA932	LLMA_23S_RIBOSOMAL_RNA_METHYLTRANSFERASE	Ruminococcaceae	Omnivore
EA_SRX2058901	Ruminococcaceae	VANR	Monoglobaceae	Omnivore
EA_SRX3062596	Ruminococcaceae	VANR	Acutalibacteraceae	Omnivore
EA_SRX3062596	Lachnospiraceae	VANH	Acutalibacteraceae	Omnivore
EA_SRX3062598	CAG-508	VANR	Lachnospiraceae	Omnivore
EA_SRX3062607	UBA660	BCRA	Lachnospiraceae	Omnivore
EA_SRX3062607	UBA660	VANR	Lachnospiraceae	Omnivore
EA_SRX3062607	UBA660	TRUNCATED_PUTATIVE_RESPONSE_REGULATOR_ARLR	Lachnospiraceae	Omnivore
EA_SRX3062612	Rikenellaceae	COB(I)ALAMIN_ADENOLSYLTRANSFERASE	Dialisteraceae	Omnivore
EA_SRX3062625	Acutalibacteraceae	MULTIDRUG_ABC_TRANSPORTER	Selenomonadaceae	Omnivore
EA_SRX3062629	Lachnospiraceae	VANR	Dialisteraceae	Omnivore
EA_SRX3062641	UBA660	VANR	Selenomonadaceae	Omnivore
EA_SRX3062641	UBA660	VANR	Acutalibacteraceae	Omnivore
EA_SRX3062641	UBA660	VANR	Oscillospiraceae	Omnivore
EA_SRX3062641	Selenomonadaceae	VANR	Acutalibacteraceae	Omnivore
EA_SRX3062641	Selenomonadaceae	VANR	Oscillospiraceae	Omnivore
EA_SRX3062641	Acutalibacteraceae	VANR	Oscillospiraceae	Omnivore
EA_SRX3062643	Veillonellaceae	VANR	Lachnospiraceae	Omnivore
EA_SRX3062643	Veillonellaceae	VANR	Coriobacteriaceae	Omnivore
EA_SRX3062643	Lachnospiraceae	VANR	Coriobacteriaceae	Omnivore
EA_SRX3062645	Dialisteraceae	VANR	Lachnospiraceae	Omnivore
EA_SRX3062665	Oscillospiraceae	VANR	Ruminococcaceae	Omnivore
EA_SRX5589549	Rikenellaceae	MEFC	Tannerellaceae	Omnivore
EA_SRX5589551	Enterobacteriaceae	VANR	Lachnospiraceae	Omnivore
EA_SRX5589551	Enterobacteriaceae	VANR	CAG-508	Omnivore
EA_SRX5589551	Enterobacteriaceae	VANR	Ruminococcaceae	Omnivore
EA_SRX5589551	Enterobacteriaceae	VANR	Tannerellaceae	Omnivore
EA_SRX5589551	Lachnospiraceae	VANR	CAG-508	Omnivore
EA_SRX5589551	Lachnospiraceae	VANR	Ruminococcaceae	Omnivore
EA_SRX5589551	Lachnospiraceae	TRUNCATED_PUTATIVE_RESPONSE_REGULATOR_ARLR	Ruminococcaceae	Omnivore
EA_SRX5589551	Lachnospiraceae	VANR	Tannerellaceae	Omnivore
EA_SRX5589551	Lachnospiraceae	KASUGAMYCIN_RESISTANCE_PROTEIN_KSGA	Burkholderiaceae	Omnivore
EA_SRX5589551	CAG-508	VANR	Ruminococcaceae	Omnivore
EA_SRX5589551	CAG-508	VANR	Tannerellaceae	Omnivore
EA_SRX5589551	Ruminococcaceae	VANR	Tannerellaceae	Omnivore
EA_SRX5589553	Selenomonadaceae	SUL4	CAG-917	Omnivore
EA_SRX5589553	Ruminococcaceae	VANR	Acutalibacteraceae	Omnivore
EA_SRX5589553	Ruminococcaceae	VANR	Lachnospiraceae	Omnivore
EA_SRX5589553	UBA660	EFRA	Lachnospiraceae	Omnivore
EA_SRX5589553	Burkholderiaceae	OMPR	Acutalibacteraceae	Omnivore
EA_SRX5589553	Burkholderiaceae	OMPR	Lachnospiraceae	Omnivore
EA_SRX5589553	Acutalibacteraceae	VANR	Lachnospiraceae	Omnivore
EA_SRX5589553	Acutalibacteraceae	OMPR	Lachnospiraceae	Omnivore
EA_SRX5589556	Coriobacteriaceae	VANS	Burkholderiaceae	Omnivore
EA_SRX5589562	Muribaculaceae	VANR	Ruminococcaceae	Omnivore
EA_SRX5589562	Muribaculaceae	VANR	CAG-314	Omnivore
EA_SRX5589562	Ruminococcaceae	VANR	CAG-314	Omnivore
EA_SRX5589562	Ruminococcaceae	BCRA	Gastranaerophilaceae	Omnivore
EA_SRX5589566	Burkholderiaceae	OMPR	Acutalibacteraceae	Omnivore
EA_SRX5589570	Lachnospiraceae	VANR	Ruminococcaceae	Omnivore
EA_SRX5589570	Burkholderiaceae	DFRA3	Dialisteraceae	Omnivore
EA_SRX5589570	Oscillospiraceae	VANY	Coprobacillaceae	Omnivore
EA_SRX5589574	Lachnospiraceae	VANR	Coriobacteriaceae	Omnivore
EA_SRX5589578	Burkholderiaceae	VANR	Ruminococcaceae	Omnivore
EA_SRX5589579	Lachnospiraceae	VANR	Oscillospiraceae	Omnivore
EA_SRX5589579	Lachnospiraceae	VANRI	Oscillospiraceae	Omnivore
EA_SRX5589579	Lachnospiraceae	BCRA	Eggerthellaceae	Omnivore
EA_SRX2058873	CAG-272	VANY	Ruminococcaceae	Vegan
EA_SRX2058873	CAG-272	VANY	Acutalibacteraceae	Vegan
EA_SRX2058873	Eggerthellaceae	MTRA	Lachnospiraceae	Vegan
EA_SRX2058873	Eggerthellaceae	UGD	Lachnospiraceae	Vegan
EA_SRX2058873	Ruminococcaceae	BCRA	Bacteroidaceae	Vegan
EA_SRX2058873	Ruminococcaceae	VANY	Acutalibacteraceae	Vegan
EA_SRX2058873	Ruminococcaceae	VANR	Acutalibacteraceae	Vegan
EA_SRX2058873	Ruminococcaceae	BCRA	Lachnospiraceae	Vegan
EA_SRX2058873	Ruminococcaceae	VANR	Lachnospiraceae	Vegan
EA_SRX2058873	Ruminococcaceae	VANR	Coriobacteriaceae	Vegan
EA_SRX2058873	Bacteroidaceae	BCRA	Lachnospiraceae	Vegan
EA_SRX2058873	Acutalibacteraceae	VANR	Lachnospiraceae	Vegan
EA_SRX2058873	Acutalibacteraceae	VANR	Coriobacteriaceae	Vegan
EA_SRX2058873	Lachnospiraceae	VANR	Coriobacteriaceae	Vegan
EA_SRX2058875	Ruminococcaceae	TRUNCATED_PUTATIVE_RESPONSE_REGULATOR_ARLR	Lachnospiraceae	Vegan
EA_SRX2058875	Ruminococcaceae	VANR	Lachnospiraceae	Vegan
EA_SRX2058875	Ruminococcaceae	VANR	Acutalibacteraceae	Vegan
EA_SRX2058875	Ruminococcaceae	MULTIDRUG_ABC_TRANSPORTER	UBA1381	Vegan
EA_SRX2058875	Lachnospiraceae	VANR	Acutalibacteraceae	Vegan
EA_SRX2058875	Enterobacteriaceae	BACA	Desulfovibrionaceae	Vegan
EA_SRX2058876	Ruminococcaceae	VANR	Lachnospiraceae	Vegan
EA_SRX2058876	Ruminococcaceae	CDEA	Lachnospiraceae	Vegan
EA_SRX2058876	Eggerthellaceae	EFRB	Coprobacillaceae	Vegan
EA_SRX2058876	Eggerthellaceae	BCRA	Lachnospiraceae	Vegan
EA_SRX2058876	Lachnospiraceae	LLMA_23S_RIBOSOMAL_RNA_METHYLTRANSFERASE	Butyricicoccaceae	Vegan
EA_SRX2058877	Acutalibacteraceae	VANR	Ruminococcaceae	Vegan
EA_SRX2058877	Acutalibacteraceae	EFRA	Ruminococcaceae	Vegan
EA_SRX2058877	Acutalibacteraceae	VANG	Ruminococcaceae	Vegan
EA_SRX2058877	Acutalibacteraceae	VANRI	Ruminococcaceae	Vegan
EA_SRX2058877	Acutalibacteraceae	VANR	Lachnospiraceae	Vegan
EA_SRX2058877	Acutalibacteraceae	MULTIDRUG_ABC_TRANSPORTER	Lachnospiraceae	Vegan
EA_SRX2058877	Acutalibacteraceae	VANG	Lachnospiraceae	Vegan
EA_SRX2058877	Acutalibacteraceae	VANRI	Lachnospiraceae	Vegan
EA_SRX2058877	Acutalibacteraceae	TETA(48)	Lachnospiraceae	Vegan
EA_SRX2058877	Acutalibacteraceae	VANR	CAG-74	Vegan
EA_SRX2058877	Acutalibacteraceae	VANRI	Coprobacillaceae	Vegan
EA_SRX2058877	Ruminococcaceae	VANR	Lachnospiraceae	Vegan
EA_SRX2058877	Ruminococcaceae	TRUNCATED_PUTATIVE_RESPONSE_REGULATOR_ARLR	Lachnospiraceae	Vegan
EA_SRX2058877	Ruminococcaceae	STAPHYLOCOCCUS_MUPA_CONFERRING_RESISTANCE_TO_MUPIROCIN	Lachnospiraceae	Vegan
EA_SRX2058877	Ruminococcaceae	VANRI	Lachnospiraceae	Vegan
EA_SRX2058877	Ruminococcaceae	VANG	Lachnospiraceae	Vegan
EA_SRX2058877	Ruminococcaceae	VANR	CAG-74	Vegan
EA_SRX2058877	Ruminococcaceae	VANRI	Coprobacillaceae	Vegan
EA_SRX2058877	Ruminococcaceae	TRUNCATED_PUTATIVE_RESPONSE_REGULATOR_ARLR	Tannerellaceae	Vegan
EA_SRX2058877	Lachnospiraceae	VANR	CAG-74	Vegan
EA_SRX2058877	Lachnospiraceae	VANRI	Coprobacillaceae	Vegan
EA_SRX2058877	Lachnospiraceae	TRUNCATED_PUTATIVE_RESPONSE_REGULATOR_ARLR	Tannerellaceae	Vegan
EA_SRX2058877	Lachnospiraceae	MTRA	Bifidobacteriaceae	Vegan
EA_SRX2058886	Lachnospiraceae	VANR	Oscillospiraceae	Vegan
EA_SRX2058886	Lachnospiraceae	EFRA	Oscillospiraceae	Vegan
EA_SRX2058886	Lachnospiraceae	VANR	Ruminococcaceae	Vegan
EA_SRX2058886	Lachnospiraceae	BCRA	Ruminococcaceae	Vegan
EA_SRX2058886	Lachnospiraceae	VANRI	Ruminococcaceae	Vegan
EA_SRX2058886	Lachnospiraceae	EFRA	Ruminococcaceae	Vegan
EA_SRX2058886	Lachnospiraceae	VANR	Bacteroidaceae	Vegan
EA_SRX2058886	Lachnospiraceae	BCRA	Bacteroidaceae	Vegan
EA_SRX2058886	Lachnospiraceae	VANR	Acutalibacteraceae	Vegan
EA_SRX2058886	Lachnospiraceae	KASUGAMYCIN_RESISTANCE_PROTEIN_KSGA	UBA660	Vegan
EA_SRX2058886	Oscillospiraceae	MULTIDRUG_ABC_TRANSPORTER	Ruminococcaceae	Vegan
EA_SRX2058886	Oscillospiraceae	EFRA	Ruminococcaceae	Vegan
EA_SRX2058886	Oscillospiraceae	VANR	Ruminococcaceae	Vegan
EA_SRX2058886	Oscillospiraceae	VANR	Bacteroidaceae	Vegan
EA_SRX2058886	Oscillospiraceae	MULTIDRUG_ABC_TRANSPORTER	Dialisteraceae	Vegan
EA_SRX2058886	Oscillospiraceae	VANR	Acutalibacteraceae	Vegan
EA_SRX2058886	Oscillospiraceae	MULTIDRUG_ABC_TRANSPORTER	UBA1381	Vegan
EA_SRX2058886	Ruminococcaceae	VANR	Bacteroidaceae	Vegan
EA_SRX2058886	Ruminococcaceae	BCRA	Bacteroidaceae	Vegan
EA_SRX2058886	Ruminococcaceae	MULTIDRUG_ABC_TRANSPORTER	Dialisteraceae	Vegan
EA_SRX2058886	Ruminococcaceae	VANR	Acutalibacteraceae	Vegan
EA_SRX2058886	Ruminococcaceae	MULTIDRUG_ABC_TRANSPORTER	UBA1381	Vegan
EA_SRX2058886	Ruminococcaceae	VANG	UBA1381	Vegan
EA_SRX2058886	Bacteroidaceae	VANR	Acutalibacteraceae	Vegan
EA_SRX2058886	Dialisteraceae	MULTIDRUG_ABC_TRANSPORTER	UBA1381	Vegan
EA_SRX2058897	Bacteroidaceae	VANU	Lachnospiraceae	Vegan
EA_SRX2058897	Coprobacillaceae	VANR	Lachnospiraceae	Vegan
EA_SRX2058897	Coprobacillaceae	VANR	Erysipelotrichaceae	Vegan
EA_SRX2058897	Lachnospiraceae	VANR	Erysipelotrichaceae	Vegan
EA_SRX2058900	Lachnospiraceae	VANR	CAG-274	Vegan
EA_SRX2058900	Lachnospiraceae	VANR	Ruminococcaceae	Vegan
EA_SRX2058900	Lachnospiraceae	VANR	Erysipelotrichaceae	Vegan
EA_SRX2058900	Lachnospiraceae	MULTIDRUG_ABC_TRANSPORTER	Erysipelotrichaceae	Vegan
EA_SRX2058900	CAG-274	VANR	Ruminococcaceae	Vegan
EA_SRX2058900	CAG-274	VANR	Erysipelotrichaceae	Vegan
EA_SRX2058900	Ruminococcaceae	VANR	Erysipelotrichaceae	Vegan
EA_SRX2058900	Ruminococcaceae	EFRA	Erysipelotrichaceae	Vegan
EA_SRX2058903	Ruminococcaceae	VANR	CAG-508	Vegan
EA_SRX2058903	Ruminococcaceae	VANR	Erysipelotrichaceae	Vegan
EA_SRX2058903	Ruminococcaceae	VANR	UBA1381	Vegan
EA_SRX2058903	Ruminococcaceae	VANR	Megasphaeraceae	Vegan
EA_SRX2058903	Ruminococcaceae	VANR	Acutalibacteraceae	Vegan
EA_SRX2058903	UBA660	BCRA	Erysipelotrichaceae	Vegan
EA_SRX2058903	UBA660	BCRA	Coprobacillaceae	Vegan
EA_SRX2058903	Selenomonadaceae	STAPHYLOCOCCUS_MUPA_CONFERRING_RESISTANCE_TO_MUPIROCIN	Lachnospiraceae	Vegan
EA_SRX2058903	CAG-508	VANR	Erysipelotrichaceae	Vegan
EA_SRX2058903	CAG-508	VANR	UBA1381	Vegan
EA_SRX2058903	CAG-508	VANR	Megasphaeraceae	Vegan
EA_SRX2058903	CAG-508	VANR	Acutalibacteraceae	Vegan
EA_SRX2058903	Erysipelotrichaceae	VANR	UBA1381	Vegan
EA_SRX2058903	Erysipelotrichaceae	VANR	Megasphaeraceae	Vegan
EA_SRX2058903	Erysipelotrichaceae	VANR	Acutalibacteraceae	Vegan
EA_SRX2058903	Erysipelotrichaceae	VANRI	Coprobacillaceae	Vegan
EA_SRX2058903	Erysipelotrichaceae	BCRA	Coprobacillaceae	Vegan
EA_SRX2058903	UBA1381	VANR	Megasphaeraceae	Vegan
EA_SRX2058903	UBA1381	VANR	Acutalibacteraceae	Vegan
EA_SRX2058903	Megasphaeraceae	VANR	Acutalibacteraceae	Vegan
EA_SRX2058904	Lachnospiraceae	VANR	Oscillospiraceae	Vegan
EA_SRX2058904	Lachnospiraceae	VANR	Bacteroidaceae	Vegan
EA_SRX2058904	Oscillospiraceae	VANR	Bacteroidaceae	Vegan
EA_SRX2058868	CAG-138	VANR	Lachnospiraceae	Vegetarian
EA_SRX2058868	Ruminococcaceae	MULTIDRUG_ABC_TRANSPORTER	Lachnospiraceae	Vegetarian
EA_SRX2058868	Ruminococcaceae	LLMA_23S_RIBOSOMAL_RNA_METHYLTRANSFERASE	Butyricicoccaceae	Vegetarian
EA_SRX2058868	Dialisteraceae	TRUNCATED_PUTATIVE_RESPONSE_REGULATOR_ARLR	Bifidobacteriaceae	Vegetarian
EA_SRX2058869	Acutalibacteraceae	VANR	Oscillospiraceae	Vegetarian
EA_SRX2058869	Acutalibacteraceae	VANRI	Oscillospiraceae	Vegetarian
EA_SRX2058869	Acutalibacteraceae	VANR	Lachnospiraceae	Vegetarian
EA_SRX2058869	Acutalibacteraceae	VANRI	Lachnospiraceae	Vegetarian
EA_SRX2058869	Acutalibacteraceae	EFRA	Dialisteraceae	Vegetarian
EA_SRX2058869	Acutalibacteraceae	VANR	Erysipelotrichaceae	Vegetarian
EA_SRX2058869	Acutalibacteraceae	VANRI	Clostridiaceae	Vegetarian
EA_SRX2058869	Acutalibacteraceae	VANR	Ruminococcaceae	Vegetarian
EA_SRX2058869	Oscillospiraceae	VANRI	Lachnospiraceae	Vegetarian
EA_SRX2058869	Oscillospiraceae	VANR	Lachnospiraceae	Vegetarian
EA_SRX2058869	Oscillospiraceae	VANR	Erysipelotrichaceae	Vegetarian
EA_SRX2058869	Oscillospiraceae	VANRI	Clostridiaceae	Vegetarian
EA_SRX2058869	Oscillospiraceae	VANR	Ruminococcaceae	Vegetarian
EA_SRX2058869	Lachnospiraceae	VANR	Erysipelotrichaceae	Vegetarian
EA_SRX2058869	Lachnospiraceae	VANRI	Clostridiaceae	Vegetarian
EA_SRX2058869	Lachnospiraceae	VANR	Ruminococcaceae	Vegetarian
EA_SRX2058869	Erysipelotrichaceae	VANR	Ruminococcaceae	Vegetarian
EA_SRX2058870	Lachnospiraceae	EFRA	Acutalibacteraceae	Vegetarian
EA_SRX2058870	Lachnospiraceae	VANR	Eggerthellaceae	Vegetarian
EA_SRX2058870	Lachnospiraceae	RPOB2	Ruminococcaceae	Vegetarian
EA_SRX2058870	Lachnospiraceae	VANR	Ruminococcaceae	Vegetarian
EA_SRX2058870	Lachnospiraceae	VANRI	Ruminococcaceae	Vegetarian
EA_SRX2058870	Lachnospiraceae	EFRA	CAG-74	Vegetarian
EA_SRX2058870	Acutalibacteraceae	MTRA	Eggerthellaceae	Vegetarian
EA_SRX2058870	Acutalibacteraceae	VANY	Ruminococcaceae	Vegetarian
EA_SRX2058870	Acutalibacteraceae	EFRA	CAG-74	Vegetarian
EA_SRX2058870	Eggerthellaceae	VANR	Ruminococcaceae	Vegetarian
EA_SRX2058872	Bacteroidaceae	UGD	CAG-508	Vegetarian
EA_SRX2058872	CAG-508	VANR	Lachnospiraceae	Vegetarian
EA_SRX2058872	Lachnospiraceae	OMPR	Burkholderiaceae	Vegetarian
EA_SRX2058882	UBA644	VANY	Oscillospiraceae	Vegetarian
EA_SRX2058882	UBA1381	VANR	Lachnospiraceae	Vegetarian
EA_SRX2058882	UBA1381	BCRA	Lachnospiraceae	Vegetarian
EA_SRX2058882	UBA1381	VANR	Ruminococcaceae	Vegetarian
EA_SRX2058882	UBA1381	VANG	Ruminococcaceae	Vegetarian
EA_SRX2058882	UBA1381	VANR	Oscillospiraceae	Vegetarian
EA_SRX2058882	UBA1381	VANR	Acutalibacteraceae	Vegetarian
EA_SRX2058882	UBA1381	VANR	CAG-138	Vegetarian
EA_SRX2058882	UBA1381	VANG	Erysipelotrichaceae	Vegetarian
EA_SRX2058882	Lachnospiraceae	VANR	Ruminococcaceae	Vegetarian
EA_SRX2058882	Lachnospiraceae	VANR	Oscillospiraceae	Vegetarian
EA_SRX2058882	Lachnospiraceae	VANR	Acutalibacteraceae	Vegetarian
EA_SRX2058882	Lachnospiraceae	VANR	CAG-138	Vegetarian
EA_SRX2058882	Ruminococcaceae	VANR	Oscillospiraceae	Vegetarian
EA_SRX2058882	Ruminococcaceae	VANR	Acutalibacteraceae	Vegetarian
EA_SRX2058882	Ruminococcaceae	TETA(48)	Bifidobacteriaceae	Vegetarian
EA_SRX2058882	Ruminococcaceae	VANR	CAG-138	Vegetarian
EA_SRX2058882	Ruminococcaceae	TRUNCATED_PUTATIVE_RESPONSE_REGULATOR_ARLR	Erysipelotrichaceae	Vegetarian
EA_SRX2058882	Ruminococcaceae	VANG	Erysipelotrichaceae	Vegetarian
EA_SRX2058882	Ruminococcaceae	EFRA	Erysipelotrichaceae	Vegetarian
EA_SRX2058882	Ruminococcaceae	EFRA	UBA660	Vegetarian
EA_SRX2058882	Oscillospiraceae	VANR	Acutalibacteraceae	Vegetarian
EA_SRX2058882	Oscillospiraceae	VANR	CAG-138	Vegetarian
EA_SRX2058882	Acutalibacteraceae	VANR	CAG-138	Vegetarian
EA_SRX2058882	Erysipelotrichaceae	EFRA	UBA660	Vegetarian
EA_SRX2058895	Lachnospiraceae	VANR	CAG-508	Vegetarian
EA_SRX2058895	Lachnospiraceae	VANR	Acutalibacteraceae	Vegetarian
EA_SRX2058895	Lachnospiraceae	CYSTATHIONINE_BETA-LYASE_PATB	Tannerellaceae	Vegetarian
EA_SRX2058895	Lachnospiraceae	TRUNCATED_PUTATIVE_RESPONSE_REGULATOR_ARLR	Tannerellaceae	Vegetarian
EA_SRX2058895	Lachnospiraceae	VANR	Anaerovoracaceae	Vegetarian
EA_SRX2058895	Oscillospiraceae	VANY	CAG-508	Vegetarian
EA_SRX2058895	CAG-508	VANR	Acutalibacteraceae	Vegetarian
EA_SRX2058895	CAG-508	VANR	Anaerovoracaceae	Vegetarian
EA_SRX2058895	Acutalibacteraceae	VANR	Anaerovoracaceae	Vegetarian
EA_SRX2058898	Oscillospiraceae	VANR	Acutalibacteraceae	Vegetarian
EA_SRX2058898	Oscillospiraceae	VANR	Coprobacillaceae	Vegetarian
EA_SRX2058898	Oscillospiraceae	VANR	Lachnospiraceae	Vegetarian
EA_SRX2058898	Oscillospiraceae	VANR	Ruminococcaceae	Vegetarian
EA_SRX2058898	Acutalibacteraceae	VANR	Coprobacillaceae	Vegetarian
EA_SRX2058898	Acutalibacteraceae	VANR	Lachnospiraceae	Vegetarian
EA_SRX2058898	Acutalibacteraceae	VANR	Ruminococcaceae	Vegetarian
EA_SRX2058898	Acutalibacteraceae	EFRA	Ruminococcaceae	Vegetarian
EA_SRX2058898	Coprobacillaceae	VANR	Lachnospiraceae	Vegetarian
EA_SRX2058898	Coprobacillaceae	VANR	Ruminococcaceae	Vegetarian
EA_SRX2058898	Coprobacillaceae	VANG	Ruminococcaceae	Vegetarian
EA_SRX2058898	Coprobacillaceae	BCRA	Ruminococcaceae	Vegetarian
EA_SRX2058898	Lachnospiraceae	MTRA	Ruminococcaceae	Vegetarian
EA_SRX2058898	Lachnospiraceae	VANR	Ruminococcaceae	Vegetarian
EA_SRX2058898	Lachnospiraceae	STAPHYLOCOCCUS_MUPA_CONFERRING_RESISTANCE_TO_MUPIROCIN	Ruminococcaceae	Vegetarian
EA_SRX2058898	Lachnospiraceae	TETA(48)	Bifidobacteriaceae	Vegetarian
EA_SRX3062615	Succinivibrionaceae	MULTIDRUG_ABC_TRANSPORTER	Dialisteraceae	Vegetarian
EA_SRX3062670	Acutalibacteraceae	BCRA	Lachnospiraceae	Vegetarian
EA_SRX3062670	Acutalibacteraceae	VANG	Ruminococcaceae	Vegetarian
EA_SRX3062670	Acutalibacteraceae	VANRI	Ruminococcaceae	Vegetarian
EA_SRX3062684	Succinivibrionaceae	VANR	Lachnospiraceae	Vegetarian
EA_SRX3062684	Succinivibrionaceae	KASUGAMYCIN_RESISTANCE_PROTEIN_KSGA	Lachnospiraceae	Vegetarian

## Sheet: Table_S6_b_VF_HGT
Table S6b. List of identified virulence factors (VF) plasmid-mediated horizontal gene transfer (HGT) events. The Library is the sample where the event was found, and Family1 and Family2 are the taxonomical Families involved in the event. The Gene_id column identifies the VF name from the Victors database (https://phidias.us/victors/download.php) involved, and the Target column identifies the targ…
Library	Family1	Victor_VF_found	Family2	Target
EA_ERX1174274	Clostridiaceae	gi|217966039|ref|YP_002351717.1|	Peptostreptococcaceae	Ancient
EA_ERX1174274	Clostridiaceae	gi|29376108|ref|NP_815262.1|	Peptostreptococcaceae	Ancient
EA_ERX1174274	Clostridiaceae	gi|46908175|ref|YP_014564.1|	Peptostreptococcaceae	Ancient
EA_ERX1174274	Clostridiaceae	gi|217963906|ref|YP_002349584.1|	Peptostreptococcaceae	Ancient
EA_ERX1174274	Clostridiaceae	gi|46908944|ref|YP_015333.1|	Peptostreptococcaceae	Ancient
EA_ERX1174274	Clostridiaceae	gi|15902718|ref|NP_358268.1|	Peptostreptococcaceae	Ancient
EA_ERX1174274	Clostridiaceae	gi|15900660|ref|NP_345264.1|	Peptostreptococcaceae	Ancient
EA_ERX1174274	Clostridiaceae	gi|116515547|ref|YP_816161.1|	Peptostreptococcaceae	Ancient
EA_ERX1174274	Clostridiaceae	gi|221231560|ref|YP_002510712.1|	Peptostreptococcaceae	Ancient
EA_ERX1174274	Clostridiaceae	gi|227817051|ref|YP_002817060.1|	Peptostreptococcaceae	Ancient
EA_ERX1174274	Clostridiaceae	gi|16803479|ref|NP_464964.1|	Peptostreptococcaceae	Ancient
EA_ERX1174274	Clostridiaceae	gi|229603736|ref|YP_002868565.1|	Peptostreptococcaceae	Ancient
EA_ERX1174274	Clostridiaceae	gi|194397985|ref|YP_002037412.1|	Peptostreptococcaceae	Ancient
EA_ERX1174274	Clostridiaceae	gi|229600446|ref|YP_002869656.1|	Peptostreptococcaceae	Ancient
EA_ERX1174274	Clostridiaceae	gi|227818216|ref|YP_002818225.1|	Peptostreptococcaceae	Ancient
EA_ERX1174274	Clostridiaceae	gi|182683685|ref|YP_001835432.1|	Peptostreptococcaceae	Ancient
EA_ERX1174274	Clostridiaceae	gi|89256685|ref|YP_514047.1|	Peptostreptococcaceae	Ancient
EA_ERX1174274	Clostridiaceae	gi|237836123|ref|XP_002367359.1|	Peptostreptococcaceae	Ancient
EA_ERX1174274	Clostridiaceae	gi|56708511|ref|YP_170407.1|	Peptostreptococcaceae	Ancient
EA_ERX1174274	Clostridiaceae	gi|74656036|sp|Q58Z64.1|DHH1_CRYNV	Peptostreptococcaceae	Ancient
EA_ERX1174274	Clostridiaceae	gi|23502636|ref|NP_698763.1|	Peptostreptococcaceae	Ancient
EA_ERX1174274	Clostridiaceae	gi|226223686|ref|YP_002757793.1|	Peptostreptococcaceae	Ancient
EA_ERX1174274	Clostridiaceae	gi|68484977|ref|XP_713627.1|	Peptostreptococcaceae	Ancient
EA_ERX1174274	Clostridiaceae	gi|284801404|ref|YP_003413269.1|	Peptostreptococcaceae	Ancient
EA_ERX1174274	Clostridiaceae	gi|16803112|ref|NP_464597.1|	Peptostreptococcaceae	Ancient
EA_ERX1174274	Clostridiaceae	gi|82700564|ref|YP_415138.1|	Peptostreptococcaceae	Ancient
EA_ERX1174274	Clostridiaceae	gi|17986550|ref|NP_539184.1|	Peptostreptococcaceae	Ancient
EA_ERX1174274	Clostridiaceae	gi|284994546|ref|YP_003416314.1|	Peptostreptococcaceae	Ancient
EA_ERX1174274	Clostridiaceae	gi|15608412|ref|NP_215788.1|	Peptostreptococcaceae	Ancient
EA_ERX1174274	Clostridiaceae	gi|23501343|ref|NP_697470.1|	Peptostreptococcaceae	Ancient
EA_ERX1174275	Clostridiaceae	gi|15928095|ref|NP_375628.1|	Anaerovoracaceae	Ancient
EA_ERX1174275	Clostridiaceae	gi|151222626|ref|YP_001333448.1|	Anaerovoracaceae	Ancient
EA_ERX3668223	UBA1067	gi|16803112|ref|NP_464597.1|	Acutalibacteraceae	Ancient
EA_ERX3668223	UBA1067	gi|82700564|ref|YP_415138.1|	Acutalibacteraceae	Ancient
EA_ERX3668223	UBA1067	gi|284801404|ref|YP_003413269.1|	Acutalibacteraceae	Ancient
EA_ERX3668223	UBA1067	gi|284994546|ref|YP_003416314.1|	Acutalibacteraceae	Ancient
EA_ERX3668223	UBA1067	gi|23502636|ref|NP_698763.1|	Acutalibacteraceae	Ancient
EA_ERX3668223	UBA1067	gi|226223686|ref|YP_002757793.1|	Acutalibacteraceae	Ancient
EA_ERX3668223	UBA1067	gi|17986550|ref|NP_539184.1|	Acutalibacteraceae	Ancient
EA_ERX3668223	UBA1067	gi|226222861|ref|YP_002756968.1|	Acutalibacteraceae	Ancient
EA_ERX3668223	UBA1067	gi|16803037|ref|NP_464522.1|	Acutalibacteraceae	Ancient
EA_ERX3668223	UBA1067	gi|226223615|ref|YP_002757722.1|	Acutalibacteraceae	Ancient
EA_ERX3668223	UBA1067	gi|56708764|ref|YP_170660.1|	Acutalibacteraceae	Ancient
EA_ERX3668223	UBA1067	gi|16765976|ref|NP_461591.1|	Acutalibacteraceae	Ancient
EA_ERX3668223	UBA1067	gi|68479564|ref|XP_716146.1|	Acutalibacteraceae	Ancient
EA_ERX3668223	UBA1067	gi|89255534|ref|YP_512895.1|	Acutalibacteraceae	Ancient
EA_ERX3668223	UBA1067	gi|16802278|ref|NP_463763.1|	Acutalibacteraceae	Ancient
EA_ERX3668223	UBA1067	gi|16804245|ref|NP_465730.1|	Acutalibacteraceae	Ancient
EA_ERX3668223	UBA1067	gi|15900269|ref|NP_344873.1|	Acutalibacteraceae	Ancient
EA_ERX3668223	UBA1067	gi|15595288|ref|NP_248780.1|	Acutalibacteraceae	Ancient
EA_ERX3668223	UBA1067	gi|17987781|ref|NP_540415.1|	Acutalibacteraceae	Ancient
EA_ERX3668223	UBA1067	gi|23502086|ref|NP_698213.1|	Acutalibacteraceae	Ancient
EA_ERX3668223	UBA1067	gi|82700043|ref|YP_414617.1|	Acutalibacteraceae	Ancient
EA_ERX3668223	UBA1067	gi|17987064|ref|NP_539698.1|	Acutalibacteraceae	Ancient
EA_ERX3668223	CAG-312	gi|227082512|ref|YP_002811063.1|	Acutalibacteraceae	Ancient
EA_ERX3668223	CAG-312	gi|15642386|ref|NP_232019.1|	Acutalibacteraceae	Ancient
EA_ERX3668223	CAG-312	gi|147673654|ref|YP_001217891.1|	Acutalibacteraceae	Ancient
EA_ERX3668223	CAG-312	gi|16128027|ref|NP_414574.1|	Acutalibacteraceae	Ancient
EA_ERX3668223	CAG-312	gi|76788218|ref|YP_329753.1|	Acutalibacteraceae	Ancient
EA_ERX3668223	CAG-312	gi|82700840|ref|YP_415414.1|	Acutalibacteraceae	Ancient
EA_ERX3668223	CAG-312	gi|17988324|ref|NP_540958.1|	Acutalibacteraceae	Ancient
EA_ERX3668223	CAG-312	gi|23502933|ref|NP_699060.1|	Acutalibacteraceae	Ancient
EA_ERX3668223	CAG-312	gi|161723193|ref|YP_109726.2|	Acutalibacteraceae	Ancient
EA_ERX3668223	CAG-312	gi|237814060|ref|YP_002898511.1|	Acutalibacteraceae	Ancient
EA_ERX3668223	Acutalibacteraceae	gi|15901422|ref|NP_346026.1|	CAG-314	Ancient
EA_ERX3668223	Acutalibacteraceae	gi|17987996|ref|NP_540630.1|	CAG-314	Ancient
EA_ERX3668223	Acutalibacteraceae	gi|15801852|ref|NP_287870.1|	CAG-314	Ancient
EA_ERX3668223	Acutalibacteraceae	gi|23501145|ref|NP_697272.1|	CAG-314	Ancient
EA_ERX3668223	Acutalibacteraceae	gi|30063899|ref|NP_838070.1|	CAG-314	Ancient
EA_ERX3668223	Acutalibacteraceae	gi|218929930|ref|YP_002347805.1|	CAG-314	Ancient
EA_ERX3668223	Acutalibacteraceae	gi|76788259|ref|YP_329683.1|	CAG-314	Ancient
EA_ERX3668223	Acutalibacteraceae	gi|82544956|ref|YP_408903.1|	CAG-314	Ancient
EA_ERX3668223	Acutalibacteraceae	gi|110806438|ref|YP_689958.1|	CAG-314	Ancient
EA_ERX3668223	Acutalibacteraceae	gi|190149906|ref|YP_001968431.1|	CAG-314	Ancient
EA_ERX3668223	Acutalibacteraceae	gi|89256406|ref|YP_513768.1|	CAG-314	Ancient
EA_ERX3668223	Acutalibacteraceae	gi|24113836|ref|NP_708346.1|	CAG-314	Ancient
EA_ERX3668223	Acutalibacteraceae	gi|126208074|ref|YP_001053299.1|	CAG-314	Ancient
EA_ERX3668223	Acutalibacteraceae	gi|187731505|ref|YP_001881298.1|	CAG-314	Ancient
EA_ERX3668223	Acutalibacteraceae	gi|165976006|ref|YP_001651599.1|	CAG-314	Ancient
EA_ERX3668223	Acutalibacteraceae	gi|74313033|ref|YP_311452.1|	CAG-314	Ancient
EA_ERX3668223	Acutalibacteraceae	gi|82777892|ref|YP_404241.1|	CAG-314	Ancient
EA_ERX3668223	Acutalibacteraceae	gi|15602158|ref|NP_245230.1|	CAG-314	Ancient
EA_ERX3668223	Acutalibacteraceae	gi|15799850|ref|NP_285862.1|	Streptosporangiaceae	Ancient
EA_ERX3668223	Acutalibacteraceae	gi|15644930|ref|NP_207100.1|	Streptosporangiaceae	Ancient
EA_ERX3668223	Acutalibacteraceae	gi|15925909|ref|NP_373442.1|	Streptosporangiaceae	Ancient
EA_ERX3668223	Acutalibacteraceae	gi|15610799|ref|NP_218180.1|	Streptosporangiaceae	Ancient
EA_ERX3668223	Acutalibacteraceae	gi|15926577|ref|NP_374110.1|	Streptosporangiaceae	Ancient
EA_ERX3668223	Acutalibacteraceae	gi|15900988|ref|NP_345592.1|	Streptosporangiaceae	Ancient
EA_ERX3668223	Acutalibacteraceae	gi|56707562|ref|YP_169458.1|	Streptosporangiaceae	Ancient
EA_ERX3668223	Acutalibacteraceae	gi|89255893|ref|YP_513255.1|	Streptosporangiaceae	Ancient
EA_ERX3668223	Acutalibacteraceae	gi|215918900|ref|NP_819191.2|	Streptosporangiaceae	Ancient
EA_ERX3668223	CAG-314	gi|89256762|ref|YP_514124.1|	Streptosporangiaceae	Ancient
EA_ERX3668223	CAG-314	gi|56708369|ref|YP_170265.1|	Streptosporangiaceae	Ancient
EA_ERX3668223	CAG-314	gi|17987161|ref|NP_539795.1|	Streptosporangiaceae	Ancient
EA_ERX3668223	CAG-314	gi|23501982|ref|NP_698109.1|	Streptosporangiaceae	Ancient
EA_ERX3668223	CAG-314	gi|82699947|ref|YP_414521.1|	Streptosporangiaceae	Ancient
EA_ERX3762588	Selenomonadaceae	gi|15926577|ref|NP_374110.1|	CAG-74	Ancient
EA_ERX3762588	Selenomonadaceae	gi|15925909|ref|NP_373442.1|	CAG-138	Ancient
EA_ERX3762588	Selenomonadaceae	gi|15926577|ref|NP_374110.1|	CAG-138	Ancient
EA_ERX3762588	Selenomonadaceae	gi|16272060|ref|NP_438259.1|	Ruminococcaceae	Ancient
EA_ERX3762588	Selenomonadaceae	gi|57237750|ref|YP_178998.1|	Ruminococcaceae	Ancient
EA_ERX3762588	Selenomonadaceae	gi|153951397|ref|YP_001398008.1|	Ruminococcaceae	Ancient
EA_ERX3762588	Selenomonadaceae	gi|121612723|ref|YP_001000596.1|	Ruminococcaceae	Ancient
EA_ERX3762588	Selenomonadaceae	gi|161870741|ref|YP_001599914.1|	Ruminococcaceae	Ancient
EA_ERX3762588	Selenomonadaceae	gi|218768895|ref|YP_002343407.1|	Ruminococcaceae	Ancient
EA_ERX3762588	Selenomonadaceae	gi|15676245|ref|NP_273378.1|	Ruminococcaceae	Ancient
EA_ERX3762588	Selenomonadaceae	gi|121635535|ref|YP_975780.1|	Ruminococcaceae	Ancient
EA_ERX3762588	Selenomonadaceae	gi|116049394|ref|YP_791803.1|	Ruminococcaceae	Ancient
EA_ERX3762588	Selenomonadaceae	gi|15901916|ref|NP_346520.1|	Ruminococcaceae	Ancient
EA_ERX3762588	Selenomonadaceae	gi|15610406|ref|NP_217787.1|	Ruminococcaceae	Ancient
EA_ERX3762588	Selenomonadaceae	gi|15900626|ref|NP_345230.1|	Ruminococcaceae	Ancient
EA_ERX3762588	Selenomonadaceae	gi|15900796|ref|NP_345400.1|	Ruminococcaceae	Ancient
EA_ERX3762588	Selenomonadaceae	gi|799314770|ref|XP_012046704.1|	Ruminococcaceae	Ancient
EA_ERX3762588	CAG-74	gi|15926577|ref|NP_374110.1|	CAG-138	Ancient
EA_ERX3762588	CAG-74	gi|194397931|ref|YP_002036766.1|	Ruminococcaceae	Ancient
EA_ERX3762588	CAG-74	gi|15608958|ref|NP_216337.1|	Ruminococcaceae	Ancient
EA_ERX3762588	CAG-74	gi|148661627|ref|YP_001283150.1|	Ruminococcaceae	Ancient
EA_ERX3762588	CAG-74	gi|89256747|ref|YP_514109.1|	Ruminococcaceae	Ancient
EA_ERX3762588	CAG-74	gi|56707883|ref|YP_169779.1|	Ruminococcaceae	Ancient
EA_ERX3762591	CAG-826	gi|15644930|ref|NP_207100.1|	Lachnospiraceae	Ancient
EA_ERX3762591	CAG-826	gi|15926577|ref|NP_374110.1|	Lachnospiraceae	Ancient
EA_ERX3762591	CAG-826	gi|116516623|ref|YP_815510.1|	Campylobacteraceae	Ancient
EA_ERX3762591	Acutalibacteraceae	gi|15900394|ref|NP_344998.1|	Ruminococcaceae	Ancient
EA_ERX3762591	Acutalibacteraceae	gi|56707902|ref|YP_169798.1|	Ruminococcaceae	Ancient
EA_ERX3762591	Acutalibacteraceae	gi|123443279|ref|YP_001007253.1|	Ruminococcaceae	Ancient
EA_ERX3762591	Acutalibacteraceae	gi|799345213|ref|XP_012053101.1|	Ruminococcaceae	Ancient
EA_ERX3762591	Acutalibacteraceae	gi|15925909|ref|NP_373442.1|	Lachnospiraceae	Ancient
EA_ERX3762591	Acutalibacteraceae	gi|16767432|ref|NP_463047.1|	Campylobacteraceae	Ancient
EA_ERX3762591	Acutalibacteraceae	gi|15601290|ref|NP_232921.1|	Campylobacteraceae	Ancient
EA_ERX3762591	Acutalibacteraceae	gi|147672240|ref|YP_001215304.1|	Campylobacteraceae	Ancient
EA_ERX3762591	Acutalibacteraceae	gi|227812099|ref|YP_002812109.1|	Campylobacteraceae	Ancient
EA_ERX3762591	Acutalibacteraceae	gi|23502364|ref|NP_698491.1|	Campylobacteraceae	Ancient
EA_ERX3762591	Acutalibacteraceae	gi|82700306|ref|YP_414880.1|	Campylobacteraceae	Ancient
EA_ERX3762591	Acutalibacteraceae	gi|17986799|ref|NP_539433.1|	Campylobacteraceae	Ancient
EA_ERX3762591	Acutalibacteraceae	gi|218928227|ref|YP_002346102.1|	Gastranaerophilaceae	Ancient
EA_ERX3762591	Acutalibacteraceae	gi|22126996|ref|NP_670419.1|	Gastranaerophilaceae	Ancient
EA_ERX3762591	Bacteroidaceae	gi|56707405|ref|YP_169301.1|	Ruminococcaceae	Ancient
EA_ERX3762591	Bacteroidaceae	gi|148358608|ref|YP_001249815.1|	Ruminococcaceae	Ancient
EA_ERX3762591	Bacteroidaceae	gi|54298647|ref|YP_125016.1|	Ruminococcaceae	Ancient
EA_ERX3762591	Bacteroidaceae	gi|89255570|ref|YP_512931.1|	Ruminococcaceae	Ancient
EA_ERX3762591	Bacteroidaceae	gi|54295497|ref|YP_127912.1|	Ruminococcaceae	Ancient
EA_ERX3762591	Bacteroidaceae	gi|15640064|ref|NP_229691.1|	Ruminococcaceae	Ancient
EA_ERX3762591	Bacteroidaceae	gi|16767407|ref|NP_463022.1|	Campylobacteraceae	Ancient
EA_ERX3762591	Bacteroidaceae	gi|15640064|ref|NP_229691.1|	Borkfalkiaceae	Ancient
EA_ERX3762591	UBA1829	gi|398015484|ref|XP_003860931.1|	Treponemataceae	Ancient
EA_ERX3762591	UBA1829	gi|156502929|ref|YP_001428994.1|	Campylobacteraceae	Ancient
EA_ERX3762591	UBA1829	gi|110806439|ref|YP_689959.1|	Campylobacteraceae	Ancient
EA_ERX3762591	UBA1829	gi|398015484|ref|XP_003860931.1|	Campylobacteraceae	Ancient
EA_ERX3762591	UBA1829	gi|56480121|ref|NP_708347.2|	Campylobacteraceae	Ancient
EA_ERX3762591	UBA1829	gi|218929931|ref|YP_002347806.1|	Campylobacteraceae	Ancient
EA_ERX3762591	UBA1829	gi|82544957|ref|YP_408904.1|	Campylobacteraceae	Ancient
EA_ERX3762591	UBA1829	gi|82777893|ref|YP_404242.1|	Campylobacteraceae	Ancient
EA_ERX3762591	UBA1829	gi|74313034|ref|YP_311453.1|	Campylobacteraceae	Ancient
EA_ERX3762591	UBA1829	gi|187733701|ref|YP_001881299.1|	Campylobacteraceae	Ancient
EA_ERX3762591	UBA1829	gi|207857921|ref|YP_002244572.1|	Campylobacteraceae	Ancient
EA_ERX3762591	UBA1829	gi|30063900|ref|NP_838071.1|	Campylobacteraceae	Ancient
EA_ERX3762591	Ruminococcaceae	gi|15640064|ref|NP_229691.1|	Borkfalkiaceae	Ancient
EA_ERX3762591	Lachnospiraceae	gi|218562327|ref|YP_002344106.1|	Campylobacteraceae	Ancient
EA_ERX3762591	Lachnospiraceae	gi|215918900|ref|NP_819191.2|	Campylobacteraceae	Ancient
EA_ERX3762591	Lachnospiraceae	gi|15901250|ref|NP_345854.1|	Campylobacteraceae	Ancient
EA_ERX3762591	Lachnospiraceae	gi|15595142|ref|NP_212931.1|	Gastranaerophilaceae	Ancient
EA_ERX3762591	Lachnospiraceae	gi|89256747|ref|YP_514109.1|	CAG-74	Ancient
EA_ERX3762591	Lachnospiraceae	gi|148661627|ref|YP_001283150.1|	CAG-74	Ancient
EA_ERX3762591	Lachnospiraceae	gi|15608958|ref|NP_216337.1|	CAG-74	Ancient
EA_ERX3762591	Lachnospiraceae	gi|56707883|ref|YP_169779.1|	CAG-74	Ancient
EA_ERX3762591	Lachnospiraceae	gi|15595142|ref|NP_212931.1|	CAG-74	Ancient
EA_ERX3762591	Lachnospiraceae	gi|121612723|ref|YP_001000596.1|	Borkfalkiaceae	Ancient
EA_ERX3762591	Lachnospiraceae	gi|57237750|ref|YP_178998.1|	Borkfalkiaceae	Ancient
EA_ERX3762591	Lachnospiraceae	gi|153951397|ref|YP_001398008.1|	Borkfalkiaceae	Ancient
EA_ERX3762591	Treponemataceae	gi|398015484|ref|XP_003860931.1|	Campylobacteraceae	Ancient
EA_ERX3762591	Campylobacteraceae	gi|15900408|ref|NP_345012.1|	CAG-312	Ancient
EA_ERX3762591	Campylobacteraceae	gi|23501982|ref|NP_698109.1|	Gastranaerophilaceae	Ancient
EA_ERX3762591	Campylobacteraceae	gi|89256762|ref|YP_514124.1|	Gastranaerophilaceae	Ancient
EA_ERX3762591	Campylobacteraceae	gi|17987161|ref|NP_539795.1|	Gastranaerophilaceae	Ancient
EA_ERX3762591	Campylobacteraceae	gi|82699947|ref|YP_414521.1|	Gastranaerophilaceae	Ancient
EA_ERX3762591	Campylobacteraceae	gi|56708369|ref|YP_170265.1|	Gastranaerophilaceae	Ancient
EA_ERX3762591	Campylobacteraceae	gi|15644798|ref|NP_206968.1|	Gastranaerophilaceae	Ancient
EA_ERX3762591	Campylobacteraceae	gi|76788416|ref|YP_329644.1|	CAG-74	Ancient
EA_ERX3762591	Gastranaerophilaceae	gi|15595142|ref|NP_212931.1|	CAG-74	Ancient
EA_ERX3762592	Enterobacteriaceae	gi|15600505|ref|NP_253999.1|	Moraxellaceae	Ancient
EA_ERX3762592	Acutalibacteraceae	gi|16765425|ref|NP_461040.1|	Moraxellaceae	Ancient
EA_ERX3762592	UBA660	gi|56707324|ref|YP_169220.1|	Oscillospiraceae	Ancient
EA_ERX3762592	Moraxellaceae	gi|16802278|ref|NP_463763.1|	Oscillospiraceae	Ancient
EA_ERX3762592	Moraxellaceae	gi|15595288|ref|NP_248780.1|	Oscillospiraceae	Ancient
EA_ERX3762592	Moraxellaceae	gi|89255534|ref|YP_512895.1|	Oscillospiraceae	Ancient
EA_ERX3762592	Moraxellaceae	gi|56708764|ref|YP_170660.1|	Oscillospiraceae	Ancient
EA_ERX3762592	Moraxellaceae	gi|16765976|ref|NP_461591.1|	Oscillospiraceae	Ancient
EA_ERX3762592	Moraxellaceae	gi|16803037|ref|NP_464522.1|	Oscillospiraceae	Ancient
EA_ERX3762592	Moraxellaceae	gi|226223615|ref|YP_002757722.1|	Oscillospiraceae	Ancient
EA_ERX3762592	Moraxellaceae	gi|68479564|ref|XP_716146.1|	Oscillospiraceae	Ancient
EA_ERX3762592	Moraxellaceae	gi|16804245|ref|NP_465730.1|	Oscillospiraceae	Ancient
EA_ERX3762592	Moraxellaceae	gi|226222861|ref|YP_002756968.1|	Oscillospiraceae	Ancient
EA_ERX3762592	Moraxellaceae	gi|56707348|ref|YP_169244.1|	Bacteroidaceae	Ancient
EA_ERX3762592	Moraxellaceae	gi|89257160|ref|YP_514522.1|	Bacteroidaceae	Ancient
EA_ERX3762592	Moraxellaceae	gi|82698954|ref|YP_413528.1|	Bacteroidaceae	Ancient
EA_ERX3762592	Moraxellaceae	gi|23500942|ref|NP_697069.1|	Bacteroidaceae	Ancient
EA_ERX3762592	Moraxellaceae	gi|161511120|ref|NP_540832.2|	Bacteroidaceae	Ancient
EA_ERX3762592	Oscillospiraceae	gi|29376708|ref|NP_815862.1|	Bacteroidaceae	Ancient
EA_ERX3762592	Oscillospiraceae	gi|15799850|ref|NP_285862.1|	Bacteroidaceae	Ancient
EA_ERX3762593	Lachnospiraceae	gi|15901725|ref|NP_346329.1|	Bacteroidaceae	Ancient
EA_ERX3762593	Lachnospiraceae	gi|116515396|ref|YP_817127.1|	Bacteroidaceae	Ancient
EA_ERX3762593	Lachnospiraceae	gi|15900985|ref|NP_345589.1|	Bacteroidaceae	Ancient
EA_ERX3762593	Lachnospiraceae	gi|89255798|ref|YP_513160.1|	Bacteroidaceae	Ancient
EA_ERX3762593	Lachnospiraceae	gi|56707985|ref|YP_169881.1|	Bacteroidaceae	Ancient
EA_ERX3762593	Lachnospiraceae	gi|117623583|ref|YP_852496.1|	Ruminococcaceae	Ancient
EA_ERX3762593	Lachnospiraceae	gi|15900796|ref|NP_345400.1|	Ruminococcaceae	Ancient
EA_ERX3762593	Lachnospiraceae	gi|151221325|ref|YP_001332147.1|	Ruminococcaceae	Ancient
EA_ERX3762593	Lachnospiraceae	gi|147675544|ref|YP_001217892.1|	Ruminococcaceae	Ancient
EA_ERX3762593	Lachnospiraceae	gi|15642387|ref|NP_232020.1|	Ruminococcaceae	Ancient
EA_ERX3762593	Lachnospiraceae	gi|161511156|ref|NP_539443.2|	Ruminococcaceae	Ancient
EA_ERX3762593	Lachnospiraceae	gi|227082513|ref|YP_002811064.1|	Ruminococcaceae	Ancient
EA_ERX3762593	Lachnospiraceae	gi|16128026|ref|NP_414573.1|	Ruminococcaceae	Ancient
EA_ERX3762593	Lachnospiraceae	gi|15900626|ref|NP_345230.1|	Ruminococcaceae	Ancient
EA_ERX3762593	Lachnospiraceae	gi|15610406|ref|NP_217787.1|	Ruminococcaceae	Ancient
EA_ERX3762593	Lachnospiraceae	gi|15901763|ref|NP_346367.1|	Ruminococcaceae	Ancient
EA_ERX3762593	Lachnospiraceae	gi|15900189|ref|NP_344793.1|	Ruminococcaceae	Ancient
EA_ERX3762593	Lachnospiraceae	gi|56708235|ref|YP_170131.1|	Ruminococcaceae	Ancient
EA_ERX3762593	Lachnospiraceae	gi|17986799|ref|NP_539433.1|	Ruminococcaceae	Ancient
EA_ERX3762593	Lachnospiraceae	gi|23502364|ref|NP_698491.1|	Ruminococcaceae	Ancient
EA_ERX3762593	Lachnospiraceae	gi|15901387|ref|NP_345991.1|	Ruminococcaceae	Ancient
EA_ERX3762593	Lachnospiraceae	gi|82700306|ref|YP_414880.1|	Ruminococcaceae	Ancient
EA_ERX3762593	Lachnospiraceae	gi|89256162|ref|YP_513524.1|	Ruminococcaceae	Ancient
EA_ERX3762593	Lachnospiraceae	gi|15925909|ref|NP_373442.1|	Ruminococcaceae	Ancient
EA_ERX3762593	Lachnospiraceae	gi|15644930|ref|NP_207100.1|	Ruminococcaceae	Ancient
EA_ERX3762593	Lachnospiraceae	gi|15610799|ref|NP_218180.1|	Ruminococcaceae	Ancient
EA_ERX3762593	Lachnospiraceae	gi|15926577|ref|NP_374110.1|	Ruminococcaceae	Ancient
EA_ERX3762593	Lachnospiraceae	gi|15900741|ref|NP_345345.1|	Ruminococcaceae	Ancient
EA_ERX3762593	Lachnospiraceae	gi|15677866|ref|NP_275034.1|	Coriobacteriaceae	Ancient
EA_ERX3762593	Lachnospiraceae	gi|15640981|ref|NP_230612.1|	Coriobacteriaceae	Ancient
EA_ERX3762593	Lachnospiraceae	gi|121635702|ref|YP_975947.1|	Coriobacteriaceae	Ancient
EA_ERX3762593	Lachnospiraceae	gi|54298863|ref|YP_125232.1|	Coriobacteriaceae	Ancient
EA_ERX3762593	Lachnospiraceae	gi|17986474|ref|NP_539108.1|	Coriobacteriaceae	Ancient
EA_ERX3762593	Lachnospiraceae	gi|161869148|ref|YP_001598314.1|	Coriobacteriaceae	Ancient
EA_ERX3762593	Lachnospiraceae	gi|254804146|ref|YP_003082367.1|	Coriobacteriaceae	Ancient
EA_ERX3762593	Lachnospiraceae	gi|54295696|ref|YP_128111.1|	Coriobacteriaceae	Ancient
EA_ERX3762593	Lachnospiraceae	gi|218767384|ref|YP_002341896.1|	Coriobacteriaceae	Ancient
EA_ERX3762593	Lachnospiraceae	gi|68250314|ref|YP_249426.1|	Coriobacteriaceae	Ancient
EA_ERX3762593	Lachnospiraceae	gi|148361183|ref|YP_001252390.1|	Coriobacteriaceae	Ancient
EA_ERX3762593	Lachnospiraceae	gi|16273599|ref|NP_439854.1|	Coriobacteriaceae	Ancient
EA_ERX3762593	Lachnospiraceae	gi|89255895|ref|YP_513257.1|	Coriobacteriaceae	Ancient
EA_ERX3762593	Lachnospiraceae	gi|16764452|ref|NP_460067.1|	Burkholderiaceae	Ancient
EA_ERX3762593	Lachnospiraceae	gi|15900741|ref|NP_345345.1|	Burkholderiaceae	Ancient
EA_ERX3762593	Lachnospiraceae	gi|15900189|ref|NP_344793.1|	Paludibacteraceae	Ancient
EA_ERX3762593	Bacteroidaceae	gi|15928095|ref|NP_375628.1|	Ruminococcaceae	Ancient
EA_ERX3762593	Bacteroidaceae	gi|151222626|ref|YP_001333448.1|	Ruminococcaceae	Ancient
EA_ERX3762593	Bacteroidaceae	gi|161949985|ref|YP_405788.2|	Ruminococcaceae	Ancient
EA_ERX3762593	Bacteroidaceae	gi|161986382|ref|YP_313083.2|	Ruminococcaceae	Ancient
EA_ERX3762593	Bacteroidaceae	gi|161984790|ref|YP_410527.2|	Ruminococcaceae	Ancient
EA_ERX3762593	Bacteroidaceae	gi|161486368|ref|NP_839722.2|	Ruminococcaceae	Ancient
EA_ERX3762593	Bacteroidaceae	gi|110808097|ref|YP_691617.1|	Ruminococcaceae	Ancient
EA_ERX3762593	Bacteroidaceae	gi|344915383|ref|NP_710044.3|	Ruminococcaceae	Ancient
EA_ERX3762593	Bacteroidaceae	gi|89256762|ref|YP_514124.1|	Paludibacteraceae	Ancient
EA_ERX3762593	Bacteroidaceae	gi|82699947|ref|YP_414521.1|	Paludibacteraceae	Ancient
EA_ERX3762593	Bacteroidaceae	gi|56708369|ref|YP_170265.1|	Paludibacteraceae	Ancient
EA_ERX3762593	Bacteroidaceae	gi|23501982|ref|NP_698109.1|	Paludibacteraceae	Ancient
EA_ERX3762593	Bacteroidaceae	gi|17987161|ref|NP_539795.1|	Paludibacteraceae	Ancient
EA_ERX3762593	Ruminococcaceae	gi|218929029|ref|YP_002346904.1|	Coriobacteriaceae	Ancient
EA_ERX3762593	Ruminococcaceae	gi|162421511|ref|YP_001606558.1|	Coriobacteriaceae	Ancient
EA_ERX3762593	Ruminococcaceae	gi|22126281|ref|NP_669704.1|	Coriobacteriaceae	Ancient
EA_ERX3762593	Ruminococcaceae	gi|45441470|ref|NP_993009.1|	Coriobacteriaceae	Ancient
EA_ERX3762593	Ruminococcaceae	gi|23501343|ref|NP_697470.1|	Coriobacteriaceae	Ancient
EA_ERX3762593	Ruminococcaceae	gi|15901286|ref|NP_345890.1|	Coriobacteriaceae	Ancient
EA_ERX3762593	Ruminococcaceae	gi|15608412|ref|NP_215788.1|	Coriobacteriaceae	Ancient
EA_ERX3762593	Ruminococcaceae	gi|470686|gb|AAA21925.1|	Coriobacteriaceae	Ancient
EA_ERX3762593	Ruminococcaceae	gi|15677557|ref|NP_274713.1|	Elusimicrobiaceae	Ancient
EA_ERX3762593	Ruminococcaceae	gi|161870555|ref|YP_001599727.1|	Elusimicrobiaceae	Ancient
EA_ERX3762593	Ruminococcaceae	gi|121635346|ref|YP_975591.1|	Elusimicrobiaceae	Ancient
EA_ERX3762593	Ruminococcaceae	gi|218768725|ref|YP_002343237.1|	Elusimicrobiaceae	Ancient
EA_ERX3762593	Ruminococcaceae	gi|15595142|ref|NP_212931.1|	Elusimicrobiaceae	Ancient
EA_ERX3762593	Ruminococcaceae	gi|15900741|ref|NP_345345.1|	Burkholderiaceae	Ancient
EA_ERX3762593	Ruminococcaceae	gi|15900900|ref|NP_345504.1|	Paludibacteraceae	Ancient
EA_ERX3762593	Ruminococcaceae	gi|15677557|ref|NP_274713.1|	Paludibacteraceae	Ancient
EA_ERX3762593	Ruminococcaceae	gi|161870555|ref|YP_001599727.1|	Paludibacteraceae	Ancient
EA_ERX3762593	Ruminococcaceae	gi|121635346|ref|YP_975591.1|	Paludibacteraceae	Ancient
EA_ERX3762593	Ruminococcaceae	gi|218768725|ref|YP_002343237.1|	Paludibacteraceae	Ancient
EA_ERX3762593	Ruminococcaceae	gi|15900189|ref|NP_344793.1|	Paludibacteraceae	Ancient
EA_ERX3762593	Coriobacteriaceae	gi|15600047|ref|NP_253541.1|	Paludibacteraceae	Ancient
EA_ERX3762593	Coriobacteriaceae	gi|108810403|ref|YP_646170.1|	Paludibacteraceae	Ancient
EA_ERX3762593	Coriobacteriaceae	gi|17986517|ref|NP_539151.1|	Paludibacteraceae	Ancient
EA_ERX3762593	Coriobacteriaceae	gi|45442845|ref|NP_994384.1|	Paludibacteraceae	Ancient
EA_ERX3762593	Coriobacteriaceae	gi|23502669|ref|NP_698796.1|	Paludibacteraceae	Ancient
EA_ERX3762593	Coriobacteriaceae	gi|108809592|ref|YP_653508.1|	Paludibacteraceae	Ancient
EA_ERX3762593	Coriobacteriaceae	gi|218930733|ref|YP_002348608.1|	Paludibacteraceae	Ancient
EA_ERX3762593	Coriobacteriaceae	gi|22124417|ref|NP_667840.1|	Paludibacteraceae	Ancient
EA_ERX3762593	Coriobacteriaceae	gi|82700596|ref|YP_415170.1|	Paludibacteraceae	Ancient
EA_ERX3762593	Coriobacteriaceae	gi|162419129|ref|YP_001605070.1|	Paludibacteraceae	Ancient
EA_ERX3762593	Coriobacteriaceae	gi|15899995|ref|NP_344599.1|	Paludibacteraceae	Ancient
EA_ERX3762593	Coriobacteriaceae	gi|56707367|ref|YP_169263.1|	Paludibacteraceae	Ancient
EA_ERX3762593	Coriobacteriaceae	gi|145600973|ref|YP_001165049.1|	Paludibacteraceae	Ancient
EA_ERX3762593	Coriobacteriaceae	gi|15642655|ref|NP_232288.1|	Campylobacteraceae	Ancient
EA_ERX3762593	Elusimicrobiaceae	gi|218768725|ref|YP_002343237.1|	Paludibacteraceae	Ancient
EA_ERX3762593	Elusimicrobiaceae	gi|121635346|ref|YP_975591.1|	Paludibacteraceae	Ancient
EA_ERX3762593	Elusimicrobiaceae	gi|15677557|ref|NP_274713.1|	Paludibacteraceae	Ancient
EA_ERX3762593	Elusimicrobiaceae	gi|161870555|ref|YP_001599727.1|	Paludibacteraceae	Ancient
EA_ERX4593009	Peptostreptococcaceae	gi|15595142|ref|NP_212931.1|	Acutalibacteraceae	Ancient
EA_ERX4593009	Acutalibacteraceae	gi|89255895|ref|YP_513257.1|	Succinivibrionaceae	Ancient
EA_ERX4593009	Acutalibacteraceae	gi|56707508|ref|YP_169404.1|	Succinivibrionaceae	Ancient
EA_ERX4593009	Acutalibacteraceae	gi|165976413|ref|YP_001652006.1|	Succinivibrionaceae	Ancient
EA_ERX4593009	Acutalibacteraceae	gi|15596793|ref|NP_250287.1|	Succinivibrionaceae	Ancient
EA_ERX4593009	Acutalibacteraceae	gi|126208461|ref|YP_001053686.1|	Succinivibrionaceae	Ancient
EA_ERX4593009	Acutalibacteraceae	gi|89255807|ref|YP_513169.1|	Succinivibrionaceae	Ancient
EA_ERX4593009	Acutalibacteraceae	gi|23501317|ref|NP_697444.1|	Gastranaerophilaceae	Ancient
EA_ERX4593009	Acutalibacteraceae	gi|227080489|ref|YP_002809040.1|	Gastranaerophilaceae	Ancient
EA_ERX4593009	Acutalibacteraceae	gi|82699328|ref|YP_413902.1|	Gastranaerophilaceae	Ancient
EA_ERX4593009	Acutalibacteraceae	gi|147673352|ref|YP_001218530.1|	Gastranaerophilaceae	Ancient
EA_ERX4593009	Acutalibacteraceae	gi|16767429|ref|NP_463044.1|	Gastranaerophilaceae	Ancient
EA_ERX4593009	Acutalibacteraceae	gi|17987802|ref|NP_540436.1|	Gastranaerophilaceae	Ancient
EA_ERX4593009	Acutalibacteraceae	gi|15600048|ref|NP_253542.1|	Gastranaerophilaceae	Ancient
EA_ERX4593009	Succinivibrionaceae	gi|26247127|ref|NP_753167.1|	Gastranaerophilaceae	Ancient
EA_ERX4593009	Succinivibrionaceae	gi|22126281|ref|NP_669704.1|	Gastranaerophilaceae	Ancient
EA_ERX4593009	Succinivibrionaceae	gi|15645696|ref|NP_207873.1|	Gastranaerophilaceae	Ancient
EA_ERX4593009	Succinivibrionaceae	gi|218534591|ref|YP_002401121.1|	Gastranaerophilaceae	Ancient
EA_ERX4593009	Succinivibrionaceae	gi|218929029|ref|YP_002346904.1|	Gastranaerophilaceae	Ancient
EA_ERX4593009	Succinivibrionaceae	gi|15608412|ref|NP_215788.1|	Gastranaerophilaceae	Ancient
EA_ERX4593009	Succinivibrionaceae	gi|157418224|ref|YP_001481296.1|	Gastranaerophilaceae	Ancient
EA_ERX4593009	Succinivibrionaceae	gi|45441470|ref|NP_993009.1|	Gastranaerophilaceae	Ancient
EA_ERX4593009	Succinivibrionaceae	gi|23501343|ref|NP_697470.1|	Gastranaerophilaceae	Ancient
EA_ERX4593009	Succinivibrionaceae	gi|470686|gb|AAA21925.1|	Gastranaerophilaceae	Ancient
EA_ERX4593009	Succinivibrionaceae	gi|84060897|ref|YP_444107.1|	Gastranaerophilaceae	Ancient
EA_ERX4593009	Succinivibrionaceae	gi|162421511|ref|YP_001606558.1|	Gastranaerophilaceae	Ancient
EA_ERX4593009	Succinivibrionaceae	gi|221218541|ref|YP_002527499.1|	Gastranaerophilaceae	Ancient
EA_ERX4593009	Succinivibrionaceae	gi|15901286|ref|NP_345890.1|	Gastranaerophilaceae	Ancient
EA_ERX4593009	Succinivibrionaceae	gi|91210150|ref|YP_540136.1|	Gastranaerophilaceae	Ancient
EA_ERX4593011	Paludibacteraceae	gi|89257160|ref|YP_514522.1|	Lachnospiraceae	Ancient
EA_ERX4593011	Paludibacteraceae	gi|56707348|ref|YP_169244.1|	Lachnospiraceae	Ancient
EA_ERX4593011	Paludibacteraceae	gi|237813299|ref|YP_002897750.1|	Lachnospiraceae	Ancient
EA_ERX4593011	Paludibacteraceae	gi|53720129|ref|YP_109115.1|	Lachnospiraceae	Ancient
EA_ERX4593011	Acutalibacteraceae	gi|227812099|ref|YP_002812109.1|	Ruminococcaceae	Ancient
EA_ERX4593011	Acutalibacteraceae	gi|147672240|ref|YP_001215304.1|	Ruminococcaceae	Ancient
EA_ERX4593011	Acutalibacteraceae	gi|15601290|ref|NP_232921.1|	Ruminococcaceae	Ancient
EA_ERX4593011	Acutalibacteraceae	gi|126208059|ref|YP_001053284.1|	Ruminococcaceae	Ancient
EA_ERX4593011	Acutalibacteraceae	gi|254804638|ref|YP_003082859.1|	Ruminococcaceae	Ancient
EA_ERX4593011	Acutalibacteraceae	gi|15640667|ref|NP_230296.1|	Ruminococcaceae	Ancient
EA_ERX4593011	Acutalibacteraceae	gi|161869702|ref|YP_001598869.1|	Ruminococcaceae	Ancient
EA_ERX4593011	Acutalibacteraceae	gi|165975991|ref|YP_001651584.1|	Ruminococcaceae	Ancient
EA_ERX4593011	Acutalibacteraceae	gi|15804359|ref|NP_290399.1|	Ruminococcaceae	Ancient
EA_ERX4593011	Acutalibacteraceae	gi|53718832|ref|YP_107818.1|	Ruminococcaceae	Ancient
EA_ERX4593011	Acutalibacteraceae	gi|126208207|ref|YP_001053432.1|	Ruminococcaceae	Ancient
EA_ERX4593011	Acutalibacteraceae	gi|121635234|ref|YP_975479.1|	Ruminococcaceae	Ancient
EA_ERX4593011	Acutalibacteraceae	gi|161870432|ref|YP_001599604.1|	Ruminococcaceae	Ancient
EA_ERX4593011	Acutalibacteraceae	gi|254805332|ref|YP_003083553.1|	Ruminococcaceae	Ancient
EA_ERX4593011	Acutalibacteraceae	gi|165976143|ref|YP_001651736.1|	Ruminococcaceae	Ancient
EA_ERX4593011	Acutalibacteraceae	gi|15900362|ref|NP_344966.1|	Ruminococcaceae	Ancient
EA_ERX4593011	Acutalibacteraceae	gi|15677427|ref|NP_274583.1|	Ruminococcaceae	Ancient
EA_ERX4593011	Acutalibacteraceae	gi|17986900|ref|NP_539534.1|	Ruminococcaceae	Ancient
EA_ERX4593011	Acutalibacteraceae	gi|218768545|ref|YP_002343057.1|	Ruminococcaceae	Ancient
EA_ERX4593011	Acutalibacteraceae	gi|56708369|ref|YP_170265.1|	Ruminococcaceae	Ancient
EA_ERX4593011	Acutalibacteraceae	gi|82699947|ref|YP_414521.1|	Ruminococcaceae	Ancient
EA_ERX4593011	Acutalibacteraceae	gi|17987161|ref|NP_539795.1|	Ruminococcaceae	Ancient
EA_ERX4593011	Acutalibacteraceae	gi|23501982|ref|NP_698109.1|	Ruminococcaceae	Ancient
EA_ERX4593011	Acutalibacteraceae	gi|89256762|ref|YP_514124.1|	Ruminococcaceae	Ancient
EA_ERX4593011	Acutalibacteraceae	gi|15900822|ref|NP_345426.1|	Ruminococcaceae	Ancient
EA_ERX4593011	Acutalibacteraceae	gi|15804359|ref|NP_290399.1|	Lachnospiraceae	Ancient
EA_ERX4593011	Acutalibacteraceae	gi|53718832|ref|YP_107818.1|	Lachnospiraceae	Ancient
EA_ERX4593011	Acutalibacteraceae	gi|126208207|ref|YP_001053432.1|	Lachnospiraceae	Ancient
EA_ERX4593011	Acutalibacteraceae	gi|121635234|ref|YP_975479.1|	Lachnospiraceae	Ancient
EA_ERX4593011	Acutalibacteraceae	gi|161870432|ref|YP_001599604.1|	Lachnospiraceae	Ancient
EA_ERX4593011	Acutalibacteraceae	gi|254805332|ref|YP_003083553.1|	Lachnospiraceae	Ancient
EA_ERX4593011	Acutalibacteraceae	gi|165976143|ref|YP_001651736.1|	Lachnospiraceae	Ancient
EA_ERX4593011	Acutalibacteraceae	gi|15900362|ref|NP_344966.1|	Lachnospiraceae	Ancient
EA_ERX4593011	Acutalibacteraceae	gi|15677427|ref|NP_274583.1|	Lachnospiraceae	Ancient
EA_ERX4593011	Acutalibacteraceae	gi|17986900|ref|NP_539534.1|	Lachnospiraceae	Ancient
EA_ERX4593011	Acutalibacteraceae	gi|218768545|ref|YP_002343057.1|	Lachnospiraceae	Ancient
EA_ERX4593011	Acutalibacteraceae	gi|227812099|ref|YP_002812109.1|	Bacteroidaceae	Ancient
EA_ERX4593011	Acutalibacteraceae	gi|147672240|ref|YP_001215304.1|	Bacteroidaceae	Ancient
EA_ERX4593011	Acutalibacteraceae	gi|15601290|ref|NP_232921.1|	Bacteroidaceae	Ancient
EA_ERX4593011	Acutalibacteraceae	gi|15804359|ref|NP_290399.1|	Bacteroidaceae	Ancient
EA_ERX4593011	Acutalibacteraceae	gi|53718832|ref|YP_107818.1|	Bacteroidaceae	Ancient
EA_ERX4593011	Acutalibacteraceae	gi|126208207|ref|YP_001053432.1|	Bacteroidaceae	Ancient
EA_ERX4593011	Acutalibacteraceae	gi|121635234|ref|YP_975479.1|	Bacteroidaceae	Ancient
EA_ERX4593011	Acutalibacteraceae	gi|161870432|ref|YP_001599604.1|	Bacteroidaceae	Ancient
EA_ERX4593011	Acutalibacteraceae	gi|254805332|ref|YP_003083553.1|	Bacteroidaceae	Ancient
EA_ERX4593011	Acutalibacteraceae	gi|165976143|ref|YP_001651736.1|	Bacteroidaceae	Ancient
EA_ERX4593011	Acutalibacteraceae	gi|15900362|ref|NP_344966.1|	Bacteroidaceae	Ancient
EA_ERX4593011	Acutalibacteraceae	gi|15677427|ref|NP_274583.1|	Bacteroidaceae	Ancient
EA_ERX4593011	Acutalibacteraceae	gi|17986900|ref|NP_539534.1|	Bacteroidaceae	Ancient
EA_ERX4593011	Acutalibacteraceae	gi|218768545|ref|YP_002343057.1|	Bacteroidaceae	Ancient
EA_ERX4593011	Acutalibacteraceae	gi|56708369|ref|YP_170265.1|	Bacteroidaceae	Ancient
EA_ERX4593011	Acutalibacteraceae	gi|82699947|ref|YP_414521.1|	Bacteroidaceae	Ancient
EA_ERX4593011	Acutalibacteraceae	gi|17987161|ref|NP_539795.1|	Bacteroidaceae	Ancient
EA_ERX4593011	Acutalibacteraceae	gi|23501982|ref|NP_698109.1|	Bacteroidaceae	Ancient
EA_ERX4593011	Acutalibacteraceae	gi|89256762|ref|YP_514124.1|	Bacteroidaceae	Ancient
EA_ERX4593011	Acutalibacteraceae	gi|16767432|ref|NP_463047.1|	Succinivibrionaceae	Ancient
EA_ERX4593011	Acutalibacteraceae	gi|218928227|ref|YP_002346102.1|	Treponemataceae	Ancient
EA_ERX4593011	Acutalibacteraceae	gi|22126996|ref|NP_670419.1|	Treponemataceae	Ancient
EA_ERX4593011	Ruminococcaceae	gi|15900362|ref|NP_344966.1|	Lachnospiraceae	Ancient
EA_ERX4593011	Ruminococcaceae	gi|15804359|ref|NP_290399.1|	Lachnospiraceae	Ancient
EA_ERX4593011	Ruminococcaceae	gi|218768545|ref|YP_002343057.1|	Lachnospiraceae	Ancient
EA_ERX4593011	Ruminococcaceae	gi|148662854|ref|YP_001284377.1|	Lachnospiraceae	Ancient
EA_ERX4593011	Ruminococcaceae	gi|57117044|ref|YP_177917.1|	Lachnospiraceae	Ancient
EA_ERX4593011	Ruminococcaceae	gi|15677427|ref|NP_274583.1|	Lachnospiraceae	Ancient
EA_ERX4593011	Ruminococcaceae	gi|53718832|ref|YP_107818.1|	Lachnospiraceae	Ancient
EA_ERX4593011	Ruminococcaceae	gi|161870432|ref|YP_001599604.1|	Lachnospiraceae	Ancient
EA_ERX4593011	Ruminococcaceae	gi|165976143|ref|YP_001651736.1|	Lachnospiraceae	Ancient
EA_ERX4593011	Ruminococcaceae	gi|126208207|ref|YP_001053432.1|	Lachnospiraceae	Ancient
EA_ERX4593011	Ruminococcaceae	gi|254805332|ref|YP_003083553.1|	Lachnospiraceae	Ancient
EA_ERX4593011	Ruminococcaceae	gi|17986900|ref|NP_539534.1|	Lachnospiraceae	Ancient
EA_ERX4593011	Ruminococcaceae	gi|121635234|ref|YP_975479.1|	Lachnospiraceae	Ancient
EA_ERX4593011	Ruminococcaceae	gi|15902488|ref|NP_358038.1|	Lachnospiraceae	Ancient
EA_ERX4593011	Ruminococcaceae	gi|169832640|ref|YP_001694002.1|	Lachnospiraceae	Ancient
EA_ERX4593011	Ruminococcaceae	gi|225858342|ref|YP_002739852.1|	Lachnospiraceae	Ancient
EA_ERX4593011	Ruminococcaceae	gi|221231340|ref|YP_002510492.1|	Lachnospiraceae	Ancient
EA_ERX4593011	Ruminococcaceae	gi|17987262|ref|NP_539896.1|	Lachnospiraceae	Ancient
EA_ERX4593011	Ruminococcaceae	gi|225854055|ref|YP_002735567.1|	Lachnospiraceae	Ancient
EA_ERX4593011	Ruminococcaceae	gi|23501884|ref|NP_698011.1|	Lachnospiraceae	Ancient
EA_ERX4593011	Ruminococcaceae	gi|225856221|ref|YP_002737732.1|	Lachnospiraceae	Ancient
EA_ERX4593011	Ruminococcaceae	gi|82699855|ref|YP_414429.1|	Lachnospiraceae	Ancient
EA_ERX4593011	Ruminococcaceae	gi|194396896|ref|YP_002037173.1|	Lachnospiraceae	Ancient
EA_ERX4593011	Ruminococcaceae	gi|116516090|ref|YP_815956.1|	Lachnospiraceae	Ancient
EA_ERX4593011	Ruminococcaceae	gi|225860520|ref|YP_002742029.1|	Lachnospiraceae	Ancient
EA_ERX4593011	Ruminococcaceae	gi|182683450|ref|YP_001835197.1|	Lachnospiraceae	Ancient
EA_ERX4593011	Ruminococcaceae	gi|15900626|ref|NP_345230.1|	Bacteroidaceae	Ancient
EA_ERX4593011	Ruminococcaceae	gi|15610406|ref|NP_217787.1|	Bacteroidaceae	Ancient
EA_ERX4593011	Ruminococcaceae	gi|147674848|ref|YP_001216011.1|	Bacteroidaceae	Ancient
EA_ERX4593011	Ruminococcaceae	gi|15640512|ref|NP_230139.1|	Bacteroidaceae	Ancient
EA_ERX4593011	Ruminococcaceae	gi|799342196|ref|XP_012052462.1|	Bacteroidaceae	Ancient
EA_ERX4593011	Ruminococcaceae	gi|227080695|ref|YP_002809246.1|	Bacteroidaceae	Ancient
EA_ERX4593011	Ruminococcaceae	gi|54295497|ref|YP_127912.1|	Bacteroidaceae	Ancient
EA_ERX4593011	Ruminococcaceae	gi|54298647|ref|YP_125016.1|	Bacteroidaceae	Ancient
EA_ERX4593011	Ruminococcaceae	gi|148358608|ref|YP_001249815.1|	Bacteroidaceae	Ancient
EA_ERX4593011	Ruminococcaceae	gi|15900362|ref|NP_344966.1|	Bacteroidaceae	Ancient
EA_ERX4593011	Ruminococcaceae	gi|15804359|ref|NP_290399.1|	Bacteroidaceae	Ancient
EA_ERX4593011	Ruminococcaceae	gi|218768545|ref|YP_002343057.1|	Bacteroidaceae	Ancient
EA_ERX4593011	Ruminococcaceae	gi|148662854|ref|YP_001284377.1|	Bacteroidaceae	Ancient
EA_ERX4593011	Ruminococcaceae	gi|57117044|ref|YP_177917.1|	Bacteroidaceae	Ancient
EA_ERX4593011	Ruminococcaceae	gi|15677427|ref|NP_274583.1|	Bacteroidaceae	Ancient
EA_ERX4593011	Ruminococcaceae	gi|53718832|ref|YP_107818.1|	Bacteroidaceae	Ancient
EA_ERX4593011	Ruminococcaceae	gi|161870432|ref|YP_001599604.1|	Bacteroidaceae	Ancient
EA_ERX4593011	Ruminococcaceae	gi|165976143|ref|YP_001651736.1|	Bacteroidaceae	Ancient
EA_ERX4593011	Ruminococcaceae	gi|126208207|ref|YP_001053432.1|	Bacteroidaceae	Ancient
EA_ERX4593011	Ruminococcaceae	gi|254805332|ref|YP_003083553.1|	Bacteroidaceae	Ancient
EA_ERX4593011	Ruminococcaceae	gi|17986900|ref|NP_539534.1|	Bacteroidaceae	Ancient
EA_ERX4593011	Ruminococcaceae	gi|121635234|ref|YP_975479.1|	Bacteroidaceae	Ancient
EA_ERX4593011	Ruminococcaceae	gi|82699947|ref|YP_414521.1|	Bacteroidaceae	Ancient
EA_ERX4593011	Ruminococcaceae	gi|89256762|ref|YP_514124.1|	Bacteroidaceae	Ancient
EA_ERX4593011	Ruminococcaceae	gi|17987161|ref|NP_539795.1|	Bacteroidaceae	Ancient
EA_ERX4593011	Ruminococcaceae	gi|56708369|ref|YP_170265.1|	Bacteroidaceae	Ancient
EA_ERX4593011	Ruminococcaceae	gi|23501982|ref|NP_698109.1|	Bacteroidaceae	Ancient
EA_ERX4593011	Ruminococcaceae	gi|15595142|ref|NP_212931.1|	Bacteroidaceae	Ancient
EA_ERX4593011	Ruminococcaceae	gi|89255990|ref|YP_513352.1|	Bacteroidaceae	Ancient
EA_ERX4593011	Ruminococcaceae	gi|218562734|ref|YP_002344513.1|	Bacteroidaceae	Ancient
EA_ERX4593011	Ruminococcaceae	gi|56708505|ref|YP_170401.1|	Bacteroidaceae	Ancient
EA_ERX4593011	Ruminococcaceae	gi|187476605|ref|YP_784628.1|	Bacteroidaceae	Ancient
EA_ERX4593011	Ruminococcaceae	gi|15640289|ref|NP_229916.1|	Bacteroidaceae	Ancient
EA_ERX4593011	Ruminococcaceae	gi|147672240|ref|YP_001215304.1|	Bacteroidaceae	Ancient
EA_ERX4593011	Ruminococcaceae	gi|15601290|ref|NP_232921.1|	Bacteroidaceae	Ancient
EA_ERX4593011	Ruminococcaceae	gi|227812099|ref|YP_002812109.1|	Bacteroidaceae	Ancient
EA_ERX4593011	Ruminococcaceae	gi|151222626|ref|YP_001333448.1|	Succinivibrionaceae	Ancient
EA_ERX4593011	Ruminococcaceae	gi|15928095|ref|NP_375628.1|	Succinivibrionaceae	Ancient
EA_ERX4593011	Ruminococcaceae	gi|82700043|ref|YP_414617.1|	Succinivibrionaceae	Ancient
EA_ERX4593011	Ruminococcaceae	gi|23502086|ref|NP_698213.1|	Succinivibrionaceae	Ancient
EA_ERX4593011	Ruminococcaceae	gi|17987064|ref|NP_539698.1|	Succinivibrionaceae	Ancient
EA_ERX4593011	Ruminococcaceae	gi|16803563|ref|NP_465048.1|	Succinivibrionaceae	Ancient
EA_ERX4593011	Ruminococcaceae	gi|56708546|ref|YP_170442.1|	Succinivibrionaceae	Ancient
EA_ERX4593011	Ruminococcaceae	gi|22124023|ref|NP_667446.1|	Succinivibrionaceae	Ancient
EA_ERX4593011	Ruminococcaceae	gi|45439904|ref|NP_991443.1|	Succinivibrionaceae	Ancient
EA_ERX4593011	Ruminococcaceae	gi|15901481|ref|NP_346085.1|	Succinivibrionaceae	Ancient
EA_ERX4593011	Ruminococcaceae	gi|162418825|ref|YP_001605545.1|	Succinivibrionaceae	Ancient
EA_ERX4593011	Ruminococcaceae	gi|15596131|ref|NP_249625.1|	Succinivibrionaceae	Ancient
EA_ERX4593011	Ruminococcaceae	gi|218927259|ref|YP_002345134.1|	Succinivibrionaceae	Ancient
EA_ERX4593011	Ruminococcaceae	gi|23501539|ref|NP_697666.1|	Succinivibrionaceae	Ancient
EA_ERX4593011	Ruminococcaceae	gi|15842122|ref|NP_337159.1|	Succinivibrionaceae	Ancient
EA_ERX4593011	Ruminococcaceae	gi|218930397|ref|YP_002348272.1|	Succinivibrionaceae	Ancient
EA_ERX4593011	Ruminococcaceae	gi|17987579|ref|NP_540213.1|	Succinivibrionaceae	Ancient
EA_ERX4593011	Ruminococcaceae	gi|162419160|ref|YP_001604684.1|	Succinivibrionaceae	Ancient
EA_ERX4593011	Ruminococcaceae	gi|15594543|ref|NP_212332.1|	Succinivibrionaceae	Ancient
EA_ERX4593011	Ruminococcaceae	gi|41407145|ref|NP_959981.1|	Succinivibrionaceae	Ancient
EA_ERX4593011	Ruminococcaceae	gi|45440165|ref|NP_991704.1|	Succinivibrionaceae	Ancient
EA_ERX4593011	Ruminococcaceae	gi|108808868|ref|YP_652784.1|	Succinivibrionaceae	Ancient
EA_ERX4593011	Ruminococcaceae	gi|15609720|ref|NP_217099.1|	Succinivibrionaceae	Ancient
EA_ERX4593011	Ruminococcaceae	gi|145600237|ref|YP_001164313.1|	Succinivibrionaceae	Ancient
EA_ERX4593011	Ruminococcaceae	gi|148662422|ref|YP_001283945.1|	Succinivibrionaceae	Ancient
EA_ERX4593011	Ruminococcaceae	gi|226224124|ref|YP_002758231.1|	Succinivibrionaceae	Ancient
EA_ERX4593011	Ruminococcaceae	gi|147673921|ref|YP_001217953.1|	Succinivibrionaceae	Ancient
EA_ERX4593011	Ruminococcaceae	gi|108810878|ref|YP_646645.1|	Succinivibrionaceae	Ancient
EA_ERX4593011	Ruminococcaceae	gi|22124724|ref|NP_668147.1|	Succinivibrionaceae	Ancient
EA_ERX4593011	Ruminococcaceae	gi|187476605|ref|YP_784628.1|	Treponemataceae	Ancient
EA_ERX4593011	Ruminococcaceae	gi|147674644|ref|YP_001216035.1|	Gastranaerophilaceae	Ancient
EA_ERX4593011	Ruminococcaceae	gi|227080717|ref|YP_002809268.1|	Gastranaerophilaceae	Ancient
EA_ERX4593011	Lachnospiraceae	gi|165976143|ref|YP_001651736.1|	Bacteroidaceae	Ancient
EA_ERX4593011	Lachnospiraceae	gi|161870432|ref|YP_001599604.1|	Bacteroidaceae	Ancient
EA_ERX4593011	Lachnospiraceae	gi|17986900|ref|NP_539534.1|	Bacteroidaceae	Ancient
EA_ERX4593011	Lachnospiraceae	gi|15900362|ref|NP_344966.1|	Bacteroidaceae	Ancient
EA_ERX4593011	Lachnospiraceae	gi|53718832|ref|YP_107818.1|	Bacteroidaceae	Ancient
EA_ERX4593011	Lachnospiraceae	gi|121635234|ref|YP_975479.1|	Bacteroidaceae	Ancient
EA_ERX4593011	Lachnospiraceae	gi|218768545|ref|YP_002343057.1|	Bacteroidaceae	Ancient
EA_ERX4593011	Lachnospiraceae	gi|15677427|ref|NP_274583.1|	Bacteroidaceae	Ancient
EA_ERX4593011	Lachnospiraceae	gi|57117044|ref|YP_177917.1|	Bacteroidaceae	Ancient
EA_ERX4593011	Lachnospiraceae	gi|126208207|ref|YP_001053432.1|	Bacteroidaceae	Ancient
EA_ERX4593011	Lachnospiraceae	gi|148662854|ref|YP_001284377.1|	Bacteroidaceae	Ancient
EA_ERX4593011	Lachnospiraceae	gi|15804359|ref|NP_290399.1|	Bacteroidaceae	Ancient
EA_ERX4593011	Lachnospiraceae	gi|254805332|ref|YP_003083553.1|	Bacteroidaceae	Ancient
EA_ERX4593011	Lachnospiraceae	gi|56708774|ref|YP_170670.1|	Bacteroidaceae	Ancient
EA_ERX4593011	Lachnospiraceae	gi|89257186|ref|YP_514548.1|	Bacteroidaceae	Ancient
EA_ERX4593011	Lachnospiraceae	gi|56708774|ref|YP_170670.1|	Succinivibrionaceae	Ancient
EA_ERX4593011	Lachnospiraceae	gi|17987541|ref|NP_540175.1|	Succinivibrionaceae	Ancient
EA_ERX4593011	Lachnospiraceae	gi|89257186|ref|YP_514548.1|	Succinivibrionaceae	Ancient
EA_ERX4593011	Lachnospiraceae	gi|56708683|ref|YP_170579.1|	Succinivibrionaceae	Ancient
EA_ERX4593011	Bacteroidaceae	gi|16128027|ref|NP_414574.1|	Succinivibrionaceae	Ancient
EA_ERX4593011	Bacteroidaceae	gi|227082512|ref|YP_002811063.1|	Succinivibrionaceae	Ancient
EA_ERX4593011	Bacteroidaceae	gi|147673654|ref|YP_001217891.1|	Succinivibrionaceae	Ancient
EA_ERX4593011	Bacteroidaceae	gi|15642386|ref|NP_232019.1|	Succinivibrionaceae	Ancient
EA_ERX4593011	Bacteroidaceae	gi|76788218|ref|YP_329753.1|	Succinivibrionaceae	Ancient
EA_ERX4593011	Bacteroidaceae	gi|56708774|ref|YP_170670.1|	Succinivibrionaceae	Ancient
EA_ERX4593011	Bacteroidaceae	gi|89257186|ref|YP_514548.1|	Succinivibrionaceae	Ancient
EA_ERX4593011	Bacteroidaceae	gi|187476605|ref|YP_784628.1|	Treponemataceae	Ancient
EA_ERX4593011	Succinivibrionaceae	gi|16763829|ref|NP_459444.1|	Gastranaerophilaceae	Ancient
EA_ERX4593011	Succinivibrionaceae	gi|221231543|ref|YP_002510695.1|	Gastranaerophilaceae	Ancient
EA_ERX4593011	Succinivibrionaceae	gi|56707749|ref|YP_169645.1|	Gastranaerophilaceae	Ancient
EA_ERX4593011	Succinivibrionaceae	gi|89256249|ref|YP_513611.1|	Gastranaerophilaceae	Ancient
EA_ERX4593011	Succinivibrionaceae	gi|225856422|ref|YP_002737933.1|	Gastranaerophilaceae	Ancient
EA_ERX4593011	Succinivibrionaceae	gi|226225016|ref|YP_002759123.1|	Gastranaerophilaceae	Ancient
EA_ERX4593011	Succinivibrionaceae	gi|217963429|ref|YP_002349107.1|	Gastranaerophilaceae	Ancient
EA_ERX4593011	Succinivibrionaceae	gi|46908640|ref|YP_015029.1|	Gastranaerophilaceae	Ancient
EA_ERX4593011	Succinivibrionaceae	gi|169832484|ref|YP_001694209.1|	Gastranaerophilaceae	Ancient
EA_ERX4593011	Succinivibrionaceae	gi|15900641|ref|NP_345245.1|	Gastranaerophilaceae	Ancient
EA_ERX4593011	Succinivibrionaceae	gi|225854255|ref|YP_002735767.1|	Gastranaerophilaceae	Ancient
EA_ERX4593011	Succinivibrionaceae	gi|225858557|ref|YP_002740067.1|	Gastranaerophilaceae	Ancient
EA_ERX4593011	Succinivibrionaceae	gi|225860721|ref|YP_002742230.1|	Gastranaerophilaceae	Ancient
EA_ERX4593011	Succinivibrionaceae	gi|15902700|ref|NP_358250.1|	Gastranaerophilaceae	Ancient
EA_ERX4593011	Succinivibrionaceae	gi|116516216|ref|YP_816144.1|	Gastranaerophilaceae	Ancient
EA_ERX4593011	Succinivibrionaceae	gi|16804506|ref|NP_465991.1|	Gastranaerophilaceae	Ancient
EA_SRX5589550	Desulfovibrionaceae	gi|121602875|ref|YP_989430.1|	Burkholderiaceae	Ketogenic
EA_SRX5589550	Desulfovibrionaceae	gi|17986517|ref|NP_539151.1|	Burkholderiaceae	Ketogenic
EA_SRX5589550	Desulfovibrionaceae	gi|23502669|ref|NP_698796.1|	Burkholderiaceae	Ketogenic
EA_SRX5589550	Desulfovibrionaceae	gi|15899995|ref|NP_344599.1|	Burkholderiaceae	Ketogenic
EA_SRX5589550	Desulfovibrionaceae	gi|82700596|ref|YP_415170.1|	Burkholderiaceae	Ketogenic
EA_SRX5589550	Desulfovibrionaceae	gi|15602509|ref|NP_245581.1|	Burkholderiaceae	Ketogenic
EA_SRX5589550	Desulfovibrionaceae	gi|165977351|ref|YP_001652944.1|	Burkholderiaceae	Ketogenic
EA_SRX5589550	Desulfovibrionaceae	gi|126209365|ref|YP_001054590.1|	Burkholderiaceae	Ketogenic
EA_SRX5589550	Desulfovibrionaceae	gi|123440975|ref|YP_001004964.1|	Burkholderiaceae	Ketogenic
EA_SRX5589550	Burkholderiaceae	gi|82699947|ref|YP_414521.1|	Anaerotignaceae	Ketogenic
EA_SRX5589550	Burkholderiaceae	gi|17987161|ref|NP_539795.1|	Anaerotignaceae	Ketogenic
EA_SRX5589550	Burkholderiaceae	gi|56708369|ref|YP_170265.1|	Anaerotignaceae	Ketogenic
EA_SRX5589550	Burkholderiaceae	gi|89256762|ref|YP_514124.1|	Anaerotignaceae	Ketogenic
EA_SRX5589550	Burkholderiaceae	gi|23501982|ref|NP_698109.1|	Anaerotignaceae	Ketogenic
EA_SRX5589550	Burkholderiaceae	gi|23501343|ref|NP_697470.1|	Lachnospiraceae	Ketogenic
EA_SRX5589550	Burkholderiaceae	gi|15608412|ref|NP_215788.1|	Lachnospiraceae	Ketogenic
EA_SRX5589550	Burkholderiaceae	gi|23501329|ref|NP_697456.1|	Tannerellaceae	Ketogenic
EA_SRX5589550	Burkholderiaceae	gi|17987789|ref|NP_540423.1|	Tannerellaceae	Ketogenic
EA_SRX5589550	Burkholderiaceae	gi|162210097|ref|YP_333268.2|	Tannerellaceae	Ketogenic
EA_SRX5589550	Burkholderiaceae	gi|126453136|ref|YP_001065984.1|	Tannerellaceae	Ketogenic
EA_SRX5589550	Burkholderiaceae	gi|126441149|ref|YP_001058730.1|	Tannerellaceae	Ketogenic
EA_SRX5589550	Burkholderiaceae	gi|82699340|ref|YP_413914.1|	Tannerellaceae	Ketogenic
EA_SRX5589550	Anaerotignaceae	gi|16765599|ref|NP_461214.1|	Lachnospiraceae	Ketogenic
EA_SRX5589550	Anaerotignaceae	gi|226224428|ref|YP_002758535.1|	Ruminococcaceae	Ketogenic
EA_SRX5589550	Lachnospiraceae	gi|15675920|ref|NP_270094.1|	Acutalibacteraceae	Ketogenic
EA_SRX5589550	Lachnospiraceae	gi|15901145|ref|NP_345749.1|	Acutalibacteraceae	Ketogenic
EA_SRX5589550	Lachnospiraceae	gi|71911651|ref|YP_283201.1|	Acutalibacteraceae	Ketogenic
EA_SRX5589550	Lachnospiraceae	gi|126209112|ref|YP_001054337.1|	Acutalibacteraceae	Ketogenic
EA_SRX5589550	Lachnospiraceae	gi|165977084|ref|YP_001652677.1|	Acutalibacteraceae	Ketogenic
EA_SRX5589550	Lachnospiraceae	gi|16767151|ref|NP_462766.1|	Acutalibacteraceae	Ketogenic
EA_SRX5589550	Lachnospiraceae	gi|254805332|ref|YP_003083553.1|	Tannerellaceae	Ketogenic
EA_SRX5589550	Lachnospiraceae	gi|218768545|ref|YP_002343057.1|	Tannerellaceae	Ketogenic
EA_SRX5589550	Lachnospiraceae	gi|126208207|ref|YP_001053432.1|	Tannerellaceae	Ketogenic
EA_SRX5589550	Lachnospiraceae	gi|121635234|ref|YP_975479.1|	Tannerellaceae	Ketogenic
EA_SRX5589550	Lachnospiraceae	gi|15677427|ref|NP_274583.1|	Tannerellaceae	Ketogenic
EA_SRX5589550	Lachnospiraceae	gi|161870432|ref|YP_001599604.1|	Tannerellaceae	Ketogenic
EA_SRX5589550	Lachnospiraceae	gi|17986900|ref|NP_539534.1|	Tannerellaceae	Ketogenic
EA_SRX5589550	Lachnospiraceae	gi|15804359|ref|NP_290399.1|	Tannerellaceae	Ketogenic
EA_SRX5589550	Lachnospiraceae	gi|53718832|ref|YP_107818.1|	Tannerellaceae	Ketogenic
EA_SRX5589550	Lachnospiraceae	gi|57117044|ref|YP_177917.1|	Tannerellaceae	Ketogenic
EA_SRX5589550	Lachnospiraceae	gi|15900362|ref|NP_344966.1|	Tannerellaceae	Ketogenic
EA_SRX5589550	Lachnospiraceae	gi|148662854|ref|YP_001284377.1|	Tannerellaceae	Ketogenic
EA_SRX5589550	Lachnospiraceae	gi|165976143|ref|YP_001651736.1|	Tannerellaceae	Ketogenic
EA_SRX5589552	Marinifilaceae	gi|89256685|ref|YP_514047.1|	Coriobacteriaceae	Ketogenic
EA_SRX5589552	Marinifilaceae	gi|56708511|ref|YP_170407.1|	Coriobacteriaceae	Ketogenic
EA_SRX5589552	Marinifilaceae	gi|89256685|ref|YP_514047.1|	Burkholderiaceae	Ketogenic
EA_SRX5589552	Marinifilaceae	gi|237836123|ref|XP_002367359.1|	Burkholderiaceae	Ketogenic
EA_SRX5589552	Marinifilaceae	gi|56708511|ref|YP_170407.1|	Burkholderiaceae	Ketogenic
EA_SRX5589552	Marinifilaceae	gi|74656036|sp|Q58Z64.1|DHH1_CRYNV	Burkholderiaceae	Ketogenic
EA_SRX5589552	Marinifilaceae	gi|89256685|ref|YP_514047.1|	Ruminococcaceae	Ketogenic
EA_SRX5589552	Marinifilaceae	gi|56708511|ref|YP_170407.1|	Ruminococcaceae	Ketogenic
EA_SRX5589552	Coriobacteriaceae	gi|56708511|ref|YP_170407.1|	Burkholderiaceae	Ketogenic
EA_SRX5589552	Coriobacteriaceae	gi|89256685|ref|YP_514047.1|	Burkholderiaceae	Ketogenic
EA_SRX5589552	Coriobacteriaceae	gi|121612723|ref|YP_001000596.1|	Burkholderiaceae	Ketogenic
EA_SRX5589552	Coriobacteriaceae	gi|57237750|ref|YP_178998.1|	Burkholderiaceae	Ketogenic
EA_SRX5589552	Coriobacteriaceae	gi|153951397|ref|YP_001398008.1|	Burkholderiaceae	Ketogenic
EA_SRX5589552	Coriobacteriaceae	gi|56707405|ref|YP_169301.1|	Burkholderiaceae	Ketogenic
EA_SRX5589552	Coriobacteriaceae	gi|54298647|ref|YP_125016.1|	Burkholderiaceae	Ketogenic
EA_SRX5589552	Coriobacteriaceae	gi|89255570|ref|YP_512931.1|	Burkholderiaceae	Ketogenic
EA_SRX5589552	Coriobacteriaceae	gi|54295497|ref|YP_127912.1|	Burkholderiaceae	Ketogenic
EA_SRX5589552	Coriobacteriaceae	gi|148358608|ref|YP_001249815.1|	Burkholderiaceae	Ketogenic
EA_SRX5589552	Coriobacteriaceae	gi|15900189|ref|NP_344793.1|	Burkholderiaceae	Ketogenic
EA_SRX5589552	Coriobacteriaceae	gi|56708511|ref|YP_170407.1|	Ruminococcaceae	Ketogenic
EA_SRX5589552	Coriobacteriaceae	gi|89256685|ref|YP_514047.1|	Ruminococcaceae	Ketogenic
EA_SRX5589552	Burkholderiaceae	gi|83269477|ref|YP_418768.1|	Enterobacteriaceae	Ketogenic
EA_SRX5589552	Burkholderiaceae	gi|23500400|ref|NP_699840.1|	Enterobacteriaceae	Ketogenic
EA_SRX5589552	Burkholderiaceae	gi|15901422|ref|NP_346026.1|	Enterobacteriaceae	Ketogenic
EA_SRX5589552	Burkholderiaceae	gi|83269478|ref|YP_418769.1|	Enterobacteriaceae	Ketogenic
EA_SRX5589552	Burkholderiaceae	gi|17987996|ref|NP_540630.1|	Enterobacteriaceae	Ketogenic
EA_SRX5589552	Burkholderiaceae	gi|15900177|ref|NP_344781.1|	Enterobacteriaceae	Ketogenic
EA_SRX5589552	Burkholderiaceae	gi|15801852|ref|NP_287870.1|	Enterobacteriaceae	Ketogenic
EA_SRX5589552	Burkholderiaceae	gi|23501145|ref|NP_697272.1|	Enterobacteriaceae	Ketogenic
EA_SRX5589552	Burkholderiaceae	gi|15609175|ref|NP_216554.1|	Enterobacteriaceae	Ketogenic
EA_SRX5589552	Burkholderiaceae	gi|15608378|ref|NP_215754.1|	Enterobacteriaceae	Ketogenic
EA_SRX5589552	Burkholderiaceae	gi|23500399|ref|NP_699839.1|	Enterobacteriaceae	Ketogenic
EA_SRX5589552	Burkholderiaceae	gi|17988969|ref|NP_541602.1|	Enterobacteriaceae	Ketogenic
EA_SRX5589552	Burkholderiaceae	gi|15600505|ref|NP_253999.1|	Enterobacteriaceae	Ketogenic
EA_SRX5589552	Burkholderiaceae	gi|15595142|ref|NP_212931.1|	Enterobacteriaceae	Ketogenic
EA_SRX5589552	Burkholderiaceae	gi|56707555|ref|YP_169451.1|	Enterobacteriaceae	Ketogenic
EA_SRX5589552	Burkholderiaceae	gi|56708247|ref|YP_170143.1|	Enterobacteriaceae	Ketogenic
EA_SRX5589552	Burkholderiaceae	gi|89256151|ref|YP_513513.1|	Enterobacteriaceae	Ketogenic
EA_SRX5589552	Burkholderiaceae	gi|165975488|ref|YP_001651081.1|	Enterobacteriaceae	Ketogenic
EA_SRX5589552	Burkholderiaceae	gi|56707292|ref|YP_169188.1|	Enterobacteriaceae	Ketogenic
EA_SRX5589552	Burkholderiaceae	gi|126207518|ref|YP_001052743.1|	Enterobacteriaceae	Ketogenic
EA_SRX5589552	Burkholderiaceae	gi|190149299|ref|YP_001967824.1|	Enterobacteriaceae	Ketogenic
EA_SRX5589552	Burkholderiaceae	gi|56707994|ref|YP_169890.1|	Oscillospiraceae	Ketogenic
EA_SRX5589552	Burkholderiaceae	gi|82699599|ref|YP_414173.1|	Oscillospiraceae	Ketogenic
EA_SRX5589552	Burkholderiaceae	gi|237813669|ref|YP_002898120.1|	Oscillospiraceae	Ketogenic
EA_SRX5589552	Burkholderiaceae	gi|17987523|ref|NP_540157.1|	Oscillospiraceae	Ketogenic
EA_SRX5589552	Burkholderiaceae	gi|23501597|ref|NP_697724.1|	Oscillospiraceae	Ketogenic
EA_SRX5589552	Burkholderiaceae	gi|126442046|ref|YP_001060278.1|	Oscillospiraceae	Ketogenic
EA_SRX5589552	Burkholderiaceae	gi|53720427|ref|YP_109413.1|	Oscillospiraceae	Ketogenic
EA_SRX5589552	Burkholderiaceae	gi|56708511|ref|YP_170407.1|	Ruminococcaceae	Ketogenic
EA_SRX5589552	Burkholderiaceae	gi|89256685|ref|YP_514047.1|	Ruminococcaceae	Ketogenic
EA_SRX5589552	Burkholderiaceae	gi|15900626|ref|NP_345230.1|	Ruminococcaceae	Ketogenic
EA_SRX5589554	Anaerotignaceae	gi|15640659|ref|NP_230288.1|	Ruminococcaceae	Ketogenic
EA_SRX5589554	Anaerotignaceae	gi|56707985|ref|YP_169881.1|	Bacteroidaceae	Ketogenic
EA_SRX5589554	Anaerotignaceae	gi|89255798|ref|YP_513160.1|	Bacteroidaceae	Ketogenic
EA_SRX5589554	Ruminococcaceae	gi|15608778|ref|NP_216156.1|	Burkholderiaceae	Ketogenic
EA_SRX5589554	Ruminococcaceae	gi|68249340|ref|YP_248452.1|	Bacteroidaceae	Ketogenic
EA_SRX5589554	Borkfalkiaceae	gi|16765496|ref|NP_461111.1|	Bacteroidaceae	Ketogenic
EA_SRX5589554	Borkfalkiaceae	gi|15900232|ref|NP_344836.1|	Bacteroidaceae	Ketogenic
EA_SRX5589555	Lachnospiraceae	gi|126209112|ref|YP_001054337.1|	Ruminococcaceae	Ketogenic
EA_SRX5589555	Lachnospiraceae	gi|16767151|ref|NP_462766.1|	Ruminococcaceae	Ketogenic
EA_SRX5589555	Lachnospiraceae	gi|165977084|ref|YP_001652677.1|	Ruminococcaceae	Ketogenic
EA_SRX5589555	Lachnospiraceae	gi|23501343|ref|NP_697470.1|	Ruminococcaceae	Ketogenic
EA_SRX5589555	Lachnospiraceae	gi|15608412|ref|NP_215788.1|	Ruminococcaceae	Ketogenic
EA_SRX5589555	Lachnospiraceae	gi|148661627|ref|YP_001283150.1|	Burkholderiaceae	Ketogenic
EA_SRX5589555	Lachnospiraceae	gi|89256747|ref|YP_514109.1|	Burkholderiaceae	Ketogenic
EA_SRX5589555	Lachnospiraceae	gi|15608958|ref|NP_216337.1|	Burkholderiaceae	Ketogenic
EA_SRX5589555	Lachnospiraceae	gi|56707883|ref|YP_169779.1|	Burkholderiaceae	Ketogenic
EA_SRX5589555	Lachnospiraceae	gi|23501343|ref|NP_697470.1|	Coriobacteriaceae	Ketogenic
EA_SRX5589555	Lachnospiraceae	gi|15608412|ref|NP_215788.1|	Coriobacteriaceae	Ketogenic
EA_SRX5589555	Lachnospiraceae	gi|23501343|ref|NP_697470.1|	Marinifilaceae	Ketogenic
EA_SRX5589555	Lachnospiraceae	gi|15608412|ref|NP_215788.1|	Marinifilaceae	Ketogenic
EA_SRX5589555	Ruminococcaceae	gi|215918900|ref|NP_819191.2|	Burkholderiaceae	Ketogenic
EA_SRX5589555	Ruminococcaceae	gi|470686|gb|AAA21925.1|	Coriobacteriaceae	Ketogenic
EA_SRX5589555	Ruminococcaceae	gi|15608412|ref|NP_215788.1|	Coriobacteriaceae	Ketogenic
EA_SRX5589555	Ruminococcaceae	gi|157418224|ref|YP_001481296.1|	Coriobacteriaceae	Ketogenic
EA_SRX5589555	Ruminococcaceae	gi|221218541|ref|YP_002527499.1|	Coriobacteriaceae	Ketogenic
EA_SRX5589555	Ruminococcaceae	gi|23501343|ref|NP_697470.1|	Coriobacteriaceae	Ketogenic
EA_SRX5589555	Ruminococcaceae	gi|26247127|ref|NP_753167.1|	Coriobacteriaceae	Ketogenic
EA_SRX5589555	Ruminococcaceae	gi|84060897|ref|YP_444107.1|	Coriobacteriaceae	Ketogenic
EA_SRX5589555	Ruminococcaceae	gi|91210150|ref|YP_540136.1|	Coriobacteriaceae	Ketogenic
EA_SRX5589555	Ruminococcaceae	gi|218534591|ref|YP_002401121.1|	Coriobacteriaceae	Ketogenic
EA_SRX5589555	Ruminococcaceae	gi|15645696|ref|NP_207873.1|	Coriobacteriaceae	Ketogenic
EA_SRX5589555	Ruminococcaceae	gi|470686|gb|AAA21925.1|	Marinifilaceae	Ketogenic
EA_SRX5589555	Ruminococcaceae	gi|15608412|ref|NP_215788.1|	Marinifilaceae	Ketogenic
EA_SRX5589555	Ruminococcaceae	gi|23501343|ref|NP_697470.1|	Marinifilaceae	Ketogenic
EA_SRX5589555	Burkholderiaceae	gi|162210097|ref|YP_333268.2|	Coriobacteriaceae	Ketogenic
EA_SRX5589555	Burkholderiaceae	gi|254805436|ref|YP_003083657.1|	Coriobacteriaceae	Ketogenic
EA_SRX5589555	Burkholderiaceae	gi|126441149|ref|YP_001058730.1|	Coriobacteriaceae	Ketogenic
EA_SRX5589555	Burkholderiaceae	gi|218768700|ref|YP_002343212.1|	Coriobacteriaceae	Ketogenic
EA_SRX5589555	Burkholderiaceae	gi|17987789|ref|NP_540423.1|	Coriobacteriaceae	Ketogenic
EA_SRX5589555	Burkholderiaceae	gi|161870528|ref|YP_001599700.1|	Coriobacteriaceae	Ketogenic
EA_SRX5589555	Burkholderiaceae	gi|16761308|ref|NP_456925.1|	Coriobacteriaceae	Ketogenic
EA_SRX5589555	Burkholderiaceae	gi|82699340|ref|YP_413914.1|	Coriobacteriaceae	Ketogenic
EA_SRX5589555	Burkholderiaceae	gi|23501329|ref|NP_697456.1|	Coriobacteriaceae	Ketogenic
EA_SRX5589555	Burkholderiaceae	gi|126453136|ref|YP_001065984.1|	Coriobacteriaceae	Ketogenic
EA_SRX5589555	Burkholderiaceae	gi|15677528|ref|NP_274684.1|	Coriobacteriaceae	Ketogenic
EA_SRX5589555	Burkholderiaceae	gi|121635321|ref|YP_975566.1|	Coriobacteriaceae	Ketogenic
EA_SRX5589555	Coriobacteriaceae	gi|23501343|ref|NP_697470.1|	Marinifilaceae	Ketogenic
EA_SRX5589555	Coriobacteriaceae	gi|470686|gb|AAA21925.1|	Marinifilaceae	Ketogenic
EA_SRX5589555	Coriobacteriaceae	gi|15608412|ref|NP_215788.1|	Marinifilaceae	Ketogenic
EA_SRX5589557	Coriobacteriaceae	gi|23501982|ref|NP_698109.1|	UBA1381	Ketogenic
EA_SRX5589557	Coriobacteriaceae	gi|56708369|ref|YP_170265.1|	UBA1381	Ketogenic
EA_SRX5589557	Coriobacteriaceae	gi|89256762|ref|YP_514124.1|	UBA1381	Ketogenic
EA_SRX5589557	Coriobacteriaceae	gi|82699947|ref|YP_414521.1|	UBA1381	Ketogenic
EA_SRX5589557	Coriobacteriaceae	gi|17987161|ref|NP_539795.1|	UBA1381	Ketogenic
EA_SRX5589557	Coriobacteriaceae	gi|16804106|ref|NP_465591.1|	Erysipelotrichaceae	Ketogenic
EA_SRX5589557	Coriobacteriaceae	gi|23501982|ref|NP_698109.1|	Lachnospiraceae	Ketogenic
EA_SRX5589557	Coriobacteriaceae	gi|56708369|ref|YP_170265.1|	Lachnospiraceae	Ketogenic
EA_SRX5589557	Coriobacteriaceae	gi|89256762|ref|YP_514124.1|	Lachnospiraceae	Ketogenic
EA_SRX5589557	Coriobacteriaceae	gi|82699947|ref|YP_414521.1|	Lachnospiraceae	Ketogenic
EA_SRX5589557	Coriobacteriaceae	gi|17987161|ref|NP_539795.1|	Lachnospiraceae	Ketogenic
EA_SRX5589557	Coriobacteriaceae	gi|284994546|ref|YP_003416314.1|	Burkholderiaceae	Ketogenic
EA_SRX5589557	Coriobacteriaceae	gi|226223686|ref|YP_002757793.1|	Burkholderiaceae	Ketogenic
EA_SRX5589557	Coriobacteriaceae	gi|284801404|ref|YP_003413269.1|	Burkholderiaceae	Ketogenic
EA_SRX5589557	Coriobacteriaceae	gi|68484977|ref|XP_713627.1|	Burkholderiaceae	Ketogenic
EA_SRX5589557	Coriobacteriaceae	gi|82700564|ref|YP_415138.1|	Burkholderiaceae	Ketogenic
EA_SRX5589557	Coriobacteriaceae	gi|16803112|ref|NP_464597.1|	Burkholderiaceae	Ketogenic
EA_SRX5589557	Coriobacteriaceae	gi|17986550|ref|NP_539184.1|	Burkholderiaceae	Ketogenic
EA_SRX5589557	Coriobacteriaceae	gi|23502636|ref|NP_698763.1|	Burkholderiaceae	Ketogenic
EA_SRX5589557	UBA1381	gi|15608412|ref|NP_215788.1|	Erysipelotrichaceae	Ketogenic
EA_SRX5589557	UBA1381	gi|23501343|ref|NP_697470.1|	Erysipelotrichaceae	Ketogenic
EA_SRX5589557	UBA1381	gi|56707562|ref|YP_169458.1|	Lachnospiraceae	Ketogenic
EA_SRX5589557	UBA1381	gi|89255893|ref|YP_513255.1|	Lachnospiraceae	Ketogenic
EA_SRX5589557	UBA1381	gi|15608412|ref|NP_215788.1|	Lachnospiraceae	Ketogenic
EA_SRX5589557	UBA1381	gi|23501343|ref|NP_697470.1|	Lachnospiraceae	Ketogenic
EA_SRX5589557	UBA1381	gi|17987161|ref|NP_539795.1|	Lachnospiraceae	Ketogenic
EA_SRX5589557	UBA1381	gi|82699947|ref|YP_414521.1|	Lachnospiraceae	Ketogenic
EA_SRX5589557	UBA1381	gi|56708369|ref|YP_170265.1|	Lachnospiraceae	Ketogenic
EA_SRX5589557	UBA1381	gi|23501982|ref|NP_698109.1|	Lachnospiraceae	Ketogenic
EA_SRX5589557	UBA1381	gi|89256762|ref|YP_514124.1|	Lachnospiraceae	Ketogenic
EA_SRX5589557	UBA1381	gi|16272817|ref|NP_439038.1|	Tannerellaceae	Ketogenic
EA_SRX5589557	UBA1381	gi|16272817|ref|NP_439038.1|	Burkholderiaceae	Ketogenic
EA_SRX5589557	Erysipelotrichaceae	gi|56708247|ref|YP_170143.1|	Lachnospiraceae	Ketogenic
EA_SRX5589557	Erysipelotrichaceae	gi|89256151|ref|YP_513513.1|	Lachnospiraceae	Ketogenic
EA_SRX5589557	Erysipelotrichaceae	gi|15608778|ref|NP_216156.1|	Lachnospiraceae	Ketogenic
EA_SRX5589557	Erysipelotrichaceae	gi|84060897|ref|YP_444107.1|	Lachnospiraceae	Ketogenic
EA_SRX5589557	Erysipelotrichaceae	gi|470686|gb|AAA21925.1|	Lachnospiraceae	Ketogenic
EA_SRX5589557	Erysipelotrichaceae	gi|23501343|ref|NP_697470.1|	Lachnospiraceae	Ketogenic
EA_SRX5589557	Erysipelotrichaceae	gi|91210150|ref|YP_540136.1|	Lachnospiraceae	Ketogenic
EA_SRX5589557	Erysipelotrichaceae	gi|218534591|ref|YP_002401121.1|	Lachnospiraceae	Ketogenic
EA_SRX5589557	Erysipelotrichaceae	gi|218929029|ref|YP_002346904.1|	Lachnospiraceae	Ketogenic
EA_SRX5589557	Erysipelotrichaceae	gi|221218541|ref|YP_002527499.1|	Lachnospiraceae	Ketogenic
EA_SRX5589557	Erysipelotrichaceae	gi|15608412|ref|NP_215788.1|	Lachnospiraceae	Ketogenic
EA_SRX5589557	Erysipelotrichaceae	gi|26247127|ref|NP_753167.1|	Lachnospiraceae	Ketogenic
EA_SRX5589557	Erysipelotrichaceae	gi|157418224|ref|YP_001481296.1|	Lachnospiraceae	Ketogenic
EA_SRX5589557	Erysipelotrichaceae	gi|15645696|ref|NP_207873.1|	Lachnospiraceae	Ketogenic
EA_SRX5589557	Erysipelotrichaceae	gi|148358608|ref|YP_001249815.1|	Tannerellaceae	Ketogenic
EA_SRX5589557	Erysipelotrichaceae	gi|89255570|ref|YP_512931.1|	Tannerellaceae	Ketogenic
EA_SRX5589557	Erysipelotrichaceae	gi|54295497|ref|YP_127912.1|	Tannerellaceae	Ketogenic
EA_SRX5589557	Erysipelotrichaceae	gi|56707405|ref|YP_169301.1|	Tannerellaceae	Ketogenic
EA_SRX5589557	Erysipelotrichaceae	gi|54298647|ref|YP_125016.1|	Tannerellaceae	Ketogenic
EA_SRX5589557	Erysipelotrichaceae	gi|56707883|ref|YP_169779.1|	Burkholderiaceae	Ketogenic
EA_SRX5589557	Erysipelotrichaceae	gi|15608958|ref|NP_216337.1|	Burkholderiaceae	Ketogenic
EA_SRX5589557	Erysipelotrichaceae	gi|148661627|ref|YP_001283150.1|	Burkholderiaceae	Ketogenic
EA_SRX5589557	Erysipelotrichaceae	gi|89256747|ref|YP_514109.1|	Burkholderiaceae	Ketogenic
EA_SRX5589557	Lachnospiraceae	gi|89255990|ref|YP_513352.1|	Tannerellaceae	Ketogenic
EA_SRX5589557	Lachnospiraceae	gi|187476605|ref|YP_784628.1|	Tannerellaceae	Ketogenic
EA_SRX5589557	Lachnospiraceae	gi|56708505|ref|YP_170401.1|	Tannerellaceae	Ketogenic
EA_SRX5589557	Lachnospiraceae	gi|15640289|ref|NP_229916.1|	Tannerellaceae	Ketogenic
EA_SRX5589557	Lachnospiraceae	gi|218562734|ref|YP_002344513.1|	Tannerellaceae	Ketogenic
EA_SRX5589557	Lachnospiraceae	gi|15804828|ref|NP_290869.1|	Burkholderiaceae	Ketogenic
EA_SRX5589557	Tannerellaceae	gi|16272817|ref|NP_439038.1|	Burkholderiaceae	Ketogenic
EA_SRX5589561	Oscillospiraceae	gi|15642386|ref|NP_232019.1|	Lachnospiraceae	Ketogenic
EA_SRX5589561	Oscillospiraceae	gi|16128027|ref|NP_414574.1|	Lachnospiraceae	Ketogenic
EA_SRX5589561	Oscillospiraceae	gi|227082512|ref|YP_002811063.1|	Lachnospiraceae	Ketogenic
EA_SRX5589561	Oscillospiraceae	gi|147673654|ref|YP_001217891.1|	Lachnospiraceae	Ketogenic
EA_SRX5589561	Oscillospiraceae	gi|76788218|ref|YP_329753.1|	Lachnospiraceae	Ketogenic
EA_SRX5589561	Oscillospiraceae	gi|16273164|ref|NP_439401.1|	Lachnospiraceae	Ketogenic
EA_SRX5589561	Oscillospiraceae	gi|23500192|ref|NP_699632.1|	Lachnospiraceae	Ketogenic
EA_SRX5589561	Oscillospiraceae	gi|15608412|ref|NP_215788.1|	Lachnospiraceae	Ketogenic
EA_SRX5589561	Oscillospiraceae	gi|15901286|ref|NP_345890.1|	Lachnospiraceae	Ketogenic
EA_SRX5589561	Oscillospiraceae	gi|15900208|ref|NP_344812.1|	Lachnospiraceae	Ketogenic
EA_SRX5589561	Oscillospiraceae	gi|15595749|ref|NP_249243.1|	Lachnospiraceae	Ketogenic
EA_SRX5589561	Oscillospiraceae	gi|82700518|ref|YP_415092.1|	Lachnospiraceae	Ketogenic
EA_SRX5589561	Oscillospiraceae	gi|153951397|ref|YP_001398008.1|	Lachnospiraceae	Ketogenic
EA_SRX5589561	Oscillospiraceae	gi|121612723|ref|YP_001000596.1|	Lachnospiraceae	Ketogenic
EA_SRX5589561	Oscillospiraceae	gi|57237750|ref|YP_178998.1|	Lachnospiraceae	Ketogenic
EA_SRX5589561	Oscillospiraceae	gi|121635346|ref|YP_975591.1|	Lachnospiraceae	Ketogenic
EA_SRX5589561	Oscillospiraceae	gi|15677557|ref|NP_274713.1|	Lachnospiraceae	Ketogenic
EA_SRX5589561	Oscillospiraceae	gi|161870555|ref|YP_001599727.1|	Lachnospiraceae	Ketogenic
EA_SRX5589561	Oscillospiraceae	gi|218768725|ref|YP_002343237.1|	Lachnospiraceae	Ketogenic
EA_SRX5589561	Oscillospiraceae	gi|89256151|ref|YP_513513.1|	Lachnospiraceae	Ketogenic
EA_SRX5589561	Oscillospiraceae	gi|56708247|ref|YP_170143.1|	Lachnospiraceae	Ketogenic
EA_SRX5589561	Oscillospiraceae	gi|89256762|ref|YP_514124.1|	Lachnospiraceae	Ketogenic
EA_SRX5589561	Oscillospiraceae	gi|23501982|ref|NP_698109.1|	Lachnospiraceae	Ketogenic
EA_SRX5589561	Oscillospiraceae	gi|82699947|ref|YP_414521.1|	Lachnospiraceae	Ketogenic
EA_SRX5589561	Oscillospiraceae	gi|56708369|ref|YP_170265.1|	Lachnospiraceae	Ketogenic
EA_SRX5589561	Oscillospiraceae	gi|17987161|ref|NP_539795.1|	Lachnospiraceae	Ketogenic
EA_SRX5589561	Oscillospiraceae	gi|15900408|ref|NP_345012.1|	Lachnospiraceae	Ketogenic
EA_SRX5589561	Oscillospiraceae	gi|15640659|ref|NP_230288.1|	Acidaminococcaceae	Ketogenic
EA_SRX5589561	Oscillospiraceae	gi|23501652|ref|NP_697779.1|	Burkholderiaceae	Ketogenic
EA_SRX5589561	Oscillospiraceae	gi|227081115|ref|YP_002809666.1|	Burkholderiaceae	Ketogenic
EA_SRX5589561	Oscillospiraceae	gi|82699646|ref|YP_414220.1|	Burkholderiaceae	Ketogenic
EA_SRX5589561	Oscillospiraceae	gi|15901250|ref|NP_345854.1|	Burkholderiaceae	Ketogenic
EA_SRX5589561	Oscillospiraceae	gi|228937974|ref|YP_499795.2|	Burkholderiaceae	Ketogenic
EA_SRX5589561	Oscillospiraceae	gi|229220681|ref|NP_539704.2|	Burkholderiaceae	Ketogenic
EA_SRX5589561	Oscillospiraceae	gi|56708748|ref|YP_170644.1|	Burkholderiaceae	Ketogenic
EA_SRX5589561	Oscillospiraceae	gi|53718415|ref|YP_107401.1|	Burkholderiaceae	Ketogenic
EA_SRX5589561	Oscillospiraceae	gi|23502079|ref|NP_698206.1|	Burkholderiaceae	Ketogenic
EA_SRX5589561	Oscillospiraceae	gi|15926868|ref|NP_374401.1|	Burkholderiaceae	Ketogenic
EA_SRX5589561	Oscillospiraceae	gi|89255461|ref|YP_512822.1|	Burkholderiaceae	Ketogenic
EA_SRX5589561	Oscillospiraceae	gi|82700036|ref|YP_414610.1|	Burkholderiaceae	Ketogenic
EA_SRX5589561	Oscillospiraceae	gi|23500192|ref|NP_699632.1|	Burkholderiaceae	Ketogenic
EA_SRX5589561	Oscillospiraceae	gi|56707324|ref|YP_169220.1|	Burkholderiaceae	Ketogenic
EA_SRX5589561	Oscillospiraceae	gi|17987475|ref|NP_540109.1|	Burkholderiaceae	Ketogenic
EA_SRX5589561	Oscillospiraceae	gi|16273428|ref|NP_439677.1|	Burkholderiaceae	Ketogenic
EA_SRX5589561	Oscillospiraceae	gi|71911651|ref|YP_283201.1|	Burkholderiaceae	Ketogenic
EA_SRX5589561	Oscillospiraceae	gi|15675920|ref|NP_270094.1|	Burkholderiaceae	Ketogenic
EA_SRX5589561	Oscillospiraceae	gi|15900408|ref|NP_345012.1|	Burkholderiaceae	Ketogenic
EA_SRX5589561	Oscillospiraceae	gi|15642386|ref|NP_232019.1|	Muribaculaceae	Ketogenic
EA_SRX5589561	Oscillospiraceae	gi|16128027|ref|NP_414574.1|	Muribaculaceae	Ketogenic
EA_SRX5589561	Oscillospiraceae	gi|227082512|ref|YP_002811063.1|	Muribaculaceae	Ketogenic
EA_SRX5589561	Oscillospiraceae	gi|147673654|ref|YP_001217891.1|	Muribaculaceae	Ketogenic
EA_SRX5589561	Oscillospiraceae	gi|76788218|ref|YP_329753.1|	Muribaculaceae	Ketogenic
EA_SRX5589561	Oscillospiraceae	gi|89256747|ref|YP_514109.1|	Muribaculaceae	Ketogenic
EA_SRX5589561	Oscillospiraceae	gi|15641111|ref|NP_230743.1|	Muribaculaceae	Ketogenic
EA_SRX5589561	Oscillospiraceae	gi|217963429|ref|YP_002349107.1|	Muribaculaceae	Ketogenic
EA_SRX5589561	Oscillospiraceae	gi|16763829|ref|NP_459444.1|	Muribaculaceae	Ketogenic
EA_SRX5589561	Oscillospiraceae	gi|227817253|ref|YP_002817262.1|	Muribaculaceae	Ketogenic
EA_SRX5589561	Oscillospiraceae	gi|30264540|ref|NP_846917.1|	Muribaculaceae	Ketogenic
EA_SRX5589561	Oscillospiraceae	gi|89256250|ref|YP_513612.1|	Muribaculaceae	Ketogenic
EA_SRX5589561	Oscillospiraceae	gi|47530003|ref|YP_021352.1|	Muribaculaceae	Ketogenic
EA_SRX5589561	Oscillospiraceae	gi|89256249|ref|YP_513611.1|	Muribaculaceae	Ketogenic
EA_SRX5589561	Oscillospiraceae	gi|15927253|ref|NP_374786.1|	Muribaculaceae	Ketogenic
EA_SRX5589561	Oscillospiraceae	gi|229600744|ref|YP_002868756.1|	Muribaculaceae	Ketogenic
EA_SRX5589561	Oscillospiraceae	gi|56707750|ref|YP_169646.1|	Muribaculaceae	Ketogenic
EA_SRX5589561	Oscillospiraceae	gi|49187364|ref|YP_030616.1|	Muribaculaceae	Ketogenic
EA_SRX5589561	Oscillospiraceae	gi|56707749|ref|YP_169645.1|	Muribaculaceae	Ketogenic
EA_SRX5589561	Oscillospiraceae	gi|46908640|ref|YP_015029.1|	Muribaculaceae	Ketogenic
EA_SRX5589561	Oscillospiraceae	gi|16804506|ref|NP_465991.1|	Muribaculaceae	Ketogenic
EA_SRX5589561	Oscillospiraceae	gi|226225016|ref|YP_002759123.1|	Muribaculaceae	Ketogenic
EA_SRX5589561	Oscillospiraceae	gi|799345213|ref|XP_012053101.1|	Muribaculaceae	Ketogenic
EA_SRX5589561	Oscillospiraceae	gi|56707902|ref|YP_169798.1|	Muribaculaceae	Ketogenic
EA_SRX5589561	Oscillospiraceae	gi|123443279|ref|YP_001007253.1|	Muribaculaceae	Ketogenic
EA_SRX5589561	Oscillospiraceae	gi|15595749|ref|NP_249243.1|	Muribaculaceae	Ketogenic
EA_SRX5589561	Oscillospiraceae	gi|82700518|ref|YP_415092.1|	Muribaculaceae	Ketogenic
EA_SRX5589561	Oscillospiraceae	gi|54298647|ref|YP_125016.1|	Muribaculaceae	Ketogenic
EA_SRX5589561	Oscillospiraceae	gi|89255570|ref|YP_512931.1|	Muribaculaceae	Ketogenic
EA_SRX5589561	Oscillospiraceae	gi|56707405|ref|YP_169301.1|	Muribaculaceae	Ketogenic
EA_SRX5589561	Oscillospiraceae	gi|54295497|ref|YP_127912.1|	Muribaculaceae	Ketogenic
EA_SRX5589561	Oscillospiraceae	gi|148358608|ref|YP_001249815.1|	Muribaculaceae	Ketogenic
EA_SRX5589561	Oscillospiraceae	gi|16273428|ref|NP_439677.1|	Muribaculaceae	Ketogenic
EA_SRX5589561	Oscillospiraceae	gi|89256151|ref|YP_513513.1|	Muribaculaceae	Ketogenic
EA_SRX5589561	Oscillospiraceae	gi|56708247|ref|YP_170143.1|	Muribaculaceae	Ketogenic
EA_SRX5589561	Oscillospiraceae	gi|71911651|ref|YP_283201.1|	Muribaculaceae	Ketogenic
EA_SRX5589561	Oscillospiraceae	gi|15675920|ref|NP_270094.1|	Muribaculaceae	Ketogenic
EA_SRX5589561	Oscillospiraceae	gi|17987399|ref|NP_540033.1|	Muribaculaceae	Ketogenic
EA_SRX5589561	Oscillospiraceae	gi|161869702|ref|YP_001598869.1|	Muribaculaceae	Ketogenic
EA_SRX5589561	Oscillospiraceae	gi|165975991|ref|YP_001651584.1|	Muribaculaceae	Ketogenic
EA_SRX5589561	Oscillospiraceae	gi|15640667|ref|NP_230296.1|	Muribaculaceae	Ketogenic
EA_SRX5589561	Oscillospiraceae	gi|126208059|ref|YP_001053284.1|	Muribaculaceae	Ketogenic
EA_SRX5589561	Oscillospiraceae	gi|254804638|ref|YP_003082859.1|	Muribaculaceae	Ketogenic
EA_SRX5589561	Oscillospiraceae	gi|89256762|ref|YP_514124.1|	Muribaculaceae	Ketogenic
EA_SRX5589561	Oscillospiraceae	gi|23501982|ref|NP_698109.1|	Muribaculaceae	Ketogenic
EA_SRX5589561	Oscillospiraceae	gi|82699947|ref|YP_414521.1|	Muribaculaceae	Ketogenic
EA_SRX5589561	Oscillospiraceae	gi|56708369|ref|YP_170265.1|	Muribaculaceae	Ketogenic
EA_SRX5589561	Oscillospiraceae	gi|17987161|ref|NP_539795.1|	Muribaculaceae	Ketogenic
EA_SRX5589561	Oscillospiraceae	gi|147675254|ref|YP_001216565.1|	Muribaculaceae	Ketogenic
EA_SRX5589561	Oscillospiraceae	gi|218562327|ref|YP_002344106.1|	Muribaculaceae	Ketogenic
EA_SRX5589561	Oscillospiraceae	gi|227081270|ref|YP_002809821.1|	Muribaculaceae	Ketogenic
EA_SRX5589561	Oscillospiraceae	gi|15594444|ref|NP_212232.1|	CAG-274	Ketogenic
EA_SRX5589561	Oscillospiraceae	gi|15900208|ref|NP_344812.1|	CAG-274	Ketogenic
EA_SRX5589561	Oscillospiraceae	gi|15900408|ref|NP_345012.1|	CAG-274	Ketogenic
EA_SRX5589561	Oscillospiraceae	gi|15901250|ref|NP_345854.1|	Ruminococcaceae	Ketogenic
EA_SRX5589561	Oscillospiraceae	gi|15640659|ref|NP_230288.1|	Ruminococcaceae	Ketogenic
EA_SRX5589561	Oscillospiraceae	gi|89256747|ref|YP_514109.1|	Ruminococcaceae	Ketogenic
EA_SRX5589561	Oscillospiraceae	gi|15608412|ref|NP_215788.1|	Ruminococcaceae	Ketogenic
EA_SRX5589561	Oscillospiraceae	gi|126209112|ref|YP_001054337.1|	Ruminococcaceae	Ketogenic
EA_SRX5589561	Oscillospiraceae	gi|165977084|ref|YP_001652677.1|	Ruminococcaceae	Ketogenic
EA_SRX5589561	Oscillospiraceae	gi|16767151|ref|NP_462766.1|	Ruminococcaceae	Ketogenic
EA_SRX5589561	Oscillospiraceae	gi|89255570|ref|YP_512931.1|	Ruminococcaceae	Ketogenic
EA_SRX5589561	Oscillospiraceae	gi|56707405|ref|YP_169301.1|	Ruminococcaceae	Ketogenic
EA_SRX5589561	Oscillospiraceae	gi|148358608|ref|YP_001249815.1|	Ruminococcaceae	Ketogenic
EA_SRX5589561	Oscillospiraceae	gi|15608412|ref|NP_215788.1|	Gastranaerophilaceae	Ketogenic
EA_SRX5589561	Oscillospiraceae	gi|217963429|ref|YP_002349107.1|	Gastranaerophilaceae	Ketogenic
EA_SRX5589561	Oscillospiraceae	gi|15902700|ref|NP_358250.1|	Gastranaerophilaceae	Ketogenic
EA_SRX5589561	Oscillospiraceae	gi|169832484|ref|YP_001694209.1|	Gastranaerophilaceae	Ketogenic
EA_SRX5589561	Oscillospiraceae	gi|16763829|ref|NP_459444.1|	Gastranaerophilaceae	Ketogenic
EA_SRX5589561	Oscillospiraceae	gi|221231543|ref|YP_002510695.1|	Gastranaerophilaceae	Ketogenic
EA_SRX5589561	Oscillospiraceae	gi|225854255|ref|YP_002735767.1|	Gastranaerophilaceae	Ketogenic
EA_SRX5589561	Oscillospiraceae	gi|225858557|ref|YP_002740067.1|	Gastranaerophilaceae	Ketogenic
EA_SRX5589561	Oscillospiraceae	gi|116516216|ref|YP_816144.1|	Gastranaerophilaceae	Ketogenic
EA_SRX5589561	Oscillospiraceae	gi|89256249|ref|YP_513611.1|	Gastranaerophilaceae	Ketogenic
EA_SRX5589561	Oscillospiraceae	gi|225860721|ref|YP_002742230.1|	Gastranaerophilaceae	Ketogenic
EA_SRX5589561	Oscillospiraceae	gi|225856422|ref|YP_002737933.1|	Gastranaerophilaceae	Ketogenic
EA_SRX5589561	Oscillospiraceae	gi|56707749|ref|YP_169645.1|	Gastranaerophilaceae	Ketogenic
EA_SRX5589561	Oscillospiraceae	gi|46908640|ref|YP_015029.1|	Gastranaerophilaceae	Ketogenic
EA_SRX5589561	Oscillospiraceae	gi|16804506|ref|NP_465991.1|	Gastranaerophilaceae	Ketogenic
EA_SRX5589561	Oscillospiraceae	gi|15900641|ref|NP_345245.1|	Gastranaerophilaceae	Ketogenic
EA_SRX5589561	Oscillospiraceae	gi|226225016|ref|YP_002759123.1|	Gastranaerophilaceae	Ketogenic
EA_SRX5589561	Oscillospiraceae	gi|15901286|ref|NP_345890.1|	Gastranaerophilaceae	Ketogenic
EA_SRX5589561	Oscillospiraceae	gi|15608412|ref|NP_215788.1|	Erysipelotrichaceae	Ketogenic
EA_SRX5589561	Lachnospiraceae	gi|22124023|ref|NP_667446.1|	Acidaminococcaceae	Ketogenic
EA_SRX5589561	Lachnospiraceae	gi|226224124|ref|YP_002758231.1|	Acidaminococcaceae	Ketogenic
EA_SRX5589561	Lachnospiraceae	gi|108810878|ref|YP_646645.1|	Acidaminococcaceae	Ketogenic
EA_SRX5589561	Lachnospiraceae	gi|23501539|ref|NP_697666.1|	Acidaminococcaceae	Ketogenic
EA_SRX5589561	Lachnospiraceae	gi|108808868|ref|YP_652784.1|	Acidaminococcaceae	Ketogenic
EA_SRX5589561	Lachnospiraceae	gi|16803563|ref|NP_465048.1|	Acidaminococcaceae	Ketogenic
EA_SRX5589561	Lachnospiraceae	gi|15596131|ref|NP_249625.1|	Acidaminococcaceae	Ketogenic
EA_SRX5589561	Lachnospiraceae	gi|45439904|ref|NP_991443.1|	Acidaminococcaceae	Ketogenic
EA_SRX5589561	Lachnospiraceae	gi|218930397|ref|YP_002348272.1|	Acidaminococcaceae	Ketogenic
EA_SRX5589561	Lachnospiraceae	gi|41407145|ref|NP_959981.1|	Acidaminococcaceae	Ketogenic
EA_SRX5589561	Lachnospiraceae	gi|22124724|ref|NP_668147.1|	Acidaminococcaceae	Ketogenic
EA_SRX5589561	Lachnospiraceae	gi|162418825|ref|YP_001605545.1|	Acidaminococcaceae	Ketogenic
EA_SRX5589561	Lachnospiraceae	gi|15901481|ref|NP_346085.1|	Acidaminococcaceae	Ketogenic
EA_SRX5589561	Lachnospiraceae	gi|145600237|ref|YP_001164313.1|	Acidaminococcaceae	Ketogenic
EA_SRX5589561	Lachnospiraceae	gi|17987579|ref|NP_540213.1|	Acidaminococcaceae	Ketogenic
EA_SRX5589561	Lachnospiraceae	gi|147673921|ref|YP_001217953.1|	Acidaminococcaceae	Ketogenic
EA_SRX5589561	Lachnospiraceae	gi|56708546|ref|YP_170442.1|	Acidaminococcaceae	Ketogenic
EA_SRX5589561	Lachnospiraceae	gi|162419160|ref|YP_001604684.1|	Acidaminococcaceae	Ketogenic
EA_SRX5589561	Lachnospiraceae	gi|15609720|ref|NP_217099.1|	Acidaminococcaceae	Ketogenic
EA_SRX5589561	Lachnospiraceae	gi|45440165|ref|NP_991704.1|	Acidaminococcaceae	Ketogenic
EA_SRX5589561	Lachnospiraceae	gi|15842122|ref|NP_337159.1|	Acidaminococcaceae	Ketogenic
EA_SRX5589561	Lachnospiraceae	gi|15594543|ref|NP_212332.1|	Acidaminococcaceae	Ketogenic
EA_SRX5589561	Lachnospiraceae	gi|148662422|ref|YP_001283945.1|	Acidaminococcaceae	Ketogenic
EA_SRX5589561	Lachnospiraceae	gi|218927259|ref|YP_002345134.1|	Acidaminococcaceae	Ketogenic
EA_SRX5589561	Lachnospiraceae	gi|15801852|ref|NP_287870.1|	Burkholderiaceae	Ketogenic
EA_SRX5589561	Lachnospiraceae	gi|17987996|ref|NP_540630.1|	Burkholderiaceae	Ketogenic
EA_SRX5589561	Lachnospiraceae	gi|15901422|ref|NP_346026.1|	Burkholderiaceae	Ketogenic
EA_SRX5589561	Lachnospiraceae	gi|23501145|ref|NP_697272.1|	Burkholderiaceae	Ketogenic
EA_SRX5589561	Lachnospiraceae	gi|15609175|ref|NP_216554.1|	Burkholderiaceae	Ketogenic
EA_SRX5589561	Lachnospiraceae	gi|15608378|ref|NP_215754.1|	Burkholderiaceae	Ketogenic
EA_SRX5589561	Lachnospiraceae	gi|15900177|ref|NP_344781.1|	Burkholderiaceae	Ketogenic
EA_SRX5589561	Lachnospiraceae	gi|56708774|ref|YP_170670.1|	Burkholderiaceae	Ketogenic
EA_SRX5589561	Lachnospiraceae	gi|89257186|ref|YP_514548.1|	Burkholderiaceae	Ketogenic
EA_SRX5589561	Lachnospiraceae	gi|16765599|ref|NP_461214.1|	Burkholderiaceae	Ketogenic
EA_SRX5589561	Lachnospiraceae	gi|16272755|ref|NP_438974.1|	Burkholderiaceae	Ketogenic
EA_SRX5589561	Lachnospiraceae	gi|117625828|ref|YP_859151.1|	Burkholderiaceae	Ketogenic
EA_SRX5589561	Lachnospiraceae	gi|26250183|ref|NP_756223.1|	Burkholderiaceae	Ketogenic
EA_SRX5589561	Lachnospiraceae	gi|218691829|ref|YP_002400041.1|	Burkholderiaceae	Ketogenic
EA_SRX5589561	Lachnospiraceae	gi|170679624|ref|YP_001745830.1|	Burkholderiaceae	Ketogenic
EA_SRX5589561	Lachnospiraceae	gi|218702310|ref|YP_002409939.1|	Burkholderiaceae	Ketogenic
EA_SRX5589561	Lachnospiraceae	gi|91213056|ref|YP_543042.1|	Burkholderiaceae	Ketogenic
EA_SRX5589561	Lachnospiraceae	gi|218560622|ref|YP_002393535.1|	Burkholderiaceae	Ketogenic
EA_SRX5589561	Lachnospiraceae	gi|23500192|ref|NP_699632.1|	Burkholderiaceae	Ketogenic
EA_SRX5589561	Lachnospiraceae	gi|15900408|ref|NP_345012.1|	Burkholderiaceae	Ketogenic
EA_SRX5589561	Lachnospiraceae	gi|16128027|ref|NP_414574.1|	Muribaculaceae	Ketogenic
EA_SRX5589561	Lachnospiraceae	gi|227082512|ref|YP_002811063.1|	Muribaculaceae	Ketogenic
EA_SRX5589561	Lachnospiraceae	gi|147673654|ref|YP_001217891.1|	Muribaculaceae	Ketogenic
EA_SRX5589561	Lachnospiraceae	gi|15642386|ref|NP_232019.1|	Muribaculaceae	Ketogenic
EA_SRX5589561	Lachnospiraceae	gi|76788218|ref|YP_329753.1|	Muribaculaceae	Ketogenic
EA_SRX5589561	Lachnospiraceae	gi|17987541|ref|NP_540175.1|	Muribaculaceae	Ketogenic
EA_SRX5589561	Lachnospiraceae	gi|56708774|ref|YP_170670.1|	Muribaculaceae	Ketogenic
EA_SRX5589561	Lachnospiraceae	gi|89257186|ref|YP_514548.1|	Muribaculaceae	Ketogenic
EA_SRX5589561	Lachnospiraceae	gi|22124023|ref|NP_667446.1|	Muribaculaceae	Ketogenic
EA_SRX5589561	Lachnospiraceae	gi|226224124|ref|YP_002758231.1|	Muribaculaceae	Ketogenic
EA_SRX5589561	Lachnospiraceae	gi|108810878|ref|YP_646645.1|	Muribaculaceae	Ketogenic
EA_SRX5589561	Lachnospiraceae	gi|23501539|ref|NP_697666.1|	Muribaculaceae	Ketogenic
EA_SRX5589561	Lachnospiraceae	gi|108808868|ref|YP_652784.1|	Muribaculaceae	Ketogenic
EA_SRX5589561	Lachnospiraceae	gi|16803563|ref|NP_465048.1|	Muribaculaceae	Ketogenic
EA_SRX5589561	Lachnospiraceae	gi|15596131|ref|NP_249625.1|	Muribaculaceae	Ketogenic
EA_SRX5589561	Lachnospiraceae	gi|45439904|ref|NP_991443.1|	Muribaculaceae	Ketogenic
EA_SRX5589561	Lachnospiraceae	gi|218930397|ref|YP_002348272.1|	Muribaculaceae	Ketogenic
EA_SRX5589561	Lachnospiraceae	gi|41407145|ref|NP_959981.1|	Muribaculaceae	Ketogenic
EA_SRX5589561	Lachnospiraceae	gi|22124724|ref|NP_668147.1|	Muribaculaceae	Ketogenic
EA_SRX5589561	Lachnospiraceae	gi|162418825|ref|YP_001605545.1|	Muribaculaceae	Ketogenic
EA_SRX5589561	Lachnospiraceae	gi|15901481|ref|NP_346085.1|	Muribaculaceae	Ketogenic
EA_SRX5589561	Lachnospiraceae	gi|145600237|ref|YP_001164313.1|	Muribaculaceae	Ketogenic
EA_SRX5589561	Lachnospiraceae	gi|17987579|ref|NP_540213.1|	Muribaculaceae	Ketogenic
EA_SRX5589561	Lachnospiraceae	gi|147673921|ref|YP_001217953.1|	Muribaculaceae	Ketogenic
EA_SRX5589561	Lachnospiraceae	gi|56708546|ref|YP_170442.1|	Muribaculaceae	Ketogenic
EA_SRX5589561	Lachnospiraceae	gi|162419160|ref|YP_001604684.1|	Muribaculaceae	Ketogenic
EA_SRX5589561	Lachnospiraceae	gi|15609720|ref|NP_217099.1|	Muribaculaceae	Ketogenic
EA_SRX5589561	Lachnospiraceae	gi|45440165|ref|NP_991704.1|	Muribaculaceae	Ketogenic
EA_SRX5589561	Lachnospiraceae	gi|15842122|ref|NP_337159.1|	Muribaculaceae	Ketogenic
EA_SRX5589561	Lachnospiraceae	gi|15594543|ref|NP_212332.1|	Muribaculaceae	Ketogenic
EA_SRX5589561	Lachnospiraceae	gi|148662422|ref|YP_001283945.1|	Muribaculaceae	Ketogenic
EA_SRX5589561	Lachnospiraceae	gi|218927259|ref|YP_002345134.1|	Muribaculaceae	Ketogenic
EA_SRX5589561	Lachnospiraceae	gi|17987781|ref|NP_540415.1|	Muribaculaceae	Ketogenic
EA_SRX5589561	Lachnospiraceae	gi|82699947|ref|YP_414521.1|	Muribaculaceae	Ketogenic
EA_SRX5589561	Lachnospiraceae	gi|23501982|ref|NP_698109.1|	Muribaculaceae	Ketogenic
EA_SRX5589561	Lachnospiraceae	gi|17987161|ref|NP_539795.1|	Muribaculaceae	Ketogenic
EA_SRX5589561	Lachnospiraceae	gi|56708369|ref|YP_170265.1|	Muribaculaceae	Ketogenic
EA_SRX5589561	Lachnospiraceae	gi|89256762|ref|YP_514124.1|	Muribaculaceae	Ketogenic
EA_SRX5589561	Lachnospiraceae	gi|15675508|ref|NP_269682.1|	Muribaculaceae	Ketogenic
EA_SRX5589561	Lachnospiraceae	gi|74656036|sp|Q58Z64.1|DHH1_CRYNV	Muribaculaceae	Ketogenic
EA_SRX5589561	Lachnospiraceae	gi|237836123|ref|XP_002367359.1|	Muribaculaceae	Ketogenic
EA_SRX5589561	Lachnospiraceae	gi|56708511|ref|YP_170407.1|	Muribaculaceae	Ketogenic
EA_SRX5589561	Lachnospiraceae	gi|89256685|ref|YP_514047.1|	Muribaculaceae	Ketogenic
EA_SRX5589561	Lachnospiraceae	gi|15595749|ref|NP_249243.1|	Muribaculaceae	Ketogenic
EA_SRX5589561	Lachnospiraceae	gi|82700518|ref|YP_415092.1|	Muribaculaceae	Ketogenic
EA_SRX5589561	Lachnospiraceae	gi|56708247|ref|YP_170143.1|	Muribaculaceae	Ketogenic
EA_SRX5589561	Lachnospiraceae	gi|89256151|ref|YP_513513.1|	Muribaculaceae	Ketogenic
EA_SRX5589561	Lachnospiraceae	gi|16765599|ref|NP_461214.1|	Muribaculaceae	Ketogenic
EA_SRX5589561	Lachnospiraceae	gi|89256256|ref|YP_513618.1|	Muribaculaceae	Ketogenic
EA_SRX5589561	Lachnospiraceae	gi|56707756|ref|YP_169652.1|	Muribaculaceae	Ketogenic
EA_SRX5589561	Lachnospiraceae	gi|165977351|ref|YP_001652944.1|	Muribaculaceae	Ketogenic
EA_SRX5589561	Lachnospiraceae	gi|126209365|ref|YP_001054590.1|	Muribaculaceae	Ketogenic
EA_SRX5589561	Lachnospiraceae	gi|123440975|ref|YP_001004964.1|	Muribaculaceae	Ketogenic
EA_SRX5589561	Lachnospiraceae	gi|15608126|ref|NP_215501.1|	Muribaculaceae	Ketogenic
EA_SRX5589561	Lachnospiraceae	gi|56707742|ref|YP_169638.1|	Muribaculaceae	Ketogenic
EA_SRX5589561	Lachnospiraceae	gi|15900208|ref|NP_344812.1|	CAG-274	Ketogenic
EA_SRX5589561	Lachnospiraceae	gi|17987781|ref|NP_540415.1|	CAG-274	Ketogenic
EA_SRX5589561	Lachnospiraceae	gi|16765599|ref|NP_461214.1|	CAG-274	Ketogenic
EA_SRX5589561	Lachnospiraceae	gi|15900408|ref|NP_345012.1|	CAG-274	Ketogenic
EA_SRX5589561	Lachnospiraceae	gi|17987541|ref|NP_540175.1|	Ruminococcaceae	Ketogenic
EA_SRX5589561	Lachnospiraceae	gi|56708774|ref|YP_170670.1|	Ruminococcaceae	Ketogenic
EA_SRX5589561	Lachnospiraceae	gi|89257186|ref|YP_514548.1|	Ruminococcaceae	Ketogenic
EA_SRX5589561	Lachnospiraceae	gi|22126281|ref|NP_669704.1|	Ruminococcaceae	Ketogenic
EA_SRX5589561	Lachnospiraceae	gi|162421511|ref|YP_001606558.1|	Ruminococcaceae	Ketogenic
EA_SRX5589561	Lachnospiraceae	gi|15645696|ref|NP_207873.1|	Ruminococcaceae	Ketogenic
EA_SRX5589561	Lachnospiraceae	gi|218929029|ref|YP_002346904.1|	Ruminococcaceae	Ketogenic
EA_SRX5589561	Lachnospiraceae	gi|23501343|ref|NP_697470.1|	Ruminococcaceae	Ketogenic
EA_SRX5589561	Lachnospiraceae	gi|15608412|ref|NP_215788.1|	Ruminococcaceae	Ketogenic
EA_SRX5589561	Lachnospiraceae	gi|45441470|ref|NP_993009.1|	Ruminococcaceae	Ketogenic
EA_SRX5589561	Lachnospiraceae	gi|470686|gb|AAA21925.1|	Ruminococcaceae	Ketogenic
EA_SRX5589561	Lachnospiraceae	gi|15602566|ref|NP_245638.1|	Ruminococcaceae	Ketogenic
EA_SRX5589561	Lachnospiraceae	gi|147673131|ref|YP_001216476.1|	Ruminococcaceae	Ketogenic
EA_SRX5589561	Lachnospiraceae	gi|82699358|ref|YP_413932.1|	Ruminococcaceae	Ketogenic
EA_SRX5589561	Lachnospiraceae	gi|227081178|ref|YP_002809729.1|	Ruminococcaceae	Ketogenic
EA_SRX5589561	Lachnospiraceae	gi|15641019|ref|NP_230650.1|	Ruminococcaceae	Ketogenic
EA_SRX5589561	Lachnospiraceae	gi|56708727|ref|YP_170623.1|	Ruminococcaceae	Ketogenic
EA_SRX5589561	Lachnospiraceae	gi|23501347|ref|NP_697474.1|	Ruminococcaceae	Ketogenic
EA_SRX5589561	Lachnospiraceae	gi|17987771|ref|NP_540405.1|	Ruminococcaceae	Ketogenic
EA_SRX5589561	Lachnospiraceae	gi|56707742|ref|YP_169638.1|	Ruminococcaceae	Ketogenic
EA_SRX5589561	Lachnospiraceae	gi|221218541|ref|YP_002527499.1|	Ruminococcaceae	Ketogenic
EA_SRX5589561	Lachnospiraceae	gi|91210150|ref|YP_540136.1|	Ruminococcaceae	Ketogenic
EA_SRX5589561	Lachnospiraceae	gi|84060897|ref|YP_444107.1|	Ruminococcaceae	Ketogenic
EA_SRX5589561	Lachnospiraceae	gi|26247127|ref|NP_753167.1|	Ruminococcaceae	Ketogenic
EA_SRX5589561	Lachnospiraceae	gi|218534591|ref|YP_002401121.1|	Ruminococcaceae	Ketogenic
EA_SRX5589561	Lachnospiraceae	gi|157418224|ref|YP_001481296.1|	Ruminococcaceae	Ketogenic
EA_SRX5589561	Lachnospiraceae	gi|22124023|ref|NP_667446.1|	Gastranaerophilaceae	Ketogenic
EA_SRX5589561	Lachnospiraceae	gi|226224124|ref|YP_002758231.1|	Gastranaerophilaceae	Ketogenic
EA_SRX5589561	Lachnospiraceae	gi|108810878|ref|YP_646645.1|	Gastranaerophilaceae	Ketogenic
EA_SRX5589561	Lachnospiraceae	gi|23501539|ref|NP_697666.1|	Gastranaerophilaceae	Ketogenic
EA_SRX5589561	Lachnospiraceae	gi|108808868|ref|YP_652784.1|	Gastranaerophilaceae	Ketogenic
EA_SRX5589561	Lachnospiraceae	gi|16803563|ref|NP_465048.1|	Gastranaerophilaceae	Ketogenic
EA_SRX5589561	Lachnospiraceae	gi|15596131|ref|NP_249625.1|	Gastranaerophilaceae	Ketogenic
EA_SRX5589561	Lachnospiraceae	gi|45439904|ref|NP_991443.1|	Gastranaerophilaceae	Ketogenic
EA_SRX5589561	Lachnospiraceae	gi|218930397|ref|YP_002348272.1|	Gastranaerophilaceae	Ketogenic
EA_SRX5589561	Lachnospiraceae	gi|41407145|ref|NP_959981.1|	Gastranaerophilaceae	Ketogenic
EA_SRX5589561	Lachnospiraceae	gi|22124724|ref|NP_668147.1|	Gastranaerophilaceae	Ketogenic
EA_SRX5589561	Lachnospiraceae	gi|162418825|ref|YP_001605545.1|	Gastranaerophilaceae	Ketogenic
EA_SRX5589561	Lachnospiraceae	gi|15901481|ref|NP_346085.1|	Gastranaerophilaceae	Ketogenic
EA_SRX5589561	Lachnospiraceae	gi|145600237|ref|YP_001164313.1|	Gastranaerophilaceae	Ketogenic
EA_SRX5589561	Lachnospiraceae	gi|17987579|ref|NP_540213.1|	Gastranaerophilaceae	Ketogenic
EA_SRX5589561	Lachnospiraceae	gi|147673921|ref|YP_001217953.1|	Gastranaerophilaceae	Ketogenic
EA_SRX5589561	Lachnospiraceae	gi|56708546|ref|YP_170442.1|	Gastranaerophilaceae	Ketogenic
EA_SRX5589561	Lachnospiraceae	gi|162419160|ref|YP_001604684.1|	Gastranaerophilaceae	Ketogenic
EA_SRX5589561	Lachnospiraceae	gi|15609720|ref|NP_217099.1|	Gastranaerophilaceae	Ketogenic
EA_SRX5589561	Lachnospiraceae	gi|45440165|ref|NP_991704.1|	Gastranaerophilaceae	Ketogenic
EA_SRX5589561	Lachnospiraceae	gi|15842122|ref|NP_337159.1|	Gastranaerophilaceae	Ketogenic
EA_SRX5589561	Lachnospiraceae	gi|15594543|ref|NP_212332.1|	Gastranaerophilaceae	Ketogenic
EA_SRX5589561	Lachnospiraceae	gi|148662422|ref|YP_001283945.1|	Gastranaerophilaceae	Ketogenic
EA_SRX5589561	Lachnospiraceae	gi|218927259|ref|YP_002345134.1|	Gastranaerophilaceae	Ketogenic
EA_SRX5589561	Lachnospiraceae	gi|22126281|ref|NP_669704.1|	Gastranaerophilaceae	Ketogenic
EA_SRX5589561	Lachnospiraceae	gi|162421511|ref|YP_001606558.1|	Gastranaerophilaceae	Ketogenic
EA_SRX5589561	Lachnospiraceae	gi|15645696|ref|NP_207873.1|	Gastranaerophilaceae	Ketogenic
EA_SRX5589561	Lachnospiraceae	gi|218929029|ref|YP_002346904.1|	Gastranaerophilaceae	Ketogenic
EA_SRX5589561	Lachnospiraceae	gi|23501343|ref|NP_697470.1|	Gastranaerophilaceae	Ketogenic
EA_SRX5589561	Lachnospiraceae	gi|15608412|ref|NP_215788.1|	Gastranaerophilaceae	Ketogenic
EA_SRX5589561	Lachnospiraceae	gi|45441470|ref|NP_993009.1|	Gastranaerophilaceae	Ketogenic
EA_SRX5589561	Lachnospiraceae	gi|470686|gb|AAA21925.1|	Gastranaerophilaceae	Ketogenic
EA_SRX5589561	Lachnospiraceae	gi|15901286|ref|NP_345890.1|	Gastranaerophilaceae	Ketogenic
EA_SRX5589561	Lachnospiraceae	gi|221218541|ref|YP_002527499.1|	Gastranaerophilaceae	Ketogenic
EA_SRX5589561	Lachnospiraceae	gi|91210150|ref|YP_540136.1|	Gastranaerophilaceae	Ketogenic
EA_SRX5589561	Lachnospiraceae	gi|84060897|ref|YP_444107.1|	Gastranaerophilaceae	Ketogenic
EA_SRX5589561	Lachnospiraceae	gi|26247127|ref|NP_753167.1|	Gastranaerophilaceae	Ketogenic
EA_SRX5589561	Lachnospiraceae	gi|218534591|ref|YP_002401121.1|	Gastranaerophilaceae	Ketogenic
EA_SRX5589561	Lachnospiraceae	gi|157418224|ref|YP_001481296.1|	Gastranaerophilaceae	Ketogenic
EA_SRX5589561	Lachnospiraceae	gi|15645696|ref|NP_207873.1|	Erysipelotrichaceae	Ketogenic
EA_SRX5589561	Lachnospiraceae	gi|23501343|ref|NP_697470.1|	Erysipelotrichaceae	Ketogenic
EA_SRX5589561	Lachnospiraceae	gi|15608412|ref|NP_215788.1|	Erysipelotrichaceae	Ketogenic
EA_SRX5589561	Lachnospiraceae	gi|470686|gb|AAA21925.1|	Erysipelotrichaceae	Ketogenic
EA_SRX5589561	Lachnospiraceae	gi|221218541|ref|YP_002527499.1|	Erysipelotrichaceae	Ketogenic
EA_SRX5589561	Lachnospiraceae	gi|91210150|ref|YP_540136.1|	Erysipelotrichaceae	Ketogenic
EA_SRX5589561	Lachnospiraceae	gi|84060897|ref|YP_444107.1|	Erysipelotrichaceae	Ketogenic
EA_SRX5589561	Lachnospiraceae	gi|26247127|ref|NP_753167.1|	Erysipelotrichaceae	Ketogenic
EA_SRX5589561	Lachnospiraceae	gi|218534591|ref|YP_002401121.1|	Erysipelotrichaceae	Ketogenic
EA_SRX5589561	Lachnospiraceae	gi|157418224|ref|YP_001481296.1|	Erysipelotrichaceae	Ketogenic
EA_SRX5589561	Acidaminococcaceae	gi|41407145|ref|NP_959981.1|	Muribaculaceae	Ketogenic
EA_SRX5589561	Acidaminococcaceae	gi|22124023|ref|NP_667446.1|	Muribaculaceae	Ketogenic
EA_SRX5589561	Acidaminococcaceae	gi|147673921|ref|YP_001217953.1|	Muribaculaceae	Ketogenic
EA_SRX5589561	Acidaminococcaceae	gi|45440165|ref|NP_991704.1|	Muribaculaceae	Ketogenic
EA_SRX5589561	Acidaminococcaceae	gi|16803563|ref|NP_465048.1|	Muribaculaceae	Ketogenic
EA_SRX5589561	Acidaminococcaceae	gi|218927259|ref|YP_002345134.1|	Muribaculaceae	Ketogenic
EA_SRX5589561	Acidaminococcaceae	gi|162418825|ref|YP_001605545.1|	Muribaculaceae	Ketogenic
EA_SRX5589561	Acidaminococcaceae	gi|15594543|ref|NP_212332.1|	Muribaculaceae	Ketogenic
EA_SRX5589561	Acidaminococcaceae	gi|108810878|ref|YP_646645.1|	Muribaculaceae	Ketogenic
EA_SRX5589561	Acidaminococcaceae	gi|15901481|ref|NP_346085.1|	Muribaculaceae	Ketogenic
EA_SRX5589561	Acidaminococcaceae	gi|108808868|ref|YP_652784.1|	Muribaculaceae	Ketogenic
EA_SRX5589561	Acidaminococcaceae	gi|145600237|ref|YP_001164313.1|	Muribaculaceae	Ketogenic
EA_SRX5589561	Acidaminococcaceae	gi|148662422|ref|YP_001283945.1|	Muribaculaceae	Ketogenic
EA_SRX5589561	Acidaminococcaceae	gi|23501539|ref|NP_697666.1|	Muribaculaceae	Ketogenic
EA_SRX5589561	Acidaminococcaceae	gi|226224124|ref|YP_002758231.1|	Muribaculaceae	Ketogenic
EA_SRX5589561	Acidaminococcaceae	gi|218930397|ref|YP_002348272.1|	Muribaculaceae	Ketogenic
EA_SRX5589561	Acidaminococcaceae	gi|17987579|ref|NP_540213.1|	Muribaculaceae	Ketogenic
EA_SRX5589561	Acidaminococcaceae	gi|15609720|ref|NP_217099.1|	Muribaculaceae	Ketogenic
EA_SRX5589561	Acidaminococcaceae	gi|15596131|ref|NP_249625.1|	Muribaculaceae	Ketogenic
EA_SRX5589561	Acidaminococcaceae	gi|22124724|ref|NP_668147.1|	Muribaculaceae	Ketogenic
EA_SRX5589561	Acidaminococcaceae	gi|45439904|ref|NP_991443.1|	Muribaculaceae	Ketogenic
EA_SRX5589561	Acidaminococcaceae	gi|162419160|ref|YP_001604684.1|	Muribaculaceae	Ketogenic
EA_SRX5589561	Acidaminococcaceae	gi|56708546|ref|YP_170442.1|	Muribaculaceae	Ketogenic
EA_SRX5589561	Acidaminococcaceae	gi|15842122|ref|NP_337159.1|	Muribaculaceae	Ketogenic
EA_SRX5589561	Acidaminococcaceae	gi|15640659|ref|NP_230288.1|	Ruminococcaceae	Ketogenic
EA_SRX5589561	Acidaminococcaceae	gi|41407145|ref|NP_959981.1|	Gastranaerophilaceae	Ketogenic
EA_SRX5589561	Acidaminococcaceae	gi|22124023|ref|NP_667446.1|	Gastranaerophilaceae	Ketogenic
EA_SRX5589561	Acidaminococcaceae	gi|147673921|ref|YP_001217953.1|	Gastranaerophilaceae	Ketogenic
EA_SRX5589561	Acidaminococcaceae	gi|45440165|ref|NP_991704.1|	Gastranaerophilaceae	Ketogenic
EA_SRX5589561	Acidaminococcaceae	gi|16803563|ref|NP_465048.1|	Gastranaerophilaceae	Ketogenic
EA_SRX5589561	Acidaminococcaceae	gi|218927259|ref|YP_002345134.1|	Gastranaerophilaceae	Ketogenic
EA_SRX5589561	Acidaminococcaceae	gi|162418825|ref|YP_001605545.1|	Gastranaerophilaceae	Ketogenic
EA_SRX5589561	Acidaminococcaceae	gi|15594543|ref|NP_212332.1|	Gastranaerophilaceae	Ketogenic
EA_SRX5589561	Acidaminococcaceae	gi|108810878|ref|YP_646645.1|	Gastranaerophilaceae	Ketogenic
EA_SRX5589561	Acidaminococcaceae	gi|15901481|ref|NP_346085.1|	Gastranaerophilaceae	Ketogenic
EA_SRX5589561	Acidaminococcaceae	gi|108808868|ref|YP_652784.1|	Gastranaerophilaceae	Ketogenic
EA_SRX5589561	Acidaminococcaceae	gi|145600237|ref|YP_001164313.1|	Gastranaerophilaceae	Ketogenic
EA_SRX5589561	Acidaminococcaceae	gi|148662422|ref|YP_001283945.1|	Gastranaerophilaceae	Ketogenic
EA_SRX5589561	Acidaminococcaceae	gi|23501539|ref|NP_697666.1|	Gastranaerophilaceae	Ketogenic
EA_SRX5589561	Acidaminococcaceae	gi|226224124|ref|YP_002758231.1|	Gastranaerophilaceae	Ketogenic
EA_SRX5589561	Acidaminococcaceae	gi|218930397|ref|YP_002348272.1|	Gastranaerophilaceae	Ketogenic
EA_SRX5589561	Acidaminococcaceae	gi|17987579|ref|NP_540213.1|	Gastranaerophilaceae	Ketogenic
EA_SRX5589561	Acidaminococcaceae	gi|15609720|ref|NP_217099.1|	Gastranaerophilaceae	Ketogenic
EA_SRX5589561	Acidaminococcaceae	gi|15596131|ref|NP_249625.1|	Gastranaerophilaceae	Ketogenic
EA_SRX5589561	Acidaminococcaceae	gi|22124724|ref|NP_668147.1|	Gastranaerophilaceae	Ketogenic
EA_SRX5589561	Acidaminococcaceae	gi|45439904|ref|NP_991443.1|	Gastranaerophilaceae	Ketogenic
EA_SRX5589561	Acidaminococcaceae	gi|162419160|ref|YP_001604684.1|	Gastranaerophilaceae	Ketogenic
EA_SRX5589561	Acidaminococcaceae	gi|56708546|ref|YP_170442.1|	Gastranaerophilaceae	Ketogenic
EA_SRX5589561	Acidaminococcaceae	gi|15842122|ref|NP_337159.1|	Gastranaerophilaceae	Ketogenic
EA_SRX5589561	Burkholderiaceae	gi|117625164|ref|YP_854152.1|	Muribaculaceae	Ketogenic
EA_SRX5589561	Burkholderiaceae	gi|16765427|ref|NP_461042.1|	Muribaculaceae	Ketogenic
EA_SRX5589561	Burkholderiaceae	gi|89257186|ref|YP_514548.1|	Muribaculaceae	Ketogenic
EA_SRX5589561	Burkholderiaceae	gi|56708774|ref|YP_170670.1|	Muribaculaceae	Ketogenic
EA_SRX5589561	Burkholderiaceae	gi|16765599|ref|NP_461214.1|	Muribaculaceae	Ketogenic
EA_SRX5589561	Burkholderiaceae	gi|53720129|ref|YP_109115.1|	Muribaculaceae	Ketogenic
EA_SRX5589561	Burkholderiaceae	gi|237813299|ref|YP_002897750.1|	Muribaculaceae	Ketogenic
EA_SRX5589561	Burkholderiaceae	gi|16273428|ref|NP_439677.1|	Muribaculaceae	Ketogenic
EA_SRX5589561	Burkholderiaceae	gi|15675920|ref|NP_270094.1|	Muribaculaceae	Ketogenic
EA_SRX5589561	Burkholderiaceae	gi|71911651|ref|YP_283201.1|	Muribaculaceae	Ketogenic
EA_SRX5589561	Burkholderiaceae	gi|89256945|ref|YP_514307.1|	Muribaculaceae	Ketogenic
EA_SRX5589561	Burkholderiaceae	gi|56707279|ref|YP_169175.1|	Muribaculaceae	Ketogenic
EA_SRX5589561	Burkholderiaceae	gi|83269378|ref|YP_418669.1|	CAG-274	Ketogenic
EA_SRX5589561	Burkholderiaceae	gi|23500501|ref|NP_699941.1|	CAG-274	Ketogenic
EA_SRX5589561	Burkholderiaceae	gi|17988872|ref|NP_541505.1|	CAG-274	Ketogenic
EA_SRX5589561	Burkholderiaceae	gi|16765599|ref|NP_461214.1|	CAG-274	Ketogenic
EA_SRX5589561	Burkholderiaceae	gi|15900408|ref|NP_345012.1|	CAG-274	Ketogenic
EA_SRX5589561	Burkholderiaceae	gi|89257186|ref|YP_514548.1|	Ruminococcaceae	Ketogenic
EA_SRX5589561	Burkholderiaceae	gi|56708774|ref|YP_170670.1|	Ruminococcaceae	Ketogenic
EA_SRX5589561	Burkholderiaceae	gi|15901250|ref|NP_345854.1|	Ruminococcaceae	Ketogenic
EA_SRX5589561	Marinifilaceae	gi|110805634|ref|YP_689154.1|	Muribaculaceae	Ketogenic
EA_SRX5589561	Marinifilaceae	gi|74312017|ref|YP_310436.1|	Muribaculaceae	Ketogenic
EA_SRX5589561	Marinifilaceae	gi|187733707|ref|YP_001880416.1|	Muribaculaceae	Ketogenic
EA_SRX5589561	Marinifilaceae	gi|56707247|ref|YP_169143.1|	Muribaculaceae	Ketogenic
EA_SRX5589561	Marinifilaceae	gi|30063172|ref|NP_837343.1|	Muribaculaceae	Ketogenic
EA_SRX5589561	Marinifilaceae	gi|24113046|ref|NP_707556.1|	Muribaculaceae	Ketogenic
EA_SRX5589561	Marinifilaceae	gi|82777132|ref|YP_403481.1|	Muribaculaceae	Ketogenic
EA_SRX5589561	Marinifilaceae	gi|82543974|ref|YP_407921.1|	Muribaculaceae	Ketogenic
EA_SRX5589561	Marinifilaceae	gi|30063900|ref|NP_838071.1|	Muribaculaceae	Ketogenic
EA_SRX5589561	Marinifilaceae	gi|110806439|ref|YP_689959.1|	Muribaculaceae	Ketogenic
EA_SRX5589561	Marinifilaceae	gi|156502929|ref|YP_001428994.1|	Muribaculaceae	Ketogenic
EA_SRX5589561	Marinifilaceae	gi|218929931|ref|YP_002347806.1|	Muribaculaceae	Ketogenic
EA_SRX5589561	Marinifilaceae	gi|82777893|ref|YP_404242.1|	Muribaculaceae	Ketogenic
EA_SRX5589561	Marinifilaceae	gi|207857921|ref|YP_002244572.1|	Muribaculaceae	Ketogenic
EA_SRX5589561	Marinifilaceae	gi|187733701|ref|YP_001881299.1|	Muribaculaceae	Ketogenic
EA_SRX5589561	Marinifilaceae	gi|74313034|ref|YP_311453.1|	Muribaculaceae	Ketogenic
EA_SRX5589561	Marinifilaceae	gi|82544957|ref|YP_408904.1|	Muribaculaceae	Ketogenic
EA_SRX5589561	Marinifilaceae	gi|56480121|ref|NP_708347.2|	Muribaculaceae	Ketogenic
EA_SRX5589561	Marinifilaceae	gi|30063900|ref|NP_838071.1|	Erysipelotrichaceae	Ketogenic
EA_SRX5589561	Marinifilaceae	gi|110806439|ref|YP_689959.1|	Erysipelotrichaceae	Ketogenic
EA_SRX5589561	Marinifilaceae	gi|156502929|ref|YP_001428994.1|	Erysipelotrichaceae	Ketogenic
EA_SRX5589561	Marinifilaceae	gi|218929931|ref|YP_002347806.1|	Erysipelotrichaceae	Ketogenic
EA_SRX5589561	Marinifilaceae	gi|82777893|ref|YP_404242.1|	Erysipelotrichaceae	Ketogenic
EA_SRX5589561	Marinifilaceae	gi|207857921|ref|YP_002244572.1|	Erysipelotrichaceae	Ketogenic
EA_SRX5589561	Marinifilaceae	gi|187733701|ref|YP_001881299.1|	Erysipelotrichaceae	Ketogenic
EA_SRX5589561	Marinifilaceae	gi|74313034|ref|YP_311453.1|	Erysipelotrichaceae	Ketogenic
EA_SRX5589561	Marinifilaceae	gi|82544957|ref|YP_408904.1|	Erysipelotrichaceae	Ketogenic
EA_SRX5589561	Marinifilaceae	gi|56480121|ref|NP_708347.2|	Erysipelotrichaceae	Ketogenic
EA_SRX5589561	Muribaculaceae	gi|16765599|ref|NP_461214.1|	CAG-274	Ketogenic
EA_SRX5589561	Muribaculaceae	gi|17987781|ref|NP_540415.1|	CAG-274	Ketogenic
EA_SRX5589561	Muribaculaceae	gi|15804828|ref|NP_290869.1|	Ruminococcaceae	Ketogenic
EA_SRX5589561	Muribaculaceae	gi|89257186|ref|YP_514548.1|	Ruminococcaceae	Ketogenic
EA_SRX5589561	Muribaculaceae	gi|17987541|ref|NP_540175.1|	Ruminococcaceae	Ketogenic
EA_SRX5589561	Muribaculaceae	gi|56708774|ref|YP_170670.1|	Ruminococcaceae	Ketogenic
EA_SRX5589561	Muribaculaceae	gi|56707562|ref|YP_169458.1|	Ruminococcaceae	Ketogenic
EA_SRX5589561	Muribaculaceae	gi|89255893|ref|YP_513255.1|	Ruminococcaceae	Ketogenic
EA_SRX5589561	Muribaculaceae	gi|56707742|ref|YP_169638.1|	Ruminococcaceae	Ketogenic
EA_SRX5589561	Muribaculaceae	gi|16803037|ref|NP_464522.1|	Ruminococcaceae	Ketogenic
EA_SRX5589561	Muribaculaceae	gi|16804245|ref|NP_465730.1|	Ruminococcaceae	Ketogenic
EA_SRX5589561	Muribaculaceae	gi|89255534|ref|YP_512895.1|	Ruminococcaceae	Ketogenic
EA_SRX5589561	Muribaculaceae	gi|226222861|ref|YP_002756968.1|	Ruminococcaceae	Ketogenic
EA_SRX5589561	Muribaculaceae	gi|68479564|ref|XP_716146.1|	Ruminococcaceae	Ketogenic
EA_SRX5589561	Muribaculaceae	gi|16765976|ref|NP_461591.1|	Ruminococcaceae	Ketogenic
EA_SRX5589561	Muribaculaceae	gi|16802278|ref|NP_463763.1|	Ruminococcaceae	Ketogenic
EA_SRX5589561	Muribaculaceae	gi|56708764|ref|YP_170660.1|	Ruminococcaceae	Ketogenic
EA_SRX5589561	Muribaculaceae	gi|226223615|ref|YP_002757722.1|	Ruminococcaceae	Ketogenic
EA_SRX5589561	Muribaculaceae	gi|15900269|ref|NP_344873.1|	Ruminococcaceae	Ketogenic
EA_SRX5589561	Muribaculaceae	gi|15595288|ref|NP_248780.1|	Ruminococcaceae	Ketogenic
EA_SRX5589561	Muribaculaceae	gi|148661627|ref|YP_001283150.1|	Ruminococcaceae	Ketogenic
EA_SRX5589561	Muribaculaceae	gi|15608958|ref|NP_216337.1|	Ruminococcaceae	Ketogenic
EA_SRX5589561	Muribaculaceae	gi|56707883|ref|YP_169779.1|	Ruminococcaceae	Ketogenic
EA_SRX5589561	Muribaculaceae	gi|89256747|ref|YP_514109.1|	Ruminococcaceae	Ketogenic
EA_SRX5589561	Muribaculaceae	gi|148358608|ref|YP_001249815.1|	Ruminococcaceae	Ketogenic
EA_SRX5589561	Muribaculaceae	gi|56707405|ref|YP_169301.1|	Ruminococcaceae	Ketogenic
EA_SRX5589561	Muribaculaceae	gi|89255570|ref|YP_512931.1|	Ruminococcaceae	Ketogenic
EA_SRX5589561	Muribaculaceae	gi|147672240|ref|YP_001215304.1|	Ruminococcaceae	Ketogenic
EA_SRX5589561	Muribaculaceae	gi|15601290|ref|NP_232921.1|	Ruminococcaceae	Ketogenic
EA_SRX5589561	Muribaculaceae	gi|227812099|ref|YP_002812109.1|	Ruminococcaceae	Ketogenic
EA_SRX5589561	Muribaculaceae	gi|226225016|ref|YP_002759123.1|	Gastranaerophilaceae	Ketogenic
EA_SRX5589561	Muribaculaceae	gi|89256249|ref|YP_513611.1|	Gastranaerophilaceae	Ketogenic
EA_SRX5589561	Muribaculaceae	gi|16763829|ref|NP_459444.1|	Gastranaerophilaceae	Ketogenic
EA_SRX5589561	Muribaculaceae	gi|16804506|ref|NP_465991.1|	Gastranaerophilaceae	Ketogenic
EA_SRX5589561	Muribaculaceae	gi|217963429|ref|YP_002349107.1|	Gastranaerophilaceae	Ketogenic
EA_SRX5589561	Muribaculaceae	gi|46908640|ref|YP_015029.1|	Gastranaerophilaceae	Ketogenic
EA_SRX5589561	Muribaculaceae	gi|56707749|ref|YP_169645.1|	Gastranaerophilaceae	Ketogenic
EA_SRX5589561	Muribaculaceae	gi|218928227|ref|YP_002346102.1|	Gastranaerophilaceae	Ketogenic
EA_SRX5589561	Muribaculaceae	gi|22126996|ref|NP_670419.1|	Gastranaerophilaceae	Ketogenic
EA_SRX5589561	Muribaculaceae	gi|15901481|ref|NP_346085.1|	Gastranaerophilaceae	Ketogenic
EA_SRX5589561	Muribaculaceae	gi|15609720|ref|NP_217099.1|	Gastranaerophilaceae	Ketogenic
EA_SRX5589561	Muribaculaceae	gi|16803563|ref|NP_465048.1|	Gastranaerophilaceae	Ketogenic
EA_SRX5589561	Muribaculaceae	gi|218930397|ref|YP_002348272.1|	Gastranaerophilaceae	Ketogenic
EA_SRX5589561	Muribaculaceae	gi|162419160|ref|YP_001604684.1|	Gastranaerophilaceae	Ketogenic
EA_SRX5589561	Muribaculaceae	gi|15594543|ref|NP_212332.1|	Gastranaerophilaceae	Ketogenic
EA_SRX5589561	Muribaculaceae	gi|147673921|ref|YP_001217953.1|	Gastranaerophilaceae	Ketogenic
EA_SRX5589561	Muribaculaceae	gi|41407145|ref|NP_959981.1|	Gastranaerophilaceae	Ketogenic
EA_SRX5589561	Muribaculaceae	gi|22124023|ref|NP_667446.1|	Gastranaerophilaceae	Ketogenic
EA_SRX5589561	Muribaculaceae	gi|17987579|ref|NP_540213.1|	Gastranaerophilaceae	Ketogenic
EA_SRX5589561	Muribaculaceae	gi|218927259|ref|YP_002345134.1|	Gastranaerophilaceae	Ketogenic
EA_SRX5589561	Muribaculaceae	gi|108808868|ref|YP_652784.1|	Gastranaerophilaceae	Ketogenic
EA_SRX5589561	Muribaculaceae	gi|15842122|ref|NP_337159.1|	Gastranaerophilaceae	Ketogenic
EA_SRX5589561	Muribaculaceae	gi|22124724|ref|NP_668147.1|	Gastranaerophilaceae	Ketogenic
EA_SRX5589561	Muribaculaceae	gi|108810878|ref|YP_646645.1|	Gastranaerophilaceae	Ketogenic
EA_SRX5589561	Muribaculaceae	gi|148662422|ref|YP_001283945.1|	Gastranaerophilaceae	Ketogenic
EA_SRX5589561	Muribaculaceae	gi|45439904|ref|NP_991443.1|	Gastranaerophilaceae	Ketogenic
EA_SRX5589561	Muribaculaceae	gi|56708546|ref|YP_170442.1|	Gastranaerophilaceae	Ketogenic
EA_SRX5589561	Muribaculaceae	gi|162418825|ref|YP_001605545.1|	Gastranaerophilaceae	Ketogenic
EA_SRX5589561	Muribaculaceae	gi|23501539|ref|NP_697666.1|	Gastranaerophilaceae	Ketogenic
EA_SRX5589561	Muribaculaceae	gi|45440165|ref|NP_991704.1|	Gastranaerophilaceae	Ketogenic
EA_SRX5589561	Muribaculaceae	gi|15596131|ref|NP_249625.1|	Gastranaerophilaceae	Ketogenic
EA_SRX5589561	Muribaculaceae	gi|145600237|ref|YP_001164313.1|	Gastranaerophilaceae	Ketogenic
EA_SRX5589561	Muribaculaceae	gi|226224124|ref|YP_002758231.1|	Gastranaerophilaceae	Ketogenic
EA_SRX5589561	Muribaculaceae	gi|121602875|ref|YP_989430.1|	Gastranaerophilaceae	Ketogenic
EA_SRX5589561	Muribaculaceae	gi|15900232|ref|NP_344836.1|	Erysipelotrichaceae	Ketogenic
EA_SRX5589561	Muribaculaceae	gi|156502929|ref|YP_001428994.1|	Erysipelotrichaceae	Ketogenic
EA_SRX5589561	Muribaculaceae	gi|187733701|ref|YP_001881299.1|	Erysipelotrichaceae	Ketogenic
EA_SRX5589561	Muribaculaceae	gi|110806439|ref|YP_689959.1|	Erysipelotrichaceae	Ketogenic
EA_SRX5589561	Muribaculaceae	gi|218929931|ref|YP_002347806.1|	Erysipelotrichaceae	Ketogenic
EA_SRX5589561	Muribaculaceae	gi|82777893|ref|YP_404242.1|	Erysipelotrichaceae	Ketogenic
EA_SRX5589561	Muribaculaceae	gi|74313034|ref|YP_311453.1|	Erysipelotrichaceae	Ketogenic
EA_SRX5589561	Muribaculaceae	gi|30063900|ref|NP_838071.1|	Erysipelotrichaceae	Ketogenic
EA_SRX5589561	Muribaculaceae	gi|82544957|ref|YP_408904.1|	Erysipelotrichaceae	Ketogenic
EA_SRX5589561	Muribaculaceae	gi|56480121|ref|NP_708347.2|	Erysipelotrichaceae	Ketogenic
EA_SRX5589561	Muribaculaceae	gi|207857921|ref|YP_002244572.1|	Erysipelotrichaceae	Ketogenic
EA_SRX5589561	Muribaculaceae	gi|16804245|ref|NP_465730.1|	Rikenellaceae	Ketogenic
EA_SRX5589561	Muribaculaceae	gi|89255534|ref|YP_512895.1|	Rikenellaceae	Ketogenic
EA_SRX5589561	Muribaculaceae	gi|226222861|ref|YP_002756968.1|	Rikenellaceae	Ketogenic
EA_SRX5589561	Muribaculaceae	gi|16765976|ref|NP_461591.1|	Rikenellaceae	Ketogenic
EA_SRX5589561	Muribaculaceae	gi|16802278|ref|NP_463763.1|	Rikenellaceae	Ketogenic
EA_SRX5589561	Muribaculaceae	gi|56708764|ref|YP_170660.1|	Rikenellaceae	Ketogenic
EA_SRX5589561	Ruminococcaceae	gi|470686|gb|AAA21925.1|	Gastranaerophilaceae	Ketogenic
EA_SRX5589561	Ruminococcaceae	gi|23501343|ref|NP_697470.1|	Gastranaerophilaceae	Ketogenic
EA_SRX5589561	Ruminococcaceae	gi|218534591|ref|YP_002401121.1|	Gastranaerophilaceae	Ketogenic
EA_SRX5589561	Ruminococcaceae	gi|221218541|ref|YP_002527499.1|	Gastranaerophilaceae	Ketogenic
EA_SRX5589561	Ruminococcaceae	gi|15608412|ref|NP_215788.1|	Gastranaerophilaceae	Ketogenic
EA_SRX5589561	Ruminococcaceae	gi|157418224|ref|YP_001481296.1|	Gastranaerophilaceae	Ketogenic
EA_SRX5589561	Ruminococcaceae	gi|91210150|ref|YP_540136.1|	Gastranaerophilaceae	Ketogenic
EA_SRX5589561	Ruminococcaceae	gi|45441470|ref|NP_993009.1|	Gastranaerophilaceae	Ketogenic
EA_SRX5589561	Ruminococcaceae	gi|84060897|ref|YP_444107.1|	Gastranaerophilaceae	Ketogenic
EA_SRX5589561	Ruminococcaceae	gi|218929029|ref|YP_002346904.1|	Gastranaerophilaceae	Ketogenic
EA_SRX5589561	Ruminococcaceae	gi|22126281|ref|NP_669704.1|	Gastranaerophilaceae	Ketogenic
EA_SRX5589561	Ruminococcaceae	gi|26247127|ref|NP_753167.1|	Gastranaerophilaceae	Ketogenic
EA_SRX5589561	Ruminococcaceae	gi|15645696|ref|NP_207873.1|	Gastranaerophilaceae	Ketogenic
EA_SRX5589561	Ruminococcaceae	gi|162421511|ref|YP_001606558.1|	Gastranaerophilaceae	Ketogenic
EA_SRX5589561	Ruminococcaceae	gi|470686|gb|AAA21925.1|	Erysipelotrichaceae	Ketogenic
EA_SRX5589561	Ruminococcaceae	gi|23501343|ref|NP_697470.1|	Erysipelotrichaceae	Ketogenic
EA_SRX5589561	Ruminococcaceae	gi|218534591|ref|YP_002401121.1|	Erysipelotrichaceae	Ketogenic
EA_SRX5589561	Ruminococcaceae	gi|221218541|ref|YP_002527499.1|	Erysipelotrichaceae	Ketogenic
EA_SRX5589561	Ruminococcaceae	gi|15608412|ref|NP_215788.1|	Erysipelotrichaceae	Ketogenic
EA_SRX5589561	Ruminococcaceae	gi|157418224|ref|YP_001481296.1|	Erysipelotrichaceae	Ketogenic
EA_SRX5589561	Ruminococcaceae	gi|91210150|ref|YP_540136.1|	Erysipelotrichaceae	Ketogenic
EA_SRX5589561	Ruminococcaceae	gi|84060897|ref|YP_444107.1|	Erysipelotrichaceae	Ketogenic
EA_SRX5589561	Ruminococcaceae	gi|26247127|ref|NP_753167.1|	Erysipelotrichaceae	Ketogenic
EA_SRX5589561	Ruminococcaceae	gi|15645696|ref|NP_207873.1|	Erysipelotrichaceae	Ketogenic
EA_SRX5589561	Ruminococcaceae	gi|89255534|ref|YP_512895.1|	Rikenellaceae	Ketogenic
EA_SRX5589561	Ruminococcaceae	gi|16765976|ref|NP_461591.1|	Rikenellaceae	Ketogenic
EA_SRX5589561	Ruminococcaceae	gi|16804245|ref|NP_465730.1|	Rikenellaceae	Ketogenic
EA_SRX5589561	Ruminococcaceae	gi|56708764|ref|YP_170660.1|	Rikenellaceae	Ketogenic
EA_SRX5589561	Ruminococcaceae	gi|226222861|ref|YP_002756968.1|	Rikenellaceae	Ketogenic
EA_SRX5589561	Ruminococcaceae	gi|16802278|ref|NP_463763.1|	Rikenellaceae	Ketogenic
EA_SRX5589561	Gastranaerophilaceae	gi|26247127|ref|NP_753167.1|	Erysipelotrichaceae	Ketogenic
EA_SRX5589561	Gastranaerophilaceae	gi|157418224|ref|YP_001481296.1|	Erysipelotrichaceae	Ketogenic
EA_SRX5589561	Gastranaerophilaceae	gi|15645696|ref|NP_207873.1|	Erysipelotrichaceae	Ketogenic
EA_SRX5589561	Gastranaerophilaceae	gi|84060897|ref|YP_444107.1|	Erysipelotrichaceae	Ketogenic
EA_SRX5589561	Gastranaerophilaceae	gi|15608412|ref|NP_215788.1|	Erysipelotrichaceae	Ketogenic
EA_SRX5589561	Gastranaerophilaceae	gi|221218541|ref|YP_002527499.1|	Erysipelotrichaceae	Ketogenic
EA_SRX5589561	Gastranaerophilaceae	gi|218534591|ref|YP_002401121.1|	Erysipelotrichaceae	Ketogenic
EA_SRX5589561	Gastranaerophilaceae	gi|23501343|ref|NP_697470.1|	Erysipelotrichaceae	Ketogenic
EA_SRX5589561	Gastranaerophilaceae	gi|91210150|ref|YP_540136.1|	Erysipelotrichaceae	Ketogenic
EA_SRX5589561	Gastranaerophilaceae	gi|470686|gb|AAA21925.1|	Erysipelotrichaceae	Ketogenic
EA_SRX5589563	Oscillospiraceae	gi|15925909|ref|NP_373442.1|	Lachnospiraceae	Ketogenic
EA_SRX5589563	Oscillospiraceae	gi|17986907|ref|NP_539541.1|	Lachnospiraceae	Ketogenic
EA_SRX5589563	Oscillospiraceae	gi|23502251|ref|NP_698378.1|	Lachnospiraceae	Ketogenic
EA_SRX5589563	Oscillospiraceae	gi|153951397|ref|YP_001398008.1|	Burkholderiaceae	Ketogenic
EA_SRX5589563	Oscillospiraceae	gi|57237750|ref|YP_178998.1|	Burkholderiaceae	Ketogenic
EA_SRX5589563	Oscillospiraceae	gi|121612723|ref|YP_001000596.1|	Burkholderiaceae	Ketogenic
EA_SRX5589563	Oscillospiraceae	gi|15925909|ref|NP_373442.1|	Burkholderiaceae	Ketogenic
EA_SRX5589563	Oscillospiraceae	gi|15610799|ref|NP_218180.1|	Burkholderiaceae	Ketogenic
EA_SRX5589563	Lachnospiraceae	gi|16272060|ref|NP_438259.1|	Burkholderiaceae	Ketogenic
EA_SRX5589563	Lachnospiraceae	gi|15925909|ref|NP_373442.1|	Burkholderiaceae	Ketogenic
EA_SRX5589563	Lachnospiraceae	gi|15926577|ref|NP_374110.1|	Burkholderiaceae	Ketogenic
EA_SRX5589563	Lachnospiraceae	gi|15900135|ref|NP_344739.1|	UBA1381	Ketogenic
EA_SRX5589563	Lachnospiraceae	gi|23501343|ref|NP_697470.1|	UBA1381	Ketogenic
EA_SRX5589563	Lachnospiraceae	gi|15608412|ref|NP_215788.1|	UBA1381	Ketogenic
EA_SRX5589563	Lachnospiraceae	gi|89256747|ref|YP_514109.1|	Ruminococcaceae	Ketogenic
EA_SRX5589563	Lachnospiraceae	gi|56707883|ref|YP_169779.1|	Ruminococcaceae	Ketogenic
EA_SRX5589563	Lachnospiraceae	gi|121634888|ref|YP_975133.1|	Marinifilaceae	Ketogenic
EA_SRX5589563	Lachnospiraceae	gi|161870035|ref|YP_001599204.1|	Marinifilaceae	Ketogenic
EA_SRX5589563	Lachnospiraceae	gi|254804977|ref|YP_003083198.1|	Marinifilaceae	Ketogenic
EA_SRX5589563	Lachnospiraceae	gi|218768203|ref|YP_002342715.1|	Marinifilaceae	Ketogenic
EA_SRX5589565	Oscillospiraceae	gi|15901250|ref|NP_345854.1|	Lachnospiraceae	Ketogenic
EA_SRX5589565	Oscillospiraceae	gi|15900626|ref|NP_345230.1|	Lachnospiraceae	Ketogenic
EA_SRX5589565	Oscillospiraceae	gi|121612723|ref|YP_001000596.1|	Burkholderiaceae	Ketogenic
EA_SRX5589565	Oscillospiraceae	gi|153951397|ref|YP_001398008.1|	Burkholderiaceae	Ketogenic
EA_SRX5589565	Oscillospiraceae	gi|57237750|ref|YP_178998.1|	Burkholderiaceae	Ketogenic
EA_SRX5589565	Oscillospiraceae	gi|218928227|ref|YP_002346102.1|	Burkholderiaceae	Ketogenic
EA_SRX5589565	Oscillospiraceae	gi|22126996|ref|NP_670419.1|	Burkholderiaceae	Ketogenic
EA_SRX5589565	Oscillospiraceae	gi|15610406|ref|NP_217787.1|	Burkholderiaceae	Ketogenic
EA_SRX5589565	Oscillospiraceae	gi|15900626|ref|NP_345230.1|	Burkholderiaceae	Ketogenic
EA_SRX5589565	Oscillospiraceae	gi|56707405|ref|YP_169301.1|	Burkholderiaceae	Ketogenic
EA_SRX5589565	Oscillospiraceae	gi|54298647|ref|YP_125016.1|	Burkholderiaceae	Ketogenic
EA_SRX5589565	Oscillospiraceae	gi|89255570|ref|YP_512931.1|	Burkholderiaceae	Ketogenic
EA_SRX5589565	Oscillospiraceae	gi|148358608|ref|YP_001249815.1|	Burkholderiaceae	Ketogenic
EA_SRX5589565	Oscillospiraceae	gi|54295497|ref|YP_127912.1|	Burkholderiaceae	Ketogenic
EA_SRX5589565	Oscillospiraceae	gi|23502249|ref|NP_698376.1|	Ruminococcaceae	Ketogenic
EA_SRX5589565	Oscillospiraceae	gi|17986909|ref|NP_539543.1|	Ruminococcaceae	Ketogenic
EA_SRX5589565	Oscillospiraceae	gi|218928227|ref|YP_002346102.1|	Erysipelotrichaceae	Ketogenic
EA_SRX5589565	Oscillospiraceae	gi|22126996|ref|NP_670419.1|	Erysipelotrichaceae	Ketogenic
EA_SRX5589565	Oscillospiraceae	gi|82544957|ref|YP_408904.1|	Erysipelotrichaceae	Ketogenic
EA_SRX5589565	Oscillospiraceae	gi|218929931|ref|YP_002347806.1|	Erysipelotrichaceae	Ketogenic
EA_SRX5589565	Oscillospiraceae	gi|207857921|ref|YP_002244572.1|	Erysipelotrichaceae	Ketogenic
EA_SRX5589565	Oscillospiraceae	gi|156502929|ref|YP_001428994.1|	Erysipelotrichaceae	Ketogenic
EA_SRX5589565	Oscillospiraceae	gi|187733701|ref|YP_001881299.1|	Erysipelotrichaceae	Ketogenic
EA_SRX5589565	Oscillospiraceae	gi|110806439|ref|YP_689959.1|	Erysipelotrichaceae	Ketogenic
EA_SRX5589565	Oscillospiraceae	gi|56480121|ref|NP_708347.2|	Erysipelotrichaceae	Ketogenic
EA_SRX5589565	Oscillospiraceae	gi|82777893|ref|YP_404242.1|	Erysipelotrichaceae	Ketogenic
EA_SRX5589565	Oscillospiraceae	gi|30063900|ref|NP_838071.1|	Erysipelotrichaceae	Ketogenic
EA_SRX5589565	Oscillospiraceae	gi|74313034|ref|YP_311453.1|	Erysipelotrichaceae	Ketogenic
EA_SRX5589565	Oscillospiraceae	gi|15900626|ref|NP_345230.1|	Muribaculaceae	Ketogenic
EA_SRX5589565	Oscillospiraceae	gi|15600324|ref|NP_253818.1|	Muribaculaceae	Ketogenic
EA_SRX5589565	Oscillospiraceae	gi|218928227|ref|YP_002346102.1|	UBA932	Ketogenic
EA_SRX5589565	Oscillospiraceae	gi|22126996|ref|NP_670419.1|	UBA932	Ketogenic
EA_SRX5589565	Lachnospiraceae	gi|15608412|ref|NP_215788.1|	Burkholderiaceae	Ketogenic
EA_SRX5589565	Lachnospiraceae	gi|23501343|ref|NP_697470.1|	Burkholderiaceae	Ketogenic
EA_SRX5589565	Lachnospiraceae	gi|15900626|ref|NP_345230.1|	Burkholderiaceae	Ketogenic
EA_SRX5589565	Lachnospiraceae	gi|15640667|ref|NP_230296.1|	Burkholderiaceae	Ketogenic
EA_SRX5589565	Lachnospiraceae	gi|165975991|ref|YP_001651584.1|	Burkholderiaceae	Ketogenic
EA_SRX5589565	Lachnospiraceae	gi|161869702|ref|YP_001598869.1|	Burkholderiaceae	Ketogenic
EA_SRX5589565	Lachnospiraceae	gi|254804638|ref|YP_003082859.1|	Burkholderiaceae	Ketogenic
EA_SRX5589565	Lachnospiraceae	gi|126208059|ref|YP_001053284.1|	Burkholderiaceae	Ketogenic
EA_SRX5589565	Lachnospiraceae	gi|237836123|ref|XP_002367359.1|	Burkholderiaceae	Ketogenic
EA_SRX5589565	Lachnospiraceae	gi|89256685|ref|YP_514047.1|	Burkholderiaceae	Ketogenic
EA_SRX5589565	Lachnospiraceae	gi|56708511|ref|YP_170407.1|	Burkholderiaceae	Ketogenic
EA_SRX5589565	Lachnospiraceae	gi|74656036|sp|Q58Z64.1|DHH1_CRYNV	Burkholderiaceae	Ketogenic
EA_SRX5589565	Lachnospiraceae	gi|91210150|ref|YP_540136.1|	Ruminococcaceae	Ketogenic
EA_SRX5589565	Lachnospiraceae	gi|157418224|ref|YP_001481296.1|	Ruminococcaceae	Ketogenic
EA_SRX5589565	Lachnospiraceae	gi|45441470|ref|NP_993009.1|	Ruminococcaceae	Ketogenic
EA_SRX5589565	Lachnospiraceae	gi|218534591|ref|YP_002401121.1|	Ruminococcaceae	Ketogenic
EA_SRX5589565	Lachnospiraceae	gi|15608412|ref|NP_215788.1|	Ruminococcaceae	Ketogenic
EA_SRX5589565	Lachnospiraceae	gi|26247127|ref|NP_753167.1|	Ruminococcaceae	Ketogenic
EA_SRX5589565	Lachnospiraceae	gi|84060897|ref|YP_444107.1|	Ruminococcaceae	Ketogenic
EA_SRX5589565	Lachnospiraceae	gi|221218541|ref|YP_002527499.1|	Ruminococcaceae	Ketogenic
EA_SRX5589565	Lachnospiraceae	gi|22126281|ref|NP_669704.1|	Ruminococcaceae	Ketogenic
EA_SRX5589565	Lachnospiraceae	gi|23501343|ref|NP_697470.1|	Ruminococcaceae	Ketogenic
EA_SRX5589565	Lachnospiraceae	gi|218929029|ref|YP_002346904.1|	Ruminococcaceae	Ketogenic
EA_SRX5589565	Lachnospiraceae	gi|470686|gb|AAA21925.1|	Ruminococcaceae	Ketogenic
EA_SRX5589565	Lachnospiraceae	gi|162421511|ref|YP_001606558.1|	Ruminococcaceae	Ketogenic
EA_SRX5589565	Lachnospiraceae	gi|15645696|ref|NP_207873.1|	Ruminococcaceae	Ketogenic
EA_SRX5589565	Lachnospiraceae	gi|15900626|ref|NP_345230.1|	Muribaculaceae	Ketogenic
EA_SRX5589565	Lachnospiraceae	gi|15608412|ref|NP_215788.1|	UBA932	Ketogenic
EA_SRX5589565	Lachnospiraceae	gi|23501343|ref|NP_697470.1|	UBA932	Ketogenic
EA_SRX5589565	Lachnospiraceae	gi|470686|gb|AAA21925.1|	UBA932	Ketogenic
EA_SRX5589565	Burkholderiaceae	gi|89256762|ref|YP_514124.1|	Ruminococcaceae	Ketogenic
EA_SRX5589565	Burkholderiaceae	gi|82699947|ref|YP_414521.1|	Ruminococcaceae	Ketogenic
EA_SRX5589565	Burkholderiaceae	gi|17987161|ref|NP_539795.1|	Ruminococcaceae	Ketogenic
EA_SRX5589565	Burkholderiaceae	gi|23501982|ref|NP_698109.1|	Ruminococcaceae	Ketogenic
EA_SRX5589565	Burkholderiaceae	gi|56708369|ref|YP_170265.1|	Ruminococcaceae	Ketogenic
EA_SRX5589565	Burkholderiaceae	gi|225860520|ref|YP_002742029.1|	Ruminococcaceae	Ketogenic
EA_SRX5589565	Burkholderiaceae	gi|82699855|ref|YP_414429.1|	Ruminococcaceae	Ketogenic
EA_SRX5589565	Burkholderiaceae	gi|17987262|ref|NP_539896.1|	Ruminococcaceae	Ketogenic
EA_SRX5589565	Burkholderiaceae	gi|221231340|ref|YP_002510492.1|	Ruminococcaceae	Ketogenic
EA_SRX5589565	Burkholderiaceae	gi|116516090|ref|YP_815956.1|	Ruminococcaceae	Ketogenic
EA_SRX5589565	Burkholderiaceae	gi|225856221|ref|YP_002737732.1|	Ruminococcaceae	Ketogenic
EA_SRX5589565	Burkholderiaceae	gi|225858342|ref|YP_002739852.1|	Ruminococcaceae	Ketogenic
EA_SRX5589565	Burkholderiaceae	gi|15902488|ref|NP_358038.1|	Ruminococcaceae	Ketogenic
EA_SRX5589565	Burkholderiaceae	gi|23501884|ref|NP_698011.1|	Ruminococcaceae	Ketogenic
EA_SRX5589565	Burkholderiaceae	gi|225854055|ref|YP_002735567.1|	Ruminococcaceae	Ketogenic
EA_SRX5589565	Burkholderiaceae	gi|182683450|ref|YP_001835197.1|	Ruminococcaceae	Ketogenic
EA_SRX5589565	Burkholderiaceae	gi|169832640|ref|YP_001694002.1|	Ruminococcaceae	Ketogenic
EA_SRX5589565	Burkholderiaceae	gi|194396896|ref|YP_002037173.1|	Ruminococcaceae	Ketogenic
EA_SRX5589565	Burkholderiaceae	gi|15608412|ref|NP_215788.1|	Ruminococcaceae	Ketogenic
EA_SRX5589565	Burkholderiaceae	gi|23501343|ref|NP_697470.1|	Ruminococcaceae	Ketogenic
EA_SRX5589565	Burkholderiaceae	gi|161986382|ref|YP_313083.2|	Ruminococcaceae	Ketogenic
EA_SRX5589565	Burkholderiaceae	gi|161949985|ref|YP_405788.2|	Ruminococcaceae	Ketogenic
EA_SRX5589565	Burkholderiaceae	gi|161984790|ref|YP_410527.2|	Ruminococcaceae	Ketogenic
EA_SRX5589565	Burkholderiaceae	gi|344915383|ref|NP_710044.3|	Ruminococcaceae	Ketogenic
EA_SRX5589565	Burkholderiaceae	gi|110808097|ref|YP_691617.1|	Ruminococcaceae	Ketogenic
EA_SRX5589565	Burkholderiaceae	gi|161486368|ref|NP_839722.2|	Ruminococcaceae	Ketogenic
EA_SRX5589565	Burkholderiaceae	gi|165977084|ref|YP_001652677.1|	Ruminococcaceae	Ketogenic
EA_SRX5589565	Burkholderiaceae	gi|15675920|ref|NP_270094.1|	Ruminococcaceae	Ketogenic
EA_SRX5589565	Burkholderiaceae	gi|16767151|ref|NP_462766.1|	Ruminococcaceae	Ketogenic
EA_SRX5589565	Burkholderiaceae	gi|126209112|ref|YP_001054337.1|	Ruminococcaceae	Ketogenic
EA_SRX5589565	Burkholderiaceae	gi|15603358|ref|NP_246432.1|	Ruminococcaceae	Ketogenic
EA_SRX5589565	Burkholderiaceae	gi|71911651|ref|YP_283201.1|	Ruminococcaceae	Ketogenic
EA_SRX5589565	Burkholderiaceae	gi|218928227|ref|YP_002346102.1|	Erysipelotrichaceae	Ketogenic
EA_SRX5589565	Burkholderiaceae	gi|22126996|ref|NP_670419.1|	Erysipelotrichaceae	Ketogenic
EA_SRX5589565	Burkholderiaceae	gi|225860520|ref|YP_002742029.1|	Erysipelotrichaceae	Ketogenic
EA_SRX5589565	Burkholderiaceae	gi|221231340|ref|YP_002510492.1|	Erysipelotrichaceae	Ketogenic
EA_SRX5589565	Burkholderiaceae	gi|116516090|ref|YP_815956.1|	Erysipelotrichaceae	Ketogenic
EA_SRX5589565	Burkholderiaceae	gi|225856221|ref|YP_002737732.1|	Erysipelotrichaceae	Ketogenic
EA_SRX5589565	Burkholderiaceae	gi|225858342|ref|YP_002739852.1|	Erysipelotrichaceae	Ketogenic
EA_SRX5589565	Burkholderiaceae	gi|15902488|ref|NP_358038.1|	Erysipelotrichaceae	Ketogenic
EA_SRX5589565	Burkholderiaceae	gi|225854055|ref|YP_002735567.1|	Erysipelotrichaceae	Ketogenic
EA_SRX5589565	Burkholderiaceae	gi|182683450|ref|YP_001835197.1|	Erysipelotrichaceae	Ketogenic
EA_SRX5589565	Burkholderiaceae	gi|169832640|ref|YP_001694002.1|	Erysipelotrichaceae	Ketogenic
EA_SRX5589565	Burkholderiaceae	gi|194396896|ref|YP_002037173.1|	Erysipelotrichaceae	Ketogenic
EA_SRX5589565	Burkholderiaceae	gi|15803817|ref|NP_289851.1|	Erysipelotrichaceae	Ketogenic
EA_SRX5589565	Burkholderiaceae	gi|165977084|ref|YP_001652677.1|	Erysipelotrichaceae	Ketogenic
EA_SRX5589565	Burkholderiaceae	gi|16767151|ref|NP_462766.1|	Erysipelotrichaceae	Ketogenic
EA_SRX5589565	Burkholderiaceae	gi|126209112|ref|YP_001054337.1|	Erysipelotrichaceae	Ketogenic
EA_SRX5589565	Burkholderiaceae	gi|15676067|ref|NP_273197.1|	Erysipelotrichaceae	Ketogenic
EA_SRX5589565	Burkholderiaceae	gi|15595142|ref|NP_212931.1|	Erysipelotrichaceae	Ketogenic
EA_SRX5589565	Burkholderiaceae	gi|89256762|ref|YP_514124.1|	Rikenellaceae	Ketogenic
EA_SRX5589565	Burkholderiaceae	gi|82699947|ref|YP_414521.1|	Rikenellaceae	Ketogenic
EA_SRX5589565	Burkholderiaceae	gi|17987161|ref|NP_539795.1|	Rikenellaceae	Ketogenic
EA_SRX5589565	Burkholderiaceae	gi|23501982|ref|NP_698109.1|	Rikenellaceae	Ketogenic
EA_SRX5589565	Burkholderiaceae	gi|56708369|ref|YP_170265.1|	Rikenellaceae	Ketogenic
EA_SRX5589565	Burkholderiaceae	gi|145600237|ref|YP_001164313.1|	Rikenellaceae	Ketogenic
EA_SRX5589565	Burkholderiaceae	gi|15609720|ref|NP_217099.1|	Rikenellaceae	Ketogenic
EA_SRX5589565	Burkholderiaceae	gi|22124724|ref|NP_668147.1|	Rikenellaceae	Ketogenic
EA_SRX5589565	Burkholderiaceae	gi|218927259|ref|YP_002345134.1|	Rikenellaceae	Ketogenic
EA_SRX5589565	Burkholderiaceae	gi|148662422|ref|YP_001283945.1|	Rikenellaceae	Ketogenic
EA_SRX5589565	Burkholderiaceae	gi|22124023|ref|NP_667446.1|	Rikenellaceae	Ketogenic
EA_SRX5589565	Burkholderiaceae	gi|108810878|ref|YP_646645.1|	Rikenellaceae	Ketogenic
EA_SRX5589565	Burkholderiaceae	gi|15842122|ref|NP_337159.1|	Rikenellaceae	Ketogenic
EA_SRX5589565	Burkholderiaceae	gi|45440165|ref|NP_991704.1|	Rikenellaceae	Ketogenic
EA_SRX5589565	Burkholderiaceae	gi|162419160|ref|YP_001604684.1|	Rikenellaceae	Ketogenic
EA_SRX5589565	Burkholderiaceae	gi|108808868|ref|YP_652784.1|	Rikenellaceae	Ketogenic
EA_SRX5589565	Burkholderiaceae	gi|162418825|ref|YP_001605545.1|	Rikenellaceae	Ketogenic
EA_SRX5589565	Burkholderiaceae	gi|218930397|ref|YP_002348272.1|	Rikenellaceae	Ketogenic
EA_SRX5589565	Burkholderiaceae	gi|45439904|ref|NP_991443.1|	Rikenellaceae	Ketogenic
EA_SRX5589565	Burkholderiaceae	gi|16803563|ref|NP_465048.1|	Rikenellaceae	Ketogenic
EA_SRX5589565	Burkholderiaceae	gi|226224124|ref|YP_002758231.1|	Rikenellaceae	Ketogenic
EA_SRX5589565	Burkholderiaceae	gi|147673921|ref|YP_001217953.1|	Rikenellaceae	Ketogenic
EA_SRX5589565	Burkholderiaceae	gi|15901481|ref|NP_346085.1|	Rikenellaceae	Ketogenic
EA_SRX5589565	Burkholderiaceae	gi|82699958|ref|YP_414532.1|	Muribaculaceae	Ketogenic
EA_SRX5589565	Burkholderiaceae	gi|23501995|ref|NP_698122.1|	Muribaculaceae	Ketogenic
EA_SRX5589565	Burkholderiaceae	gi|15641034|ref|NP_230666.1|	Muribaculaceae	Ketogenic
EA_SRX5589565	Burkholderiaceae	gi|15599642|ref|NP_253136.1|	Muribaculaceae	Ketogenic
EA_SRX5589565	Burkholderiaceae	gi|187732326|ref|YP_001878964.1|	Muribaculaceae	Ketogenic
EA_SRX5589565	Burkholderiaceae	gi|17987613|ref|NP_540247.1|	Muribaculaceae	Ketogenic
EA_SRX5589565	Burkholderiaceae	gi|23501498|ref|NP_697625.1|	Muribaculaceae	Ketogenic
EA_SRX5589565	Burkholderiaceae	gi|123441096|ref|YP_001005085.1|	Muribaculaceae	Ketogenic
EA_SRX5589565	Burkholderiaceae	gi|68479564|ref|XP_716146.1|	Muribaculaceae	Ketogenic
EA_SRX5589565	Burkholderiaceae	gi|16802278|ref|NP_463763.1|	Muribaculaceae	Ketogenic
EA_SRX5589565	Burkholderiaceae	gi|16804245|ref|NP_465730.1|	Muribaculaceae	Ketogenic
EA_SRX5589565	Burkholderiaceae	gi|16803037|ref|NP_464522.1|	Muribaculaceae	Ketogenic
EA_SRX5589565	Burkholderiaceae	gi|89255534|ref|YP_512895.1|	Muribaculaceae	Ketogenic
EA_SRX5589565	Burkholderiaceae	gi|226223615|ref|YP_002757722.1|	Muribaculaceae	Ketogenic
EA_SRX5589565	Burkholderiaceae	gi|16765976|ref|NP_461591.1|	Muribaculaceae	Ketogenic
EA_SRX5589565	Burkholderiaceae	gi|15900269|ref|NP_344873.1|	Muribaculaceae	Ketogenic
EA_SRX5589565	Burkholderiaceae	gi|226222861|ref|YP_002756968.1|	Muribaculaceae	Ketogenic
EA_SRX5589565	Burkholderiaceae	gi|56708764|ref|YP_170660.1|	Muribaculaceae	Ketogenic
EA_SRX5589565	Burkholderiaceae	gi|15900626|ref|NP_345230.1|	Muribaculaceae	Ketogenic
EA_SRX5589565	Burkholderiaceae	gi|89256762|ref|YP_514124.1|	UBA932	Ketogenic
EA_SRX5589565	Burkholderiaceae	gi|82699947|ref|YP_414521.1|	UBA932	Ketogenic
EA_SRX5589565	Burkholderiaceae	gi|17987161|ref|NP_539795.1|	UBA932	Ketogenic
EA_SRX5589565	Burkholderiaceae	gi|23501982|ref|NP_698109.1|	UBA932	Ketogenic
EA_SRX5589565	Burkholderiaceae	gi|56708369|ref|YP_170265.1|	UBA932	Ketogenic
EA_SRX5589565	Burkholderiaceae	gi|218928227|ref|YP_002346102.1|	UBA932	Ketogenic
EA_SRX5589565	Burkholderiaceae	gi|22126996|ref|NP_670419.1|	UBA932	Ketogenic
EA_SRX5589565	Burkholderiaceae	gi|15900189|ref|NP_344793.1|	UBA932	Ketogenic
EA_SRX5589565	Burkholderiaceae	gi|15608412|ref|NP_215788.1|	UBA932	Ketogenic
EA_SRX5589565	Burkholderiaceae	gi|23501343|ref|NP_697470.1|	UBA932	Ketogenic
EA_SRX5589565	Burkholderiaceae	gi|117623421|ref|YP_852334.1|	UBA932	Ketogenic
EA_SRX5589565	Burkholderiaceae	gi|165977084|ref|YP_001652677.1|	UBA932	Ketogenic
EA_SRX5589565	Burkholderiaceae	gi|16767151|ref|NP_462766.1|	UBA932	Ketogenic
EA_SRX5589565	Burkholderiaceae	gi|126209112|ref|YP_001054337.1|	UBA932	Ketogenic
EA_SRX5589565	Burkholderiaceae	gi|15676067|ref|NP_273197.1|	UBA932	Ketogenic
EA_SRX5589565	Burkholderiaceae	gi|68479564|ref|XP_716146.1|	UBA932	Ketogenic
EA_SRX5589565	Burkholderiaceae	gi|16802278|ref|NP_463763.1|	UBA932	Ketogenic
EA_SRX5589565	Burkholderiaceae	gi|16804245|ref|NP_465730.1|	UBA932	Ketogenic
EA_SRX5589565	Burkholderiaceae	gi|16803037|ref|NP_464522.1|	UBA932	Ketogenic
EA_SRX5589565	Burkholderiaceae	gi|89255534|ref|YP_512895.1|	UBA932	Ketogenic
EA_SRX5589565	Burkholderiaceae	gi|226223615|ref|YP_002757722.1|	UBA932	Ketogenic
EA_SRX5589565	Burkholderiaceae	gi|16765976|ref|NP_461591.1|	UBA932	Ketogenic
EA_SRX5589565	Burkholderiaceae	gi|15900269|ref|NP_344873.1|	UBA932	Ketogenic
EA_SRX5589565	Burkholderiaceae	gi|226222861|ref|YP_002756968.1|	UBA932	Ketogenic
EA_SRX5589565	Burkholderiaceae	gi|56708764|ref|YP_170660.1|	UBA932	Ketogenic
EA_SRX5589565	Burkholderiaceae	gi|16767429|ref|NP_463044.1|	UBA932	Ketogenic
EA_SRX5589565	Burkholderiaceae	gi|89255807|ref|YP_513169.1|	UBA932	Ketogenic
EA_SRX5589565	Burkholderiaceae	gi|15600048|ref|NP_253542.1|	UBA932	Ketogenic
EA_SRX5589565	Burkholderiaceae	gi|227080489|ref|YP_002809040.1|	UBA932	Ketogenic
EA_SRX5589565	Burkholderiaceae	gi|23501317|ref|NP_697444.1|	UBA932	Ketogenic
EA_SRX5589565	Burkholderiaceae	gi|82699328|ref|YP_413902.1|	UBA932	Ketogenic
EA_SRX5589565	Burkholderiaceae	gi|17987802|ref|NP_540436.1|	UBA932	Ketogenic
EA_SRX5589565	Burkholderiaceae	gi|147673352|ref|YP_001218530.1|	UBA932	Ketogenic
EA_SRX5589565	Burkholderiaceae	gi|15926974|ref|NP_374507.1|	UBA932	Ketogenic
EA_SRX5589565	Ruminococcaceae	gi|126209112|ref|YP_001054337.1|	Erysipelotrichaceae	Ketogenic
EA_SRX5589565	Ruminococcaceae	gi|165977084|ref|YP_001652677.1|	Erysipelotrichaceae	Ketogenic
EA_SRX5589565	Ruminococcaceae	gi|16767151|ref|NP_462766.1|	Erysipelotrichaceae	Ketogenic
EA_SRX5589565	Ruminococcaceae	gi|169832640|ref|YP_001694002.1|	Erysipelotrichaceae	Ketogenic
EA_SRX5589565	Ruminococcaceae	gi|225856221|ref|YP_002737732.1|	Erysipelotrichaceae	Ketogenic
EA_SRX5589565	Ruminococcaceae	gi|225854055|ref|YP_002735567.1|	Erysipelotrichaceae	Ketogenic
EA_SRX5589565	Ruminococcaceae	gi|221231340|ref|YP_002510492.1|	Erysipelotrichaceae	Ketogenic
EA_SRX5589565	Ruminococcaceae	gi|225858342|ref|YP_002739852.1|	Erysipelotrichaceae	Ketogenic
EA_SRX5589565	Ruminococcaceae	gi|116516090|ref|YP_815956.1|	Erysipelotrichaceae	Ketogenic
EA_SRX5589565	Ruminococcaceae	gi|194396896|ref|YP_002037173.1|	Erysipelotrichaceae	Ketogenic
EA_SRX5589565	Ruminococcaceae	gi|15902488|ref|NP_358038.1|	Erysipelotrichaceae	Ketogenic
EA_SRX5589565	Ruminococcaceae	gi|182683450|ref|YP_001835197.1|	Erysipelotrichaceae	Ketogenic
EA_SRX5589565	Ruminococcaceae	gi|225860520|ref|YP_002742029.1|	Erysipelotrichaceae	Ketogenic
EA_SRX5589565	Ruminococcaceae	gi|15900985|ref|NP_345589.1|	Erysipelotrichaceae	Ketogenic
EA_SRX5589565	Ruminococcaceae	gi|15900900|ref|NP_345504.1|	Erysipelotrichaceae	Ketogenic
EA_SRX5589565	Ruminococcaceae	gi|82699947|ref|YP_414521.1|	Rikenellaceae	Ketogenic
EA_SRX5589565	Ruminococcaceae	gi|23501982|ref|NP_698109.1|	Rikenellaceae	Ketogenic
EA_SRX5589565	Ruminococcaceae	gi|89256762|ref|YP_514124.1|	Rikenellaceae	Ketogenic
EA_SRX5589565	Ruminococcaceae	gi|56708369|ref|YP_170265.1|	Rikenellaceae	Ketogenic
EA_SRX5589565	Ruminococcaceae	gi|17987161|ref|NP_539795.1|	Rikenellaceae	Ketogenic
EA_SRX5589565	Ruminococcaceae	gi|15901763|ref|NP_346367.1|	Acutalibacteraceae	Ketogenic
EA_SRX5589565	Ruminococcaceae	gi|15901763|ref|NP_346367.1|	Muribaculaceae	Ketogenic
EA_SRX5589565	Ruminococcaceae	gi|126209112|ref|YP_001054337.1|	UBA932	Ketogenic
EA_SRX5589565	Ruminococcaceae	gi|165977084|ref|YP_001652677.1|	UBA932	Ketogenic
EA_SRX5589565	Ruminococcaceae	gi|16767151|ref|NP_462766.1|	UBA932	Ketogenic
EA_SRX5589565	Ruminococcaceae	gi|23501343|ref|NP_697470.1|	UBA932	Ketogenic
EA_SRX5589565	Ruminococcaceae	gi|15608412|ref|NP_215788.1|	UBA932	Ketogenic
EA_SRX5589565	Ruminococcaceae	gi|470686|gb|AAA21925.1|	UBA932	Ketogenic
EA_SRX5589565	Ruminococcaceae	gi|68249340|ref|YP_248452.1|	UBA932	Ketogenic
EA_SRX5589565	Ruminococcaceae	gi|82699947|ref|YP_414521.1|	UBA932	Ketogenic
EA_SRX5589565	Ruminococcaceae	gi|23501982|ref|NP_698109.1|	UBA932	Ketogenic
EA_SRX5589565	Ruminococcaceae	gi|89256762|ref|YP_514124.1|	UBA932	Ketogenic
EA_SRX5589565	Ruminococcaceae	gi|56708369|ref|YP_170265.1|	UBA932	Ketogenic
EA_SRX5589565	Ruminococcaceae	gi|17987161|ref|NP_539795.1|	UBA932	Ketogenic
EA_SRX5589565	Erysipelotrichaceae	gi|126209112|ref|YP_001054337.1|	UBA932	Ketogenic
EA_SRX5589565	Erysipelotrichaceae	gi|16767151|ref|NP_462766.1|	UBA932	Ketogenic
EA_SRX5589565	Erysipelotrichaceae	gi|165977084|ref|YP_001652677.1|	UBA932	Ketogenic
EA_SRX5589565	Erysipelotrichaceae	gi|56707993|ref|YP_169889.1|	UBA932	Ketogenic
EA_SRX5589565	Erysipelotrichaceae	gi|15676067|ref|NP_273197.1|	UBA932	Ketogenic
EA_SRX5589565	Erysipelotrichaceae	gi|194397931|ref|YP_002036766.1|	UBA932	Ketogenic
EA_SRX5589565	Erysipelotrichaceae	gi|16761308|ref|NP_456925.1|	UBA932	Ketogenic
EA_SRX5589565	Erysipelotrichaceae	gi|22126996|ref|NP_670419.1|	UBA932	Ketogenic
EA_SRX5589565	Erysipelotrichaceae	gi|218928227|ref|YP_002346102.1|	UBA932	Ketogenic
EA_SRX5589565	Tannerellaceae	gi|227081748|ref|YP_002810299.1|	UBA932	Ketogenic
EA_SRX5589565	Tannerellaceae	gi|15641603|ref|NP_231235.1|	UBA932	Ketogenic
EA_SRX5589565	Tannerellaceae	gi|147673567|ref|YP_001217143.1|	UBA932	Ketogenic
EA_SRX5589565	Rikenellaceae	gi|89256762|ref|YP_514124.1|	UBA932	Ketogenic
EA_SRX5589565	Rikenellaceae	gi|56708369|ref|YP_170265.1|	UBA932	Ketogenic
EA_SRX5589565	Rikenellaceae	gi|17987161|ref|NP_539795.1|	UBA932	Ketogenic
EA_SRX5589565	Rikenellaceae	gi|82699947|ref|YP_414521.1|	UBA932	Ketogenic
EA_SRX5589565	Rikenellaceae	gi|23501982|ref|NP_698109.1|	UBA932	Ketogenic
EA_SRX5589565	Acutalibacteraceae	gi|15901763|ref|NP_346367.1|	Muribaculaceae	Ketogenic
EA_SRX5589565	Muribaculaceae	gi|17987781|ref|NP_540415.1|	UBA932	Ketogenic
EA_SRX5589565	Muribaculaceae	gi|89255534|ref|YP_512895.1|	UBA932	Ketogenic
EA_SRX5589565	Muribaculaceae	gi|16765976|ref|NP_461591.1|	UBA932	Ketogenic
EA_SRX5589565	Muribaculaceae	gi|15900269|ref|NP_344873.1|	UBA932	Ketogenic
EA_SRX5589565	Muribaculaceae	gi|16804245|ref|NP_465730.1|	UBA932	Ketogenic
EA_SRX5589565	Muribaculaceae	gi|226222861|ref|YP_002756968.1|	UBA932	Ketogenic
EA_SRX5589565	Muribaculaceae	gi|56708764|ref|YP_170660.1|	UBA932	Ketogenic
EA_SRX5589565	Muribaculaceae	gi|226223615|ref|YP_002757722.1|	UBA932	Ketogenic
EA_SRX5589565	Muribaculaceae	gi|16803037|ref|NP_464522.1|	UBA932	Ketogenic
EA_SRX5589565	Muribaculaceae	gi|15595288|ref|NP_248780.1|	UBA932	Ketogenic
EA_SRX5589565	Muribaculaceae	gi|68479564|ref|XP_716146.1|	UBA932	Ketogenic
EA_SRX5589565	Muribaculaceae	gi|16802278|ref|NP_463763.1|	UBA932	Ketogenic
EA_SRX5589567	Burkholderiaceae	gi|15900626|ref|NP_345230.1|	Ruminococcaceae	Ketogenic
EA_SRX5589567	Burkholderiaceae	gi|15610406|ref|NP_217787.1|	Ruminococcaceae	Ketogenic
EA_SRX5589567	Burkholderiaceae	gi|15608607|ref|NP_215985.1|	Ruminococcaceae	Ketogenic
EA_SRX5589567	Burkholderiaceae	gi|56707405|ref|YP_169301.1|	Ruminococcaceae	Ketogenic
EA_SRX5589567	Burkholderiaceae	gi|54295497|ref|YP_127912.1|	Ruminococcaceae	Ketogenic
EA_SRX5589567	Burkholderiaceae	gi|89255570|ref|YP_512931.1|	Ruminococcaceae	Ketogenic
EA_SRX5589567	Burkholderiaceae	gi|54298647|ref|YP_125016.1|	Ruminococcaceae	Ketogenic
EA_SRX5589567	Burkholderiaceae	gi|148358608|ref|YP_001249815.1|	Ruminococcaceae	Ketogenic
EA_SRX5589567	Burkholderiaceae	gi|153951397|ref|YP_001398008.1|	Oscillospiraceae	Ketogenic
EA_SRX5589567	Burkholderiaceae	gi|57237750|ref|YP_178998.1|	Oscillospiraceae	Ketogenic
EA_SRX5589567	Burkholderiaceae	gi|121612723|ref|YP_001000596.1|	Oscillospiraceae	Ketogenic
EA_SRX5589567	Burkholderiaceae	gi|218767577|ref|YP_002342089.1|	Oscillospiraceae	Ketogenic
EA_SRX5589567	Burkholderiaceae	gi|15677675|ref|NP_274836.1|	Oscillospiraceae	Ketogenic
EA_SRX5589567	Burkholderiaceae	gi|254804333|ref|YP_003082554.1|	Oscillospiraceae	Ketogenic
EA_SRX5589567	Burkholderiaceae	gi|161869376|ref|YP_001598543.1|	Oscillospiraceae	Ketogenic
EA_SRX5589567	Burkholderiaceae	gi|23501145|ref|NP_697272.1|	Oscillospiraceae	Ketogenic
EA_SRX5589567	Burkholderiaceae	gi|15901422|ref|NP_346026.1|	Oscillospiraceae	Ketogenic
EA_SRX5589567	Burkholderiaceae	gi|15900177|ref|NP_344781.1|	Oscillospiraceae	Ketogenic
EA_SRX5589567	Burkholderiaceae	gi|15801852|ref|NP_287870.1|	Oscillospiraceae	Ketogenic
EA_SRX5589567	Burkholderiaceae	gi|17987996|ref|NP_540630.1|	Oscillospiraceae	Ketogenic
EA_SRX5589567	Burkholderiaceae	gi|15609175|ref|NP_216554.1|	Oscillospiraceae	Ketogenic
EA_SRX5589567	Burkholderiaceae	gi|15608378|ref|NP_215754.1|	Oscillospiraceae	Ketogenic
EA_SRX5589567	Burkholderiaceae	gi|15902017|ref|NP_346621.1|	Oscillospiraceae	Ketogenic
EA_SRX5589567	Burkholderiaceae	gi|23501145|ref|NP_697272.1|	Acidaminococcaceae	Ketogenic
EA_SRX5589567	Burkholderiaceae	gi|15901422|ref|NP_346026.1|	Acidaminococcaceae	Ketogenic
EA_SRX5589567	Burkholderiaceae	gi|15900177|ref|NP_344781.1|	Acidaminococcaceae	Ketogenic
EA_SRX5589567	Burkholderiaceae	gi|15801852|ref|NP_287870.1|	Acidaminococcaceae	Ketogenic
EA_SRX5589567	Burkholderiaceae	gi|17987996|ref|NP_540630.1|	Acidaminococcaceae	Ketogenic
EA_SRX5589567	Burkholderiaceae	gi|15609175|ref|NP_216554.1|	Acidaminococcaceae	Ketogenic
EA_SRX5589567	Burkholderiaceae	gi|15608378|ref|NP_215754.1|	Acidaminococcaceae	Ketogenic
EA_SRX5589567	Burkholderiaceae	gi|17987161|ref|NP_539795.1|	Barnesiellaceae	Ketogenic
EA_SRX5589567	Burkholderiaceae	gi|56708369|ref|YP_170265.1|	Barnesiellaceae	Ketogenic
EA_SRX5589567	Burkholderiaceae	gi|23501982|ref|NP_698109.1|	Barnesiellaceae	Ketogenic
EA_SRX5589567	Burkholderiaceae	gi|89256762|ref|YP_514124.1|	Barnesiellaceae	Ketogenic
EA_SRX5589567	Burkholderiaceae	gi|82699947|ref|YP_414521.1|	Barnesiellaceae	Ketogenic
EA_SRX5589567	Ruminococcaceae	gi|16767407|ref|NP_463022.1|	Oscillospiraceae	Ketogenic
EA_SRX5589567	Ruminococcaceae	gi|15675920|ref|NP_270094.1|	Oscillospiraceae	Ketogenic
EA_SRX5589567	Ruminococcaceae	gi|71911651|ref|YP_283201.1|	Oscillospiraceae	Ketogenic
EA_SRX5589567	Ruminococcaceae	gi|15799850|ref|NP_285862.1|	Oscillospiraceae	Ketogenic
EA_SRX5589567	Ruminococcaceae	gi|29376708|ref|NP_815862.1|	Oscillospiraceae	Ketogenic
EA_SRX5589567	Oscillospiraceae	gi|16272755|ref|NP_438974.1|	Lachnospiraceae	Ketogenic
EA_SRX5589567	Oscillospiraceae	gi|190149299|ref|YP_001967824.1|	Lachnospiraceae	Ketogenic
EA_SRX5589567	Oscillospiraceae	gi|126207518|ref|YP_001052743.1|	Lachnospiraceae	Ketogenic
EA_SRX5589567	Oscillospiraceae	gi|165975488|ref|YP_001651081.1|	Lachnospiraceae	Ketogenic
EA_SRX5589567	Oscillospiraceae	gi|56707292|ref|YP_169188.1|	Lachnospiraceae	Ketogenic
EA_SRX5589567	Oscillospiraceae	gi|17987302|ref|NP_539936.1|	Acidaminococcaceae	Ketogenic
EA_SRX5589567	Oscillospiraceae	gi|15801852|ref|NP_287870.1|	Acidaminococcaceae	Ketogenic
EA_SRX5589567	Oscillospiraceae	gi|15901422|ref|NP_346026.1|	Acidaminococcaceae	Ketogenic
EA_SRX5589567	Oscillospiraceae	gi|17987996|ref|NP_540630.1|	Acidaminococcaceae	Ketogenic
EA_SRX5589567	Oscillospiraceae	gi|23501145|ref|NP_697272.1|	Acidaminococcaceae	Ketogenic
EA_SRX5589567	Oscillospiraceae	gi|15609175|ref|NP_216554.1|	Acidaminococcaceae	Ketogenic
EA_SRX5589567	Oscillospiraceae	gi|15900177|ref|NP_344781.1|	Acidaminococcaceae	Ketogenic
EA_SRX5589567	Oscillospiraceae	gi|15608378|ref|NP_215754.1|	Acidaminococcaceae	Ketogenic
EA_SRX5589569	Lachnospiraceae	gi|16803869|ref|NP_465354.1|	Ruminococcaceae	Ketogenic
EA_SRX5589569	Lachnospiraceae	gi|15676067|ref|NP_273197.1|	Methanobacteriaceae	Ketogenic
EA_SRX5589569	Lachnospiraceae	gi|15641111|ref|NP_230743.1|	Acutalibacteraceae	Ketogenic
EA_SRX5589569	Lachnospiraceae	gi|16803869|ref|NP_465354.1|	Oscillospiraceae	Ketogenic
EA_SRX5589569	Lachnospiraceae	gi|89255895|ref|YP_513257.1|	Oscillospiraceae	Ketogenic
EA_SRX5589569	Lachnospiraceae	gi|15641111|ref|NP_230743.1|	Acidaminococcaceae	Ketogenic
EA_SRX5589569	Coriobacteriaceae	gi|153951397|ref|YP_001398008.1|	Ruminococcaceae	Ketogenic
EA_SRX5589569	Coriobacteriaceae	gi|121612723|ref|YP_001000596.1|	Ruminococcaceae	Ketogenic
EA_SRX5589569	Coriobacteriaceae	gi|57237750|ref|YP_178998.1|	Ruminococcaceae	Ketogenic
EA_SRX5589569	Coriobacteriaceae	gi|16804106|ref|NP_465591.1|	Methanobacteriaceae	Ketogenic
EA_SRX5589569	Coriobacteriaceae	gi|217966039|ref|YP_002351717.1|	Oscillospiraceae	Ketogenic
EA_SRX5589569	Coriobacteriaceae	gi|46908944|ref|YP_015333.1|	Oscillospiraceae	Ketogenic
EA_SRX5589569	Coriobacteriaceae	gi|16804106|ref|NP_465591.1|	Oscillospiraceae	Ketogenic
EA_SRX5589569	Coriobacteriaceae	gi|218768700|ref|YP_002343212.1|	Erysipelotrichaceae	Ketogenic
EA_SRX5589569	Coriobacteriaceae	gi|254805436|ref|YP_003083657.1|	Erysipelotrichaceae	Ketogenic
EA_SRX5589569	Coriobacteriaceae	gi|161870528|ref|YP_001599700.1|	Erysipelotrichaceae	Ketogenic
EA_SRX5589569	Coriobacteriaceae	gi|16761308|ref|NP_456925.1|	Erysipelotrichaceae	Ketogenic
EA_SRX5589569	Coriobacteriaceae	gi|126441149|ref|YP_001058730.1|	Erysipelotrichaceae	Ketogenic
EA_SRX5589569	Coriobacteriaceae	gi|121635321|ref|YP_975566.1|	Erysipelotrichaceae	Ketogenic
EA_SRX5589569	Coriobacteriaceae	gi|162210097|ref|YP_333268.2|	Erysipelotrichaceae	Ketogenic
EA_SRX5589569	Coriobacteriaceae	gi|126453136|ref|YP_001065984.1|	Erysipelotrichaceae	Ketogenic
EA_SRX5589569	Coriobacteriaceae	gi|15677528|ref|NP_274684.1|	Erysipelotrichaceae	Ketogenic
EA_SRX5589569	Coriobacteriaceae	gi|15608412|ref|NP_215788.1|	Erysipelotrichaceae	Ketogenic
EA_SRX5589569	Coriobacteriaceae	gi|470686|gb|AAA21925.1|	Erysipelotrichaceae	Ketogenic
EA_SRX5589569	Coriobacteriaceae	gi|23501343|ref|NP_697470.1|	Erysipelotrichaceae	Ketogenic
EA_SRX5589569	Coriobacteriaceae	gi|16765821|ref|NP_461436.1|	Barnesiellaceae	Ketogenic
EA_SRX5589569	Coriobacteriaceae	gi|148358608|ref|YP_001249815.1|	Barnesiellaceae	Ketogenic
EA_SRX5589569	Coriobacteriaceae	gi|56707405|ref|YP_169301.1|	Barnesiellaceae	Ketogenic
EA_SRX5589569	Coriobacteriaceae	gi|89255570|ref|YP_512931.1|	Barnesiellaceae	Ketogenic
EA_SRX5589569	Coriobacteriaceae	gi|54295497|ref|YP_127912.1|	Barnesiellaceae	Ketogenic
EA_SRX5589569	Coriobacteriaceae	gi|54298647|ref|YP_125016.1|	Barnesiellaceae	Ketogenic
EA_SRX5589569	Coriobacteriaceae	gi|15608412|ref|NP_215788.1|	CAG-138	Ketogenic
EA_SRX5589569	Coriobacteriaceae	gi|470686|gb|AAA21925.1|	CAG-138	Ketogenic
EA_SRX5589569	Coriobacteriaceae	gi|23501343|ref|NP_697470.1|	CAG-138	Ketogenic
EA_SRX5589569	Coriobacteriaceae	gi|15900822|ref|NP_345426.1|	CAG-508	Ketogenic
EA_SRX5589569	Ruminococcaceae	gi|16803869|ref|NP_465354.1|	Oscillospiraceae	Ketogenic
EA_SRX5589569	Ruminococcaceae	gi|16765976|ref|NP_461591.1|	Erysipelotrichaceae	Ketogenic
EA_SRX5589569	Ruminococcaceae	gi|56708764|ref|YP_170660.1|	Erysipelotrichaceae	Ketogenic
EA_SRX5589569	Ruminococcaceae	gi|16803037|ref|NP_464522.1|	Erysipelotrichaceae	Ketogenic
EA_SRX5589569	Ruminococcaceae	gi|68479564|ref|XP_716146.1|	Erysipelotrichaceae	Ketogenic
EA_SRX5589569	Ruminococcaceae	gi|15595288|ref|NP_248780.1|	Erysipelotrichaceae	Ketogenic
EA_SRX5589569	Ruminococcaceae	gi|226223615|ref|YP_002757722.1|	Erysipelotrichaceae	Ketogenic
EA_SRX5589569	Ruminococcaceae	gi|16804245|ref|NP_465730.1|	Erysipelotrichaceae	Ketogenic
EA_SRX5589569	Ruminococcaceae	gi|16802278|ref|NP_463763.1|	Erysipelotrichaceae	Ketogenic
EA_SRX5589569	Ruminococcaceae	gi|226222861|ref|YP_002756968.1|	Erysipelotrichaceae	Ketogenic
EA_SRX5589569	Ruminococcaceae	gi|89255534|ref|YP_512895.1|	Erysipelotrichaceae	Ketogenic
EA_SRX5589569	Ruminococcaceae	gi|15900269|ref|NP_344873.1|	Erysipelotrichaceae	Ketogenic
EA_SRX5589569	Methanobacteriaceae	gi|16804106|ref|NP_465591.1|	Oscillospiraceae	Ketogenic
EA_SRX5589569	Methanobacteriaceae	gi|23501652|ref|NP_697779.1|	Selenomonadaceae	Ketogenic
EA_SRX5589569	Methanobacteriaceae	gi|227081115|ref|YP_002809666.1|	Selenomonadaceae	Ketogenic
EA_SRX5589569	Methanobacteriaceae	gi|82699646|ref|YP_414220.1|	Selenomonadaceae	Ketogenic
EA_SRX5589569	Methanobacteriaceae	gi|89256250|ref|YP_513612.1|	Acidaminococcaceae	Ketogenic
EA_SRX5589569	Methanobacteriaceae	gi|49187364|ref|YP_030616.1|	Acidaminococcaceae	Ketogenic
EA_SRX5589569	Methanobacteriaceae	gi|47530003|ref|YP_021352.1|	Acidaminococcaceae	Ketogenic
EA_SRX5589569	Methanobacteriaceae	gi|227817253|ref|YP_002817262.1|	Acidaminococcaceae	Ketogenic
EA_SRX5589569	Methanobacteriaceae	gi|30264540|ref|NP_846917.1|	Acidaminococcaceae	Ketogenic
EA_SRX5589569	Methanobacteriaceae	gi|56707750|ref|YP_169646.1|	Acidaminococcaceae	Ketogenic
EA_SRX5589569	Methanobacteriaceae	gi|15927253|ref|NP_374786.1|	Acidaminococcaceae	Ketogenic
EA_SRX5589569	Methanobacteriaceae	gi|229600744|ref|YP_002868756.1|	Acidaminococcaceae	Ketogenic
EA_SRX5589569	Methanobacteriaceae	gi|89256250|ref|YP_513612.1|	CAG-138	Ketogenic
EA_SRX5589569	Methanobacteriaceae	gi|49187364|ref|YP_030616.1|	CAG-138	Ketogenic
EA_SRX5589569	Methanobacteriaceae	gi|47530003|ref|YP_021352.1|	CAG-138	Ketogenic
EA_SRX5589569	Methanobacteriaceae	gi|227817253|ref|YP_002817262.1|	CAG-138	Ketogenic
EA_SRX5589569	Methanobacteriaceae	gi|30264540|ref|NP_846917.1|	CAG-138	Ketogenic
EA_SRX5589569	Methanobacteriaceae	gi|56707750|ref|YP_169646.1|	CAG-138	Ketogenic
EA_SRX5589569	Methanobacteriaceae	gi|15927253|ref|NP_374786.1|	CAG-138	Ketogenic
EA_SRX5589569	Methanobacteriaceae	gi|229600744|ref|YP_002868756.1|	CAG-138	Ketogenic
EA_SRX5589569	Acutalibacteraceae	gi|15901763|ref|NP_346367.1|	Erysipelotrichaceae	Ketogenic
EA_SRX5589569	Acutalibacteraceae	gi|15641111|ref|NP_230743.1|	Acidaminococcaceae	Ketogenic
EA_SRX5589569	Oscillospiraceae	gi|15799850|ref|NP_285862.1|	Tannerellaceae	Ketogenic
EA_SRX5589569	Oscillospiraceae	gi|29376708|ref|NP_815862.1|	Tannerellaceae	Ketogenic
EA_SRX5589569	Bacteroidaceae	gi|15640289|ref|NP_229916.1|	CAG-508	Ketogenic
EA_SRX5589569	Bacteroidaceae	gi|218562734|ref|YP_002344513.1|	CAG-508	Ketogenic
EA_SRX5589569	Bacteroidaceae	gi|15802516|ref|NP_288542.1|	CAG-508	Ketogenic
EA_SRX5589569	Bacteroidaceae	gi|121612710|ref|YP_001000799.1|	CAG-508	Ketogenic
EA_SRX5589569	Bacteroidaceae	gi|89255990|ref|YP_513352.1|	CAG-508	Ketogenic
EA_SRX5589569	Bacteroidaceae	gi|218562735|ref|YP_002344514.1|	CAG-508	Ketogenic
EA_SRX5589569	Bacteroidaceae	gi|187476605|ref|YP_784628.1|	CAG-508	Ketogenic
EA_SRX5589569	Bacteroidaceae	gi|56708505|ref|YP_170401.1|	CAG-508	Ketogenic
EA_SRX5589569	Erysipelotrichaceae	gi|91210150|ref|YP_540136.1|	CAG-138	Ketogenic
EA_SRX5589569	Erysipelotrichaceae	gi|157418224|ref|YP_001481296.1|	CAG-138	Ketogenic
EA_SRX5589569	Erysipelotrichaceae	gi|23501343|ref|NP_697470.1|	CAG-138	Ketogenic
EA_SRX5589569	Erysipelotrichaceae	gi|470686|gb|AAA21925.1|	CAG-138	Ketogenic
EA_SRX5589569	Erysipelotrichaceae	gi|218929029|ref|YP_002346904.1|	CAG-138	Ketogenic
EA_SRX5589569	Erysipelotrichaceae	gi|162421511|ref|YP_001606558.1|	CAG-138	Ketogenic
EA_SRX5589569	Erysipelotrichaceae	gi|45441470|ref|NP_993009.1|	CAG-138	Ketogenic
EA_SRX5589569	Erysipelotrichaceae	gi|22126281|ref|NP_669704.1|	CAG-138	Ketogenic
EA_SRX5589569	Erysipelotrichaceae	gi|84060897|ref|YP_444107.1|	CAG-138	Ketogenic
EA_SRX5589569	Erysipelotrichaceae	gi|15645696|ref|NP_207873.1|	CAG-138	Ketogenic
EA_SRX5589569	Erysipelotrichaceae	gi|221218541|ref|YP_002527499.1|	CAG-138	Ketogenic
EA_SRX5589569	Erysipelotrichaceae	gi|218534591|ref|YP_002401121.1|	CAG-138	Ketogenic
EA_SRX5589569	Erysipelotrichaceae	gi|26247127|ref|NP_753167.1|	CAG-138	Ketogenic
EA_SRX5589569	Erysipelotrichaceae	gi|15608412|ref|NP_215788.1|	CAG-138	Ketogenic
EA_SRX5589569	Selenomonadaceae	gi|16764130|ref|NP_459745.1|	Acidaminococcaceae	Ketogenic
EA_SRX5589569	Acidaminococcaceae	gi|217963429|ref|YP_002349107.1|	CAG-138	Ketogenic
EA_SRX5589569	Acidaminococcaceae	gi|226225016|ref|YP_002759123.1|	CAG-138	Ketogenic
EA_SRX5589569	Acidaminococcaceae	gi|225856422|ref|YP_002737933.1|	CAG-138	Ketogenic
EA_SRX5589569	Acidaminococcaceae	gi|56707749|ref|YP_169645.1|	CAG-138	Ketogenic
EA_SRX5589569	Acidaminococcaceae	gi|15900641|ref|NP_345245.1|	CAG-138	Ketogenic
EA_SRX5589569	Acidaminococcaceae	gi|47530003|ref|YP_021352.1|	CAG-138	Ketogenic
EA_SRX5589569	Acidaminococcaceae	gi|225858557|ref|YP_002740067.1|	CAG-138	Ketogenic
EA_SRX5589569	Acidaminococcaceae	gi|15927253|ref|NP_374786.1|	CAG-138	Ketogenic
EA_SRX5589569	Acidaminococcaceae	gi|89256250|ref|YP_513612.1|	CAG-138	Ketogenic
EA_SRX5589569	Acidaminococcaceae	gi|46908640|ref|YP_015029.1|	CAG-138	Ketogenic
EA_SRX5589569	Acidaminococcaceae	gi|225860721|ref|YP_002742230.1|	CAG-138	Ketogenic
EA_SRX5589569	Acidaminococcaceae	gi|56707750|ref|YP_169646.1|	CAG-138	Ketogenic
EA_SRX5589569	Acidaminococcaceae	gi|30264540|ref|NP_846917.1|	CAG-138	Ketogenic
EA_SRX5589569	Acidaminococcaceae	gi|49187364|ref|YP_030616.1|	CAG-138	Ketogenic
EA_SRX5589569	Acidaminococcaceae	gi|227817253|ref|YP_002817262.1|	CAG-138	Ketogenic
EA_SRX5589569	Acidaminococcaceae	gi|225854255|ref|YP_002735767.1|	CAG-138	Ketogenic
EA_SRX5589569	Acidaminococcaceae	gi|229600744|ref|YP_002868756.1|	CAG-138	Ketogenic
EA_SRX5589569	Acidaminococcaceae	gi|15902700|ref|NP_358250.1|	CAG-138	Ketogenic
EA_SRX5589569	Acidaminococcaceae	gi|16763829|ref|NP_459444.1|	CAG-138	Ketogenic
EA_SRX5589569	Acidaminococcaceae	gi|169832484|ref|YP_001694209.1|	CAG-138	Ketogenic
EA_SRX5589569	Acidaminococcaceae	gi|16804506|ref|NP_465991.1|	CAG-138	Ketogenic
EA_SRX5589569	Acidaminococcaceae	gi|116516216|ref|YP_816144.1|	CAG-138	Ketogenic
EA_SRX5589569	Acidaminococcaceae	gi|221231543|ref|YP_002510695.1|	CAG-138	Ketogenic
EA_SRX5589569	Acidaminococcaceae	gi|89256249|ref|YP_513611.1|	CAG-138	Ketogenic
EA_SRX5589569	Acidaminococcaceae	gi|15804828|ref|NP_290869.1|	CAG-508	Ketogenic
EA_SRX5589571	Lachnospiraceae	gi|190149906|ref|YP_001968431.1|	Oscillospiraceae	Ketogenic
EA_SRX5589571	Lachnospiraceae	gi|187731505|ref|YP_001881298.1|	Oscillospiraceae	Ketogenic
EA_SRX5589571	Lachnospiraceae	gi|82544956|ref|YP_408903.1|	Oscillospiraceae	Ketogenic
EA_SRX5589571	Lachnospiraceae	gi|126208074|ref|YP_001053299.1|	Oscillospiraceae	Ketogenic
EA_SRX5589571	Lachnospiraceae	gi|76788259|ref|YP_329683.1|	Oscillospiraceae	Ketogenic
EA_SRX5589571	Lachnospiraceae	gi|165976006|ref|YP_001651599.1|	Oscillospiraceae	Ketogenic
EA_SRX5589571	Lachnospiraceae	gi|89256406|ref|YP_513768.1|	Oscillospiraceae	Ketogenic
EA_SRX5589571	Lachnospiraceae	gi|110806438|ref|YP_689958.1|	Oscillospiraceae	Ketogenic
EA_SRX5589571	Lachnospiraceae	gi|74313033|ref|YP_311452.1|	Oscillospiraceae	Ketogenic
EA_SRX5589571	Lachnospiraceae	gi|30063899|ref|NP_838070.1|	Oscillospiraceae	Ketogenic
EA_SRX5589571	Lachnospiraceae	gi|218929930|ref|YP_002347805.1|	Oscillospiraceae	Ketogenic
EA_SRX5589571	Lachnospiraceae	gi|15602158|ref|NP_245230.1|	Oscillospiraceae	Ketogenic
EA_SRX5589571	Lachnospiraceae	gi|24113836|ref|NP_708346.1|	Oscillospiraceae	Ketogenic
EA_SRX5589571	Lachnospiraceae	gi|82777892|ref|YP_404241.1|	Oscillospiraceae	Ketogenic
EA_SRX5589571	Lachnospiraceae	gi|57237750|ref|YP_178998.1|	Oscillospiraceae	Ketogenic
EA_SRX5589571	Lachnospiraceae	gi|121612723|ref|YP_001000596.1|	Oscillospiraceae	Ketogenic
EA_SRX5589571	Lachnospiraceae	gi|153951397|ref|YP_001398008.1|	Oscillospiraceae	Ketogenic
EA_SRX5589571	Lachnospiraceae	gi|56708727|ref|YP_170623.1|	Ruminococcaceae	Ketogenic
EA_SRX5589571	Lachnospiraceae	gi|15641019|ref|NP_230650.1|	Ruminococcaceae	Ketogenic
EA_SRX5589571	Lachnospiraceae	gi|23501347|ref|NP_697474.1|	Ruminococcaceae	Ketogenic
EA_SRX5589571	Lachnospiraceae	gi|17987771|ref|NP_540405.1|	Ruminococcaceae	Ketogenic
EA_SRX5589571	Lachnospiraceae	gi|147673131|ref|YP_001216476.1|	Ruminococcaceae	Ketogenic
EA_SRX5589571	Lachnospiraceae	gi|82699358|ref|YP_413932.1|	Ruminococcaceae	Ketogenic
EA_SRX5589571	Lachnospiraceae	gi|227081178|ref|YP_002809729.1|	Ruminococcaceae	Ketogenic
EA_SRX5589571	Lachnospiraceae	gi|15602566|ref|NP_245638.1|	Ruminococcaceae	Ketogenic
EA_SRX5589571	Lachnospiraceae	gi|89255893|ref|YP_513255.1|	Ruminococcaceae	Ketogenic
EA_SRX5589571	Lachnospiraceae	gi|56707562|ref|YP_169458.1|	Ruminococcaceae	Ketogenic
EA_SRX5589571	Lachnospiraceae	gi|15900988|ref|NP_345592.1|	Ruminococcaceae	Ketogenic
EA_SRX5589571	Lachnospiraceae	gi|56708727|ref|YP_170623.1|	Erysipelotrichaceae	Ketogenic
EA_SRX5589571	Lachnospiraceae	gi|15641019|ref|NP_230650.1|	Erysipelotrichaceae	Ketogenic
EA_SRX5589571	Lachnospiraceae	gi|23501347|ref|NP_697474.1|	Erysipelotrichaceae	Ketogenic
EA_SRX5589571	Lachnospiraceae	gi|17987771|ref|NP_540405.1|	Erysipelotrichaceae	Ketogenic
EA_SRX5589571	Lachnospiraceae	gi|147673131|ref|YP_001216476.1|	Erysipelotrichaceae	Ketogenic
EA_SRX5589571	Lachnospiraceae	gi|82699358|ref|YP_413932.1|	Erysipelotrichaceae	Ketogenic
EA_SRX5589571	Lachnospiraceae	gi|227081178|ref|YP_002809729.1|	Erysipelotrichaceae	Ketogenic
EA_SRX5589571	Lachnospiraceae	gi|15602566|ref|NP_245638.1|	Erysipelotrichaceae	Ketogenic
EA_SRX5589571	Lachnospiraceae	gi|23500539|ref|NP_699979.1|	Burkholderiaceae	Ketogenic
EA_SRX5589571	Lachnospiraceae	gi|15801852|ref|NP_287870.1|	Burkholderiaceae	Ketogenic
EA_SRX5589571	Lachnospiraceae	gi|15901422|ref|NP_346026.1|	Burkholderiaceae	Ketogenic
EA_SRX5589571	Lachnospiraceae	gi|15804828|ref|NP_290869.1|	Burkholderiaceae	Ketogenic
EA_SRX5589571	Lachnospiraceae	gi|56707554|ref|YP_169450.1|	Burkholderiaceae	Ketogenic
EA_SRX5589571	Lachnospiraceae	gi|57237750|ref|YP_178998.1|	Burkholderiaceae	Ketogenic
EA_SRX5589571	Lachnospiraceae	gi|121612723|ref|YP_001000596.1|	Burkholderiaceae	Ketogenic
EA_SRX5589571	Lachnospiraceae	gi|153951397|ref|YP_001398008.1|	Burkholderiaceae	Ketogenic
EA_SRX5589571	Oscillospiraceae	gi|15900626|ref|NP_345230.1|	Erysipelotrichaceae	Ketogenic
EA_SRX5589571	Oscillospiraceae	gi|57237750|ref|YP_178998.1|	Burkholderiaceae	Ketogenic
EA_SRX5589571	Oscillospiraceae	gi|121612723|ref|YP_001000596.1|	Burkholderiaceae	Ketogenic
EA_SRX5589571	Oscillospiraceae	gi|153951397|ref|YP_001398008.1|	Burkholderiaceae	Ketogenic
EA_SRX5589571	Ruminococcaceae	gi|147673131|ref|YP_001216476.1|	Erysipelotrichaceae	Ketogenic
EA_SRX5589571	Ruminococcaceae	gi|56708727|ref|YP_170623.1|	Erysipelotrichaceae	Ketogenic
EA_SRX5589571	Ruminococcaceae	gi|15602566|ref|NP_245638.1|	Erysipelotrichaceae	Ketogenic
EA_SRX5589571	Ruminococcaceae	gi|15641019|ref|NP_230650.1|	Erysipelotrichaceae	Ketogenic
EA_SRX5589571	Ruminococcaceae	gi|82699358|ref|YP_413932.1|	Erysipelotrichaceae	Ketogenic
EA_SRX5589571	Ruminococcaceae	gi|23501347|ref|NP_697474.1|	Erysipelotrichaceae	Ketogenic
EA_SRX5589571	Ruminococcaceae	gi|227081178|ref|YP_002809729.1|	Erysipelotrichaceae	Ketogenic
EA_SRX5589571	Ruminococcaceae	gi|17987771|ref|NP_540405.1|	Erysipelotrichaceae	Ketogenic
EA_SRX5589571	Ruminococcaceae	gi|15901065|ref|NP_345669.1|	Bacteroidaceae	Ketogenic
EA_SRX5589571	Ruminococcaceae	gi|15901065|ref|NP_345669.1|	Burkholderiaceae	Ketogenic
EA_SRX5589571	Ruminococcaceae	gi|15608834|ref|NP_216212.1|	Burkholderiaceae	Ketogenic
EA_SRX5589571	Ruminococcaceae	gi|15600324|ref|NP_253818.1|	Burkholderiaceae	Ketogenic
EA_SRX5589571	Tannerellaceae	gi|56708505|ref|YP_170401.1|	Erysipelotrichaceae	Ketogenic
EA_SRX5589571	Tannerellaceae	gi|218562734|ref|YP_002344513.1|	Erysipelotrichaceae	Ketogenic
EA_SRX5589571	Tannerellaceae	gi|187476605|ref|YP_784628.1|	Erysipelotrichaceae	Ketogenic
EA_SRX5589571	Tannerellaceae	gi|15640289|ref|NP_229916.1|	Erysipelotrichaceae	Ketogenic
EA_SRX5589571	Tannerellaceae	gi|89255990|ref|YP_513352.1|	Erysipelotrichaceae	Ketogenic
EA_SRX5589571	Tannerellaceae	gi|56707279|ref|YP_169175.1|	Muribaculaceae	Ketogenic
EA_SRX5589571	Tannerellaceae	gi|89256945|ref|YP_514307.1|	Muribaculaceae	Ketogenic
EA_SRX5589571	Tannerellaceae	gi|121612710|ref|YP_001000799.1|	Bacteroidaceae	Ketogenic
EA_SRX5589571	Tannerellaceae	gi|218562735|ref|YP_002344514.1|	Bacteroidaceae	Ketogenic
EA_SRX5589571	Tannerellaceae	gi|17987399|ref|NP_540033.1|	Burkholderiaceae	Ketogenic
EA_SRX5589571	Tannerellaceae	gi|165977352|ref|YP_001652945.1|	Burkholderiaceae	Ketogenic
EA_SRX5589571	Tannerellaceae	gi|16764036|ref|NP_459651.1|	Burkholderiaceae	Ketogenic
EA_SRX5589571	Tannerellaceae	gi|12248795|dbj|BAB20284.1|	Burkholderiaceae	Ketogenic
EA_SRX5589571	Tannerellaceae	gi|190151264|ref|YP_001969789.1|	Burkholderiaceae	Ketogenic
EA_SRX5589571	Tannerellaceae	gi|126209366|ref|YP_001054591.1|	Burkholderiaceae	Ketogenic
EA_SRX5589571	Tannerellaceae	gi|23502973|ref|NP_699100.1|	Burkholderiaceae	Ketogenic
EA_SRX5589571	Tannerellaceae	gi|17988285|ref|NP_540919.1|	Burkholderiaceae	Ketogenic
EA_SRX5589571	Tannerellaceae	gi|56707279|ref|YP_169175.1|	Burkholderiaceae	Ketogenic
EA_SRX5589571	Tannerellaceae	gi|89256945|ref|YP_514307.1|	Burkholderiaceae	Ketogenic
EA_SRX5589571	Muribaculaceae	gi|56707279|ref|YP_169175.1|	Burkholderiaceae	Ketogenic
EA_SRX5589571	Muribaculaceae	gi|89256945|ref|YP_514307.1|	Burkholderiaceae	Ketogenic
EA_SRX5589571	Bacteroidaceae	gi|15901065|ref|NP_345669.1|	Burkholderiaceae	Ketogenic
EA_SRX5589573	Burkholderiaceae	gi|15900626|ref|NP_345230.1|	Erysipelotrichaceae	Ketogenic
EA_SRX5589573	Burkholderiaceae	gi|15610406|ref|NP_217787.1|	Erysipelotrichaceae	Ketogenic
EA_SRX5589573	Burkholderiaceae	gi|89256151|ref|YP_513513.1|	Erysipelotrichaceae	Ketogenic
EA_SRX5589573	Burkholderiaceae	gi|56708247|ref|YP_170143.1|	Erysipelotrichaceae	Ketogenic
EA_SRX5589573	Burkholderiaceae	gi|225856221|ref|YP_002737732.1|	Erysipelotrichaceae	Ketogenic
EA_SRX5589573	Burkholderiaceae	gi|221231340|ref|YP_002510492.1|	Erysipelotrichaceae	Ketogenic
EA_SRX5589573	Burkholderiaceae	gi|194396896|ref|YP_002037173.1|	Erysipelotrichaceae	Ketogenic
EA_SRX5589573	Burkholderiaceae	gi|225854055|ref|YP_002735567.1|	Erysipelotrichaceae	Ketogenic
EA_SRX5589573	Burkholderiaceae	gi|182683450|ref|YP_001835197.1|	Erysipelotrichaceae	Ketogenic
EA_SRX5589573	Burkholderiaceae	gi|116516090|ref|YP_815956.1|	Erysipelotrichaceae	Ketogenic
EA_SRX5589573	Burkholderiaceae	gi|169832640|ref|YP_001694002.1|	Erysipelotrichaceae	Ketogenic
EA_SRX5589573	Burkholderiaceae	gi|15902488|ref|NP_358038.1|	Erysipelotrichaceae	Ketogenic
EA_SRX5589573	Burkholderiaceae	gi|225860520|ref|YP_002742029.1|	Erysipelotrichaceae	Ketogenic
EA_SRX5589573	Burkholderiaceae	gi|225858342|ref|YP_002739852.1|	Erysipelotrichaceae	Ketogenic
EA_SRX5589573	Burkholderiaceae	gi|89257186|ref|YP_514548.1|	Oscillospiraceae	Ketogenic
EA_SRX5589573	Burkholderiaceae	gi|56708774|ref|YP_170670.1|	Oscillospiraceae	Ketogenic
EA_SRX5589573	Burkholderiaceae	gi|15608834|ref|NP_216212.1|	Oscillospiraceae	Ketogenic
EA_SRX5589573	Burkholderiaceae	gi|22126996|ref|NP_670419.1|	Oscillospiraceae	Ketogenic
EA_SRX5589573	Burkholderiaceae	gi|218928227|ref|YP_002346102.1|	Oscillospiraceae	Ketogenic
EA_SRX5589573	Burkholderiaceae	gi|15901065|ref|NP_345669.1|	Oscillospiraceae	Ketogenic
EA_SRX5589573	Burkholderiaceae	gi|89256151|ref|YP_513513.1|	Lachnospiraceae	Ketogenic
EA_SRX5589573	Burkholderiaceae	gi|56708247|ref|YP_170143.1|	Lachnospiraceae	Ketogenic
EA_SRX5589573	Burkholderiaceae	gi|89257186|ref|YP_514548.1|	Lachnospiraceae	Ketogenic
EA_SRX5589573	Burkholderiaceae	gi|56708774|ref|YP_170670.1|	Lachnospiraceae	Ketogenic
EA_SRX5589573	Burkholderiaceae	gi|56708546|ref|YP_170442.1|	Lachnospiraceae	Ketogenic
EA_SRX5589573	Burkholderiaceae	gi|15842122|ref|NP_337159.1|	Lachnospiraceae	Ketogenic
EA_SRX5589573	Burkholderiaceae	gi|162418825|ref|YP_001605545.1|	Lachnospiraceae	Ketogenic
EA_SRX5589573	Burkholderiaceae	gi|16803563|ref|NP_465048.1|	Lachnospiraceae	Ketogenic
EA_SRX5589573	Burkholderiaceae	gi|108808868|ref|YP_652784.1|	Lachnospiraceae	Ketogenic
EA_SRX5589573	Burkholderiaceae	gi|108810878|ref|YP_646645.1|	Lachnospiraceae	Ketogenic
EA_SRX5589573	Burkholderiaceae	gi|218930397|ref|YP_002348272.1|	Lachnospiraceae	Ketogenic
EA_SRX5589573	Burkholderiaceae	gi|218927259|ref|YP_002345134.1|	Lachnospiraceae	Ketogenic
EA_SRX5589573	Burkholderiaceae	gi|15901481|ref|NP_346085.1|	Lachnospiraceae	Ketogenic
EA_SRX5589573	Burkholderiaceae	gi|148662422|ref|YP_001283945.1|	Lachnospiraceae	Ketogenic
EA_SRX5589573	Burkholderiaceae	gi|162419160|ref|YP_001604684.1|	Lachnospiraceae	Ketogenic
EA_SRX5589573	Burkholderiaceae	gi|226224124|ref|YP_002758231.1|	Lachnospiraceae	Ketogenic
EA_SRX5589573	Burkholderiaceae	gi|45440165|ref|NP_991704.1|	Lachnospiraceae	Ketogenic
EA_SRX5589573	Burkholderiaceae	gi|15594543|ref|NP_212332.1|	Lachnospiraceae	Ketogenic
EA_SRX5589573	Burkholderiaceae	gi|147673921|ref|YP_001217953.1|	Lachnospiraceae	Ketogenic
EA_SRX5589573	Burkholderiaceae	gi|41407145|ref|NP_959981.1|	Lachnospiraceae	Ketogenic
EA_SRX5589573	Burkholderiaceae	gi|22124724|ref|NP_668147.1|	Lachnospiraceae	Ketogenic
EA_SRX5589573	Burkholderiaceae	gi|145600237|ref|YP_001164313.1|	Lachnospiraceae	Ketogenic
EA_SRX5589573	Burkholderiaceae	gi|45439904|ref|NP_991443.1|	Lachnospiraceae	Ketogenic
EA_SRX5589573	Burkholderiaceae	gi|15596131|ref|NP_249625.1|	Lachnospiraceae	Ketogenic
EA_SRX5589573	Burkholderiaceae	gi|22124023|ref|NP_667446.1|	Lachnospiraceae	Ketogenic
EA_SRX5589573	Burkholderiaceae	gi|23501539|ref|NP_697666.1|	Lachnospiraceae	Ketogenic
EA_SRX5589573	Burkholderiaceae	gi|15609720|ref|NP_217099.1|	Lachnospiraceae	Ketogenic
EA_SRX5589573	Burkholderiaceae	gi|17987579|ref|NP_540213.1|	Lachnospiraceae	Ketogenic
EA_SRX5589573	Burkholderiaceae	gi|54295497|ref|YP_127912.1|	Barnesiellaceae	Ketogenic
EA_SRX5589573	Burkholderiaceae	gi|54298647|ref|YP_125016.1|	Barnesiellaceae	Ketogenic
EA_SRX5589573	Burkholderiaceae	gi|148358608|ref|YP_001249815.1|	Barnesiellaceae	Ketogenic
EA_SRX5589573	Burkholderiaceae	gi|56707405|ref|YP_169301.1|	Barnesiellaceae	Ketogenic
EA_SRX5589573	Burkholderiaceae	gi|89255570|ref|YP_512931.1|	Barnesiellaceae	Ketogenic
EA_SRX5589573	Burkholderiaceae	gi|23501982|ref|NP_698109.1|	Ruminococcaceae	Ketogenic
EA_SRX5589573	Burkholderiaceae	gi|82699947|ref|YP_414521.1|	Ruminococcaceae	Ketogenic
EA_SRX5589573	Burkholderiaceae	gi|17987161|ref|NP_539795.1|	Ruminococcaceae	Ketogenic
EA_SRX5589573	Burkholderiaceae	gi|82779447|ref|YP_405796.1|	Ruminococcaceae	Ketogenic
EA_SRX5589573	Burkholderiaceae	gi|187734140|ref|YP_001882862.1|	Ruminococcaceae	Ketogenic
EA_SRX5589573	Burkholderiaceae	gi|30065543|ref|NP_839714.1|	Ruminococcaceae	Ketogenic
EA_SRX5589573	Burkholderiaceae	gi|82546588|ref|YP_410535.1|	Ruminococcaceae	Ketogenic
EA_SRX5589573	Burkholderiaceae	gi|74314656|ref|YP_313075.1|	Ruminococcaceae	Ketogenic
EA_SRX5589573	Burkholderiaceae	gi|24115526|ref|NP_710036.1|	Ruminococcaceae	Ketogenic
EA_SRX5589573	Burkholderiaceae	gi|110808089|ref|YP_691609.1|	Ruminococcaceae	Ketogenic
EA_SRX5589573	Burkholderiaceae	gi|56708369|ref|YP_170265.1|	Ruminococcaceae	Ketogenic
EA_SRX5589573	Burkholderiaceae	gi|89256762|ref|YP_514124.1|	Ruminococcaceae	Ketogenic
EA_SRX5589573	Burkholderiaceae	gi|15804828|ref|NP_290869.1|	Coriobacteriaceae	Ketogenic
EA_SRX5589573	Burkholderiaceae	gi|126442046|ref|YP_001060278.1|	Coriobacteriaceae	Ketogenic
EA_SRX5589573	Burkholderiaceae	gi|23501597|ref|NP_697724.1|	Coriobacteriaceae	Ketogenic
EA_SRX5589573	Burkholderiaceae	gi|17987523|ref|NP_540157.1|	Coriobacteriaceae	Ketogenic
EA_SRX5589573	Burkholderiaceae	gi|237813669|ref|YP_002898120.1|	Coriobacteriaceae	Ketogenic
EA_SRX5589573	Burkholderiaceae	gi|53720427|ref|YP_109413.1|	Coriobacteriaceae	Ketogenic
EA_SRX5589573	Burkholderiaceae	gi|82699599|ref|YP_414173.1|	Coriobacteriaceae	Ketogenic
EA_SRX5589573	Burkholderiaceae	gi|225856221|ref|YP_002737732.1|	Coriobacteriaceae	Ketogenic
EA_SRX5589573	Burkholderiaceae	gi|221231340|ref|YP_002510492.1|	Coriobacteriaceae	Ketogenic
EA_SRX5589573	Burkholderiaceae	gi|194396896|ref|YP_002037173.1|	Coriobacteriaceae	Ketogenic
EA_SRX5589573	Burkholderiaceae	gi|225854055|ref|YP_002735567.1|	Coriobacteriaceae	Ketogenic
EA_SRX5589573	Burkholderiaceae	gi|182683450|ref|YP_001835197.1|	Coriobacteriaceae	Ketogenic
EA_SRX5589573	Burkholderiaceae	gi|116516090|ref|YP_815956.1|	Coriobacteriaceae	Ketogenic
EA_SRX5589573	Burkholderiaceae	gi|169832640|ref|YP_001694002.1|	Coriobacteriaceae	Ketogenic
EA_SRX5589573	Burkholderiaceae	gi|15902488|ref|NP_358038.1|	Coriobacteriaceae	Ketogenic
EA_SRX5589573	Burkholderiaceae	gi|225860520|ref|YP_002742029.1|	Coriobacteriaceae	Ketogenic
EA_SRX5589573	Burkholderiaceae	gi|225858342|ref|YP_002739852.1|	Coriobacteriaceae	Ketogenic
EA_SRX5589573	Erysipelotrichaceae	gi|56707562|ref|YP_169458.1|	Oscillospiraceae	Ketogenic
EA_SRX5589573	Erysipelotrichaceae	gi|15900988|ref|NP_345592.1|	Oscillospiraceae	Ketogenic
EA_SRX5589573	Erysipelotrichaceae	gi|89255893|ref|YP_513255.1|	Oscillospiraceae	Ketogenic
EA_SRX5589573	Erysipelotrichaceae	gi|15594444|ref|NP_212232.1|	Veillonellaceae	Ketogenic
EA_SRX5589573	Erysipelotrichaceae	gi|15803653|ref|NP_289686.1|	Veillonellaceae	Ketogenic
EA_SRX5589573	Erysipelotrichaceae	gi|15608778|ref|NP_216156.1|	Lachnospiraceae	Ketogenic
EA_SRX5589573	Erysipelotrichaceae	gi|89256151|ref|YP_513513.1|	Lachnospiraceae	Ketogenic
EA_SRX5589573	Erysipelotrichaceae	gi|56708247|ref|YP_170143.1|	Lachnospiraceae	Ketogenic
EA_SRX5589573	Erysipelotrichaceae	gi|15608126|ref|NP_215501.1|	Lachnospiraceae	Ketogenic
EA_SRX5589573	Erysipelotrichaceae	gi|15594444|ref|NP_212232.1|	Lachnospiraceae	Ketogenic
EA_SRX5589573	Erysipelotrichaceae	gi|15803653|ref|NP_289686.1|	Lachnospiraceae	Ketogenic
EA_SRX5589573	Erysipelotrichaceae	gi|15901763|ref|NP_346367.1|	Lachnospiraceae	Ketogenic
EA_SRX5589573	Erysipelotrichaceae	gi|56707562|ref|YP_169458.1|	Lachnospiraceae	Ketogenic
EA_SRX5589573	Erysipelotrichaceae	gi|15900988|ref|NP_345592.1|	Lachnospiraceae	Ketogenic
EA_SRX5589573	Erysipelotrichaceae	gi|89255893|ref|YP_513255.1|	Lachnospiraceae	Ketogenic
EA_SRX5589573	Erysipelotrichaceae	gi|15900186|ref|NP_344790.1|	Lachnospiraceae	Ketogenic
EA_SRX5589573	Erysipelotrichaceae	gi|15640659|ref|NP_230288.1|	Ruminococcaceae	Ketogenic
EA_SRX5589573	Erysipelotrichaceae	gi|15803653|ref|NP_289686.1|	Ruminococcaceae	Ketogenic
EA_SRX5589573	Erysipelotrichaceae	gi|225854055|ref|YP_002735567.1|	Coriobacteriaceae	Ketogenic
EA_SRX5589573	Erysipelotrichaceae	gi|182683450|ref|YP_001835197.1|	Coriobacteriaceae	Ketogenic
EA_SRX5589573	Erysipelotrichaceae	gi|225860520|ref|YP_002742029.1|	Coriobacteriaceae	Ketogenic
EA_SRX5589573	Erysipelotrichaceae	gi|225858342|ref|YP_002739852.1|	Coriobacteriaceae	Ketogenic
EA_SRX5589573	Erysipelotrichaceae	gi|15902488|ref|NP_358038.1|	Coriobacteriaceae	Ketogenic
EA_SRX5589573	Erysipelotrichaceae	gi|221231340|ref|YP_002510492.1|	Coriobacteriaceae	Ketogenic
EA_SRX5589573	Erysipelotrichaceae	gi|116516090|ref|YP_815956.1|	Coriobacteriaceae	Ketogenic
EA_SRX5589573	Erysipelotrichaceae	gi|169832640|ref|YP_001694002.1|	Coriobacteriaceae	Ketogenic
EA_SRX5589573	Erysipelotrichaceae	gi|194396896|ref|YP_002037173.1|	Coriobacteriaceae	Ketogenic
EA_SRX5589573	Erysipelotrichaceae	gi|225856221|ref|YP_002737732.1|	Coriobacteriaceae	Ketogenic
EA_SRX5589573	Oscillospiraceae	gi|15900208|ref|NP_344812.1|	Veillonellaceae	Ketogenic
EA_SRX5589573	Oscillospiraceae	gi|15601290|ref|NP_232921.1|	Veillonellaceae	Ketogenic
EA_SRX5589573	Oscillospiraceae	gi|227812099|ref|YP_002812109.1|	Veillonellaceae	Ketogenic
EA_SRX5589573	Oscillospiraceae	gi|147672240|ref|YP_001215304.1|	Veillonellaceae	Ketogenic
EA_SRX5589573	Oscillospiraceae	gi|218767577|ref|YP_002342089.1|	Lachnospiraceae	Ketogenic
EA_SRX5589573	Oscillospiraceae	gi|254804333|ref|YP_003082554.1|	Lachnospiraceae	Ketogenic
EA_SRX5589573	Oscillospiraceae	gi|15677675|ref|NP_274836.1|	Lachnospiraceae	Ketogenic
EA_SRX5589573	Oscillospiraceae	gi|161869376|ref|YP_001598543.1|	Lachnospiraceae	Ketogenic
EA_SRX5589573	Oscillospiraceae	gi|56707750|ref|YP_169646.1|	Lachnospiraceae	Ketogenic
EA_SRX5589573	Oscillospiraceae	gi|227817253|ref|YP_002817262.1|	Lachnospiraceae	Ketogenic
EA_SRX5589573	Oscillospiraceae	gi|15927253|ref|NP_374786.1|	Lachnospiraceae	Ketogenic
EA_SRX5589573	Oscillospiraceae	gi|229600744|ref|YP_002868756.1|	Lachnospiraceae	Ketogenic
EA_SRX5589573	Oscillospiraceae	gi|49187364|ref|YP_030616.1|	Lachnospiraceae	Ketogenic
EA_SRX5589573	Oscillospiraceae	gi|89256250|ref|YP_513612.1|	Lachnospiraceae	Ketogenic
EA_SRX5589573	Oscillospiraceae	gi|47530003|ref|YP_021352.1|	Lachnospiraceae	Ketogenic
EA_SRX5589573	Oscillospiraceae	gi|30264540|ref|NP_846917.1|	Lachnospiraceae	Ketogenic
EA_SRX5589573	Oscillospiraceae	gi|89257186|ref|YP_514548.1|	Lachnospiraceae	Ketogenic
EA_SRX5589573	Oscillospiraceae	gi|56708774|ref|YP_170670.1|	Lachnospiraceae	Ketogenic
EA_SRX5589573	Oscillospiraceae	gi|15900988|ref|NP_345592.1|	Lachnospiraceae	Ketogenic
EA_SRX5589573	Oscillospiraceae	gi|89255893|ref|YP_513255.1|	Lachnospiraceae	Ketogenic
EA_SRX5589573	Oscillospiraceae	gi|56707562|ref|YP_169458.1|	Lachnospiraceae	Ketogenic
EA_SRX5589573	Oscillospiraceae	gi|16803037|ref|NP_464522.1|	Barnesiellaceae	Ketogenic
EA_SRX5589573	Oscillospiraceae	gi|226223615|ref|YP_002757722.1|	Barnesiellaceae	Ketogenic
EA_SRX5589573	Oscillospiraceae	gi|16765976|ref|NP_461591.1|	Barnesiellaceae	Ketogenic
EA_SRX5589573	Oscillospiraceae	gi|23501145|ref|NP_697272.1|	Ruminococcaceae	Ketogenic
EA_SRX5589573	Oscillospiraceae	gi|15608378|ref|NP_215754.1|	Ruminococcaceae	Ketogenic
EA_SRX5589573	Oscillospiraceae	gi|15901422|ref|NP_346026.1|	Ruminococcaceae	Ketogenic
EA_SRX5589573	Oscillospiraceae	gi|15801852|ref|NP_287870.1|	Ruminococcaceae	Ketogenic
EA_SRX5589573	Oscillospiraceae	gi|17987996|ref|NP_540630.1|	Ruminococcaceae	Ketogenic
EA_SRX5589573	Oscillospiraceae	gi|16767151|ref|NP_462766.1|	Ruminococcaceae	Ketogenic
EA_SRX5589573	Oscillospiraceae	gi|126209112|ref|YP_001054337.1|	Ruminococcaceae	Ketogenic
EA_SRX5589573	Oscillospiraceae	gi|165977084|ref|YP_001652677.1|	Ruminococcaceae	Ketogenic
EA_SRX5589573	Oscillospiraceae	gi|121612723|ref|YP_001000596.1|	Coriobacteriaceae	Ketogenic
EA_SRX5589573	Oscillospiraceae	gi|153951397|ref|YP_001398008.1|	Coriobacteriaceae	Ketogenic
EA_SRX5589573	Oscillospiraceae	gi|57237750|ref|YP_178998.1|	Coriobacteriaceae	Ketogenic
EA_SRX5589573	Veillonellaceae	gi|17987733|ref|NP_540367.1|	Lachnospiraceae	Ketogenic
EA_SRX5589573	Veillonellaceae	gi|23501385|ref|NP_697512.1|	Lachnospiraceae	Ketogenic
EA_SRX5589573	Veillonellaceae	gi|15594444|ref|NP_212232.1|	Lachnospiraceae	Ketogenic
EA_SRX5589573	Veillonellaceae	gi|15803653|ref|NP_289686.1|	Lachnospiraceae	Ketogenic
EA_SRX5589573	Veillonellaceae	gi|15803653|ref|NP_289686.1|	Ruminococcaceae	Ketogenic
EA_SRX5589573	Veillonellaceae	gi|15675508|ref|NP_269682.1|	Coriobacteriaceae	Ketogenic
EA_SRX5589573	Lachnospiraceae	gi|15803653|ref|NP_289686.1|	Ruminococcaceae	Ketogenic
EA_SRX5589575	Ruminococcaceae	gi|23502251|ref|NP_698378.1|	Lachnospiraceae	Ketogenic
EA_SRX5589575	Ruminococcaceae	gi|17986907|ref|NP_539541.1|	Lachnospiraceae	Ketogenic
EA_SRX5589575	Ruminococcaceae	gi|15900900|ref|NP_345504.1|	Lachnospiraceae	Ketogenic
EA_SRX5589575	Ruminococcaceae	gi|16765496|ref|NP_461111.1|	Lachnospiraceae	Ketogenic
EA_SRX5589575	Ruminococcaceae	gi|15804828|ref|NP_290869.1|	Lachnospiraceae	Ketogenic
EA_SRX5589575	Ruminococcaceae	gi|56707742|ref|YP_169638.1|	Lachnospiraceae	Ketogenic
EA_SRX5589575	Ruminococcaceae	gi|56707562|ref|YP_169458.1|	Lachnospiraceae	Ketogenic
EA_SRX5589575	Ruminococcaceae	gi|89255895|ref|YP_513257.1|	Lachnospiraceae	Ketogenic
EA_SRX5589575	Ruminococcaceae	gi|15900988|ref|NP_345592.1|	Lachnospiraceae	Ketogenic
EA_SRX5589575	Ruminococcaceae	gi|89255893|ref|YP_513255.1|	Lachnospiraceae	Ketogenic
EA_SRX5589575	Ruminococcaceae	gi|56708732|ref|YP_170628.1|	Lachnospiraceae	Ketogenic
EA_SRX5589575	Ruminococcaceae	gi|16765465|ref|NP_461080.1|	Lachnospiraceae	Ketogenic
EA_SRX5589575	Ruminococcaceae	gi|89257122|ref|YP_514484.1|	Lachnospiraceae	Ketogenic
EA_SRX5589575	Ruminococcaceae	gi|15644798|ref|NP_206968.1|	Lachnospiraceae	Ketogenic
EA_SRX5589575	Ruminococcaceae	gi|165977084|ref|YP_001652677.1|	Lachnospiraceae	Ketogenic
EA_SRX5589575	Ruminococcaceae	gi|126209112|ref|YP_001054337.1|	Lachnospiraceae	Ketogenic
EA_SRX5589575	Ruminococcaceae	gi|16767151|ref|NP_462766.1|	Lachnospiraceae	Ketogenic
EA_SRX5589575	Ruminococcaceae	gi|15900408|ref|NP_345012.1|	Lachnospiraceae	Ketogenic
EA_SRX5589575	Ruminococcaceae	gi|218929029|ref|YP_002346904.1|	Lachnospiraceae	Ketogenic
EA_SRX5589575	Ruminococcaceae	gi|84060897|ref|YP_444107.1|	Lachnospiraceae	Ketogenic
EA_SRX5589575	Ruminococcaceae	gi|26247127|ref|NP_753167.1|	Lachnospiraceae	Ketogenic
EA_SRX5589575	Ruminococcaceae	gi|218534591|ref|YP_002401121.1|	Lachnospiraceae	Ketogenic
EA_SRX5589575	Ruminococcaceae	gi|162421511|ref|YP_001606558.1|	Lachnospiraceae	Ketogenic
EA_SRX5589575	Ruminococcaceae	gi|221218541|ref|YP_002527499.1|	Lachnospiraceae	Ketogenic
EA_SRX5589575	Ruminococcaceae	gi|91210150|ref|YP_540136.1|	Lachnospiraceae	Ketogenic
EA_SRX5589575	Ruminococcaceae	gi|470686|gb|AAA21925.1|	Lachnospiraceae	Ketogenic
EA_SRX5589575	Ruminococcaceae	gi|15608412|ref|NP_215788.1|	Lachnospiraceae	Ketogenic
EA_SRX5589575	Ruminococcaceae	gi|22126281|ref|NP_669704.1|	Lachnospiraceae	Ketogenic
EA_SRX5589575	Ruminococcaceae	gi|157418224|ref|YP_001481296.1|	Lachnospiraceae	Ketogenic
EA_SRX5589575	Ruminococcaceae	gi|45441470|ref|NP_993009.1|	Lachnospiraceae	Ketogenic
EA_SRX5589575	Ruminococcaceae	gi|23501343|ref|NP_697470.1|	Lachnospiraceae	Ketogenic
EA_SRX5589575	Ruminococcaceae	gi|15644686|ref|NP_206856.1|	Lachnospiraceae	Ketogenic
EA_SRX5589575	Ruminococcaceae	gi|15595142|ref|NP_212931.1|	Lachnospiraceae	Ketogenic
EA_SRX5589575	Ruminococcaceae	gi|89256151|ref|YP_513513.1|	Lachnospiraceae	Ketogenic
EA_SRX5589575	Ruminococcaceae	gi|56708247|ref|YP_170143.1|	Lachnospiraceae	Ketogenic
EA_SRX5589575	Ruminococcaceae	gi|123442459|ref|YP_001006438.1|	Lachnospiraceae	Ketogenic
EA_SRX5589575	Ruminococcaceae	gi|15675920|ref|NP_270094.1|	Lachnospiraceae	Ketogenic
EA_SRX5589575	Ruminococcaceae	gi|71911651|ref|YP_283201.1|	Lachnospiraceae	Ketogenic
EA_SRX5589575	Ruminococcaceae	gi|15900063|ref|NP_344667.1|	Lachnospiraceae	Ketogenic
EA_SRX5589575	Ruminococcaceae	gi|15640064|ref|NP_229691.1|	Lachnospiraceae	Ketogenic
EA_SRX5589575	Ruminococcaceae	gi|153951397|ref|YP_001398008.1|	Lachnospiraceae	Ketogenic
EA_SRX5589575	Ruminococcaceae	gi|57237750|ref|YP_178998.1|	Lachnospiraceae	Ketogenic
EA_SRX5589575	Ruminococcaceae	gi|121612723|ref|YP_001000596.1|	Lachnospiraceae	Ketogenic
EA_SRX5589575	Ruminococcaceae	gi|17987161|ref|NP_539795.1|	Lachnospiraceae	Ketogenic
EA_SRX5589575	Ruminococcaceae	gi|82699947|ref|YP_414521.1|	Lachnospiraceae	Ketogenic
EA_SRX5589575	Ruminococcaceae	gi|23501982|ref|NP_698109.1|	Lachnospiraceae	Ketogenic
EA_SRX5589575	Ruminococcaceae	gi|56708369|ref|YP_170265.1|	Lachnospiraceae	Ketogenic
EA_SRX5589575	Ruminococcaceae	gi|89256762|ref|YP_514124.1|	Lachnospiraceae	Ketogenic
EA_SRX5589575	Ruminococcaceae	gi|15901286|ref|NP_345890.1|	Lachnospiraceae	Ketogenic
EA_SRX5589575	Ruminococcaceae	gi|23500663|ref|NP_700103.1|	Oscillospiraceae	Ketogenic
EA_SRX5589575	Ruminococcaceae	gi|165976854|ref|YP_001652447.1|	Oscillospiraceae	Ketogenic
EA_SRX5589575	Ruminococcaceae	gi|15802705|ref|NP_288732.1|	Oscillospiraceae	Ketogenic
EA_SRX5589575	Ruminococcaceae	gi|17988706|ref|NP_541339.1|	Oscillospiraceae	Ketogenic
EA_SRX5589575	Ruminococcaceae	gi|17988645|ref|NP_541278.1|	Oscillospiraceae	Ketogenic
EA_SRX5589575	Ruminococcaceae	gi|126208883|ref|YP_001054108.1|	Oscillospiraceae	Ketogenic
EA_SRX5589575	Ruminococcaceae	gi|56707742|ref|YP_169638.1|	Acidaminococcaceae	Ketogenic
EA_SRX5589575	Ruminococcaceae	gi|15594444|ref|NP_212232.1|	Acidaminococcaceae	Ketogenic
EA_SRX5589575	Ruminococcaceae	gi|56707742|ref|YP_169638.1|	Acutalibacteraceae	Ketogenic
EA_SRX5589575	Ruminococcaceae	gi|29376108|ref|NP_815262.1|	Acutalibacteraceae	Ketogenic
EA_SRX5589575	Ruminococcaceae	gi|46908175|ref|YP_014564.1|	Acutalibacteraceae	Ketogenic
EA_SRX5589575	Ruminococcaceae	gi|46908944|ref|YP_015333.1|	Acutalibacteraceae	Ketogenic
EA_SRX5589575	Ruminococcaceae	gi|217966039|ref|YP_002351717.1|	Acutalibacteraceae	Ketogenic
EA_SRX5589575	Ruminococcaceae	gi|217963906|ref|YP_002349584.1|	Acutalibacteraceae	Ketogenic
EA_SRX5589575	Ruminococcaceae	gi|56707562|ref|YP_169458.1|	Acutalibacteraceae	Ketogenic
EA_SRX5589575	Ruminococcaceae	gi|15900988|ref|NP_345592.1|	Acutalibacteraceae	Ketogenic
EA_SRX5589575	Ruminococcaceae	gi|89255893|ref|YP_513255.1|	Acutalibacteraceae	Ketogenic
[truncated: 21,362 more rows]

## Sheet: Table_S6_c_HGT_diet
Table S6c. Summary from the horizontal gene transfer (HGT) events per library per target diet after removing the libraries that recovered less than 12 metagenome-assembled genomes
Target	Total ARGs HGT events	Number of Libraries with ARGs HGT events	Normalized ARG HGT events count	Average Genomes per Library with ARGs HGT events	Total VF HGT events	Number of Libraries with VF HGT events	Normalized VF HGT events count	Average Genomes per Library with VF HGT events
Ketogenic	24	13	1.84615	26.6154	1753	15	116.867	26.2667
Omnivore	194	50	3.88	27.82	10826	74	146.297	26.7297
Vegan	108	9	12	26.5556	4804	10	480.4	26.8
Vegetarian	84	7	12	26.2857	4331	8	541.375	25.5
Ancient	0	0	0	0	354	3	118	18.6667

## Sheet: Table_S6_d_HGT_ARG_comp
Table S6d. Bonferroni corrected t-test pairwise comparison between the number of antimicrobial resistance genes (ARGs) horizontal gene transfer (HGT) events grouped by the target diet after removing the libraries that recovered less than 12 metagenome-assembled genomes. Target 1 and Target 2 are the diets compared. T-statistic, P-value, and Adjusted P-value are the statistical test results
Target 1	Target 2	T-statistic	P-value	Adjusted P-value	Number of samples (Target 1)	Number of samples (Target 2)
Omnivore	Vegetarian	-3.00268	0.00267611	0.0160566	50	7
Omnivore	Vegan	-3.28877	0.00100627	0.0060376	50	9
Omnivore	Ketogenic	1.45215	0.146461	0.878767	50	13
Vegetarian	Vegan	0.105851	0.9157	1	7	9
Vegetarian	Ketogenic	3.28858	0.00100694	0.00604166	7	13
Vegan	Ketogenic	3.60602	0.000310935	0.00186561	9	13

## Sheet: Table_S6_e_HGT_VF_comp
Table S6e. Bonferroni corrected t-test pairwise comparison between the number of virulence factors (VF) horizontal gene transfer (HGT) events grouped by the target diet after removing the libraries that recovered less than 12 metagenome-assembled genomes. Target 1 and Target 2 are the diets compared. T-statistic, P-value, and Adjusted P-value are the statistical test results
Target 1	Target 2	T-statistic	P-value	Adjusted P-value	Number of samples (Target 1)	Number of samples (Target 2)
Ancient	Omnivore	0.895047	0.370762	1	3	74
Ancient	Vegetarian	-2.04124	0.0412268	0.412268	3	8
Ancient	Vegan	-1.94385	0.051913	0.51913	3	10
Ancient	Ketogenic	0.533114	0.593955	1	3	15
Omnivore	Vegetarian	-3.57871	0.000345298	0.00345298	74	8
Omnivore	Vegan	-3.72241	0.000197331	0.00197331	74	10
Omnivore	Ketogenic	-0.854875	0.39262	1	74	15
Vegetarian	Vegan	0.444262	0.656853	1	8	10
Vegetarian	Ketogenic	3.16294	0.00156186	0.0156186	8	15
Vegan	Ketogenic	3.27273	0.00106514	0.0106514	10	15

## Sheet: Table_S6_f_HGT_family_diet
Table S6f. Summary from the horizontal gene transfer (HGT) events per Family target diet after removing the libraries that recovered less than 12 metagenome-assembled genomes.
Family	Target	Total ARGs HGT events	Number of Genomes with ARGs HGT events	ARG HGT Events per Genome	Total VF HGT events	Number of Genomes with VF HGT events	VF HGT Events per Genome
Acidaminococcaceae	Omnivore	2	37	0.0540541	181	37	4.89189
Acutalibacteraceae	Ketogenic	2	18	0.111111	81	18	4.5
Acutalibacteraceae	Omnivore	42	230	0.182609	1290	230	5.6087
Acutalibacteraceae	Vegan	27	21	1.28571	861	21	41
Acutalibacteraceae	Vegetarian	28	24	1.16667	771	24	32.125
Anaerovoracaceae	Vegetarian	3	2	1.5	111	2	55.5
Bacteroidaceae	Omnivore	3	210	0.0142857	630	210	3
Bacteroidaceae	Vegan	11	24	0.458333	201	24	8.375
Bacteroidaceae	Vegetarian	1	87	0.0114943	118	87	1.35632
Bifidobacteriaceae	Vegan	1	11	0.0909091	90	11	8.18182
Bifidobacteriaceae	Vegetarian	3	8	0.375	69	8	8.625
Borkfalkiaceae	Ketogenic	1	2	0.5	2	2	1
Burkholderiaceae	Ketogenic	2	15	0.133333	537	15	35.8
Burkholderiaceae	Omnivore	7	15	0.466667	566	15	37.7333
Burkholderiaceae	Vegetarian	1	2	0.5	67	2	33.5
Butyricicoccaceae	Omnivore	5	18	0.277778	598	18	33.2222
Butyricicoccaceae	Vegan	1	2	0.5	214	2	107
Butyricicoccaceae	Vegetarian	1	2	0.5	130	2	65
CAG-138	Ketogenic	1	4	0.25	49	4	12.25
CAG-138	Omnivore	14	29	0.482759	538	29	18.5517
CAG-138	Vegetarian	6	4	1.5	16	4	4
CAG-272	Omnivore	3	4	0.75	227	4	56.75
CAG-272	Vegan	2	1	2	144	1	144
CAG-274	Vegan	3	2	1.5	60	2	30
CAG-314	Omnivore	2	4	0.5	22	4	5.5
CAG-508	Omnivore	8	23	0.347826	259	23	11.2609
CAG-508	Vegan	5	4	1.25	79	4	19.75
CAG-508	Vegetarian	6	3	2	79	3	26.3333
CAG-74	Omnivore	4	32	0.125	425	32	13.2812
CAG-74	Vegan	3	5	0.6	285	5	57
CAG-74	Vegetarian	2	4	0.5	229	4	57.25
CAG-917	Omnivore	1	3	0.333333	6	3	2
Clostridiaceae	Ancient	1	5	0.2
Clostridiaceae	Vegetarian	3	1	3	59	1	59
Coprobacillaceae	Omnivore	10	20	0.5	593	20	29.65
Coprobacillaceae	Vegan	9	9	1	560	9	62.2222
Coprobacillaceae	Vegetarian	6	3	2	181	3	60.3333
Coriobacteriaceae	Ketogenic	3	8	0.375	176	8	22
Coriobacteriaceae	Omnivore	16	57	0.280702	1143	57	20.0526
Coriobacteriaceae	Vegan	3	1	3	81	1	81
Desulfovibrionaceae	Ketogenic	1	4	0.25	9	4	2.25
Desulfovibrionaceae	Vegan	1	1	1	72	1	72
Dialisteraceae	Omnivore	12	48	0.25	532	48	11.0833
Dialisteraceae	Vegan	3	6	0.5	111	6	18.5
Dialisteraceae	Vegetarian	3	22	0.136364	42	22	1.90909
Eggerthellaceae	Omnivore	9	45	0.2	314	45	6.97778
Eggerthellaceae	Vegan	4	5	0.8	228	5	45.6
Eggerthellaceae	Vegetarian	3	4	0.75	183	4	45.75
Enterobacteriaceae	Ketogenic	2	1	2	21	1	21
Enterobacteriaceae	Omnivore	6	15	0.4	292	15	19.4667
Enterobacteriaceae	Vegan	1	2	0.5	216	2	108
Erysipelotrichaceae	Ketogenic	9	7	1.28571	270	7	38.5714
Erysipelotrichaceae	Omnivore	25	18	1.38889	549	18	30.5
Erysipelotrichaceae	Vegan	15	3	5	235	3	78.3333
Erysipelotrichaceae	Vegetarian	9	2	4.5	177	2	88.5
Gastranaerophilaceae	Ketogenic	1	3	0.333333	139	3	46.3333
Gastranaerophilaceae	Omnivore	1	3	0.333333	20	3	6.66667
Lachnospiraceae	Ketogenic	11	92	0.119565	546	92	5.93478
Lachnospiraceae	Omnivore	72	537	0.134078	2865	537	5.3352
Lachnospiraceae	Vegan	48	76	0.631579	1738	76	22.8684
Lachnospiraceae	Vegetarian	38	69	0.550725	1675	69	24.2754
Lactobacillaceae	Omnivore	3	4	0.75
Megasphaeraceae	Omnivore	2	17	0.117647	7	17	0.411765
Megasphaeraceae	Vegan	5	2	2.5	28	2	14
Monoglobaceae	Omnivore	4	1	4	177	1	177
Muribaculaceae	Ketogenic	2	5	0.4	281	5	56.2
Muribaculaceae	Omnivore	3	25	0.12	490	25	19.6
Oscillospiraceae	Ketogenic	5	32	0.15625	293	32	9.15625
Oscillospiraceae	Omnivore	54	260	0.207692	2646	260	10.1769
Oscillospiraceae	Vegan	11	10	1.1	438	10	43.8
Oscillospiraceae	Vegetarian	18	16	1.125	764	16	47.75
Peptostreptococcaceae	Ancient	1	3	0.333333
Rikenellaceae	Omnivore	3	94	0.0319149	610	94	6.48936
Ruminococcaceae	Ketogenic	4	47	0.0851064	482	47	10.2553
Ruminococcaceae	Omnivore	67	286	0.234266	3225	286	11.2762
Ruminococcaceae	Vegan	47	27	1.74074	1789	27	66.2593
Ruminococcaceae	Vegetarian	33	24	1.375	1682	24	70.0833
Selenomonadaceae	Omnivore	5	7	0.714286	285	7	40.7143
Selenomonadaceae	Vegan	1	2	0.5	129	2	64.5
Succinivibrionaceae	Omnivore	9	10	0.9	829	10	82.9
Succinivibrionaceae	Vegetarian	3	5	0.6
Tannerellaceae	Ketogenic	3	20	0.15	56	20	2.8
Tannerellaceae	Omnivore	8	19	0.421053	249	19	13.1053
Tannerellaceae	Vegan	2	4	0.5	127	4	31.75
Tannerellaceae	Vegetarian	2	5	0.4	244	5	48.8
UBA1381	Ketogenic	1	2	0.5	21	2	10.5
UBA1381	Omnivore	5	17	0.294118	289	17	17
UBA1381	Vegan	10	5	2	455	5	91
UBA1381	Vegetarian	8	4	2	444	4	111
UBA1750	Omnivore	2	4	0.5	54	4	13.5
UBA644	Omnivore	2	1	2	115	1	115
UBA644	Vegetarian	1	1	1
UBA660	Omnivore	16	37	0.432432	286	37	7.72973
UBA660	Vegan	3	10	0.3	212	10	21.2
UBA660	Vegetarian	2	4	0.5	73	4	18.25
UBA932	Omnivore	1	28	0.0357143	320	28	11.4286
Veillonellaceae	Omnivore	2	2	1
Acidaminococcaceae	Ketogenic				129	11	11.7273
Acidaminococcaceae	Vegan				48	4	12
Acidaminococcaceae	Vegetarian				27	1	27
Actinomycetaceae	Omnivore				23	1	23
Acutalibacteraceae	Ancient				72	11	6.54545
Akkermansiaceae	Omnivore				44	17	2.58824
Akkermansiaceae	Vegan				38	4	9.5
Akkermansiaceae	Vegetarian				50	4	12.5
Anaeroplasmataceae	Vegan				1	1	1
Anaerotignaceae	Ketogenic				12	3	4
Anaerotignaceae	Omnivore				33	6	5.5
Anaerovoracaceae	Omnivore				29	8	3.625
Atopobiaceae	Omnivore				14	5	2.8
Bacteroidaceae	Ancient				104	12	8.66667
Bacteroidaceae	Ketogenic				17	76	0.223684
Barnesiellaceae	Ketogenic				51	6	8.5
Barnesiellaceae	Omnivore				317	9	35.2222
Barnesiellaceae	Vegan				136	3	45.3333
Barnesiellaceae	Vegetarian				142	3	47.3333
Bifidobacteriaceae	Omnivore				130	82	1.58537
Borkfalkiaceae	Ancient				5	1	5
Borkfalkiaceae	Omnivore				2	2	1
Brachyspiraceae	Omnivore				15	1	15
Burkholderiaceae	Ancient				3	1	3
Burkholderiaceae	Vegan				538	3	179.333
CAG-138	Vegan				67	1	67
CAG-239	Vegan				13	1	13
CAG-239	Vegetarian				39	2	19.5
CAG-272	Vegetarian				360	4	90
CAG-274	Ketogenic				14	1	14
CAG-274	Omnivore				6	2	3
CAG-288	Omnivore				51	2	25.5
CAG-312	Ancient				1	3	0.333333
CAG-312	Vegan				34	1	34
CAG-312	Vegetarian				37	1	37
CAG-382	Omnivore				12	2	6
CAG-465	Vegetarian				2	1	2
CAG-508	Ketogenic				10	1	10
CAG-552	Vegan				4	1	4
CAG-552	Vegetarian				49	1	49
CAG-74	Ancient				7	3	2.33333
CAG-74	Ketogenic				13	2	6.5
CAG-826	Ancient				3	1	3
CAG-917	Vegan				80	1	80
CAG-917	Vegetarian				22	1	22
Campylobacteraceae	Ancient				33	2	16.5
Christensenellaceae	Ketogenic				71	1	71
Christensenellaceae	Omnivore				19	1	19
Coriobacteriaceae	Ancient				35	1	35
Coriobacteriaceae	Vegetarian				244	5	48.8
Desulfovibrionaceae	Omnivore				21	6	3.5
Elusimicrobiaceae	Ancient				9	2	4.5
Gastranaerophilaceae	Ancient				28	4	7
Lachnospiraceae	Ancient				119	10	11.9
Lactobacillaceae	Vegan				23	1	23
Marinifilaceae	Ketogenic				49	14	3.5
Marinifilaceae	Omnivore				23	8	2.875
Marinifilaceae	Vegan				2	1	2
Methanobacteriaceae	Ketogenic				22	1	22
Methanobacteriaceae	Omnivore				137	4	34.25
Methanobacteriaceae	Vegan				22	1	22
Methanobacteriaceae	Vegetarian				20	2	10
Muribaculaceae	Vegan				213	5	42.6
Muribaculaceae	Vegetarian				380	7	54.2857
Paludibacteraceae	Ancient				33	2	16.5
Pasteurellaceae	Omnivore				78	2	39
QALW01	Vegetarian				70	2	35
QAMX01	Omnivore				30	1	30
Rikenellaceae	Ketogenic				45	23	1.95652
Rikenellaceae	Vegan				36	5	7.2
Rikenellaceae	Vegetarian				102	12	8.5
Ruminococcaceae	Ancient				181	7	25.8571
Selenomonadaceae	Ketogenic				4	1	4
Streptococcaceae	Omnivore				29	7	4.14286
Succinivibrionaceae	Ancient				57	2	28.5
Treponemataceae	Ancient				6	8	0.75
UBA1242	Omnivore				1	1	1
UBA1829	Ancient				12	1	12
UBA932	Ketogenic				94	4	23.5
UBA932	Vegetarian				4	4	1
UMGS124	Omnivore				2	3	0.666667
UMGS1540	Omnivore				4	2	2
Veillonellaceae	Ketogenic				12	1	12

## Sheet: Table_S6_g_HGT_family_ARG_comp
Table S6g. Bonferroni corrected t-test pairwise comparison between the number of antimicrobial resistance genes (ARGs) horizontal gene transfer (HGT) events per Family grouped by the target diet after removing the libraries that recovered less than 12 metagenome-assembled genomes. Target 1 and Target 2 are the diets compared for the respective Family. T-statistic, P-value, and Adjusted P-value ar…
Target 1	Target 2	T-statistic	P-value	Adjusted P-value	Sample sizes	Family
Omnivore	Vegetarian	-2.17568	0.0295794	0.177476	(14, 5)	Acutalibacteraceae
Omnivore	Vegan	-1.94422	0.0518687	0.311212	(14, 5)	Acutalibacteraceae
Omnivore	Ketogenic	1.42899	0.153007	0.91804	(14, 2)	Acutalibacteraceae
Vegetarian	Vegan	0	1	1	(5, 5)	Acutalibacteraceae
Vegetarian	Ketogenic	1.93649	0.0528075	0.316845	(5, 2)	Acutalibacteraceae
Vegan	Ketogenic	1.93649	0.0528075	0.316845	(5, 2)	Acutalibacteraceae
Vegetarian	Vegan	-1.06066	0.288844	0.866533	(1, 4)	Bacteroidaceae
Vegetarian	Omnivore	-0.612372	0.540291	1	(1, 2)	Bacteroidaceae
Vegan	Omnivore	0.694365	0.487453	1	(4, 2)	Bacteroidaceae
Vegetarian	Vegan	0	1	1	(3, 1)	Bifidobacteriaceae
Vegetarian	Omnivore	-0.25	0.802587	1	(1, 6)	Burkholderiaceae
Vegetarian	Ketogenic	-1	0.317311	0.951932	(1, 1)	Burkholderiaceae
Omnivore	Ketogenic	-1.25	0.2113	0.633899	(6, 1)	Burkholderiaceae
Omnivore	Vegetarian	0.612372	0.540291	1	(2, 1)	Butyricicoccaceae
Omnivore	Vegan	0.612372	0.540291	1	(2, 1)	Butyricicoccaceae
Vegetarian	Vegan	0	1	1	(1, 1)	Butyricicoccaceae
Omnivore	Vegetarian	-0.439155	0.660549	1	(7, 2)	CAG-138
Omnivore	Ketogenic	0.654654	0.512691	1	(7, 1)	CAG-138
Vegetarian	Ketogenic	0.612372	0.540291	1	(2, 1)	CAG-138
Omnivore	Vegan	-0.612372	0.540291	0.540291	(2, 1)	CAG-272
Vegetarian	Omnivore	-0.387298	0.698535	1	(2, 2)	CAG-508
Vegetarian	Vegan	-1.22474	0.220671	0.662014	(2, 1)	CAG-508
Omnivore	Vegan	-1.22474	0.220671	0.662014	(2, 1)	CAG-508
Omnivore	Vegetarian	0	1	1	(2, 1)	CAG-74
Omnivore	Vegan	-0.612372	0.540291	1	(2, 1)	CAG-74
Vegetarian	Vegan	-1	0.317311	0.951932	(1, 1)	CAG-74
Omnivore	Vegan	-0.367423	0.713303	1	(5, 4)	Coprobacillaceae
Omnivore	Vegetarian	-1.46385	0.143235	0.429705	(5, 1)	Coprobacillaceae
Vegan	Vegetarian	-1.41421	0.157299	0.471898	(4, 1)	Coprobacillaceae
Omnivore	Vegan	-1.26491	0.205903	0.61771	(10, 1)	Coriobacteriaceae
Omnivore	Ketogenic	-0.537086	0.591208	1	(10, 2)	Coriobacteriaceae
Vegan	Ketogenic	1.22474	0.220671	0.662014	(1, 2)	Coriobacteriaceae
Vegan	Ketogenic	0	1	1	(1, 1)	Desulfovibrionaceae
Omnivore	Vegetarian	0.92582	0.354539	1	(4, 2)	Dialisteraceae
Omnivore	Vegan	-0.353553	0.723674	1	(4, 1)	Dialisteraceae
Vegetarian	Vegan	-1.22474	0.220671	0.662014	(2, 1)	Dialisteraceae
Omnivore	Vegetarian	-1.52753	0.12663	0.379891	(7, 1)	Eggerthellaceae
Omnivore	Vegan	-1.46385	0.143235	0.429705	(7, 2)	Eggerthellaceae
Vegetarian	Vegan	1.22474	0.220671	0.662014	(1, 2)	Eggerthellaceae
Omnivore	Vegan	0.447214	0.654721	1	(3, 1)	Enterobacteriaceae
Omnivore	Ketogenic	-0.447214	0.654721	1	(3, 1)	Enterobacteriaceae
Vegan	Ketogenic	-1	0.317311	0.951932	(1, 1)	Enterobacteriaceae
Omnivore	Vegetarian	-1.64992	0.0989602	0.593761	(9, 2)	Erysipelotrichaceae
Omnivore	Vegan	-1.1094	0.267257	1	(9, 3)	Erysipelotrichaceae
Omnivore	Ketogenic	1.4	0.161513	0.96908	(9, 5)	Erysipelotrichaceae
Vegetarian	Vegan	-0.288675	0.77283	1	(2, 3)	Erysipelotrichaceae
Vegetarian	Ketogenic	1.93649	0.0528075	0.316845	(2, 5)	Erysipelotrichaceae
Vegan	Ketogenic	1.63978	0.10105	0.606302	(3, 5)	Erysipelotrichaceae
Ketogenic	Omnivore	0	1	1	(1, 1)	Gastranaerophilaceae
Omnivore	Vegetarian	-2.35363	0.0185911	0.111547	(23, 7)	Lachnospiraceae
Omnivore	Vegan	-1.82321	0.0682709	0.409626	(23, 9)	Lachnospiraceae
Omnivore	Ketogenic	1.56909	0.116628	0.699767	(23, 7)	Lachnospiraceae
Vegetarian	Vegan	0.264628	0.791296	1	(7, 9)	Lachnospiraceae
Vegetarian	Ketogenic	2.61939	0.00880862	0.0528517	(7, 7)	Lachnospiraceae
Vegan	Ketogenic	2.4875	0.0128643	0.0771859	(9, 7)	Lachnospiraceae
Omnivore	Vegan	-1	0.317311	0.317311	(1, 1)	Megasphaeraceae
Omnivore	Ketogenic	-0.612372	0.540291	0.540291	(2, 1)	Muribaculaceae
Omnivore	Vegetarian	-1.56347	0.117942	0.70765	(22, 4)	Oscillospiraceae
Omnivore	Vegan	-1.25336	0.210075	1	(22, 2)	Oscillospiraceae
Omnivore	Ketogenic	0.376309	0.706687	1	(22, 3)	Oscillospiraceae
Vegetarian	Vegan	-0.46291	0.643429	1	(4, 2)	Oscillospiraceae
Vegetarian	Ketogenic	1.23744	0.215925	1	(4, 3)	Oscillospiraceae
Vegan	Ketogenic	1.1547	0.248213	1	(2, 3)	Oscillospiraceae
Omnivore	Vegetarian	-2.30942	0.0209203	0.125522	(25, 5)	Ruminococcaceae
Omnivore	Vegan	-2.82622	0.00471006	0.0282603	(25, 7)	Ruminococcaceae
Omnivore	Ketogenic	1.00275	0.315979	1	(25, 3)	Ruminococcaceae
Vegetarian	Vegan	-0.243599	0.807541	1	(5, 7)	Ruminococcaceae
Vegetarian	Ketogenic	2.087	0.0368884	0.221331	(5, 3)	Ruminococcaceae
Vegan	Ketogenic	2.27921	0.0226545	0.135927	(7, 3)	Ruminococcaceae
Vegan	Omnivore	0	1	1	(1, 2)	Selenomonadaceae
Vegan	Omnivore	-0.447214	0.654721	1	(1, 3)	Tannerellaceae
Vegan	Vegetarian	0	1	1	(1, 1)	Tannerellaceae
Vegan	Ketogenic	0.612372	0.540291	1	(1, 2)	Tannerellaceae
Omnivore	Vegetarian	0.447214	0.654721	1	(3, 1)	Tannerellaceae
Omnivore	Ketogenic	0.866025	0.386476	1	(3, 2)	Tannerellaceae
Vegetarian	Ketogenic	0.612372	0.540291	1	(1, 2)	Tannerellaceae
Omnivore	Vegan	-1.49071	0.136037	0.816223	(5, 3)	UBA1381
Omnivore	Vegetarian	-1.46385	0.143235	0.859409	(5, 1)	UBA1381
Omnivore	Ketogenic	0	1	1	(5, 1)	UBA1381
Vegan	Vegetarian	-1.34164	0.179712	1	(3, 1)	UBA1381
Vegan	Ketogenic	0.894427	0.371093	1	(3, 1)	UBA1381
Vegetarian	Ketogenic	1	0.317311	1	(1, 1)	UBA1381
Vegetarian	Omnivore	-1	0.317311	0.317311	(1, 1)	UBA644
Omnivore	Vegetarian	0	1	1	(5, 1)	UBA660
Omnivore	Vegan	0.580948	0.561276	1	(5, 2)	UBA660
Vegetarian	Vegan	0.612372	0.540291	1	(1, 2)	UBA660

## Sheet: Table_S6_h_HGT_family_VF_comp
Table S6h. Bonferroni corrected t-test pairwise comparison between the number of virulence factors (VF) horizontal gene transfer (HGT) events per Family grouped by the target diet after removing the libraries that recovered less than 12 metagenome-assembled genomes. Target 1 and Target 2 are the diets compared for the respective Family. T-statistic, P-value, and Adjusted P-value are the statistic…
Target 1	Target 2	T-statistic	P-value	Adjusted P-value	Sample sizes	Family
Omnivore	Vegetarian	-1.19312	0.232823	1	(15, 1)	Acidaminococcaceae
Omnivore	Vegan	-1.11803	0.263552	1	(15, 2)	Acidaminococcaceae
Omnivore	Ketogenic	-1.55	0.121142	0.726849	(15, 4)	Acidaminococcaceae
Vegetarian	Vegan	0	1	1	(1, 2)	Acidaminococcaceae
Vegetarian	Ketogenic	0	1	1	(1, 4)	Acidaminococcaceae
Vegan	Ketogenic	0	1	1	(2, 4)	Acidaminococcaceae
Ancient	Omnivore	0.940325	0.347051	1	(2, 35)	Acutalibacteraceae
Ancient	Vegetarian	-1.17108	0.241567	1	(2, 7)	Acutalibacteraceae
Ancient	Vegan	-0.522233	0.601508	1	(2, 8)	Acutalibacteraceae
Ancient	Ketogenic	1	0.317311	1	(2, 6)	Acutalibacteraceae
Omnivore	Vegetarian	-2.59875	0.00935646	0.0935646	(35, 7)	Acutalibacteraceae
Omnivore	Vegan	-1.59168	0.111457	1	(35, 8)	Acutalibacteraceae
Omnivore	Ketogenic	0.479512	0.631574	1	(35, 6)	Acutalibacteraceae
Vegetarian	Vegan	0.46291	0.643429	1	(7, 8)	Acutalibacteraceae
Vegetarian	Ketogenic	2.57143	0.010128	0.10128	(7, 6)	Acutalibacteraceae
Vegan	Ketogenic	1.67829	0.09329	0.9329	(8, 6)	Acutalibacteraceae
Omnivore	Vegetarian	0	1	1	(3, 2)	Akkermansiaceae
Omnivore	Vegan	0.218218	0.827259	1	(3, 3)	Akkermansiaceae
Vegetarian	Vegan	0.288675	0.77283	1	(2, 3)	Akkermansiaceae
Omnivore	Ketogenic	1.06066	0.288844	0.288844	(4, 3)	Anaerotignaceae
Omnivore	Vegetarian	-1.85164	0.0640775	0.0640775	(4, 2)	Anaerovoracaceae
Ancient	Omnivore	0.887244	0.374947	1	(3, 24)	Bacteroidaceae
Ancient	Vegetarian	-1.1547	0.248213	1	(3, 2)	Bacteroidaceae
Ancient	Vegan	-0.516398	0.605577	1	(3, 6)	Bacteroidaceae
Ancient	Ketogenic	1.74574	0.0808556	0.808556	(3, 3)	Bacteroidaceae
Omnivore	Vegetarian	-1.39526	0.162936	1	(24, 2)	Bacteroidaceae
Omnivore	Vegan	-2.0739	0.0380883	0.380883	(24, 6)	Bacteroidaceae
Omnivore	Ketogenic	0.46291	0.643429	1	(24, 3)	Bacteroidaceae
Vegetarian	Vegan	0.333333	0.738883	1	(2, 6)	Bacteroidaceae
Vegetarian	Ketogenic	1.73205	0.0832645	0.832645	(2, 3)	Bacteroidaceae
Vegan	Ketogenic	2.32379	0.0201368	0.201368	(6, 3)	Bacteroidaceae
Omnivore	Vegetarian	-0.797724	0.425031	1	(7, 3)	Barnesiellaceae
Omnivore	Vegan	-0.797724	0.425031	1	(7, 3)	Barnesiellaceae
Omnivore	Ketogenic	1.98431	0.0472209	0.283325	(7, 4)	Barnesiellaceae
Vegetarian	Vegan	0.218218	0.827259	1	(3, 3)	Barnesiellaceae
Vegetarian	Ketogenic	1.76777	0.0770999	0.462599	(3, 4)	Barnesiellaceae
Vegan	Ketogenic	2.12132	0.0338949	0.203369	(3, 4)	Barnesiellaceae
Omnivore	Vegetarian	-0.339683	0.734095	1	(8, 4)	Bifidobacteriaceae
Omnivore	Vegan	-1.0328	0.3017	0.905099	(8, 6)	Bifidobacteriaceae
Vegetarian	Vegan	-0.746203	0.455545	1	(4, 6)	Bifidobacteriaceae
Ancient	Omnivore	1	0.317311	0.951932	(1, 1)	Borkfalkiaceae
Ancient	Ketogenic	1	0.317311	0.951932	(1, 1)	Borkfalkiaceae
Omnivore	Ketogenic	0	1	1	(1, 1)	Borkfalkiaceae
Ancient	Omnivore	-0.948683	0.342782	1	(1, 10)	Burkholderiaceae
Ancient	Vegetarian	-1	0.317311	1	(1, 1)	Burkholderiaceae
Ancient	Vegan	-1.34164	0.179712	1	(1, 3)	Burkholderiaceae
Ancient	Ketogenic	-1.36438	0.172447	1	(1, 13)	Burkholderiaceae
Omnivore	Vegetarian	-0.316228	0.75183	1	(10, 1)	Burkholderiaceae
Omnivore	Vegan	-2.1974	0.0279918	0.279918	(10, 3)	Burkholderiaceae
Omnivore	Ketogenic	0.744208	0.45675	1	(10, 13)	Burkholderiaceae
Vegetarian	Vegan	-1.34164	0.179712	1	(1, 3)	Burkholderiaceae
Vegetarian	Ketogenic	1.11631	0.264288	1	(1, 13)	Burkholderiaceae
Vegan	Ketogenic	2.48889	0.0128143	0.128143	(3, 13)	Burkholderiaceae
Omnivore	Vegetarian	-1.52857	0.12637	0.37911	(13, 2)	Butyricicoccaceae
Omnivore	Vegan	-1.69842	0.0894294	0.268288	(13, 2)	Butyricicoccaceae
Vegetarian	Vegan	-0.774597	0.438578	1	(2, 2)	Butyricicoccaceae
Omnivore	Vegetarian	1.08253	0.279016	1	(12, 3)	CAG-138
Omnivore	Vegan	-1.06904	0.285049	1	(12, 1)	CAG-138
Omnivore	Ketogenic	-0.801784	0.422678	1	(12, 1)	CAG-138
Vegetarian	Vegan	-1.34164	0.179712	1	(3, 1)	CAG-138
Vegetarian	Ketogenic	-1.34164	0.179712	1	(3, 1)	CAG-138
Vegan	Ketogenic	1	0.317311	1	(1, 1)	CAG-138
Vegetarian	Vegan	0	1	1	(2, 1)	CAG-239
Omnivore	Vegetarian	-1.1547	0.248213	0.744639	(3, 2)	CAG-272
Omnivore	Vegan	-0.447214	0.654721	1	(3, 1)	CAG-272
Vegetarian	Vegan	0	1	1	(2, 1)	CAG-272
Omnivore	Vegan	-1.54919	0.121335	0.364006	(2, 2)	CAG-274
Omnivore	Ketogenic	-1.22474	0.220671	0.662014	(2, 1)	CAG-274
Vegan	Ketogenic	0	1	1	(2, 1)	CAG-274
Ancient	Vegan	-1	0.317311	0.951932	(1, 1)	CAG-312
Ancient	Vegetarian	-1	0.317311	0.951932	(1, 1)	CAG-312
Vegan	Vegetarian	-1	0.317311	0.951932	(1, 1)	CAG-312
Omnivore	Vegetarian	-0.934199	0.350201	1	(11, 3)	CAG-508
Omnivore	Vegan	-1.18431	0.236289	1	(11, 2)	CAG-508
Omnivore	Ketogenic	0	1	1	(11, 1)	CAG-508
Vegetarian	Vegan	-0.57735	0.563703	1	(3, 2)	CAG-508
Vegetarian	Ketogenic	0.447214	0.654721	1	(3, 1)	CAG-508
Vegan	Ketogenic	1.22474	0.220671	1	(2, 1)	CAG-508
Vegan	Vegetarian	-1	0.317311	0.317311	(1, 1)	CAG-552
Ancient	Omnivore	-0.868243	0.385261	1	(1, 13)	CAG-74
Ancient	Vegetarian	-0.707107	0.4795	1	(1, 4)	CAG-74
Ancient	Vegan	-0.87831	0.379775	1	(1, 5)	CAG-74
Ancient	Ketogenic	-1	0.317311	1	(1, 1)	CAG-74
Omnivore	Vegetarian	-0.849208	0.395766	1	(13, 4)	CAG-74
Omnivore	Vegan	-0.640723	0.521702	1	(13, 5)	CAG-74
Omnivore	Ketogenic	0.124035	0.901288	1	(13, 1)	CAG-74
Vegetarian	Vegan	0	1	1	(4, 5)	CAG-74
Vegetarian	Ketogenic	0.707107	0.4795	1	(4, 1)	CAG-74
Vegan	Ketogenic	0.29277	0.769698	1	(5, 1)	CAG-74
Vegetarian	Vegan	-1	0.317311	0.951932	(1, 1)	CAG-917
Vegetarian	Omnivore	1	0.317311	0.951932	(1, 1)	CAG-917
Vegan	Omnivore	1	0.317311	0.951932	(1, 1)	CAG-917
Omnivore	Ketogenic	-1	0.317311	0.317311	(1, 1)	Christensenellaceae
Omnivore	Vegetarian	-0.770054	0.441268	1	(15, 3)	Coprobacillaceae
Omnivore	Vegan	-1.69941	0.0892416	0.267725	(15, 9)	Coprobacillaceae
Vegetarian	Vegan	-0.27735	0.781511	1	(3, 9)	Coprobacillaceae
Ancient	Omnivore	0.683941	0.494012	1	(1, 37)	Coriobacteriaceae
Ancient	Vegetarian	-0.29277	0.769698	1	(1, 5)	Coriobacteriaceae
Ancient	Vegan	-1	0.317311	1	(1, 1)	Coriobacteriaceae
Ancient	Ketogenic	1.09109	0.275234	1	(1, 7)	Coriobacteriaceae
Omnivore	Vegetarian	-1.28169	0.19995	1	(37, 5)	Coriobacteriaceae
Omnivore	Vegan	-1.1855	0.235821	1	(37, 1)	Coriobacteriaceae
Omnivore	Ketogenic	-0.721966	0.470315	1	(37, 7)	Coriobacteriaceae
Vegetarian	Vegan	-0.87831	0.379775	1	(5, 1)	Coriobacteriaceae
Vegetarian	Ketogenic	1.2992	0.193876	1	(5, 7)	Coriobacteriaceae
Vegan	Ketogenic	1.52753	0.12663	1	(1, 7)	Coriobacteriaceae
Omnivore	Vegan	-1.34164	0.179712	0.539137	(3, 1)	Desulfovibrionaceae
Omnivore	Ketogenic	-0.447214	0.654721	1	(3, 1)	Desulfovibrionaceae
Vegan	Ketogenic	1	0.317311	0.951932	(1, 1)	Desulfovibrionaceae
Omnivore	Vegetarian	0.919239	0.357971	1	(10, 4)	Dialisteraceae
Omnivore	Vegan	-0.507093	0.61209	1	(10, 3)	Dialisteraceae
Vegetarian	Vegan	-1.06066	0.288844	0.866533	(4, 3)	Dialisteraceae
Omnivore	Vegetarian	-2.05697	0.0396892	0.119068	(19, 3)	Eggerthellaceae
Omnivore	Vegan	-2.18999	0.028525	0.0855751	(19, 4)	Eggerthellaceae
Vegetarian	Vegan	0	1	1	(3, 4)	Eggerthellaceae
Omnivore	Vegan	0	1	1	(3, 2)	Enterobacteriaceae
Omnivore	Ketogenic	1.34164	0.179712	0.539137	(3, 1)	Enterobacteriaceae
Vegan	Ketogenic	1.22474	0.220671	0.662014	(2, 1)	Enterobacteriaceae
Omnivore	Vegetarian	-1.11144	0.26638	1	(14, 2)	Erysipelotrichaceae
Omnivore	Vegan	-1.76383	0.0777599	0.466559	(14, 3)	Erysipelotrichaceae
Omnivore	Ketogenic	-0.261116	0.794003	1	(14, 7)	Erysipelotrichaceae
Vegetarian	Vegan	0	1	1	(2, 3)	Erysipelotrichaceae
Vegetarian	Ketogenic	0.731925	0.464214	1	(2, 7)	Erysipelotrichaceae
Vegan	Ketogenic	1.93733	0.052705	0.31623	(3, 7)	Erysipelotrichaceae
Ancient	Ketogenic	-1.22474	0.220671	0.662014	(2, 1)	Gastranaerophilaceae
Ancient	Omnivore	-1.22474	0.220671	0.662014	(2, 1)	Gastranaerophilaceae
Ketogenic	Omnivore	1	0.317311	0.951932	(1, 1)	Gastranaerophilaceae
Ancient	Omnivore	1.14343	0.252859	1	(3, 61)	Lachnospiraceae
Ancient	Vegetarian	-2.44949	0.0143059	0.143059	(3, 8)	Lachnospiraceae
Ancient	Vegan	-1.85934	0.0629791	0.629791	(3, 10)	Lachnospiraceae
Ancient	Ketogenic	0.672673	0.501155	1	(3, 13)	Lachnospiraceae
Omnivore	Vegetarian	-3.80476	0.000141939	0.00141939	(61, 8)	Lachnospiraceae
Omnivore	Vegan	-3.61169	0.000304204	0.00304204	(61, 10)	Lachnospiraceae
Omnivore	Ketogenic	-1.08664	0.277197	1	(61, 13)	Lachnospiraceae
Vegetarian	Vegan	0.57754	0.563575	1	(8, 10)	Lachnospiraceae
Vegetarian	Ketogenic	3.47619	0.000508587	0.00508587	(8, 13)	Lachnospiraceae
Vegan	Ketogenic	2.8528	0.0043336	0.043336	(10, 13)	Lachnospiraceae
Omnivore	Vegan	0.707107	0.4795	1	(4, 1)	Marinifilaceae
Omnivore	Ketogenic	-0.367423	0.713303	1	(4, 5)	Marinifilaceae
Vegan	Ketogenic	-0.87831	0.379775	1	(1, 5)	Marinifilaceae
Omnivore	Vegan	-1	0.317311	0.317311	(1, 1)	Megasphaeraceae
Vegan	Vegetarian	1	0.317311	1	(1, 1)	Methanobacteriaceae
Vegan	Omnivore	-1.34164	0.179712	1	(1, 3)	Methanobacteriaceae
Vegan	Ketogenic	0	1	1	(1, 1)	Methanobacteriaceae
Vegetarian	Omnivore	-1.34164	0.179712	1	(1, 3)	Methanobacteriaceae
Vegetarian	Ketogenic	-1	0.317311	1	(1, 1)	Methanobacteriaceae
Omnivore	Ketogenic	1.34164	0.179712	1	(3, 1)	Methanobacteriaceae
Omnivore	Vegetarian	-1.69706	0.089686	0.538116	(10, 4)	Muribaculaceae
Omnivore	Vegan	-0.845154	0.398025	1	(10, 3)	Muribaculaceae
Omnivore	Ketogenic	-0.676123	0.498962	1	(10, 3)	Muribaculaceae
Vegetarian	Vegan	0.707107	0.4795	1	(4, 3)	Muribaculaceae
Vegetarian	Ketogenic	0.707107	0.4795	1	(4, 3)	Muribaculaceae
Vegan	Ketogenic	-0.218218	0.827259	1	(3, 3)	Muribaculaceae
Omnivore	Vegetarian	-3.05183	0.00227452	0.0136471	(58, 6)	Oscillospiraceae
Omnivore	Vegan	-1.53836	0.123961	0.743769	(58, 5)	Oscillospiraceae
Omnivore	Ketogenic	1.06495	0.286901	1	(58, 10)	Oscillospiraceae
Vegetarian	Vegan	1.09545	0.273322	1	(6, 5)	Oscillospiraceae
Vegetarian	Ketogenic	2.92856	0.00340535	0.0204321	(6, 10)	Oscillospiraceae
Vegan	Ketogenic	1.89835	0.0576494	0.345896	(5, 10)	Oscillospiraceae
Omnivore	Vegetarian	-1.73205	0.0832645	0.499587	(24, 2)	Rikenellaceae
Omnivore	Vegan	0.288675	0.77283	1	(24, 2)	Rikenellaceae
Omnivore	Ketogenic	-1.01036	0.312321	1	(24, 2)	Rikenellaceae
Vegetarian	Vegan	1.54919	0.121335	0.728012	(2, 2)	Rikenellaceae
Vegetarian	Ketogenic	1.54919	0.121335	0.728012	(2, 2)	Rikenellaceae
Vegan	Ketogenic	0	1	1	(2, 2)	Rikenellaceae
Ancient	Omnivore	0.89273	0.372002	1	(3, 63)	Ruminococcaceae
Ancient	Vegetarian	-1.48149	0.138477	1	(3, 7)	Ruminococcaceae
Ancient	Vegan	-1.52128	0.12819	1	(3, 10)	Ruminococcaceae
Ancient	Ketogenic	0.881917	0.377822	1	(3, 14)	Ruminococcaceae
Omnivore	Vegetarian	-2.84843	0.00439359	0.0439359	(63, 7)	Ruminococcaceae
Omnivore	Vegan	-3.60181	0.000316009	0.00316009	(63, 10)	Ruminococcaceae
Omnivore	Ketogenic	0.455647	0.648644	1	(63, 14)	Ruminococcaceae
Vegetarian	Vegan	0.68313	0.494525	1	(7, 10)	Ruminococcaceae
Vegetarian	Ketogenic	2.57386	0.010057	0.10057	(7, 14)	Ruminococcaceae
Vegan	Ketogenic	3.19119	0.00141686	0.0141686	(10, 14)	Ruminococcaceae
Vegan	Omnivore	0	1	1	(1, 2)	Selenomonadaceae
Vegan	Ketogenic	1	0.317311	0.951932	(1, 1)	Selenomonadaceae
Omnivore	Ketogenic	1.22474	0.220671	0.662014	(2, 1)	Selenomonadaceae
Ancient	Omnivore	-0.387298	0.698535	0.698535	(1, 8)	Succinivibrionaceae
Omnivore	Vegetarian	-1.066	0.286422	1	(6, 4)	Tannerellaceae
Omnivore	Vegan	-0.258199	0.796253	1	(6, 3)	Tannerellaceae
Omnivore	Ketogenic	2.24179	0.0249747	0.149848	(6, 6)	Tannerellaceae
Vegetarian	Vegan	0.353553	0.723674	1	(4, 3)	Tannerellaceae
Vegetarian	Ketogenic	2.55841	0.0105152	0.0630915	(4, 6)	Tannerellaceae
Vegan	Ketogenic	1.54919	0.121335	0.728012	(3, 6)	Tannerellaceae
Omnivore	Vegetarian	-2.35005	0.018771	0.112626	(11, 4)	UBA1381
Omnivore	Vegan	-1.58604	0.112731	0.676388	(11, 5)	UBA1381
Omnivore	Ketogenic	0.592157	0.553746	1	(11, 2)	UBA1381
Vegetarian	Vegan	0.244949	0.806496	1	(4, 5)	UBA1381
Vegetarian	Ketogenic	1.85164	0.0640775	0.384465	(4, 2)	UBA1381
Vegan	Ketogenic	1.54919	0.121335	0.728012	(5, 2)	UBA1381
Omnivore	Vegetarian	-0.288675	0.77283	1	(12, 3)	UBA660
Omnivore	Vegan	-0.527046	0.598161	1	(12, 5)	UBA660
Vegetarian	Vegan	-0.596285	0.550985	1	(3, 5)	UBA660
Omnivore	Vegetarian	1.21854	0.223017	0.669052	(9, 1)	UBA932
Omnivore	Ketogenic	-0.707107	0.4795	1	(9, 2)	UBA932
Vegetarian	Ketogenic	-1.22474	0.220671	0.662014	(1, 2)	UBA932
